# Supplementary material for: Identification of cellular heterogeneity and immunogenicity of chondrocytes via single-cell RNA sequencing technique in human osteoarthritis
Source: Front Pharmacol. 2022 Sep 29;13:1004766. doi: 10.3389/fphar.2022.1004766 (PMC9562112; doi:10.3389/fphar.2022.1004766)
Supplement: Supplementary file 1 [file Table2.XLSX]

## Sheet: Sheet1
Table-S2: The Gene Ontology (GO) terms of each Chondrocyte subtype
Gene Ontology (GO) terms of CPC
Category	ID	Name	Source	p-value	q-value Bonferroni	q-value FDR B&H	q-value FDR B&Y	Hit Count in Query List	Hit Count in Genome	Hit in Query List
GO: Molecular Function	GO:0005201	extracellular matrix structural constituent		9.141e-05	0.02642	0.01382	0.08629	5	185	COL9A1,SPARC,MATN4,MEPE,COL1A1
GO: Molecular Function	GO:0001968	fibronectin binding		9.562e-05	0.02763	0.01382	0.08629	3	36	MMP2,MMP13,LRRC15
GO: Biological Process	GO:0001501	skeletal system development		4.62e-11	9.932e-08	9.108e-08	7.515e-07	14	583	COL9A1,SPARC,CADM1,EPYC,TMEM119,SMPD3,BMP8A,MMP2,RUNX2,MMP13,PTH1R,ALPL,MEPE,COL1A1
GO: Biological Process	GO:0036075	replacement ossification		1.659e-10	3.566e-07	9.108e-08	7.515e-07	6	34	TMEM119,SMPD3,RUNX2,MMP13,ALPL,COL1A1
GO: Biological Process	GO:0001958	endochondral ossification		1.659e-10	3.566e-07	9.108e-08	7.515e-07	6	34	TMEM119,SMPD3,RUNX2,MMP13,ALPL,COL1A1
GO: Biological Process	GO:0060350	endochondral bone morphogenesis		2.106e-10	4.529e-07	9.108e-08	7.515e-07	7	67	COL9A1,TMEM119,SMPD3,RUNX2,MMP13,ALPL,COL1A1
GO: Biological Process	GO:0060348	bone development		2.118e-10	4.554e-07	9.108e-08	7.515e-07	10	241	COL9A1,SPARC,CADM1,EPYC,TMEM119,SMPD3,RUNX2,MMP13,ALPL,COL1A1
GO: Biological Process	GO:0060349	bone morphogenesis		7.14e-09	1.535e-05	2.558e-06	2.111e-05	7	110	COL9A1,TMEM119,SMPD3,RUNX2,MMP13,ALPL,COL1A1
GO: Biological Process	GO:0001503	ossification		9.105e-09	1.958e-05	2.797e-06	2.307e-05	11	466	SPARC,TMEM119,SMPD3,BMP8A,MMP2,RUNX2,MMP13,PTH1R,ALPL,MEPE,COL1A1
GO: Biological Process	GO:0051216	cartilage development		5.173e-08	0.0001112	1.39e-05	0.0001147	8	224	COL9A1,EPYC,SMPD3,BMP8A,RUNX2,MMP13,PTH1R,COL1A1
GO: Biological Process	GO:0048705	skeletal system morphogenesis		1.534e-07	0.0003299	3.665e-05	0.0003024	8	258	COL9A1,TMEM119,SMPD3,MMP2,RUNX2,MMP13,ALPL,COL1A1
GO: Biological Process	GO:0031214	biomineral tissue development		2.305e-07	0.0004955	4.852e-05	0.0004003	7	182	TMEM119,SMPD3,MMP13,PTH1R,ALPL,MEPE,COL1A1
GO: Biological Process	GO:0110148	biomineralization		2.482e-07	0.0005337	4.852e-05	0.0004003	7	184	TMEM119,SMPD3,MMP13,PTH1R,ALPL,MEPE,COL1A1
GO: Biological Process	GO:0061448	connective tissue development		5.615e-07	0.001207	0.0001006	0.00083	8	306	COL9A1,EPYC,SMPD3,BMP8A,RUNX2,MMP13,PTH1R,COL1A1
GO: Biological Process	GO:0030198	extracellular matrix organization		6.729e-07	0.001447	0.0001022	0.0008431	9	431	COL9A1,SPARC,SCUBE3,MATN4,SMPD3,MMP2,COLGALT1,MMP13,COL1A1
GO: Biological Process	GO:0043062	extracellular structure organization		6.86e-07	0.001475	0.0001022	0.0008431	9	432	COL9A1,SPARC,SCUBE3,MATN4,SMPD3,MMP2,COLGALT1,MMP13,COL1A1
GO: Biological Process	GO:0045229	external encapsulating structure organization		7.129e-07	0.001533	0.0001022	0.0008431	9	434	COL9A1,SPARC,SCUBE3,MATN4,SMPD3,MMP2,COLGALT1,MMP13,COL1A1
GO: Biological Process	GO:0098868	bone growth		1.745e-06	0.003752	0.0002345	0.001935	4	37	COL9A1,SMPD3,MMP13,LEPR
GO: Biological Process	GO:0060351	cartilage development involved in endochondral bone morphogenesis		2.166e-06	0.004656	0.0002739	0.00226	4	39	COL9A1,SMPD3,MMP13,COL1A1
GO: Biological Process	GO:0009719	response to endogenous stimulus		9.314e-06	0.02002	0.001112	0.009178	15	1780	CCND3,SPARC,P2RX4,PARK7,SERPINF1,CD24,SMPD3,BMP8A,MMP2,RUNX2,MMP13,LEPR,ALPL,EEF1A1,COL1A1
GO: Biological Process	GO:0030282	bone mineralization		1.561e-05	0.03355	0.001766	0.01457	5	133	TMEM119,SMPD3,MMP13,PTH1R,MEPE
GO: Biological Process	GO:0001649	osteoblast differentiation		3.633e-05	0.07811	0.003906	0.03222	6	264	TMEM119,BMP8A,RUNX2,PTH1R,ALPL,COL1A1
GO: Biological Process	GO:0009725	response to hormone		7.722e-05	0.166	0.007696	0.0635	10	971	CCND3,SPARC,PARK7,SERPINF1,CD24,MMP2,MMP13,LEPR,ALPL,COL1A1
GO: Biological Process	GO:0036072	direct ossification		8.233e-05	0.177	0.007696	0.0635	2	6	MMP2,COL1A1
GO: Biological Process	GO:0001957	intramembranous ossification		8.233e-05	0.177	0.007696	0.0635	2	6	MMP2,COL1A1
GO: Biological Process	GO:0010035	response to inorganic substance		0.0001153	0.248	0.01033	0.08525	8	637	SPARC,P2RX4,PARK7,SERPINF1,SMPD3,MMP2,PGAM2,COL1A1
GO: Biological Process	GO:1904714	regulation of chaperone-mediated autophagy		0.0001532	0.3294	0.01318	0.1087	2	8	CTSA,EEF1A1
GO: Biological Process	GO:0002790	peptide secretion		0.0001602	0.3445	0.01325	0.1093	7	497	PARK7,KCNN4,SMPD3,BMP8A,MMP13,WLS,LEPR
GO: Biological Process	GO:0048771	tissue remodeling		0.0001819	0.391	0.01448	0.1195	5	223	CD24,TMEM119,MMP2,PTH1R,LEPR
GO: Biological Process	GO:1903532	positive regulation of secretion by cell		0.000209	0.4494	0.01605	0.1324	6	363	P2RX4,KCNN4,SMPD3,MMP13,WLS,LEPR
GO: Biological Process	GO:0016051	carbohydrate biosynthetic process		0.0002412	0.5185	0.01776	0.1466	5	237	SMPD3,PGAM2,TALDO1,PTH1R,LEPR
GO: Biological Process	GO:1903426	regulation of reactive oxygen species biosynthetic process		0.0002479	0.5329	0.01776	0.1466	4	129	P2RX4,PARK7,SMPD3,EEF1A1
GO: Biological Process	GO:0032963	collagen metabolic process		0.0002785	0.5989	0.01932	0.1594	4	133	SMPD3,MMP2,MMP13,COL1A1
GO: Biological Process	GO:0060346	bone trabecula formation		0.0002996	0.6441	0.02013	0.1661	2	11	MMP2,COL1A1
GO: Biological Process	GO:0051047	positive regulation of secretion		0.0003333	0.7166	0.02172	0.1792	6	396	P2RX4,KCNN4,SMPD3,MMP13,WLS,LEPR
GO: Biological Process	GO:0010038	response to metal ion		0.0003958	0.8509	0.02421	0.1998	6	409	SPARC,P2RX4,PARK7,SERPINF1,SMPD3,PGAM2
GO: Biological Process	GO:0042476	odontogenesis		0.0003971	0.8537	0.02421	0.1998	4	146	SMPD3,RUNX2,ALPL,COL1A1
GO: Biological Process	GO:1901652	response to peptide		0.0004054	0.8716	0.02421	0.1998	7	579	CCND3,SPARC,SERPINF1,SMPD3,MMP2,MMP13,COL1A1
GO: Biological Process	GO:0048871	multicellular organismal homeostasis		0.0004492	0.9658	0.0261	0.2154	7	589	COL9A1,P2RX4,TMEM119,STMN1,BMP8A,PTH1R,LEPR
GO: Biological Process	GO:1903409	reactive oxygen species biosynthetic process		0.00051	1	0.02881	0.2377	4	156	P2RX4,PARK7,SMPD3,EEF1A1
GO: Biological Process	GO:0061430	bone trabecula morphogenesis		0.0005685	1	0.02881	0.2377	2	15	MMP2,COL1A1
GO: Biological Process	GO:0046689	response to mercury ion		0.0005685	1	0.02881	0.2377	2	15	PARK7,PGAM2
GO: Biological Process	GO:0051270	regulation of cellular component movement		0.000596	1	0.02881	0.2377	10	1250	SPARC,P2RX4,ENPP2,SERPINF1,TMSB10,STMN1,SMPD3,MMP2,LRRC15,COL1A1
GO: Biological Process	GO:0009306	protein secretion		0.0006103	1	0.02881	0.2377	6	444	PARK7,KCNN4,BMP8A,MMP13,WLS,LEPR
GO: Biological Process	GO:0050714	positive regulation of protein secretion		0.0006155	1	0.02881	0.2377	4	164	KCNN4,MMP13,WLS,LEPR
GO: Biological Process	GO:0042542	response to hydrogen peroxide		0.0006155	1	0.02881	0.2377	4	164	PARK7,SMPD3,MMP2,COL1A1
GO: Biological Process	GO:0035592	establishment of protein localization to extracellular region		0.0006175	1	0.02881	0.2377	6	445	PARK7,KCNN4,BMP8A,MMP13,WLS,LEPR
GO: Biological Process	GO:0061684	chaperone-mediated autophagy		0.0006487	1	0.02881	0.2377	2	16	CTSA,EEF1A1
GO: Biological Process	GO:0002863	positive regulation of inflammatory response to antigenic stimulus		0.0006487	1	0.02881	0.2377	2	16	PARK7,CD24
GO: Biological Process	GO:0030213	hyaluronan biosynthetic process		0.0006487	1	0.02881	0.2377	2	16	CCND3,SMPD3
GO: Biological Process	GO:0071495	cellular response to endogenous stimulus		0.000669	1	0.02881	0.2377	11	1510	CCND3,P2RX4,PARK7,SERPINF1,SMPD3,BMP8A,MMP2,RUNX2,LEPR,EEF1A1,COL1A1
GO: Biological Process	GO:0071692	protein localization to extracellular region		0.0006701	1	0.02881	0.2377	6	452	PARK7,KCNN4,BMP8A,MMP13,WLS,LEPR
GO: Biological Process	GO:0032940	secretion by cell		0.0006954	1	0.02931	0.2419	11	1517	SPARC,P2RX4,PARK7,KCNN4,SMPD3,BMP8A,MMP13,WLS,CTSA,LEPR,EEF1A1
GO: Biological Process	GO:1903428	positive regulation of reactive oxygen species biosynthetic process		0.0007238	1	0.02993	0.2469	3	74	P2RX4,PARK7,SMPD3
GO: Biological Process	GO:0031960	response to corticosteroid		0.0007682	1	0.03116	0.2571	4	174	SPARC,SERPINF1,ALPL,COL1A1
GO: Biological Process	GO:0016477	cell migration		0.0008527	1	0.03395	0.2801	12	1812	SPARC,CADM1,P2RX4,ENPP2,IL17B,SERPINF1,CD24,TMSB10,SMPD3,MMP2,LRRC15,COL1A1
GO: Biological Process	GO:0090494	dopamine uptake		0.0009202	1	0.03508	0.2895	2	19	PARK7,SMPD3
GO: Biological Process	GO:0030334	regulation of cell migration		0.0009265	1	0.03508	0.2895	9	1089	SPARC,P2RX4,ENPP2,SERPINF1,TMSB10,SMPD3,MMP2,LRRC15,COL1A1
GO: Biological Process	GO:0140352	export from cell		0.0009301	1	0.03508	0.2895	11	1571	SPARC,P2RX4,PARK7,KCNN4,SMPD3,BMP8A,MMP13,WLS,CTSA,LEPR,EEF1A1
GO: Biological Process	GO:0090493	catecholamine uptake		0.001021	1	0.03784	0.3122	2	20	PARK7,SMPD3
GO: Biological Process	GO:0051272	positive regulation of cellular component movement		0.001057	1	0.03853	0.3179	7	681	SPARC,P2RX4,ENPP2,STMN1,MMP2,LRRC15,COL1A1
GO: Biological Process	GO:0002076	osteoblast development		0.001127	1	0.04013	0.3311	2	21	RUNX2,PTH1R
GO: Biological Process	GO:1901700	response to oxygen-containing compound		0.001152	1	0.04013	0.3311	12	1875	CCND3,SPARC,P2RX4,SPON2,PARK7,SERPINF1,SMPD3,MMP2,MMP13,LEPR,ALPL,COL1A1
GO: Biological Process	GO:0022617	extracellular matrix disassembly		0.001158	1	0.04013	0.3311	3	87	SCUBE3,MMP2,MMP13
GO: Biological Process	GO:0002793	positive regulation of peptide secretion		0.001218	1	0.04013	0.3311	4	197	KCNN4,MMP13,WLS,LEPR
GO: Biological Process	GO:0050708	regulation of protein secretion		0.001221	1	0.04013	0.3311	5	339	KCNN4,BMP8A,MMP13,WLS,LEPR
GO: Biological Process	GO:0003417	growth plate cartilage development		0.001353	1	0.04013	0.3311	2	23	COL9A1,MMP13
GO: Biological Process	GO:2000145	regulation of cell motility		0.001435	1	0.04013	0.3311	9	1159	SPARC,P2RX4,ENPP2,SERPINF1,TMSB10,SMPD3,MMP2,LRRC15,COL1A1
GO: Biological Process	GO:1903530	regulation of secretion by cell		0.001447	1	0.04013	0.3311	7	719	P2RX4,KCNN4,SMPD3,BMP8A,MMP13,WLS,LEPR
GO: Biological Process	GO:0033273	response to vitamin		0.001492	1	0.04013	0.3311	3	95	SPARC,ALPL,COL1A1
GO: Biological Process	GO:0046903	secretion		0.001548	1	0.04013	0.3311	11	1672	SPARC,P2RX4,PARK7,KCNN4,SMPD3,BMP8A,MMP13,WLS,CTSA,LEPR,EEF1A1
GO: Biological Process	GO:0048545	response to steroid hormone		0.001671	1	0.04013	0.3311	5	364	SPARC,PARK7,SERPINF1,ALPL,COL1A1
GO: Biological Process	GO:0048678	response to axon injury		0.00168	1	0.04013	0.3311	3	99	P2RX4,MATN4,MMP2
GO: Biological Process	GO:0022414	reproductive process		0.001863	1	0.04013	0.3311	11	1711	CADM1,EPYC,ENPP2,PARK7,SERPINF1,TMEM119,BMP8A,MMP2,PGAM2,LEPR,ALPL
GO: Biological Process	GO:0000003	reproduction		0.001889	1	0.04013	0.3311	11	1714	CADM1,EPYC,ENPP2,PARK7,SERPINF1,TMEM119,BMP8A,MMP2,PGAM2,LEPR,ALPL
GO: Biological Process	GO:0050900	leukocyte migration		0.001905	1	0.04013	0.3311	6	554	CADM1,P2RX4,IL17B,CD24,SMPD3,COL1A1
GO: Biological Process	GO:0040012	regulation of locomotion		0.001933	1	0.04013	0.3311	9	1210	SPARC,P2RX4,ENPP2,SERPINF1,TMSB10,SMPD3,MMP2,LRRC15,COL1A1
GO: Biological Process	GO:0060343	trabecula formation		0.002007	1	0.04013	0.3311	2	28	MMP2,COL1A1
GO: Biological Process	GO:0034505	tooth mineralization		0.002007	1	0.04013	0.3311	2	28	ALPL,COL1A1
GO: Biological Process	GO:0034104	negative regulation of tissue remodeling		0.002007	1	0.04013	0.3311	2	28	CD24,TMEM119
GO: Biological Process	GO:0035265	organ growth		0.002014	1	0.04013	0.3311	4	226	COL9A1,SMPD3,MMP13,LEPR
GO: Biological Process	GO:0002791	regulation of peptide secretion		0.00204	1	0.04013	0.3311	5	381	KCNN4,BMP8A,MMP13,WLS,LEPR
GO: Biological Process	GO:0034103	regulation of tissue remodeling		0.002154	1	0.04013	0.3311	3	108	CD24,TMEM119,LEPR
GO: Biological Process	GO:2000377	regulation of reactive oxygen species metabolic process		0.002285	1	0.04013	0.3311	4	234	P2RX4,PARK7,SMPD3,EEF1A1
GO: Biological Process	GO:0051046	regulation of secretion		0.002366	1	0.04013	0.3311	7	784	P2RX4,KCNN4,SMPD3,BMP8A,MMP13,WLS,LEPR
GO: Biological Process	GO:0036471	cellular response to glyoxal		0.00238	1	0.04013	0.3311	1	1	PARK7
GO: Biological Process	GO:0032913	negative regulation of transforming growth factor beta3 production		0.00238	1	0.04013	0.3311	1	1	CD24
GO: Biological Process	GO:0046295	glycolate biosynthetic process		0.00238	1	0.04013	0.3311	1	1	PARK7
GO: Biological Process	GO:0106044	guanine deglycation		0.00238	1	0.04013	0.3311	1	1	PARK7
GO: Biological Process	GO:0106046	guanine deglycation, glyoxal removal		0.00238	1	0.04013	0.3311	1	1	PARK7
GO: Biological Process	GO:0106045	guanine deglycation, methylglyoxal removal		0.00238	1	0.04013	0.3311	1	1	PARK7
GO: Biological Process	GO:0032600	chemokine receptor transport out of membrane raft		0.00238	1	0.04013	0.3311	1	1	CD24
GO: Biological Process	GO:1904242	regulation of pancreatic trypsinogen secretion		0.00238	1	0.04013	0.3311	1	1	MMP13
GO: Biological Process	GO:1904244	positive regulation of pancreatic trypsinogen secretion		0.00238	1	0.04013	0.3311	1	1	MMP13
GO: Biological Process	GO:0032597	B cell receptor transport into membrane raft		0.00238	1	0.04013	0.3311	1	1	CD24
GO: Biological Process	GO:0032595	B cell receptor transport within lipid bilayer		0.00238	1	0.04013	0.3311	1	1	CD24
GO: Biological Process	GO:0032599	protein transport out of membrane raft		0.00238	1	0.04013	0.3311	1	1	CD24
GO: Biological Process	GO:0036530	protein deglycation, methylglyoxal removal		0.00238	1	0.04013	0.3311	1	1	PARK7
GO: Biological Process	GO:0036531	glutathione deglycation		0.00238	1	0.04013	0.3311	1	1	PARK7
GO: Biological Process	GO:0036526	peptidyl-cysteine deglycation		0.00238	1	0.04013	0.3311	1	1	PARK7
GO: Biological Process	GO:0036527	peptidyl-arginine deglycation		0.00238	1	0.04013	0.3311	1	1	PARK7
GO: Biological Process	GO:0036528	peptidyl-lysine deglycation		0.00238	1	0.04013	0.3311	1	1	PARK7
GO: Biological Process	GO:0036529	protein deglycation, glyoxal removal		0.00238	1	0.04013	0.3311	1	1	PARK7
GO: Biological Process	GO:0015774	polysaccharide transport		0.00238	1	0.04013	0.3311	1	1	SMPD3
GO: Biological Process	GO:0033606	chemokine receptor transport within lipid bilayer		0.00238	1	0.04013	0.3311	1	1	CD24
GO: Biological Process	GO:1903200	positive regulation of L-dopa decarboxylase activity		0.00238	1	0.04013	0.3311	1	1	PARK7
GO: Biological Process	GO:1904060	negative regulation of locomotor rhythm		0.00238	1	0.04013	0.3311	1	1	LEPR
GO: Biological Process	GO:1903176	regulation of tyrosine 3-monooxygenase activity		0.00238	1	0.04013	0.3311	1	1	PARK7
GO: Biological Process	GO:1903178	positive regulation of tyrosine 3-monooxygenase activity		0.00238	1	0.04013	0.3311	1	1	PARK7
GO: Biological Process	GO:1903168	positive regulation of pyrroline-5-carboxylate reductase activity		0.00238	1	0.04013	0.3311	1	1	PARK7
GO: Biological Process	GO:1903167	regulation of pyrroline-5-carboxylate reductase activity		0.00238	1	0.04013	0.3311	1	1	PARK7
GO: Biological Process	GO:1903197	positive regulation of L-dopa biosynthetic process		0.00238	1	0.04013	0.3311	1	1	PARK7
GO: Biological Process	GO:1903198	regulation of L-dopa decarboxylase activity		0.00238	1	0.04013	0.3311	1	1	PARK7
GO: Biological Process	GO:1903195	regulation of L-dopa biosynthetic process		0.00238	1	0.04013	0.3311	1	1	PARK7
GO: Biological Process	GO:1903190	glyoxal catabolic process		0.00238	1	0.04013	0.3311	1	1	PARK7
GO: Biological Process	GO:1903184	L-dopa metabolic process		0.00238	1	0.04013	0.3311	1	1	PARK7
GO: Biological Process	GO:1903185	L-dopa biosynthetic process		0.00238	1	0.04013	0.3311	1	1	PARK7
GO: Biological Process	GO:1903189	glyoxal metabolic process		0.00238	1	0.04013	0.3311	1	1	PARK7
GO: Biological Process	GO:0046014	negative regulation of T cell homeostatic proliferation		0.00238	1	0.04013	0.3311	1	1	CD24
GO: Biological Process	GO:1900022	regulation of D-erythro-sphingosine kinase activity		0.00238	1	0.04013	0.3311	1	1	EEF1A1
GO: Biological Process	GO:0140041	cellular detoxification of methylglyoxal		0.00238	1	0.04013	0.3311	1	1	PARK7
GO: Biological Process	GO:2000284	positive regulation of cellular amino acid biosynthetic process		0.00238	1	0.04013	0.3311	1	1	PARK7
GO: Biological Process	GO:0042103	positive regulation of T cell homeostatic proliferation		0.00238	1	0.04013	0.3311	1	1	CD24
GO: Biological Process	GO:0034102	erythrocyte clearance		0.00238	1	0.04013	0.3311	1	1	CD24
GO: Biological Process	GO:0034107	negative regulation of erythrocyte clearance		0.00238	1	0.04013	0.3311	1	1	CD24
GO: Biological Process	GO:0034106	regulation of erythrocyte clearance		0.00238	1	0.04013	0.3311	1	1	CD24
GO: Biological Process	GO:0034119	negative regulation of erythrocyte aggregation		0.00238	1	0.04013	0.3311	1	1	CD24
GO: Biological Process	GO:1990747	pancreatic trypsinogen secretion		0.00238	1	0.04013	0.3311	1	1	MMP13
GO: Biological Process	GO:0046364	monosaccharide biosynthetic process		0.002389	1	0.04013	0.3311	3	112	PGAM2,TALDO1,LEPR
GO: Biological Process	GO:0046849	bone remodeling		0.002389	1	0.04013	0.3311	3	112	TMEM119,PTH1R,LEPR
GO: Biological Process	GO:0043255	regulation of carbohydrate biosynthetic process		0.002639	1	0.04399	0.3629	3	116	SMPD3,PTH1R,LEPR
GO: Biological Process	GO:0003416	endochondral bone growth		0.002782	1	0.04601	0.3796	2	33	COL9A1,MMP13
GO: Biological Process	GO:0002062	chondrocyte differentiation		0.002905	1	0.04768	0.3934	3	120	SMPD3,RUNX2,PTH1R
GO: Biological Process	GO:0002063	chondrocyte development		0.002951	1	0.04807	0.3966	2	34	SMPD3,RUNX2
GO: Cellular Component	GO:0031012	extracellular matrix		2.487e-08	5.595e-06	2.896e-06	1.737e-05	12	633	COL9A1,SPARC,EPYC,SPON2,SERPINF1,MATN4,MMP2,MMP13,LRRC15,ALPL,MEPE,COL1A1
GO: Cellular Component	GO:0030312	external encapsulating structure		2.575e-08	5.793e-06	2.896e-06	1.737e-05	12	635	COL9A1,SPARC,EPYC,SPON2,SERPINF1,MATN4,MMP2,MMP13,LRRC15,ALPL,MEPE,COL1A1
GO: Cellular Component	GO:0062023	collagen-containing extracellular matrix		0.0001822	0.04099	0.01366	0.08192	7	498	COL9A1,SPARC,SERPINF1,MATN4,MMP2,LRRC15,COL1A1
Gene Ontology (GO) terms of EC
Category	ID	Name	Source	p-value	q-value Bonferroni	q-value FDR B&H	q-value FDR B&Y	Hit Count in Query List	Hit Count in Genome	Hit in Query List
GO: Molecular Function	GO:0004857	enzyme inhibitor activity		1.682e-06	0.001276	0.0006542	0.004717	20	400	CDKN1A,SERPINA1,SERPINI1,PRDX5,HSPB1,CIB1,WARS1,ANXA1,ANXA2,SPINT2,CST3,DNAJC3,CPAMD8,SPOCK3,ATP5IF1,SERPINA6,LGALS3,TIMP4,PEBP1,SERPINA5
GO: Molecular Function	GO:0048306	calcium-dependent protein binding		1.724e-06	0.001308	0.0006542	0.004717	10	99	S100A1,S100A10,S100A11,S100B,MGP,ANXA1,ANXA2,ALG2,DDX5,PDCD6
GO: Molecular Function	GO:0061135	endopeptidase regulator activity		5.285e-06	0.004011	0.001337	0.00964	13	194	SERPINA1,SERPINI1,PRDX5,ANXA2,SPINT2,CST3,CPAMD8,SPOCK3,ADRM1,SERPINA6,TIMP4,PEBP1,SERPINA5
GO: Molecular Function	GO:0004866	endopeptidase inhibitor activity		1.434e-05	0.01089	0.002264	0.01632	12	182	SERPINA1,SERPINI1,PRDX5,ANXA2,SPINT2,CST3,CPAMD8,SPOCK3,SERPINA6,TIMP4,PEBP1,SERPINA5
GO: Molecular Function	GO:0002020	protease binding		1.491e-05	0.01132	0.002264	0.01632	17	350	SERPINA1,SERPINI1,PRDX5,ALDOA,ANXA2,SPINT2,CST3,CPAMD8,SRI,RIPK2,SPOCK3,ADRM1,SERPINA6,LDLR,TIMP4,PEBP1,SERPINA5
GO: Molecular Function	GO:0030414	peptidase inhibitor activity		2.092e-05	0.01588	0.002646	0.01908	12	189	SERPINA1,SERPINI1,PRDX5,ANXA2,SPINT2,CST3,CPAMD8,SPOCK3,SERPINA6,TIMP4,PEBP1,SERPINA5
GO: Molecular Function	GO:0044548	S100 protein binding		3.835e-05	0.02911	0.003905	0.02816	4	14	S100A1,S100A11,S100B,ANXA2
GO: Molecular Function	GO:0042803	protein homodimerization activity		4.614e-05	0.03502	0.003905	0.02816	25	715	TPM2,PLEKHB1,S100A1,S100A10,S100A11,S100B,SARS1,HSPB1,WARS1,BHLHE40,DNTTIP1,CRYAB,RIPK2,GNPTG,DDIT3,BNIP3,ERP29,ATP5IF1,PDCD6,SYNE1,NR4A3,GTF2A2,CDA,ENO1,TPD52L1
GO: Molecular Function	GO:0061134	peptidase regulator activity		4.631e-05	0.03515	0.003905	0.02816	13	238	SERPINA1,SERPINI1,PRDX5,ANXA2,SPINT2,CST3,CPAMD8,SPOCK3,ADRM1,SERPINA6,TIMP4,PEBP1,SERPINA5
GO: Molecular Function	GO:0046983	protein dimerization activity		5.279e-05	0.04007	0.004007	0.02889	33	1093	TPM2,HEXA,PLEKHB1,S100A1,S100A10,S100A11,S100B,SARS1,HSPB1,WARS1,BHLHE40,YWHAH,ALG2,DNTTIP1,CRYAB,ATF4,SRI,RIPK2,TUBB2B,GNPTG,DDIT3,BNIP3,ERP29,TAF9,ATP5IF1,PDCD6,SYNE1,NR4A3,GTF2A2,H3-3B,CDA,ENO1,TPD52L1
GO: Molecular Function	GO:0044325	ion channel binding		6.41e-05	0.04865	0.004423	0.03189	10	149	S100A10,FHL1,FXYD1,CIB1,YWHAH,YWHAZ,HERPUD1,SRI,TSPO,YWHAQ
GO: Molecular Function	GO:0140297	DNA-binding transcription factor binding		7.553e-05	0.05732	0.004777	0.03444	18	438	WBP2,ETS2,HSPB1,BHLHE40,YWHAH,IFRD1,ATF4,SRI,ARID5A,DDIT3,DDX5,NFATC1,TAF9,ANKRD42,SRA1,NR4A3,GTF2A2,EIF4E
GO: Molecular Function	GO:0004867	serine-type endopeptidase inhibitor activity		8.898e-05	0.06754	0.005195	0.03746	8	98	SERPINA1,SERPINI1,ANXA2,SPINT2,CPAMD8,SERPINA6,PEBP1,SERPINA5
GO: Molecular Function	GO:0033218	amide binding		0.0001323	0.1004	0.007097	0.05117	20	542	RAMP1,HLA-A,HLA-B,HLA-C,FCGRT,ITM2A,FKBP2,VDAC2,CRYAB,CST3,CTSD,DBI,FBXO2,NFATC1,ITM2C,KDELR2,LDLR,GSTP1,CD14,LRPAP1
GO: Molecular Function	GO:0098641	cadherin binding involved in cell-cell adhesion		0.0001403	0.1065	0.007097	0.05117	4	19	S100A11,CNN3,ANXA1,ANXA2
GO: Molecular Function	GO:0046977	TAP binding		0.0001592	0.1208	0.007551	0.05444	3	8	HLA-A,HLA-B,HLA-C
GO: Molecular Function	GO:0098632	cell-cell adhesion mediator activity		0.0001702	0.1292	0.007601	0.0548	6	57	GLDN,S100A11,CNN3,ANXA1,ANXA2,PALLD
GO: Molecular Function	GO:0008134	transcription factor binding		0.0002053	0.1558	0.008657	0.06242	24	740	WBP2,ETS2,FOXA3,HSPB1,BHLHE40,YWHAH,YWHAZ,IFRD1,MED19,ATF4,SRI,CAMTA2,ARID5A,DDIT3,DDX5,NFATC1,TAF9,ANKRD42,SRA1,GPX3,NR4A3,GTF2A2,EIF4E,CHCHD2
GO: Molecular Function	GO:0017080	sodium channel regulator activity		0.0002998	0.2276	0.01198	0.08636	5	41	FGF11,FXYD1,YWHAH,FXYD6,FXYD5
GO: Molecular Function	GO:0001540	amyloid-beta binding		0.0003312	0.2514	0.01221	0.08804	7	90	ITM2A,CRYAB,CST3,FBXO2,ITM2C,LDLR,LRPAP1
GO: Molecular Function	GO:0005102	signaling receptor binding		0.0003378	0.2564	0.01221	0.08804	45	1842	WBP2,HSP90B1,HLA-A,HLA-B,CFL1,ETS2,CYTL1,CD320,S100B,TUBB4B,MFGE8,FGF11,CCL21,PRDX5,ANXA1,SIVA1,YWHAH,PDPN,DKK1,IGFBP6,TRAF3IP2,SRI,RIPK2,DBI,GDF10,ARID5A,DDX5,BEX2,SRA1,RARRES2,SYNE1,NUCB2,NR4A3,EDIL3,TF,PDIA3,LGALS3,ARPC2,RSPO3,CD9,PEBP1,WIF1,LRPAP1,CMTM7,MIA
GO: Molecular Function	GO:0005509	calcium ion binding		0.0003876	0.2942	0.01337	0.09641	24	773	HSP90B1,CD320,S100A1,S100A10,S100A11,S100B,MGP,ACAN,RASGRP3,CIB1,ANXA1,ANXA2,ALG2,MYL12A,MYL6,SRI,DDX5,SPOCK3,PDCD6,NUCB2,CDH19,EDIL3,LDLR,RCN3
GO: Molecular Function	GO:0098631	cell adhesion mediator activity		0.000415	0.315	0.01369	0.09873	6	67	GLDN,S100A11,CNN3,ANXA1,ANXA2,PALLD
GO: Molecular Function	GO:0004332	fructose-bisphosphate aldolase activity		0.0006203	0.4708	0.01883	0.1358	2	3	ALDOA,ALDOC
GO: Molecular Function	GO:0102148	N-acetyl-beta-D-galactosaminidase activity		0.0006203	0.4708	0.01883	0.1358	2	3	HEXA,HEXB
GO: Molecular Function	GO:0042277	peptide binding		0.0009597	0.7284	0.02802	0.202	16	452	RAMP1,HLA-A,HLA-B,HLA-C,FCGRT,ITM2A,CRYAB,CST3,CTSD,FBXO2,ITM2C,KDELR2,LDLR,GSTP1,CD14,LRPAP1
GO: Molecular Function	GO:0008289	lipid binding		0.001354	1	0.03806	0.2744	24	846	TNFAIP8L3,CFL1,CYTH2,FABP3,S100A10,MFGE8,RASGRP3,ZRANB2,VDAC2,PHLDA1,ANXA1,ANXA2,APOD,INSIG1,DBI,SVIL,TSPO,RBP4,SERPINA6,GSTP1,CD14,PEBP1,TRPV4,SERPINA5
GO: Molecular Function	GO:0042605	peptide antigen binding		0.001415	1	0.03836	0.2766	4	34	HLA-A,HLA-B,HLA-C,FCGRT
GO: Biological Process	GO:0097190	apoptotic signaling pathway		4.925e-09	2.278e-05	2.278e-05	0.0002054	31	672	CDKN1A,HSPB1,VDAC2,CIB1,SIVA1,YWHAH,YWHAZ,HIGD1A,CTH,ATF4,HERPUD1,SOD1,DDIT3,DDX5,BNIP3,ERP29,MLLT11,ITM2C,YWHAQ,TAF9,FAM162A,KRT8,ATP5IF1,PDCD6,PDIA3,LGALS3,GSTP1,LMNA,CD14,ENO1,TPD52L1
GO: Biological Process	GO:0043299	leukocyte degranulation		1.722e-08	7.965e-05	2.868e-05	0.0002586	27	555	HEXB,HLA-B,HLA-C,S100A11,TUBB4B,SERPINA1,ALDOA,ALDOC,ANXA2,PRDX4,YWHAZ,DEGS1,YPEL5,CST3,CYSTM1,CTSD,DNAJC3,ILF2,PSMB1,NEU1,CYB5R3,GLIPR1,NR4A3,LGALS3,GSTP1,CD14,CDA
GO: Biological Process	GO:0043312	neutrophil degranulation		2.473e-08	0.0001144	2.868e-05	0.0002586	25	491	HEXB,HLA-B,HLA-C,S100A11,TUBB4B,SERPINA1,ALDOA,ALDOC,ANXA2,PRDX4,DEGS1,YPEL5,CST3,CYSTM1,CTSD,DNAJC3,ILF2,PSMB1,NEU1,CYB5R3,GLIPR1,LGALS3,GSTP1,CD14,CDA
GO: Biological Process	GO:0002283	neutrophil activation involved in immune response		3.014e-08	0.0001394	2.868e-05	0.0002586	25	496	HEXB,HLA-B,HLA-C,S100A11,TUBB4B,SERPINA1,ALDOA,ALDOC,ANXA2,PRDX4,DEGS1,YPEL5,CST3,CYSTM1,CTSD,DNAJC3,ILF2,PSMB1,NEU1,CYB5R3,GLIPR1,LGALS3,GSTP1,CD14,CDA
GO: Biological Process	GO:0002275	myeloid cell activation involved in immune response		3.101e-08	0.0001434	2.868e-05	0.0002586	27	571	HEXB,HLA-B,HLA-C,S100A11,TUBB4B,SERPINA1,ALDOA,ALDOC,ANXA2,PRDX4,YWHAZ,DEGS1,YPEL5,CST3,CYSTM1,CTSD,DNAJC3,ILF2,PSMB1,NEU1,CYB5R3,GLIPR1,NR4A3,LGALS3,GSTP1,CD14,CDA
GO: Biological Process	GO:0002444	myeloid leukocyte mediated immunity		4.275e-08	0.0001977	3.225e-05	0.0002908	27	580	HEXB,HLA-B,HLA-C,S100A11,TUBB4B,SERPINA1,ALDOA,ALDOC,ANXA2,PRDX4,YWHAZ,DEGS1,YPEL5,CST3,CYSTM1,CTSD,DNAJC3,ILF2,PSMB1,NEU1,CYB5R3,GLIPR1,NR4A3,LGALS3,GSTP1,CD14,CDA
GO: Biological Process	GO:0042119	neutrophil activation		5.172e-08	0.0002392	3.225e-05	0.0002908	25	510	HEXB,HLA-B,HLA-C,S100A11,TUBB4B,SERPINA1,ALDOA,ALDOC,ANXA2,PRDX4,DEGS1,YPEL5,CST3,CYSTM1,CTSD,DNAJC3,ILF2,PSMB1,NEU1,CYB5R3,GLIPR1,LGALS3,GSTP1,CD14,CDA
GO: Biological Process	GO:0002446	neutrophil mediated immunity		5.578e-08	0.000258	3.225e-05	0.0002908	25	512	HEXB,HLA-B,HLA-C,S100A11,TUBB4B,SERPINA1,ALDOA,ALDOC,ANXA2,PRDX4,DEGS1,YPEL5,CST3,CYSTM1,CTSD,DNAJC3,ILF2,PSMB1,NEU1,CYB5R3,GLIPR1,LGALS3,GSTP1,CD14,CDA
GO: Biological Process	GO:0036230	granulocyte activation		6.479e-08	0.0002997	3.315e-05	0.0002989	25	516	HEXB,HLA-B,HLA-C,S100A11,TUBB4B,SERPINA1,ALDOA,ALDOC,ANXA2,PRDX4,DEGS1,YPEL5,CST3,CYSTM1,CTSD,DNAJC3,ILF2,PSMB1,NEU1,CYB5R3,GLIPR1,LGALS3,GSTP1,CD14,CDA
GO: Biological Process	GO:0043067	regulation of programmed cell death		7.229e-08	0.0003343	3.315e-05	0.0002989	53	1777	CDKN1A,HSP90B1,TNFAIP8L3,CFL1,S100B,CCL21,PRDX5,HSPB1,VDAC2,CIB1,SLC25A4,PHLDA1,ANXA1,RGCC,YWHAH,YWHAZ,DEGS1,CRYAB,PDPN,HIGD1A,DKK1,FRZB,CPEB4,CST3,CTH,ATF4,CTSD,MAP2K6,DNAJC3,HERPUD1,SOD1,RIPK2,DDIT3,BNIP3,TSPO,MYDGF,ERP29,MLLT11,ITM2C,TAF9,BEX2,FAM162A,SRA1,IFT57,SYNE1,NR4A3,LDHA,PDIA3,LGALS3,GSTP1,LMNA,ENO1,TPD52L1
GO: Biological Process	GO:0045055	regulated exocytosis		8.434e-08	0.0003901	3.315e-05	0.0002989	33	845	HEXB,HLA-B,HLA-C,S100A11,TUBB4B,SERPINA1,TAGLN2,ALDOA,ALDOC,ANXA2,PRDX4,YWHAZ,DEGS1,YPEL5,CST3,CYSTM1,CHID1,CTSD,DNAJC3,SOD1,ILF2,PSMB1,NEU1,CYB5R3,GLIPR1,RARRES2,NR4A3,TF,LGALS3,GSTP1,CD9,CD14,CDA
GO: Biological Process	GO:0042981	regulation of apoptotic process		8.601e-08	0.0003978	3.315e-05	0.0002989	52	1736	CDKN1A,HSP90B1,TNFAIP8L3,CFL1,S100B,CCL21,PRDX5,HSPB1,VDAC2,CIB1,SLC25A4,PHLDA1,ANXA1,RGCC,YWHAH,YWHAZ,DEGS1,CRYAB,PDPN,HIGD1A,DKK1,FRZB,CPEB4,CTH,ATF4,CTSD,MAP2K6,DNAJC3,HERPUD1,SOD1,RIPK2,DDIT3,BNIP3,TSPO,MYDGF,ERP29,MLLT11,ITM2C,TAF9,BEX2,FAM162A,SRA1,IFT57,SYNE1,NR4A3,LDHA,PDIA3,LGALS3,GSTP1,LMNA,ENO1,TPD52L1
GO: Biological Process	GO:0002366	leukocyte activation involved in immune response		2.725e-07	0.00126	9.693e-05	0.000874	30	760	HEXB,HLA-B,HLA-C,S100A11,TUBB4B,SERPINA1,ALDOA,ALDOC,ITM2A,ANXA1,ANXA2,PRDX4,YWHAZ,DEGS1,YPEL5,CST3,CYSTM1,CTSD,DNAJC3,ILF2,PSMB1,RIPK2,NEU1,CYB5R3,GLIPR1,NR4A3,LGALS3,GSTP1,CD14,CDA
GO: Biological Process	GO:0002263	cell activation involved in immune response		3.045e-07	0.001408	0.0001006	0.000907	30	764	HEXB,HLA-B,HLA-C,S100A11,TUBB4B,SERPINA1,ALDOA,ALDOC,ITM2A,ANXA1,ANXA2,PRDX4,YWHAZ,DEGS1,YPEL5,CST3,CYSTM1,CTSD,DNAJC3,ILF2,PSMB1,RIPK2,NEU1,CYB5R3,GLIPR1,NR4A3,LGALS3,GSTP1,CD14,CDA
GO: Biological Process	GO:0051248	negative regulation of protein metabolic process		3.349e-07	0.001549	0.0001033	0.000931	40	1218	CDKN1A,SERPINA1,SERPINI1,ATRAID,PRDX5,FXYD1,ITM2A,HSPB1,CIB1,WARS1,ANXA2,TMEM59,APOD,CRYAB,SPINT2,DKK1,CPEB4,CST3,ATF4,DNAJC3,HERPUD1,CPAMD8,DBI,SPOCK3,TSPO,ITM2C,MALSU1,TAF9,LDLRAD4,DUSP14,SERPINA6,LDLR,RGS3,LGALS3,GSTP1,TIMP4,PEBP1,EIF4E,BEX4,SERPINA5
GO: Biological Process	GO:0032940	secretion by cell		3.885e-07	0.001797	0.0001075	0.0009696	46	1517	HEXB,HLA-B,HLA-C,S100A11,TUBB4B,SERPINA1,TAGLN2,ALDOA,ALDOC,LMF1,SLC25A4,ANXA1,ANXA2,PRDX4,RGCC,YWHAZ,DEGS1,YPEL5,CST3,CYSTM1,CHID1,CTSD,MAP2K6,DNAJC3,SOD1,ILF2,PSMB1,SRI,SERP1,NEU1,CYB5R3,DPH3,ERP29,GLIPR1,RARRES2,NUCB2,RBP4,NR4A3,TF,LGALS3,GSTP1,CD9,CD14,TRPV4,CDA,RCN3
GO: Biological Process	GO:0046903	secretion		4.185e-07	0.001936	0.0001075	0.0009696	49	1672	HEXB,HLA-B,HLA-C,S100A11,TUBB4B,SERPINA1,TAGLN2,ALDOA,ALDOC,LMF1,SLC25A4,ANXA1,ANXA2,PRDX4,RGCC,YWHAZ,DEGS1,YPEL5,CST3,CYSTM1,CHID1,CTSD,MAP2K6,DNAJC3,SOD1,ILF2,PSMB1,SRI,SERP1,NEU1,CYB5R3,DPH3,ERP29,MAP1LC3B,CA2,GLIPR1,RARRES2,NUCB2,RBP4,NR4A3,TF,LGALS3,GSTP1,CD9,CD14,TRPV4,CDA,SLC29A1,RCN3
GO: Biological Process	GO:0140352	export from cell		4.185e-07	0.001936	0.0001075	0.0009696	47	1571	HEXB,HLA-B,HLA-C,S100A11,TUBB4B,SERPINA1,TAGLN2,ALDOA,FXYD1,ALDOC,LMF1,SLC25A4,ANXA1,ANXA2,PRDX4,RGCC,YWHAZ,DEGS1,YPEL5,CST3,CYSTM1,CHID1,CTSD,MAP2K6,DNAJC3,SOD1,ILF2,PSMB1,SRI,SERP1,NEU1,CYB5R3,DPH3,ERP29,GLIPR1,RARRES2,NUCB2,RBP4,NR4A3,TF,LGALS3,GSTP1,CD9,CD14,TRPV4,CDA,RCN3
GO: Biological Process	GO:0010941	regulation of cell death		5.973e-07	0.002762	0.0001307	0.001179	54	1952	CDKN1A,HSP90B1,TNFAIP8L3,CFL1,S100B,CCL21,PRDX5,HSPB1,VDAC2,CIB1,SLC25A4,PHLDA1,ANXA1,RGCC,YWHAH,YWHAZ,DEGS1,CRYAB,PDPN,HIGD1A,DKK1,FRZB,CPEB4,CST3,CTH,ATF4,CTSD,MAP2K6,DNAJC3,HERPUD1,SOD1,RIPK2,DDIT3,BNIP3,TSPO,MYDGF,ERP29,MLLT11,ITM2C,TAF9,BEX2,FAM162A,SRA1,IFT57,SYNE1,NR4A3,LDHA,PDIA3,LGALS3,GSTP1,LMNA,LRPAP1,ENO1,TPD52L1
GO: Biological Process	GO:0002274	myeloid leukocyte activation		6.544e-07	0.003027	0.0001307	0.001179	28	707	HEXB,HLA-B,HLA-C,S100A11,TUBB4B,SERPINA1,ALDOA,ALDOC,ANXA2,PRDX4,YWHAZ,DEGS1,YPEL5,CST3,CYSTM1,CTSD,DNAJC3,ILF2,PSMB1,NEU1,CYB5R3,GLIPR1,NR4A3,LDLR,LGALS3,GSTP1,CD14,CDA
GO: Biological Process	GO:0006887	exocytosis		6.573e-07	0.00304	0.0001307	0.001179	34	970	HEXB,HLA-B,HLA-C,S100A11,TUBB4B,SERPINA1,TAGLN2,ALDOA,ALDOC,ANXA1,ANXA2,PRDX4,YWHAZ,DEGS1,YPEL5,CST3,CYSTM1,CHID1,CTSD,DNAJC3,SOD1,ILF2,PSMB1,NEU1,CYB5R3,GLIPR1,RARRES2,NR4A3,TF,LGALS3,GSTP1,CD9,CD14,CDA
GO: Biological Process	GO:0140029	exocytic process		6.573e-07	0.00304	0.0001307	0.001179	34	970	HEXB,HLA-B,HLA-C,S100A11,TUBB4B,SERPINA1,TAGLN2,ALDOA,ALDOC,ANXA1,ANXA2,PRDX4,YWHAZ,DEGS1,YPEL5,CST3,CYSTM1,CHID1,CTSD,DNAJC3,SOD1,ILF2,PSMB1,NEU1,CYB5R3,GLIPR1,RARRES2,NR4A3,TF,LGALS3,GSTP1,CD9,CD14,CDA
GO: Biological Process	GO:0099500	vesicle fusion to plasma membrane		6.573e-07	0.00304	0.0001307	0.001179	34	970	HEXB,HLA-B,HLA-C,S100A11,TUBB4B,SERPINA1,TAGLN2,ALDOA,ALDOC,ANXA1,ANXA2,PRDX4,YWHAZ,DEGS1,YPEL5,CST3,CYSTM1,CHID1,CTSD,DNAJC3,SOD1,ILF2,PSMB1,NEU1,CYB5R3,GLIPR1,RARRES2,NR4A3,TF,LGALS3,GSTP1,CD9,CD14,CDA
GO: Biological Process	GO:0008637	apoptotic mitochondrial changes		6.94e-07	0.00321	0.0001307	0.001179	12	142	VDAC2,SLC25A4,SIVA1,YWHAH,YWHAZ,HIGD1A,BNIP3,MLLT11,YWHAQ,FAM162A,ATP5IF1,LMNA
GO: Biological Process	GO:0048284	organelle fusion		7.066e-07	0.003268	0.0001307	0.001179	36	1065	HEXB,HLA-B,HLA-C,S100A11,TUBB4B,SERPINA1,TAGLN2,ALDOA,ALDOC,ANXA1,ANXA2,PRDX4,YWHAZ,DEGS1,YPEL5,CST3,CYSTM1,CHID1,CTSD,DNAJC3,SOD1,ILF2,PSMB1,NEU1,BNIP3,CYB5R3,GLIPR1,RARRES2,NR4A3,TF,LGALS3,GSTP1,CD9,CD14,CDA,ENO1
GO: Biological Process	GO:0001775	cell activation		1.052e-06	0.004867	0.0001872	0.001688	47	1623	CDKN1A,HEXB,CFH,HLA-A,HLA-B,HLA-C,CD320,DNAJB9,S100A11,TUBB4B,SERPINA1,CCL21,ALDOA,ALDOC,ITM2A,HSPB1,ANXA1,ANXA2,PRDX4,RGCC,YWHAZ,DEGS1,MYL12A,PDPN,CSRP1,YPEL5,CST3,CYSTM1,CTSD,DNAJC3,SOD1,ILF2,PSMB1,RIPK2,NEU1,NFATC1,CYB5R3,GLIPR1,ADRM1,NR4A3,LDLR,LGALS3,GSTP1,CD9,CD14,CDA,CMTM7
GO: Biological Process	GO:0052547	regulation of peptidase activity		1.514e-06	0.007002	0.0002593	0.002338	22	491	SERPINA1,SERPINI1,PRDX5,ANXA2,CRYAB,SPINT2,CST3,CTSD,HERPUD1,CPAMD8,RIPK2,SPOCK3,FAM162A,PDCD6,ADRM1,IFT57,AKIRIN2,SERPINA6,TIMP4,PEBP1,SERPINA5,RCN3
GO: Biological Process	GO:0052548	regulation of endopeptidase activity		2.034e-06	0.009407	0.000336	0.003029	21	461	SERPINA1,SERPINI1,PRDX5,ANXA2,CRYAB,SPINT2,CST3,CTSD,HERPUD1,CPAMD8,RIPK2,SPOCK3,FAM162A,PDCD6,ADRM1,IFT57,AKIRIN2,SERPINA6,TIMP4,PEBP1,SERPINA5
GO: Biological Process	GO:0006906	vesicle fusion		2.249e-06	0.0104	0.0003586	0.003233	34	1025	HEXB,HLA-B,HLA-C,S100A11,TUBB4B,SERPINA1,TAGLN2,ALDOA,ALDOC,ANXA1,ANXA2,PRDX4,YWHAZ,DEGS1,YPEL5,CST3,CYSTM1,CHID1,CTSD,DNAJC3,SOD1,ILF2,PSMB1,NEU1,CYB5R3,GLIPR1,RARRES2,NR4A3,TF,LGALS3,GSTP1,CD9,CD14,CDA
GO: Biological Process	GO:0090174	organelle membrane fusion		2.555e-06	0.01182	0.0003939	0.003552	34	1031	HEXB,HLA-B,HLA-C,S100A11,TUBB4B,SERPINA1,TAGLN2,ALDOA,ALDOC,ANXA1,ANXA2,PRDX4,YWHAZ,DEGS1,YPEL5,CST3,CYSTM1,CHID1,CTSD,DNAJC3,SOD1,ILF2,PSMB1,NEU1,CYB5R3,GLIPR1,RARRES2,NR4A3,TF,LGALS3,GSTP1,CD9,CD14,CDA
GO: Biological Process	GO:0051050	positive regulation of transport		2.707e-06	0.01252	0.0004038	0.003641	35	1081	CFL1,FABP3,S100A1,MFGE8,AK1,CCL21,FHL1,FXYD1,CIB1,SLC25A4,ANXA1,ANXA2,RGCC,SIVA1,YWHAH,YWHAZ,ATF4,MAP2K6,SOD1,SRI,DBI,SERP1,TSPO,YWHAQ,MAP1LC3B,CA2,ATP5IF1,SYNE1,NUCB2,RBP4,NR4A3,TF,LGALS3,ARPC2,CD14
GO: Biological Process	GO:0032269	negative regulation of cellular protein metabolic process		3.814e-06	0.01764	0.0005512	0.00497	36	1146	CDKN1A,SERPINA1,SERPINI1,ATRAID,PRDX5,FXYD1,HSPB1,CIB1,WARS1,ANXA2,TMEM59,CRYAB,SPINT2,DKK1,CPEB4,CST3,ATF4,DNAJC3,HERPUD1,CPAMD8,DBI,SPOCK3,TSPO,MALSU1,TAF9,LDLRAD4,DUSP14,SERPINA6,RGS3,LGALS3,GSTP1,TIMP4,PEBP1,EIF4E,BEX4,SERPINA5
GO: Biological Process	GO:1902108	regulation of mitochondrial membrane permeability involved in apoptotic process		6.818e-06	0.03153	0.0009535	0.008597	8	72	VDAC2,SLC25A4,SIVA1,YWHAH,YWHAZ,BNIP3,YWHAQ,ATP5IF1
GO: Biological Process	GO:0061061	muscle structure development		7.009e-06	0.03242	0.0009535	0.008597	27	755	CFH,MEG3,PLD3,S100B,MAFF,FHL1,SLC25A4,CRYAB,IFRD1,DKK1,CSRP1,CTH,MYL6,SRI,SERP1,DDIT3,DDX5,NFATC1,SVIL,TAGLN,FOXK1,KRT8,SRA1,SYNE1,CD9,LMNA,H3-3B
GO: Biological Process	GO:0001501	skeletal system development		7.269e-06	0.03362	0.0009605	0.008661	23	583	HEXA,HEXB,CFH,ETS2,CHAD,CYTL1,VKORC1,MGP,ACAN,COL11A2,CHRDL2,ANXA2,HAPLN1,FRZB,MAP2K6,INSIG1,SERP1,GDF10,ARID5A,RBP4,LGALS3,SBDS,TRPV4
GO: Biological Process	GO:0061025	membrane fusion		7.872e-06	0.03641	0.001011	0.009119	35	1135	HEXB,HLA-B,HLA-C,S100A11,TUBB4B,SERPINA1,TAGLN2,ALDOA,ALDOC,ANXA1,ANXA2,PRDX4,YWHAZ,DEGS1,YPEL5,CST3,CYSTM1,CHID1,CTSD,DNAJC3,SOD1,ILF2,PSMB1,NEU1,CYB5R3,GLIPR1,RARRES2,NR4A3,TF,LGALS3,GSTP1,CD9,CD14,CDA,SERPINA5
GO: Biological Process	GO:0034976	response to endoplasmic reticulum stress		8.323e-06	0.03849	0.00102	0.0092	16	313	HSP90B1,DNAJB9,CTH,ATF4,DNAJC3,HERPUD1,PSMC6,SERP1,DDIT3,FBXO2,MYDGF,SEC61B,ERP29,PDIA3,LMNA,RCN3
GO: Biological Process	GO:0045595	regulation of cell differentiation		8.383e-06	0.03877	0.00102	0.0092	49	1859	CYB5D2,HLA-B,TMEM176A,FOXA3,PLEKHB1,S100A10,S100B,ATRAID,MAFF,HSPB1,CIB1,SLC25A4,ANXA1,RGCC,BHLHE40,YWHAH,PDPN,IFRD1,DKK1,FRZB,CTH,ATF4,SOD1,INSIG1,PSMB1,RIPK2,PSMC6,GDF10,DDIT3,DDX5,NFATC1,TSPO,LDLRAD4,CA2,SRA1,RARRES2,ADRM1,NUCB2,NR4A3,SYAP1,LDLR,LGALS3,ARPC2,TGIF1,LMNA,EIF4E,WIF1,H3-3B,TRPV4
GO: Biological Process	GO:0002252	immune effector process		9.157e-06	0.04235	0.001086	0.009791	40	1393	HEXB,CFH,HLA-A,HLA-B,HLA-C,S100A11,TUBB4B,SERPINA1,ALDOA,ALDOC,ITM2A,ANXA1,ANXA2,PRDX4,RGCC,YWHAZ,DEGS1,YPEL5,CST3,CYSTM1,CTSD,DNAJC3,TRAF3IP2,ILF2,PSMB1,RIPK2,ISG20,ARID5A,NEU1,BNIP3,CYB5R3,GLIPR1,RBP4,NR4A3,LGALS3,ARPC2,GSTP1,CD14,TSPAN6,CDA
GO: Biological Process	GO:0045321	leukocyte activation		9.6e-06	0.0444	0.00111	0.01001	41	1447	CDKN1A,HEXB,HLA-A,HLA-B,HLA-C,CD320,DNAJB9,S100A11,TUBB4B,SERPINA1,CCL21,ALDOA,ALDOC,ITM2A,HSPB1,ANXA1,ANXA2,PRDX4,YWHAZ,DEGS1,YPEL5,CST3,CYSTM1,CTSD,DNAJC3,SOD1,ILF2,PSMB1,RIPK2,NEU1,NFATC1,CYB5R3,GLIPR1,ADRM1,NR4A3,LDLR,LGALS3,GSTP1,CD14,CDA,CMTM7
GO: Biological Process	GO:0016050	vesicle organization		1.116e-05	0.05162	0.001259	0.01135	48	1825	HEXB,HSP90B1,RAMP1,HLA-B,HLA-C,CYTH2,CNPY2,S100A10,S100A11,TUBB4B,MFGE8,SERPINA1,TAGLN2,CCL21,ALDOA,ALDOC,LMF1,ANXA1,ANXA2,PRDX4,YWHAZ,DEGS1,DKK1,YPEL5,CST3,CYSTM1,CHID1,CTSD,DNAJC3,SOD1,ILF2,INSIG1,PSMB1,NEU1,CYB5R3,GLIPR1,RARRES2,PDCD6,SYNE1,NR4A3,TF,LDLR,LGALS3,GSTP1,CD9,CD14,LRPAP1,CDA
GO: Biological Process	GO:0030968	endoplasmic reticulum unfolded protein response		1.566e-05	0.07243	0.001724	0.01555	10	132	HSP90B1,DNAJB9,CTH,ATF4,DNAJC3,HERPUD1,SERP1,DDIT3,MYDGF,LMNA
GO: Biological Process	GO:0010821	regulation of mitochondrion organization		1.667e-05	0.07711	0.00176	0.01587	11	162	SIVA1,YWHAH,YWHAZ,HIGD1A,BNIP3,TSPO,MLLT11,YWHAQ,FAM162A,ATP5IF1,LMNA
GO: Biological Process	GO:0097345	mitochondrial outer membrane permeabilization		1.674e-05	0.07742	0.00176	0.01587	7	59	VDAC2,SIVA1,YWHAH,YWHAZ,BNIP3,YWHAQ,ATP5IF1
GO: Biological Process	GO:0030162	regulation of proteolysis		1.842e-05	0.08522	0.001894	0.01707	27	797	CFL1,SERPINA1,SERPINI1,PRDX5,ANXA2,TMEM59,CRYAB,SPINT2,CST3,CTSD,HERPUD1,CPAMD8,RIPK2,SPOCK3,TAF9,FAM162A,ATP5IF1,PDCD6,ADRM1,IFT57,AKIRIN2,SERPINA6,TIMP4,PEBP1,ENO1,SERPINA5,RCN3
GO: Biological Process	GO:0046902	regulation of mitochondrial membrane permeability		1.97e-05	0.09113	0.001981	0.01786	8	83	VDAC2,SLC25A4,SIVA1,YWHAH,YWHAZ,BNIP3,YWHAQ,ATP5IF1
GO: Biological Process	GO:0010951	negative regulation of endopeptidase activity		2.219e-05	0.1026	0.002183	0.01969	14	266	SERPINA1,SERPINI1,PRDX5,ANXA2,CRYAB,SPINT2,CST3,HERPUD1,CPAMD8,SPOCK3,SERPINA6,TIMP4,PEBP1,SERPINA5
GO: Biological Process	GO:0002443	leukocyte mediated immunity		2.365e-05	0.1094	0.002279	0.02055	30	950	HEXB,CFH,HLA-A,HLA-B,HLA-C,S100A11,TUBB4B,SERPINA1,ALDOA,ALDOC,ANXA2,PRDX4,YWHAZ,DEGS1,YPEL5,CST3,CYSTM1,CTSD,DNAJC3,ILF2,PSMB1,ARID5A,NEU1,CYB5R3,GLIPR1,NR4A3,LGALS3,GSTP1,CD14,CDA
GO: Biological Process	GO:0019216	regulation of lipid metabolic process		2.478e-05	0.1146	0.002339	0.02109	19	460	TNFAIP8L3,ELOVL5,FABP3,FDFT1,SCD,CCL21,LMF1,ANXA1,APOD,IDI1,SOD1,INSIG1,DBI,TSPO,GLIPR1,RARRES2,NUCB2,NR4A3,LDLR
GO: Biological Process	GO:0031667	response to nutrient levels		2.533e-05	0.1171	0.002343	0.02112	20	502	CDKN1A,CFH,FOXA3,NUPR2,HIGD1A,CPEB4,ATF4,SOD1,DDIT3,BNIP3,TSPO,MAP1LC3B,FOXK1,RARRES2,NUCB2,LDHA,PDIA3,LDLR,GSTP1,TRPV4
GO: Biological Process	GO:1902110	positive regulation of mitochondrial membrane permeability involved in apoptotic process		2.874e-05	0.1329	0.002606	0.0235	7	64	VDAC2,SIVA1,YWHAH,YWHAZ,BNIP3,YWHAQ,ATP5IF1
GO: Biological Process	GO:0010822	positive regulation of mitochondrion organization		3.284e-05	0.1519	0.002921	0.02634	8	89	SIVA1,YWHAH,YWHAZ,BNIP3,MLLT11,YWHAQ,FAM162A,ATP5IF1
GO: Biological Process	GO:1902686	mitochondrial outer membrane permeabilization involved in programmed cell death		3.519e-05	0.1627	0.003071	0.02769	7	66	VDAC2,SIVA1,YWHAH,YWHAZ,BNIP3,YWHAQ,ATP5IF1
GO: Biological Process	GO:0010466	negative regulation of peptidase activity		3.75e-05	0.1734	0.003211	0.02896	14	279	SERPINA1,SERPINI1,PRDX5,ANXA2,CRYAB,SPINT2,CST3,HERPUD1,CPAMD8,SPOCK3,SERPINA6,TIMP4,PEBP1,SERPINA5
GO: Biological Process	GO:1901137	carbohydrate derivative biosynthetic process		3.964e-05	0.1833	0.003333	0.03005	27	833	HEXA,RAMP1,RPN2,ELOVL5,CYTL1,PPT2,SCD,ACAN,AK1,CCL21,ALDOA,ITM2A,SDHA,LMF1,PHLDA1,TMEM59,ALG2,NDUFA1,NDUFA6,SERP1,DPM1,ITM2C,GPC6,GUK1,CHCHD2,CDA,ENO1
GO: Biological Process	GO:0009100	glycoprotein metabolic process		4.205e-05	0.1945	0.003471	0.0313	18	437	HEXA,HEXB,RAMP1,RPN2,CYTL1,ACAN,CCL21,ITM2A,LMF1,PHLDA1,TMEM59,ALG2,CST3,SERP1,DPM1,FBXO2,SPOCK3,ITM2C
GO: Biological Process	GO:0035794	positive regulation of mitochondrial membrane permeability		4.278e-05	0.1979	0.003471	0.0313	7	68	VDAC2,SIVA1,YWHAH,YWHAZ,BNIP3,YWHAQ,ATP5IF1
GO: Biological Process	GO:0008285	negative regulation of cell population proliferation		4.695e-05	0.2171	0.003744	0.03376	28	889	CDKN1A,FOXA3,NDRG2,FABP3,S100A11,ATRAID,CIB1,WARS1,PRDX4,RGCC,APOD,NUPR2,PDPN,SPINT2,IGFBP6,FRZB,CTH,FBXO2,NFATC1,TSPO,ATP5IF1,IFT57,RBP4,LGALS3,GSTP1,TGIF1,CD9,LMNA
GO: Biological Process	GO:0009991	response to extracellular stimulus		6.158e-05	0.2848	0.004802	0.0433	20	535	CDKN1A,CFH,FOXA3,NUPR2,HIGD1A,CPEB4,ATF4,SOD1,DDIT3,BNIP3,TSPO,MAP1LC3B,FOXK1,RARRES2,NUCB2,LDHA,PDIA3,LDLR,GSTP1,TRPV4
GO: Biological Process	GO:0034620	cellular response to unfolded protein		6.229e-05	0.2881	0.004802	0.0433	10	155	HSP90B1,DNAJB9,CTH,ATF4,DNAJC3,HERPUD1,SERP1,DDIT3,MYDGF,LMNA
GO: Biological Process	GO:1901135	carbohydrate derivative metabolic process		6.678e-05	0.3088	0.004981	0.04491	36	1310	HEXA,HEXB,RAMP1,RPN2,ELOVL5,CYTL1,PPT2,SCD,ACAN,AK1,CCL21,ALDOA,ALDOC,ITM2A,SDHA,LMF1,PHLDA1,TMEM59,ALG2,CST3,NDUFA1,DBI,NDUFA6,SERP1,DPM1,FBXO2,NEU1,SPOCK3,ITM2C,FOXK1,GPC6,LDHA,GUK1,CHCHD2,CDA,ENO1
GO: Biological Process	GO:0035295	tube development		6.678e-05	0.3088	0.004981	0.04491	36	1310	CDKN1A,CFH,RAMP1,CFL1,MEG3,S100A1,MFGE8,SARS1,SAT1,MGP,HSPB1,CIB1,WARS1,ANXA1,ANXA2,RGCC,APOD,YWHAZ,PDPN,SPINT2,CTSD,NFATC1,MYDGF,ATP5IF1,RARRES2,PDCD6,ADRM1,IFT57,RBP4,NR4A3,LDLR,LGALS3,RSPO3,TGIF1,EIF4E,RCN3
GO: Biological Process	GO:0043066	negative regulation of apoptotic process		7.035e-05	0.3254	0.005164	0.04656	31	1058	CDKN1A,HSP90B1,CFL1,CCL21,PRDX5,HSPB1,VDAC2,CIB1,SLC25A4,ANXA1,YWHAH,YWHAZ,CRYAB,PDPN,HIGD1A,DKK1,CPEB4,CTH,DNAJC3,HERPUD1,SOD1,RIPK2,BNIP3,MYDGF,TAF9,SYNE1,NR4A3,LGALS3,GSTP1,LMNA,ENO1
GO: Biological Process	GO:1905710	positive regulation of membrane permeability		7.4e-05	0.3422	0.005319	0.04796	7	74	VDAC2,SIVA1,YWHAH,YWHAZ,BNIP3,YWHAQ,ATP5IF1
GO: Biological Process	GO:0060548	negative regulation of cell death		7.501e-05	0.3469	0.005319	0.04796	34	1214	CDKN1A,HSP90B1,CFL1,CCL21,PRDX5,HSPB1,VDAC2,CIB1,SLC25A4,ANXA1,YWHAH,YWHAZ,CRYAB,PDPN,HIGD1A,DKK1,CPEB4,CST3,CTH,ATF4,DNAJC3,HERPUD1,SOD1,RIPK2,BNIP3,MYDGF,TAF9,SYNE1,NR4A3,LGALS3,GSTP1,LMNA,LRPAP1,ENO1
GO: Biological Process	GO:0090559	regulation of membrane permeability		7.591e-05	0.3511	0.005319	0.04796	8	100	VDAC2,SLC25A4,SIVA1,YWHAH,YWHAZ,BNIP3,YWHAQ,ATP5IF1
GO: Biological Process	GO:0036294	cellular response to decreased oxygen levels		7.859e-05	0.3635	0.005425	0.04891	12	226	RGCC,HIGD1A,CPEB4,ATF4,PSMB1,PSMC6,BNIP3,FAM162A,LMNA,CHCHD2,ENO1,SLC29A1
GO: Biological Process	GO:0062012	regulation of small molecule metabolic process		8.212e-05	0.3798	0.005585	0.05036	19	503	ELOVL5,CD320,FABP3,FDFT1,SCD,LMF1,ANXA1,IDI1,SOD1,INSIG1,PSMB1,PSMC6,DBI,FOXK1,NUCB2,NR4A3,LDLR,CDA,ENO1
GO: Biological Process	GO:0045861	negative regulation of proteolysis		8.432e-05	0.39	0.005596	0.05046	16	379	SERPINA1,SERPINI1,PRDX5,ANXA2,TMEM59,CRYAB,SPINT2,CST3,HERPUD1,CPAMD8,SPOCK3,TAF9,SERPINA6,TIMP4,PEBP1,SERPINA5
GO: Biological Process	GO:0006986	response to unfolded protein		8.697e-05	0.4022	0.005596	0.05046	11	194	HSP90B1,DNAJB9,HSPB1,CTH,ATF4,DNAJC3,HERPUD1,SERP1,DDIT3,MYDGF,LMNA
GO: Biological Process	GO:0006695	cholesterol biosynthetic process		8.781e-05	0.4061	0.005596	0.05046	7	76	MSMO1,FDFT1,SCD,IDI1,SOD1,INSIG1,CYB5R3
GO: Biological Process	GO:1902653	secondary alcohol biosynthetic process		8.781e-05	0.4061	0.005596	0.05046	7	76	MSMO1,FDFT1,SCD,IDI1,SOD1,INSIG1,CYB5R3
GO: Biological Process	GO:0006689	ganglioside catabolic process		8.833e-05	0.4085	0.005596	0.05046	3	7	HEXA,HEXB,NEU1
GO: Biological Process	GO:0070482	response to oxygen levels		9.005e-05	0.4165	0.005628	0.05074	17	422	CDKN1A,HSP90B1,RGCC,CRYAB,PDPN,HIGD1A,CPEB4,ATF4,PSMB1,PSMC6,BNIP3,FAM162A,LDHA,LMNA,CHCHD2,ENO1,SLC29A1
GO: Biological Process	GO:0043069	negative regulation of programmed cell death		0.0001094	0.5058	0.006744	0.06081	31	1084	CDKN1A,HSP90B1,CFL1,CCL21,PRDX5,HSPB1,VDAC2,CIB1,SLC25A4,ANXA1,YWHAH,YWHAZ,CRYAB,PDPN,HIGD1A,DKK1,CPEB4,CTH,DNAJC3,HERPUD1,SOD1,RIPK2,BNIP3,MYDGF,TAF9,SYNE1,NR4A3,LGALS3,GSTP1,LMNA,ENO1
GO: Biological Process	GO:0010243	response to organonitrogen compound		0.0001328	0.6141	0.008046	0.07255	32	1147	CDKN1A,HSP90B1,CFL1,DNAJB9,FABP3,VKORC1,ANXA1,CPEB4,ATF4,HERPUD1,SOD1,INSIG1,RIPK2,PSMC6,FBXO2,TSPO,SEC61B,CA2,RARRES2,ADRM1,NUCB2,RBP4,NR4A3,LDHA,SYAP1,LDLR,ARPC2,GSTP1,CD9,TIMP4,TRPV4,RCN3
GO: Biological Process	GO:0007155	cell adhesion		0.000134	0.6196	0.008046	0.07255	40	1571	CFH,GLDN,HLA-A,CFL1,CYTH2,VIT,S100A10,S100A11,MFGE8,SERPINI1,ACAN,CCL21,CNN3,HSPB1,CIB1,RHOD,ANXA1,ANXA2,RGCC,APOD,HAPLN1,MYL12A,RND3,PDPN,SPINT2,CSRP1,PALLD,RIPK2,FXYD5,ZYX,VMP1,NR4A3,CDH19,GPC6,EDIL3,LGALS3,ARPC2,CD9,TRPV4,MIA
GO: Biological Process	GO:0002486	antigen processing and presentation of endogenous peptide antigen via MHC class I via ER pathway, TAP-independent		0.0001399	0.647	0.008227	0.07418	3	8	HLA-A,HLA-B,HLA-C
GO: Biological Process	GO:0051093	negative regulation of developmental process		0.0001422	0.6575	0.008227	0.07418	31	1100	CDKN1A,CFL1,CYTH2,TMEM176A,CHAD,S100B,SARS1,HSPB1,CIB1,ANXA1,ANXA2,RGCC,YWHAH,IFRD1,DKK1,FRZB,CST3,INSIG1,GDF10,DDIT3,BNIP3,NFATC1,TSPO,LDLRAD4,SRA1,NUCB2,RBP4,LDLR,LMNA,EIF4E,TRPV4
GO: Biological Process	GO:0016126	sterol biosynthetic process		0.0001423	0.6581	0.008227	0.07418	7	82	MSMO1,FDFT1,SCD,IDI1,SOD1,INSIG1,CYB5R3
GO: Biological Process	GO:0022610	biological adhesion		0.0001471	0.6804	0.008316	0.07498	40	1578	CFH,GLDN,HLA-A,CFL1,CYTH2,VIT,S100A10,S100A11,MFGE8,SERPINI1,ACAN,CCL21,CNN3,HSPB1,CIB1,RHOD,ANXA1,ANXA2,RGCC,APOD,HAPLN1,MYL12A,RND3,PDPN,SPINT2,CSRP1,PALLD,RIPK2,FXYD5,ZYX,VMP1,NR4A3,CDH19,GPC6,EDIL3,LGALS3,ARPC2,CD9,TRPV4,MIA
GO: Biological Process	GO:1901030	positive regulation of mitochondrial outer membrane permeabilization involved in apoptotic signaling pathway		0.0001492	0.6902	0.008316	0.07498	5	37	SIVA1,YWHAH,YWHAZ,YWHAQ,ATP5IF1
GO: Biological Process	GO:0006007	glucose catabolic process		0.0001492	0.6902	0.008316	0.07498	5	37	ALDOA,ALDOC,FOXK1,LDHA,ENO1
GO: Biological Process	GO:0071453	cellular response to oxygen levels		0.0001618	0.7484	0.00891	0.08034	12	244	RGCC,HIGD1A,CPEB4,ATF4,PSMB1,PSMC6,BNIP3,FAM162A,LMNA,CHCHD2,ENO1,SLC29A1
GO: Biological Process	GO:0035967	cellular response to topologically incorrect protein		0.0001785	0.8257	0.009714	0.08759	10	176	HSP90B1,DNAJB9,CTH,ATF4,DNAJC3,HERPUD1,SERP1,DDIT3,MYDGF,LMNA
GO: Biological Process	GO:2000814	positive regulation of barbed-end actin filament capping		0.0001939	0.8969	0.01043	0.09403	2	2	CFL1,ARPC2
GO: Biological Process	GO:0051346	negative regulation of hydrolase activity		0.0001969	0.9105	0.01047	0.09436	18	494	SERPINA1,SERPINI1,PRDX5,CNN3,ANXA1,ANXA2,CRYAB,SPINT2,CST3,HERPUD1,CPAMD8,SPOCK3,ATP5IF1,SERPINA6,LGALS3,TIMP4,PEBP1,SERPINA5
GO: Biological Process	GO:0002480	antigen processing and presentation of exogenous peptide antigen via MHC class I, TAP-independent		0.0002077	0.9605	0.01079	0.09731	3	9	HLA-A,HLA-B,HLA-C
GO: Biological Process	GO:0002484	antigen processing and presentation of endogenous peptide antigen via MHC class I via ER pathway		0.0002077	0.9605	0.01079	0.09731	3	9	HLA-A,HLA-B,HLA-C
GO: Biological Process	GO:1903793	positive regulation of anion transport		0.0002282	1	0.01173	0.1057	20	590	FABP3,AK1,FXYD1,CIB1,ANXA2,YWHAH,YWHAZ,ATF4,MAP2K6,SRI,DBI,SERP1,YWHAQ,MAP1LC3B,CA2,NUCB2,RBP4,NR4A3,LGALS3,ARPC2
GO: Biological Process	GO:0035966	response to topologically incorrect protein		0.0002327	1	0.01183	0.1067	11	217	HSP90B1,DNAJB9,HSPB1,CTH,ATF4,DNAJC3,HERPUD1,SERP1,DDIT3,MYDGF,LMNA
GO: Biological Process	GO:0071900	regulation of protein serine/threonine kinase activity		0.0002582	1	0.01298	0.117	19	550	CDKN1A,HSPB1,CIB1,RGCC,HIGD1A,DKK1,IGFBP6,MAP2K6,SOD1,RIPK2,ERP29,DUSP14,SYAP1,TF,RGS3,DIRAS3,GSTP1,CCNH,TPD52L1
GO: Biological Process	GO:0030308	negative regulation of cell growth		0.0002723	1	0.01354	0.1221	11	221	CDKN1A,CFL1,MEG3,FHL1,CRYAB,IFRD1,FRZB,CTH,FOXK1,CDA,ENO1
GO: Biological Process	GO:0044070	regulation of anion transport		0.0002848	1	0.01394	0.1257	29	1041	FABP3,AK1,FXYD1,CIB1,SLC25A4,ANXA1,ANXA2,APOD,YWHAH,YWHAZ,ATF4,MAP2K6,INSIG1,SRI,DBI,SERP1,DPH3,TSPO,ERP29,YWHAQ,MAP1LC3B,CA2,ATP5IF1,SYNE1,NUCB2,RBP4,NR4A3,LGALS3,ARPC2
GO: Biological Process	GO:2001233	regulation of apoptotic signaling pathway		0.0002864	1	0.01394	0.1257	16	422	HSPB1,VDAC2,HIGD1A,CTH,HERPUD1,SOD1,DDIT3,ERP29,ITM2C,TAF9,PDIA3,LGALS3,GSTP1,LMNA,ENO1,TPD52L1
GO: Biological Process	GO:0010638	positive regulation of organelle organization		0.0003108	1	0.01497	0.135	21	651	WBP2,CFL1,S100A10,CCL21,ANXA1,ANXA2,RGCC,SIVA1,YWHAH,YWHAZ,PALLD,ARID5A,BNIP3,MLLT11,YWHAQ,FAM162A,ATP5IF1,ARPC2,LMNA,PEBP1,TRPV4
GO: Biological Process	GO:1903018	regulation of glycoprotein metabolic process		0.0003292	1	0.0157	0.1415	6	67	RAMP1,CCL21,ITM2A,TMEM59,CST3,ITM2C
GO: Biological Process	GO:0046034	ATP metabolic process		0.0003376	1	0.01593	0.1437	14	344	CFH,AK1,ALDOA,ALDOC,SDHA,NDUFA1,NDUFA6,TSPO,FOXK1,ATP5IF1,LDHA,GUK1,CHCHD2,ENO1
GO: Biological Process	GO:0090181	regulation of cholesterol metabolic process		0.0003569	1	0.01667	0.1503	6	68	FDFT1,SCD,LMF1,IDI1,SOD1,LDLR
GO: Biological Process	GO:1901700	response to oxygen-containing compound		0.0003678	1	0.01701	0.1534	44	1875	CDKN1A,CFH,WBP2,HSP90B1,CFL1,FABP3,SCD,CCL21,PRDX5,LITAF,ANXA1,APOD,CRYAB,DKK1,CPEB4,ATF4,MAP2K6,SOD1,INSIG1,SRI,RIPK2,ARID5A,BNIP3,TSPO,CA2,KRT8,RARRES2,ADRM1,NUCB2,GPX3,RBP4,NR4A3,AKIRIN2,LDHA,SYAP1,PDIA3,LDLR,ARPC2,GSTP1,CD14,TIMP4,EIF4E,TRPV4,SLC29A1
GO: Biological Process	GO:0045444	fat cell differentiation		0.0003818	1	0.01748	0.1576	12	268	FABP3,FRZB,INSIG1,GDF10,DDIT3,BNIP3,RARRES2,NUCB2,NR4A3,SYAP1,WIF1,TRPV4
GO: Biological Process	GO:0043270	positive regulation of ion transport		0.0003985	1	0.01807	0.1629	24	809	CFL1,FABP3,S100A1,AK1,FHL1,FXYD1,CIB1,ANXA2,YWHAH,YWHAZ,ATF4,MAP2K6,SRI,DBI,SERP1,TSPO,YWHAQ,MAP1LC3B,CA2,NUCB2,RBP4,NR4A3,LGALS3,ARPC2
GO: Biological Process	GO:0070527	platelet aggregation		0.0004178	1	0.01876	0.1692	6	70	CFH,HSPB1,MYL12A,PDPN,CSRP1,CD9
GO: Biological Process	GO:0048585	negative regulation of response to stimulus		0.0004254	1	0.01882	0.1697	45	1945	HLA-A,HLA-B,DNAJB9,NDRG2,HSPB1,VDAC2,CIB1,CHRDL2,LITAF,ANXA1,ANXA2,APOD,HIGD1A,DKK1,IGFBP6,FRZB,CTH,DNAJC3,HERPUD1,SOD1,INSIG1,PSMB1,PSMC6,DDIT3,NFATC1,TAF9,LDLRAD4,PDCD6,SYNE1,NUCB2,DUSP14,NR4A3,LDLR,RGS3,LGALS3,GSTP1,TGIF1,CD9,LMNA,CD14,PEBP1,WIF1,TSPAN6,LRPAP1,ENO1
GO: Biological Process	GO:0043068	positive regulation of programmed cell death		0.0004273	1	0.01882	0.1697	22	715	CDKN1A,S100B,PHLDA1,ANXA1,RGCC,DEGS1,FRZB,ATF4,CTSD,MAP2K6,SOD1,RIPK2,DDIT3,BNIP3,TSPO,MLLT11,ITM2C,FAM162A,NR4A3,LDHA,PDIA3,TPD52L1
GO: Biological Process	GO:0035239	tube morphogenesis		0.0004325	1	0.01887	0.1701	29	1068	CFH,RAMP1,CFL1,S100A1,MFGE8,SARS1,SAT1,MGP,HSPB1,CIB1,WARS1,ANXA1,ANXA2,RGCC,APOD,YWHAZ,PDPN,SPINT2,CTSD,NFATC1,MYDGF,ATP5IF1,PDCD6,IFT57,NR4A3,LDLR,LGALS3,RSPO3,TGIF1
GO: Biological Process	GO:0002576	platelet degranulation		0.0004406	1	0.01904	0.1717	8	129	SERPINA1,TAGLN2,ALDOA,CHID1,SOD1,RARRES2,TF,CD9
GO: Biological Process	GO:0036293	response to decreased oxygen levels		0.0004458	1	0.01909	0.1721	15	396	HSP90B1,RGCC,CRYAB,HIGD1A,CPEB4,ATF4,PSMB1,PSMC6,BNIP3,FAM162A,LDHA,LMNA,CHCHD2,ENO1,SLC29A1
GO: Biological Process	GO:0072359	circulatory system development		0.0004728	1	0.02006	0.1809	34	1340	CDKN1A,CFH,RAMP1,S100A1,MFGE8,SARS1,SAT1,ACAN,HSPB1,CIB1,WARS1,SLC25A4,ANXA1,ANXA2,RGCC,APOD,YWHAZ,PDPN,DKK1,WDR11,CTH,SRI,DDIT3,NFATC1,MYDGF,GNG5,ATP5IF1,PDCD6,IFT57,RBP4,LDLR,LGALS3,RSPO3,LMNA
GO: Biological Process	GO:0006735	NADH regeneration		0.000492	1	0.02032	0.1832	4	27	ALDOA,ALDOC,FOXK1,ENO1
GO: Biological Process	GO:0061621	canonical glycolysis		0.000492	1	0.02032	0.1832	4	27	ALDOA,ALDOC,FOXK1,ENO1
GO: Biological Process	GO:0061718	glucose catabolic process to pyruvate		0.000492	1	0.02032	0.1832	4	27	ALDOA,ALDOC,FOXK1,ENO1
GO: Biological Process	GO:1901698	response to nitrogen compound		0.0004969	1	0.02034	0.1834	32	1236	CDKN1A,HSP90B1,CFL1,DNAJB9,FABP3,VKORC1,ANXA1,CPEB4,ATF4,HERPUD1,SOD1,INSIG1,RIPK2,PSMC6,FBXO2,TSPO,SEC61B,CA2,RARRES2,ADRM1,NUCB2,RBP4,NR4A3,LDHA,SYAP1,LDLR,ARPC2,GSTP1,CD9,TIMP4,TRPV4,RCN3
GO: Biological Process	GO:0046890	regulation of lipid biosynthetic process		0.0005101	1	0.02067	0.1864	11	238	ELOVL5,FABP3,FDFT1,SCD,ANXA1,IDI1,SOD1,INSIG1,DBI,TSPO,LDLR
GO: Biological Process	GO:1901028	regulation of mitochondrial outer membrane permeabilization involved in apoptotic signaling pathway		0.0005178	1	0.02067	0.1864	5	48	SIVA1,YWHAH,YWHAZ,YWHAQ,ATP5IF1
GO: Biological Process	GO:0033993	response to lipid		0.0005243	1	0.02067	0.1864	27	977	CDKN1A,CFH,WBP2,FABP3,SCD,LITAF,ANXA1,YWHAH,CRYAB,DKK1,INSIG1,RIPK2,ARID5A,DDX5,TSPO,CA2,GPX3,RBP4,NR4A3,AKIRIN2,PDIA3,LDLR,GSTP1,CD14,TIMP4,EIF4E,TRPV4
GO: Biological Process	GO:0042340	keratan sulfate catabolic process		0.0005274	1	0.02067	0.1864	3	12	HEXA,HEXB,ACAN
GO: Biological Process	GO:0034975	protein folding in endoplasmic reticulum		0.0005274	1	0.02067	0.1864	3	12	HSP90B1,DNAJC3,PDIA3
GO: Biological Process	GO:0002337	B-1a B cell differentiation		0.0005684	1	0.02206	0.1989	2	3	NFATC1,CMTM7
GO: Biological Process	GO:0008203	cholesterol metabolic process		0.0005741	1	0.02206	0.1989	9	168	MSMO1,FDFT1,SCD,LMF1,IDI1,SOD1,INSIG1,CYB5R3,LDLR
GO: Biological Process	GO:0042127	regulation of cell population proliferation		0.0005771	1	0.02206	0.1989	45	1973	CDKN1A,HLA-A,CD320,FOXA3,NDRG2,FABP3,S100A11,S100B,SAT1,ATRAID,CIB1,WARS1,ANXA1,ANXA2,PRDX4,RGCC,APOD,NUPR2,CRIP2,PDPN,SPINT2,IGFBP6,FRZB,CST3,CTH,RIPK2,FBXO2,NEU1,NFATC1,TSPO,MYDGF,GNG5,ATP5IF1,PDCD6,IFT57,SYNE1,RBP4,NR4A3,AKIRIN2,LGALS3,GSTP1,TGIF1,CD9,LMNA,BEX4
GO: Biological Process	GO:0097193	intrinsic apoptotic signaling pathway		0.0005894	1	0.02234	0.2015	13	322	CDKN1A,HSPB1,VDAC2,ATF4,HERPUD1,SOD1,DDIT3,DDX5,BNIP3,ERP29,MLLT11,TAF9,ENO1
GO: Biological Process	GO:0002479	antigen processing and presentation of exogenous peptide antigen via MHC class I, TAP-dependent		0.0006057	1	0.02278	0.2054	6	75	HLA-A,HLA-B,HLA-C,PSMB1,PSMC6,PDIA3
GO: Biological Process	GO:0022411	cellular component disassembly		0.0006154	1	0.02295	0.207	21	686	CFL1,CNPY2,LMF1,CIB1,ANXA2,PDPN,DKK1,CST3,MRPL36,MRPL44,KIF9,BNIP3,PELO,SVIL,TSPO,MAP1LC3B,ATP5IF1,LDLR,ARPC2,LRPAP1,TRPV4
GO: Biological Process	GO:0090199	regulation of release of cytochrome c from mitochondria		0.0006265	1	0.02318	0.209	5	50	HIGD1A,BNIP3,MLLT11,FAM162A,LMNA
GO: Biological Process	GO:0006734	NADH metabolic process		0.0006868	1	0.02507	0.226	5	51	ALDOA,ALDOC,FOXK1,LDHA,ENO1
GO: Biological Process	GO:0036503	ERAD pathway		0.0006885	1	0.02507	0.226	7	106	HSP90B1,DNAJB9,HERPUD1,PSMC6,FBXO2,SEC61B,RCN3
GO: Biological Process	GO:0051129	negative regulation of cellular component organization		0.0007003	1	0.02507	0.226	24	842	CFL1,CYTH2,CCL21,VDAC2,CIB1,APOD,YWHAH,CRYAB,HIGD1A,IFRD1,DKK1,CST3,BNIP3,SVIL,TSPO,ITM2C,LDLRAD4,LDLR,LGALS3,ARPC2,LMNA,LRPAP1,H3-3B,TRPV4
GO: Biological Process	GO:0010942	positive regulation of cell death		0.0007034	1	0.02507	0.226	23	792	CDKN1A,S100B,PHLDA1,ANXA1,RGCC,DEGS1,DKK1,FRZB,ATF4,CTSD,MAP2K6,SOD1,RIPK2,DDIT3,BNIP3,TSPO,MLLT11,ITM2C,FAM162A,NR4A3,LDHA,PDIA3,TPD52L1
GO: Biological Process	GO:0044283	small molecule biosynthetic process		0.000712	1	0.02507	0.226	22	743	ELOVL5,VKORC1,MSMO1,FDFT1,SCD,AK1,ALDOA,ALDOC,ANXA1,IDI1,DEGS1,CTH,ATF4,SOD1,INSIG1,CYB5R3,RBP4,LDHA,GSTP1,GUK1,CDA,ENO1
GO: Biological Process	GO:0033043	regulation of organelle organization		0.0007131	1	0.02507	0.226	33	1317	WBP2,MAP9,CDK2AP2,CFL1,S100A10,CCL21,CIB1,RHOD,ANXA1,ANXA2,RGCC,SIVA1,YWHAH,YWHAZ,RND3,HIGD1A,PALLD,ARID5A,KIF9,BNIP3,SVIL,TSPO,MLLT11,YWHAQ,FAM162A,ATP5IF1,SYNE1,ARPC2,LMNA,PEBP1,H3-3B,TRPV4,ENO1
GO: Biological Process	GO:0097435	supramolecular fiber organization		0.0007154	1	0.02507	0.226	23	793	TPM2,HSP90B1,CFL1,S100A10,ACAN,CCL21,ALDOA,COL11A2,CIB1,RHOD,ANXA2,RGCC,CRYAB,RND3,CSRP1,CST3,ZYX,SVIL,KRT8,TF,LDLR,ARPC2,TRPV4
GO: Biological Process	GO:0061620	glycolytic process through glucose-6-phosphate		0.0007436	1	0.02575	0.2322	4	30	ALDOA,ALDOC,FOXK1,ENO1
GO: Biological Process	GO:0001817	regulation of cytokine production		0.0007488	1	0.02575	0.2322	25	897	HLA-A,HLA-B,PLD3,NDRG2,S100B,SARS1,HSPB1,LITAF,ANXA1,RGCC,APOD,ATF4,CHID1,SOD1,RIPK2,ARID5A,DDIT3,TSPO,ANKRD42,NR4A3,AKIRIN2,GSTP1,CD14,TSPAN6,TRPV4
GO: Biological Process	GO:0031399	regulation of protein modification process		0.0007516	1	0.02575	0.2322	42	1825	CDKN1A,WBP2,HSP90B1,RAMP1,CCL21,FXYD1,HSPB1,CIB1,WARS1,ANXA2,TMEM59,RGCC,HIGD1A,DKK1,IGFBP6,MAP2K6,DNAJC3,HERPUD1,SOD1,RIPK2,DBI,GDF10,ARID5A,FBXO2,TSPO,MYDGF,ERP29,LDLRAD4,RARRES2,PDCD6,DUSP14,SYAP1,TF,RGS3,DIRAS3,LGALS3,GSTP1,CCNH,LMNA,PEBP1,BEX4,TPD52L1
GO: Biological Process	GO:0022603	regulation of anatomical structure morphogenesis		0.0007616	1	0.0259	0.2335	30	1160	HEXB,CFL1,S100A1,S100A10,S100B,SARS1,ALDOA,HSPB1,CIB1,WARS1,RHOD,ANXA1,RGCC,YWHAH,RND3,PDPN,IFRD1,DKK1,CST3,PSMB1,PSMC6,BNIP3,MYDGF,PDCD6,SYNE1,GPC6,LGALS3,ARPC2,RSPO3,TGIF1
GO: Biological Process	GO:0043065	positive regulation of apoptotic process		0.0007676	1	0.02591	0.2336	21	698	S100B,PHLDA1,ANXA1,RGCC,DEGS1,FRZB,ATF4,CTSD,MAP2K6,SOD1,RIPK2,DDIT3,BNIP3,TSPO,MLLT11,ITM2C,FAM162A,NR4A3,LDHA,PDIA3,TPD52L1
GO: Biological Process	GO:0043269	regulation of ion transport		0.000826	1	0.02768	0.2496	37	1550	CFL1,FABP3,S100A1,AK1,FGF11,FHL1,FXYD1,CIB1,SLC25A4,ANXA1,ANXA2,APOD,YWHAH,YWHAZ,TSPAN13,ATF4,MAP2K6,INSIG1,SRI,FXYD6,FXYD5,DBI,SERP1,DPH3,TSPO,ERP29,YWHAQ,MAP1LC3B,CA2,ATP5IF1,SYNE1,NUCB2,RBP4,NR4A3,TF,LGALS3,ARPC2
GO: Biological Process	GO:1903019	negative regulation of glycoprotein metabolic process		0.0008445	1	0.02799	0.2523	4	31	ITM2A,TMEM59,CST3,ITM2C
GO: Biological Process	GO:0042590	antigen processing and presentation of exogenous peptide antigen via MHC class I		0.0008535	1	0.02799	0.2523	6	80	HLA-A,HLA-B,HLA-C,PSMB1,PSMC6,PDIA3
GO: Biological Process	GO:0009719	response to endogenous stimulus		0.0008591	1	0.02799	0.2523	41	1780	CDKN1A,WBP2,HSP90B1,RAMP1,CFL1,FABP3,CCL21,CIB1,CHRDL2,ANXA1,YWHAH,SPINT2,DKK1,CPEB4,ATF4,SOD1,INSIG1,RIPK2,GDF10,ZYX,ARID5A,DDX5,PELO,TSPO,LDLRAD4,CA2,SRA1,RARRES2,ADRM1,NUCB2,RBP4,NR4A3,LDHA,SYAP1,LDLR,ARPC2,GSTP1,CD9,TIMP4,EIF4E,TRPV4
GO: Biological Process	GO:0006979	response to oxidative stress		0.0008593	1	0.02799	0.2523	17	513	CFL1,PRDX5,HSPB1,ANXA1,PRDX4,APOD,CRYAB,CST3,ATF4,SOD1,NDUFA6,BNIP3,GPX3,NR4A3,LDHA,GSTP1,CHCHD2
GO: Biological Process	GO:0019674	NAD metabolic process		0.000894	1	0.02891	0.2607	5	54	ALDOA,ALDOC,FOXK1,LDHA,ENO1
GO: Biological Process	GO:0071456	cellular response to hypoxia		0.0009298	1	0.02986	0.2693	10	217	RGCC,HIGD1A,PSMB1,PSMC6,BNIP3,FAM162A,LMNA,CHCHD2,ENO1,SLC29A1
GO: Biological Process	GO:0048646	anatomical structure formation involved in morphogenesis		0.0009541	1	0.03025	0.2727	34	1395	CFH,RAMP1,CFL1,ETS2,CHAD,S100A1,MFGE8,SARS1,SAT1,HSPB1,CIB1,WARS1,ANXA1,ANXA2,RGCC,APOD,YWHAZ,PDPN,SPINT2,DKK1,CSRP1,NFATC1,MYDGF,GNG5,KRT8,ATP5IF1,PDCD6,IFT57,RBP4,NR4A3,LGALS3,RSPO3,TGIF1,CD9
GO: Biological Process	GO:0061615	glycolytic process through fructose-6-phosphate		0.0009548	1	0.03025	0.2727	4	32	ALDOA,ALDOC,FOXK1,ENO1
GO: Biological Process	GO:0006984	ER-nucleus signaling pathway		0.0009724	1	0.03052	0.2752	5	55	HSP90B1,ATF4,HERPUD1,INSIG1,DDIT3
GO: Biological Process	GO:1902652	secondary alcohol metabolic process		0.0009768	1	0.03052	0.2752	9	181	MSMO1,FDFT1,SCD,LMF1,IDI1,SOD1,INSIG1,CYB5R3,LDLR
GO: Biological Process	GO:0045926	negative regulation of growth		0.001	1	0.031	0.2795	12	299	CDKN1A,CFL1,MEG3,FHL1,CRYAB,IFRD1,FRZB,CTH,FOXK1,RBP4,CDA,ENO1
GO: Biological Process	GO:0019217	regulation of fatty acid metabolic process		0.001005	1	0.031	0.2795	7	113	ELOVL5,FABP3,ANXA1,INSIG1,DBI,NUCB2,NR4A3
GO: Biological Process	GO:0043086	negative regulation of catalytic activity		0.001021	1	0.03127	0.2819	26	969	CDKN1A,SERPINA1,SERPINI1,PRDX5,CNN3,HSPB1,CIB1,WARS1,ANXA1,ANXA2,CRYAB,SPINT2,CST3,DNAJC3,HERPUD1,CPAMD8,SPOCK3,ATP5IF1,DUSP14,SERPINA6,RGS3,LGALS3,GSTP1,TIMP4,PEBP1,SERPINA5
GO: Biological Process	GO:0030433	ubiquitin-dependent ERAD pathway		0.001036	1	0.03151	0.2841	6	83	HSP90B1,DNAJB9,HERPUD1,PSMC6,FBXO2,SEC61B
GO: Biological Process	GO:0051091	positive regulation of DNA-binding transcription factor activity		0.001057	1	0.03156	0.2845	19	618	CYTL1,S100B,CCL21,HSPB1,CIB1,LITAF,PRDX4,RGCC,IFRD1,CTH,TRAF3IP2,PSMB1,RIPK2,PSMC6,DDIT3,ANKRD42,GSTP1,CD14,TSPAN6
GO: Biological Process	GO:0046479	glycosphingolipid catabolic process		0.001058	1	0.03156	0.2845	3	15	HEXA,HEXB,NEU1
GO: Biological Process	GO:0071391	cellular response to estrogen stimulus		0.001058	1	0.03156	0.2845	3	15	WBP2,ARID5A,SRA1
GO: Biological Process	GO:0016125	sterol metabolic process		0.001096	1	0.0323	0.2912	9	184	MSMO1,FDFT1,SCD,LMF1,IDI1,SOD1,INSIG1,CYB5R3,LDLR
GO: Biological Process	GO:0045834	positive regulation of lipid metabolic process		0.001096	1	0.0323	0.2912	9	184	TNFAIP8L3,ELOVL5,FABP3,CCL21,ANXA1,DBI,NUCB2,NR4A3,LDLR
GO: Biological Process	GO:0003012	muscle system process		0.001105	1	0.03234	0.2916	17	525	TPM2,ALDOA,FXYD1,SLC25A4,CRYAB,MYL12A,MAP2K6,SOD1,MYL6,SRI,CAMTA2,C12orf57,NFATC1,NR4A3,LMNA,TRPV4,ENO1
GO: Biological Process	GO:0070366	regulation of hepatocyte differentiation		0.001126	1	0.03256	0.2936	2	4	FOXA3,FRZB
GO: Biological Process	GO:0061771	response to caloric restriction		0.001126	1	0.03256	0.2936	2	4	RARRES2,LDLR
GO: Biological Process	GO:0019218	regulation of steroid metabolic process		0.001135	1	0.03262	0.2941	8	149	FDFT1,SCD,LMF1,IDI1,SOD1,INSIG1,TSPO,LDLR
GO: Biological Process	GO:0062197	cellular response to chemical stress		0.001237	1	0.03514	0.3168	14	393	CFL1,PRDX5,HSPB1,ANXA1,ATF4,SOD1,DDIT3,BNIP3,TSPO,GPX3,NR4A3,GSTP1,CHCHD2,TRPV4
GO: Biological Process	GO:0019320	hexose catabolic process		0.001238	1	0.03514	0.3168	5	58	ALDOA,ALDOC,FOXK1,LDHA,ENO1
GO: Biological Process	GO:0030155	regulation of cell adhesion		0.001249	1	0.03524	0.3177	23	827	HLA-A,CFL1,CYTH2,VIT,S100A10,SERPINI1,CCL21,HSPB1,CIB1,RHOD,ANXA1,RGCC,APOD,PDPN,SPINT2,RIPK2,FXYD5,NR4A3,EDIL3,LGALS3,ARPC2,CD9,TRPV4
GO: Biological Process	GO:0030029	actin filament-based process		0.00126	1	0.03532	0.3184	24	879	TPM2,HSP90B1,CFL1,CYTH2,S100A10,CCL21,ALDOA,FXYD1,CNN3,RHOD,ANXA1,RGCC,RND3,PDPN,CSRP1,PALLD,MYL6,SRI,ZYX,SVIL,KRT8,TF,ARPC2,TRPV4
GO: Biological Process	GO:0001816	cytokine production		0.00127	1	0.03539	0.3191	26	984	HLA-A,HLA-B,PLD3,NDRG2,S100B,SARS1,HSPB1,LITAF,ANXA1,RGCC,APOD,ATF4,CHID1,SOD1,RIPK2,ARID5A,DDIT3,NFATC1,TSPO,ANKRD42,NR4A3,AKIRIN2,GSTP1,CD14,TSPAN6,TRPV4
GO: Biological Process	GO:2001198	regulation of dendritic cell differentiation		0.001288	1	0.03568	0.3217	3	16	HLA-B,TMEM176A,LGALS3
GO: Biological Process	GO:0007568	aging		0.001329	1	0.0366	0.33	13	352	CDKN1A,CFH,RPN2,MEG3,ALDOC,LITAF,APOD,CRYAB,DKK1,SOD1,SERP1,TSPO,LMNA
GO: Biological Process	GO:2000649	regulation of sodium ion transmembrane transporter activity		0.001338	1	0.03662	0.3302	5	59	FGF11,FXYD1,YWHAH,FXYD6,FXYD5
GO: Biological Process	GO:0009968	negative regulation of signal transduction		0.00136	1	0.03699	0.3336	36	1537	DNAJB9,NDRG2,HSPB1,VDAC2,CIB1,CHRDL2,LITAF,APOD,HIGD1A,DKK1,IGFBP6,FRZB,CTH,HERPUD1,INSIG1,PSMB1,PSMC6,DDIT3,NFATC1,TAF9,LDLRAD4,PDCD6,SYNE1,NUCB2,DUSP14,RGS3,LGALS3,GSTP1,TGIF1,LMNA,CD14,PEBP1,WIF1,TSPAN6,LRPAP1,ENO1
GO: Biological Process	GO:0051090	regulation of DNA-binding transcription factor activity		0.001375	1	0.0372	0.3354	22	782	CYTL1,S100B,CCL21,HSPB1,CIB1,LITAF,PRDX4,RGCC,SIVA1,BHLHE40,IFRD1,CTH,TRAF3IP2,PSMB1,SRI,RIPK2,PSMC6,DDIT3,ANKRD42,GSTP1,CD14,TSPAN6
GO: Biological Process	GO:0019885	antigen processing and presentation of endogenous peptide antigen via MHC class I		0.001549	1	0.04132	0.3726	3	17	HLA-A,HLA-B,HLA-C
GO: Biological Process	GO:0019377	glycolipid catabolic process		0.001549	1	0.04132	0.3726	3	17	HEXA,HEXB,NEU1
GO: Biological Process	GO:0010559	regulation of glycoprotein biosynthetic process		0.001555	1	0.04132	0.3726	5	61	RAMP1,CCL21,ITM2A,TMEM59,ITM2C
GO: Biological Process	GO:0007006	mitochondrial membrane organization		0.001585	1	0.0419	0.3778	8	157	VDAC2,SLC25A4,SIVA1,YWHAH,YWHAZ,BNIP3,YWHAQ,ATP5IF1
GO: Biological Process	GO:0009101	glycoprotein biosynthetic process		0.001664	1	0.04372	0.3942	13	361	RAMP1,RPN2,CYTL1,ACAN,CCL21,ITM2A,LMF1,PHLDA1,TMEM59,ALG2,SERP1,DPM1,ITM2C
GO: Biological Process	GO:0007596	blood coagulation		0.001705	1	0.04454	0.4016	13	362	CFH,SERPINA1,VKORC1,MAFF,HSPB1,ANXA2,YWHAZ,MYL12A,PDPN,CSRP1,CD9,H3-3B,SERPINA5
GO: Biological Process	GO:0045598	regulation of fat cell differentiation		0.001787	1	0.04642	0.4186	8	160	FRZB,INSIG1,DDIT3,RARRES2,NUCB2,SYAP1,WIF1,TRPV4
GO: Biological Process	GO:0001944	vasculature development		0.001801	1	0.04654	0.4197	24	903	CFH,RAMP1,S100A1,MFGE8,SARS1,SAT1,HSPB1,CIB1,WARS1,ANXA1,ANXA2,RGCC,APOD,YWHAZ,PDPN,CTH,DDIT3,NFATC1,MYDGF,ATP5IF1,PDCD6,LDLR,LGALS3,RSPO3
GO: Biological Process	GO:0007005	mitochondrion organization		0.001829	1	0.04675	0.4216	18	599	CFH,VDAC2,SLC25A4,SIVA1,YWHAH,YWHAZ,HIGD1A,NDUFA1,NDUFA6,BNIP3,TSPO,MLLT11,YWHAQ,MAP1LC3B,FAM162A,ATP5IF1,LMNA,CHCHD2
GO: Biological Process	GO:0046320	regulation of fatty acid oxidation		0.001836	1	0.04675	0.4216	4	38	FABP3,DBI,NUCB2,NR4A3
GO: Biological Process	GO:1905599	positive regulation of low-density lipoprotein receptor activity		0.00186	1	0.04675	0.4216	2	5	CNPY2,ANXA2
GO: Biological Process	GO:0050748	negative regulation of lipoprotein metabolic process		0.00186	1	0.04675	0.4216	2	5	APOD,DBI
GO: Biological Process	GO:0033578	protein glycosylation in Golgi		0.00186	1	0.04675	0.4216	2	5	LMF1,TMEM59
GO: Biological Process	GO:0007599	hemostasis		0.001923	1	0.0474	0.4274	13	367	CFH,SERPINA1,VKORC1,MAFF,HSPB1,ANXA2,YWHAZ,MYL12A,PDPN,CSRP1,CD9,H3-3B,SERPINA5
GO: Biological Process	GO:1905517	macrophage migration		0.001927	1	0.0474	0.4274	5	64	CCL21,RARRES2,LGALS3,CD9,TRPV4
GO: Biological Process	GO:0001836	release of cytochrome c from mitochondria		0.001927	1	0.0474	0.4274	5	64	HIGD1A,BNIP3,MLLT11,FAM162A,LMNA
GO: Biological Process	GO:0046365	monosaccharide catabolic process		0.001927	1	0.0474	0.4274	5	64	ALDOA,ALDOC,FOXK1,LDHA,ENO1
GO: Biological Process	GO:0050817	coagulation		0.001969	1	0.04819	0.4345	13	368	CFH,SERPINA1,VKORC1,MAFF,HSPB1,ANXA2,YWHAZ,MYL12A,PDPN,CSRP1,CD9,H3-3B,SERPINA5
GO: Biological Process	GO:0051336	regulation of hydrolase activity		0.002039	1	0.04964	0.4476	34	1460	TPM2,HSP90B1,S100A10,SERPINA1,SERPINI1,RASGRP3,CCL21,PRDX5,CNN3,LMF1,ANXA1,ANXA2,CRYAB,SPINT2,CST3,CTSD,HERPUD1,SOD1,CPAMD8,RIPK2,SPOCK3,FAM162A,ATP5IF1,PDCD6,ADRM1,IFT57,AKIRIN2,SERPINA6,RGS3,LGALS3,TIMP4,PEBP1,SERPINA5,RCN3
GO: Cellular Component	GO:0030141	secretory granule		1.586e-08	9.849e-06	9.849e-06	6.904e-05	36	905	HEXA,HEXB,HLA-B,HLA-C,S100A11,TUBB4B,SERPINA1,SERPINI1,ALDOA,ALDOC,VDAC2,ANXA2,PRDX4,DEGS1,YPEL5,CST3,CYSTM1,CTSD,DNAJC3,SOD1,ILF2,PSMB1,SRI,NEU1,CYB5R3,GLIPR1,RARRES2,TF,PDIA3,LGALS3,ARPC2,GSTP1,CD9,CD14,CDA,SERPINA5
GO: Cellular Component	GO:0034774	secretory granule lumen		1.65e-07	0.0001025	3.401e-05	0.0002384	19	324	HEXB,S100A11,TUBB4B,SERPINA1,SERPINI1,ALDOA,ALDOC,ANXA2,PRDX4,CTSD,DNAJC3,ILF2,PSMB1,NEU1,CYB5R3,RARRES2,TF,GSTP1,CDA
GO: Cellular Component	GO:0060205	cytoplasmic vesicle lumen		1.995e-07	0.0001239	3.401e-05	0.0002384	19	328	HEXB,S100A11,TUBB4B,SERPINA1,SERPINI1,ALDOA,ALDOC,ANXA2,PRDX4,CTSD,DNAJC3,ILF2,PSMB1,NEU1,CYB5R3,RARRES2,TF,GSTP1,CDA
GO: Cellular Component	GO:0031983	vesicle lumen		2.191e-07	0.000136	3.401e-05	0.0002384	19	330	HEXB,S100A11,TUBB4B,SERPINA1,SERPINI1,ALDOA,ALDOC,ANXA2,PRDX4,CTSD,DNAJC3,ILF2,PSMB1,NEU1,CYB5R3,RARRES2,TF,GSTP1,CDA
GO: Cellular Component	GO:0099503	secretory vesicle		3.21e-07	0.0001993	3.987e-05	0.0002795	38	1113	HEXA,HEXB,HLA-B,HLA-C,S100A11,TUBB4B,SERPINA1,SERPINI1,ALDOA,ALDOC,VDAC2,ANXA2,PRDX4,DEGS1,YPEL5,CST3,CYSTM1,CTSD,DNAJC3,SOD1,ILF2,PSMB1,SRI,DBI,NEU1,CYB5R3,GLIPR1,RARRES2,TF,PDIA3,LGALS3,ARPC2,GSTP1,CD9,CD14,PEBP1,CDA,SERPINA5
GO: Cellular Component	GO:0043292	contractile fiber		9.814e-07	0.0006095	9.479e-05	0.0006644	16	263	TPM2,S100A1,AK1,ALDOA,HSPB1,CRYAB,CSRP1,CST3,PALLD,SRI,DBI,SVIL,KRT8,SYNE1,TIMP4,ENO1
GO: Cellular Component	GO:0005775	vacuolar lumen		1.069e-06	0.0006635	9.479e-05	0.0006644	13	174	HEXA,HEXB,PLD3,TUBB4B,PPT2,ACAN,ANXA2,CHID1,CTSD,DNAJC3,NEU1,CYB5R3,GPC6
GO: Cellular Component	GO:1904813	ficolin-1-rich granule lumen		1.356e-06	0.0008421	0.0001053	0.0007378	11	124	SERPINA1,ALDOA,ALDOC,PRDX4,YPEL5,CST3,CTSD,ILF2,PSMB1,GSTP1,CDA
GO: Cellular Component	GO:0099512	supramolecular fiber		7.283e-06	0.004523	0.0003953	0.002771	44	1572	TPM2,MAP9,CDK2AP2,CFL1,TUBB2A,S100A1,TBCB,TUBB4B,AK1,ALDOA,HSPB1,COL11A2,CIB1,ANXA1,ANXA2,CRYAB,PDPN,WDR11,CSRP1,CST3,NUDC,PALLD,MYL6,SRI,TUBB2B,DBI,SERP1,ZYX,DNALI1,KIF9,TUBA1A,SVIL,MAP1LC3B,CA2,KRT8,IFT57,SYNE1,LDHA,ARPC2,LMNA,TIMP4,TRPV4,BEX4,ENO1
GO: Cellular Component	GO:0043209	myelin sheath		7.314e-06	0.004542	0.0003953	0.002771	13	207	TUBB4B,ALDOA,SDHA,VDAC2,SLC25A4,ANXA2,CRYAB,SOD1,TUBA1A,CA2,PDIA3,PEBP1,ENO1
GO: Cellular Component	GO:0062023	collagen-containing extracellular matrix		7.615e-06	0.004729	0.0003953	0.002771	21	498	HSP90B1,VIT,S100A10,S100A11,MFGE8,SERPINA1,MGP,ACAN,COL11A2,ANXA1,ANXA2,HAPLN1,IGFBP6,CST3,CTSD,GDF10,RARRES2,GPC6,EDIL3,LGALS3,SERPINA5
GO: Cellular Component	GO:0043202	lysosomal lumen		7.968e-06	0.004948	0.0003953	0.002771	9	96	HEXA,HEXB,PLD3,PPT2,ACAN,CHID1,CTSD,NEU1,GPC6
GO: Cellular Component	GO:0099081	supramolecular polymer		8.275e-06	0.005139	0.0003953	0.002771	44	1580	TPM2,MAP9,CDK2AP2,CFL1,TUBB2A,S100A1,TBCB,TUBB4B,AK1,ALDOA,HSPB1,COL11A2,CIB1,ANXA1,ANXA2,CRYAB,PDPN,WDR11,CSRP1,CST3,NUDC,PALLD,MYL6,SRI,TUBB2B,DBI,SERP1,ZYX,DNALI1,KIF9,TUBA1A,SVIL,MAP1LC3B,CA2,KRT8,IFT57,SYNE1,LDHA,ARPC2,LMNA,TIMP4,TRPV4,BEX4,ENO1
GO: Cellular Component	GO:0031012	extracellular matrix		1.017e-05	0.006315	0.000418	0.00293	24	633	HSP90B1,CHAD,VIT,S100A10,S100A11,MFGE8,SERPINA1,MGP,ACAN,COL11A2,ANXA1,ANXA2,HAPLN1,IGFBP6,CST3,CTSD,GDF10,SPOCK3,RARRES2,GPC6,EDIL3,LGALS3,TIMP4,SERPINA5
GO: Cellular Component	GO:0030312	external encapsulating structure		1.071e-05	0.006653	0.000418	0.00293	24	635	HSP90B1,CHAD,VIT,S100A10,S100A11,MFGE8,SERPINA1,MGP,ACAN,COL11A2,ANXA1,ANXA2,HAPLN1,IGFBP6,CST3,CTSD,GDF10,SPOCK3,RARRES2,GPC6,EDIL3,LGALS3,TIMP4,SERPINA5
GO: Cellular Component	GO:1904724	tertiary granule lumen		1.099e-05	0.006824	0.000418	0.00293	7	55	ALDOA,ALDOC,YPEL5,CST3,CTSD,ILF2,CDA
GO: Cellular Component	GO:0101002	ficolin-1-rich granule		1.189e-05	0.007381	0.000418	0.00293	12	185	SERPINA1,ALDOA,ALDOC,PRDX4,YPEL5,CST3,CTSD,ILF2,PSMB1,LGALS3,GSTP1,CDA
GO: Cellular Component	GO:0030016	myofibril		1.212e-05	0.007525	0.000418	0.00293	14	250	TPM2,S100A1,AK1,ALDOA,HSPB1,CRYAB,CSRP1,PALLD,SRI,SVIL,KRT8,SYNE1,TIMP4,ENO1
GO: Cellular Component	GO:0140534	endoplasmic reticulum protein-containing complex		1.912e-05	0.01187	0.0006249	0.00438	10	134	HSP90B1,HLA-A,RPN2,INSIG1,SEC11C,SSR4,SEC61B,SPTSSB,PDIA3,SEC61G
GO: Cellular Component	GO:0030017	sarcomere		2.251e-05	0.01398	0.000699	0.004899	13	230	TPM2,S100A1,AK1,ALDOA,HSPB1,CRYAB,CSRP1,PALLD,SRI,KRT8,SYNE1,TIMP4,ENO1
GO: Cellular Component	GO:0031430	M band		3.214e-05	0.01996	0.0009505	0.006662	5	27	S100A1,ALDOA,HSPB1,CRYAB,ENO1
GO: Cellular Component	GO:0005790	smooth endoplasmic reticulum		3.622e-05	0.02249	0.001022	0.007166	6	45	HSP90B1,PRDX4,DNAJC3,SRI,ERP29,PDIA3
GO: Cellular Component	GO:0005739	mitochondrion		7.648e-05	0.04749	0.002065	0.01447	47	1897	CFL1,ACYP2,SARS1,MAFF,PRDX5,ALDOA,ALDOC,SDHA,VDAC2,SLC25A4,ANXA1,CWC15,PRDX4,SIVA1,IDI1,YWHAH,YWHAZ,DEGS1,CRYAB,PDPN,HIGD1A,MRPL36,CTSD,SOD1,MRPL44,SRI,NDUFA4L2,NDUFA1,DBI,NDUFA6,SMIM4,BNIP3,CYB5R3,TSPO,MALSU1,YWHAQ,MAP1LC3B,GNG5,FAM162A,ATP5IF1,LYRM1,LDHA,PDIA3,LGALS3,GSTP1,PEBP1,CHCHD2
GO: Cellular Component	GO:0042175	nuclear outer membrane-endoplasmic reticulum membrane network		8.366e-05	0.05196	0.00208	0.01458	33	1160	HSP90B1,HLA-A,HLA-B,HLA-C,RPN2,ELOVL5,DNAJB9,PLD3,VKORC1,MSMO1,FDFT1,SCD,FKBP2,LMF1,DEGS1,ALG2,HERPUD1,INSIG1,SRI,SEC11C,SSR3,SSR4,SERP1,DPM1,CYB5R3,SEC61B,KDELR2,PDCD6,SPTSSB,SYNE1,NUCB2,PDIA3,SEC61G
GO: Cellular Component	GO:0005764	lysosome		9.032e-05	0.05609	0.00208	0.01458	24	726	HEXA,HEXB,PLD3,TUBB4B,PPT2,ATRAID,ACAN,LITAF,ANXA1,ANXA2,TMEM59,WDR11,CST3,CHID1,CTSD,DNAJC3,SOD1,NEU1,CYB5R3,ITM2C,MAP1LC3B,GLIPR1,GPC6,LDLR
GO: Cellular Component	GO:0000323	lytic vacuole		9.032e-05	0.05609	0.00208	0.01458	24	726	HEXA,HEXB,PLD3,TUBB4B,PPT2,ATRAID,ACAN,LITAF,ANXA1,ANXA2,TMEM59,WDR11,CST3,CHID1,CTSD,DNAJC3,SOD1,NEU1,CYB5R3,ITM2C,MAP1LC3B,GLIPR1,GPC6,LDLR
GO: Cellular Component	GO:0071256	translocon complex		9.043e-05	0.05616	0.00208	0.01458	3	7	SSR4,SEC61B,SEC61G
GO: Cellular Component	GO:0005925	focal adhesion		0.000105	0.06521	0.002329	0.01632	17	424	HSP90B1,CFL1,FHL1,CNN3,HSPB1,ANXA1,YWHAZ,RND3,CSRP1,PALLD,ZYX,SVIL,YWHAQ,PDIA3,ARPC2,CD9,TRPV4
GO: Cellular Component	GO:0010008	endosome membrane		0.0001208	0.07504	0.002588	0.01814	19	514	HLA-A,HLA-B,HLA-C,CD320,PLD3,FCGRT,PARM1,RHOD,LITAF,ANXA1,ANXA2,TMEM59,DKK1,CTSD,LDLRAD4,TF,PDIA3,LDLR,CD14
GO: Cellular Component	GO:0030055	cell-substrate junction		0.0001427	0.08863	0.002954	0.02071	17	435	HSP90B1,CFL1,FHL1,CNN3,HSPB1,ANXA1,YWHAZ,RND3,CSRP1,PALLD,ZYX,SVIL,YWHAQ,PDIA3,ARPC2,CD9,TRPV4
GO: Cellular Component	GO:0005788	endoplasmic reticulum lumen		0.0001928	0.1197	0.003708	0.02599	14	323	HSP90B1,DNAJB9,MFGE8,SERPINA1,COL11A2,CST3,DNAJC3,DBI,MYDGF,ERP29,TF,PDIA3,LRPAP1,RCN3
GO: Cellular Component	GO:1990665	AnxA2-p11 complex		0.000197	0.1224	0.003708	0.02599	2	2	S100A10,ANXA2
GO: Cellular Component	GO:1990617	CHOP-ATF4 complex		0.000197	0.1224	0.003708	0.02599	2	2	ATF4,DDIT3
GO: Cellular Component	GO:0031984	organelle subcompartment		0.0002632	0.1634	0.004807	0.03369	44	1831	HSP90B1,HLA-A,HLA-B,HLA-C,RPN2,CYTH2,ELOVL5,DNAJB9,PLD3,PLEKHB1,SERPINA1,VKORC1,MSMO1,FDFT1,SCD,FKBP2,PARM1,LMF1,LITAF,TMEM59,DEGS1,ALG2,RND3,WDR11,CHID1,HERPUD1,INSIG1,SRI,SEC11C,SSR3,SSR4,GNPTG,SERP1,DPM1,MALL,CYB5R3,SEC61B,LDLRAD4,KDELR2,PDCD6,SPTSSB,NUCB2,PDIA3,SEC61G
GO: Cellular Component	GO:0005789	endoplasmic reticulum membrane		0.000288	0.1788	0.004982	0.03492	31	1136	HSP90B1,HLA-A,HLA-B,HLA-C,RPN2,ELOVL5,DNAJB9,PLD3,VKORC1,MSMO1,FDFT1,SCD,FKBP2,LMF1,DEGS1,ALG2,HERPUD1,INSIG1,SRI,SEC11C,SSR3,SSR4,SERP1,DPM1,CYB5R3,SEC61B,KDELR2,PDCD6,SPTSSB,PDIA3,SEC61G
GO: Cellular Component	GO:0099080	supramolecular complex		0.0002888	0.1794	0.004982	0.03492	45	1895	TPM2,MAP9,CDK2AP2,CFL1,TUBB2A,S100A1,TBCB,TUBB4B,AK1,ALDOA,HSPB1,COL11A2,CIB1,ANXA1,ANXA2,CRYAB,PDPN,WDR11,CSRP1,CST3,NUDC,PALLD,MYL6,SRI,TUBB2B,DBI,SERP1,ZYX,DNALI1,KIF9,TUBA1A,SVIL,MAP1LC3B,CA2,KRT8,IFT57,SYNE1,LDHA,ARPC2,LMNA,TIMP4,EIF4E,TRPV4,BEX4,ENO1
GO: Cellular Component	GO:0042612	MHC class I protein complex		0.0003005	0.1866	0.005044	0.03536	3	10	HLA-A,HLA-B,HLA-C
GO: Cellular Component	GO:0098827	endoplasmic reticulum subcompartment		0.0003106	0.1929	0.005075	0.03557	31	1141	HSP90B1,HLA-A,HLA-B,HLA-C,RPN2,ELOVL5,DNAJB9,PLD3,VKORC1,MSMO1,FDFT1,SCD,FKBP2,LMF1,DEGS1,ALG2,HERPUD1,INSIG1,SRI,SEC11C,SSR3,SSR4,SERP1,DPM1,CYB5R3,SEC61B,KDELR2,PDCD6,SPTSSB,PDIA3,SEC61G
GO: Cellular Component	GO:0009986	cell surface		0.0003923	0.2436	0.006246	0.04378	29	1053	CFH,GLDN,RAMP1,HLA-A,HLA-B,HLA-C,MFGE8,FCGRT,ANXA1,ANXA2,CRYAB,PDPN,NEU1,ERP29,ATP5IF1,GPC6,TF,PDIA3,LDLR,LGALS3,ARPC2,CD9,CD14,PEBP1,WIF1,LRPAP1,TRPV4,ENO1,SERPINA5
GO: Cellular Component	GO:0019897	extrinsic component of plasma membrane		0.0004321	0.2683	0.006658	0.04667	10	195	CYTH2,S100A10,MFGE8,ANXA1,ANXA2,GNG5,CDH19,SYAP1,TF,ENO1
GO: Cellular Component	GO:0031672	A band		0.0004396	0.273	0.006658	0.04667	5	46	S100A1,ALDOA,HSPB1,CRYAB,ENO1
GO: Cellular Component	GO:0001726	ruffle		0.0005067	0.3147	0.007372	0.05167	10	199	CFL1,CYTH2,S100A11,S100B,CIB1,ANXA2,PDPN,PALLD,ARPC2,TRPV4
GO: Cellular Component	GO:0070820	tertiary granule		0.0005105	0.317	0.007372	0.05167	9	164	ALDOA,ALDOC,YPEL5,CST3,CYSTM1,CTSD,ILF2,LGALS3,CDA
GO: Cellular Component	GO:1990037	Lewy body core		0.0005774	0.3586	0.00815	0.05712	2	3	ATF4,HERPUD1
GO: Cellular Component	GO:0099513	polymeric cytoskeletal fiber		0.0006816	0.4233	0.009406	0.06593	34	1357	TPM2,MAP9,CDK2AP2,CFL1,TUBB2A,TBCB,TUBB4B,AK1,ALDOA,CIB1,ANXA1,ANXA2,CRYAB,PDPN,WDR11,NUDC,PALLD,MYL6,TUBB2B,SERP1,ZYX,DNALI1,KIF9,TUBA1A,SVIL,MAP1LC3B,CA2,KRT8,IFT57,LDHA,ARPC2,LMNA,TRPV4,BEX4
GO: Cellular Component	GO:0015629	actin cytoskeleton		0.0007211	0.4478	0.009735	0.06824	24	837	TPM2,CFL1,FOXA3,ALDOA,CNN3,CIB1,ANXA1,ANXA2,ALG2,CRYAB,MYL12A,PDPN,CSRP1,STK38L,PALLD,MYL6,ZYX,DNALI1,KIF9,SVIL,CA2,ARPC2,TRPV4,LSP1
GO: Cellular Component	GO:0048471	perinuclear region of cytoplasm		0.0008359	0.5191	0.01104	0.07741	24	846	CDKN1A,HSP90B1,NDRG2,S100B,ATRAID,RASGRP3,AK1,PRDX5,CIB1,ANXA2,APOD,YWHAZ,ALG2,MRFAP1,CPEB4,CST3,DBI,ITM2C,SYNE1,SYAP1,TF,LMNA,EIF4E,TPD52L1
GO: Cellular Component	GO:0005794	Golgi apparatus		0.0008699	0.5402	0.01125	0.07888	40	1710	HLA-A,HLA-B,HLA-C,CYTH2,SCRG1,PLD3,NDRG2,PLEKHB1,S100A1,SERPINA1,ACAN,ITM2A,PARM1,CIB1,LITAF,TMEM59,CRYAB,RND3,IGFBP6,WDR11,CST3,CHID1,NUDC,DBI,GNPTG,MALL,MYDGF,ITM2C,LDLRAD4,KDELR2,PDCD6,IFT57,SYNE1,NUCB2,GPC6,SYAP1,LDLR,CD14,PEBP1,LRPAP1
GO: Cellular Component	GO:0030018	Z disc		0.0009158	0.5687	0.01161	0.08135	8	143	S100A1,ALDOA,HSPB1,CRYAB,CSRP1,PALLD,SRI,KRT8
GO: Cellular Component	GO:0005874	microtubule		0.0009406	0.5841	0.01168	0.08189	20	655	MAP9,CDK2AP2,TUBB2A,TBCB,TUBB4B,AK1,ALDOA,WDR11,NUDC,TUBB2B,SERP1,DNALI1,KIF9,TUBA1A,SVIL,MAP1LC3B,IFT57,LDHA,TRPV4,BEX4
GO: Cellular Component	GO:0005768	endosome		0.001351	0.8389	0.01645	0.1153	27	1033	HLA-A,HLA-B,HLA-C,CD320,PLD3,FCGRT,PARM1,RHOD,LITAF,ANXA1,ANXA2,TMEM59,DKK1,CST3,CHID1,CTSD,DDIT3,TUBA1A,LDLRAD4,PDCD6,TF,PDIA3,LDLR,ARPC2,CD14,LRPAP1,TPD52L1
GO: Cellular Component	GO:0070161	anchoring junction		0.001425	0.8848	0.01702	0.1193	24	880	HSP90B1,CFL1,CYTH2,S100A11,FHL1,FXYD1,CNN3,HSPB1,ANXA1,ANXA2,YWHAH,YWHAZ,RND3,CSRP1,PALLD,ZYX,SVIL,YWHAQ,KRT8,CDH19,PDIA3,ARPC2,CD9,TRPV4
GO: Cellular Component	GO:0002102	podosome		0.001542	0.9573	0.01806	0.1266	4	36	PALLD,KIF9,SVIL,ARPC2
GO: Cellular Component	GO:0005797	Golgi medial cisterna		0.001584	0.9837	0.01807	0.1266	3	17	HLA-A,TMEM59,NUCB2
GO: Cellular Component	GO:0031674	I band		0.0016	0.9938	0.01807	0.1266	8	156	S100A1,ALDOA,HSPB1,CRYAB,CSRP1,PALLD,SRI,KRT8
GO: Cellular Component	GO:0030426	growth cone		0.001735	1	0.01924	0.1349	10	234	CFL1,CYTH2,NDRG2,CIB1,CPEB4,PALLD,SYAP1,ARPC2,TRPV4,ENO1
GO: Cellular Component	GO:0005769	early endosome		0.001888	1	0.0205	0.1437	14	408	HLA-A,HLA-B,HLA-C,PLD3,PARM1,RHOD,LITAF,ANXA1,ANXA2,DKK1,LDLRAD4,TF,LDLR,TPD52L1
GO: Cellular Component	GO:0030424	axon		0.001915	1	0.0205	0.1437	23	848	CFH,MAP9,GLDN,CFL1,CYTH2,NDRG2,ALDOC,HSPB1,CIB1,YWHAZ,CRYAB,CPEB4,CST3,PALLD,SOD1,SRI,MAP1LC3B,CA2,SYAP1,ARPC2,PEBP1,TRPV4,ENO1
GO: Cellular Component	GO:0030427	site of polarized growth		0.002153	1	0.02267	0.1589	10	241	CFL1,CYTH2,NDRG2,CIB1,CPEB4,PALLD,SYAP1,ARPC2,TRPV4,ENO1
GO: Cellular Component	GO:0031901	early endosome membrane		0.002362	1	0.02445	0.1714	8	166	HLA-A,HLA-B,HLA-C,PLD3,LITAF,ANXA1,DKK1,LDLRAD4
GO: Cellular Component	GO:1905368	peptidase complex		0.002402	1	0.02445	0.1714	6	97	HSPB1,PSMB1,PSMC6,SEC11C,TAF9,ADRM1
GO: Cellular Component	GO:0005784	Sec61 translocon complex		0.002808	1	0.02812	0.1971	2	6	SSR4,SEC61B
GO: Cellular Component	GO:0005774	vacuolar membrane		0.00351	1	0.03459	0.2425	14	437	RPN2,PLD3,ATRAID,LITAF,ANXA2,TMEM59,WDR11,CTSD,NEU1,ITM2C,MAP1LC3B,GLIPR1,VMP1,LDLR
GO: Cellular Component	GO:0005791	rough endoplasmic reticulum		0.003567	1	0.03462	0.2426	6	105	RPN2,SSR4,SEC61B,PEBP1,SEC61G,LRPAP1
GO: Cellular Component	GO:0042470	melanosome		0.003915	1	0.03684	0.2582	6	107	HSP90B1,ANXA2,YWHAZ,CTSD,ERP29,PDIA3
GO: Cellular Component	GO:0048770	pigment granule		0.003915	1	0.03684	0.2582	6	107	HSP90B1,ANXA2,YWHAZ,CTSD,ERP29,PDIA3
GO: Cellular Component	GO:0005912	adherens junction		0.004142	1	0.03839	0.2691	8	182	CYTH2,S100A11,CNN3,ANXA1,ANXA2,ZYX,CDH19,TRPV4
GO: Cellular Component	GO:0030662	coated vesicle membrane		0.004717	1	0.04308	0.302	8	186	HLA-A,HLA-B,HLA-C,KDELR2,PDCD6,TF,LDLR,CD9
GO: Cellular Component	GO:0042824	MHC class I peptide loading complex		0.005145	1	0.04565	0.32	2	8	HLA-A,PDIA3
GO: Cellular Component	GO:0097413	Lewy body		0.005145	1	0.04565	0.32	2	8	ATF4,HERPUD1
GO: Cellular Component	GO:0042611	MHC protein complex		0.005521	1	0.04779	0.335	3	26	HLA-A,HLA-B,HLA-C
GO: Cellular Component	GO:0036477	somatodendritic compartment		0.00554	1	0.04779	0.335	27	1145	CFH,CFL1,ELOVL5,S100B,SERPINI1,ACAN,CNN3,HSPB1,CIB1,APOD,YWHAZ,CRYAB,CPEB4,CST3,ATF4,PALLD,SOD1,SRI,FBXO2,BNIP3,MAP1LC3B,IFT57,SYNE1,SYAP1,LDLR,ARPC2,PEBP1
Gene Ontology (GO) terms of FC
Category	ID	Name	Source	p-value	q-value Bonferroni	q-value FDR B&H	q-value FDR B&Y	Hit Count in Query List	Hit Count in Genome	Hit in Query List
GO: Molecular Function	GO:0044877	protein-containing complex binding		2.379e-09	1.715e-06	1.715e-06	1.228e-05	41	1565	ABCA1,MYO1C,MAP1B,HLA-DRA,ADAM9,SPTBN1,HLA-E,PSMB9,ACTN4,SUCLG2,JAM2,SORT1,PTN,CFLAR,FBN1,NFKB1,AHR,COL14A1,SPARCL1,GPNMB,PLTP,CXCL12,NID2,RAP1B,SFRP2,COL16A1,CAPZB,LAMB1,APEX1,APOE,ARPC1B,ATP6V0D1,PPP4C,ISG15,SRGN,CD74,TNFRSF1A,ENG,MARCKS,CDH13,PCNA
GO: Molecular Function	GO:0005201	extracellular matrix structural constituent		2.778e-08	2.003e-05	1.001e-05	7.168e-05	13	185	FBLN2,FBN1,COL21A1,COL14A1,SRPX,COL4A1,COL4A2,NID2,COL16A1,LAMB1,COL18A1,THBS2,ELN
GO: Molecular Function	GO:0005178	integrin binding		3.449e-07	0.0002487	8.29e-05	0.0005934	11	157	ADAM9,ACTN4,JAM2,PTN,FBN1,GPNMB,CXCL12,SFRP2,COL16A1,LAMB1,ISG15
GO: Molecular Function	GO:0050839	cell adhesion molecule binding		2.728e-06	0.001967	0.000405	0.002899	19	573	ADAM9,SPTBN1,ACTN4,JAM2,PTN,FBN1,GPNMB,PLEC,CXCL12,NOTCH3,SFRP2,COL16A1,CALD1,CAPZB,LAMB1,EFHD2,PDLIM1,ISG15,CDH13
GO: Molecular Function	GO:0030020	extracellular matrix structural constituent conferring tensile strength		2.809e-06	0.002025	0.000405	0.002899	6	42	COL21A1,COL14A1,COL4A1,COL4A2,COL16A1,COL18A1
GO: Molecular Function	GO:0008233	peptidase activity		3.102e-05	0.02237	0.003249	0.02326	22	868	ADAM9,PSMA6,PSMB8,PSMB9,MMP21,PSME1,F3,GGT5,CFLAR,CFD,ERAP2,BST2,C2,SFRP2,ANPEP,CAPN1,TFPI,PRCP,PYCARD,CSTB,CPXM1,TNFAIP3
GO: Molecular Function	GO:0005198	structural molecule activity		3.154e-05	0.02274	0.003249	0.02326	20	743	MAP1B,RPS4Y1,SPTBN1,FBLN2,FBN1,MYL9,COL21A1,COL14A1,SRPX,PLEC,COL4A1,COL4A2,NID2,COL16A1,LAMB1,APOE,ARPC1B,COL18A1,THBS2,ELN
GO: Molecular Function	GO:0005102	signaling receptor binding		6.343e-05	0.04574	0.005717	0.04093	35	1842	ABCA1,MYO1C,PDGFRB,HLA-DRA,ADAM9,SYTL2,HLA-E,HLA-F,ACTN4,MDK,CHN1,MTRNR2L11,JAM2,PTN,JAK1,CFLAR,FBN1,GLA,AHR,GPNMB,CXCL12,SEC14L1,SFRP2,COL16A1,LAMB1,APOE,AQP1,ISG15,PYCARD,SLIT3,CD74,SUMO2,ENG,PCNA,CXCL8
GO: Molecular Function	GO:0047066	phospholipid-hydroperoxide glutathione peroxidase activity		9.217e-05	0.06646	0.007384	0.05286	2	2	GPX1,GPX4
GO: Molecular Function	GO:0030023	extracellular matrix constituent conferring elasticity		0.0001349	0.09727	0.008951	0.06408	3	11	FBLN2,FBN1,ELN
GO: Molecular Function	GO:0017022	myosin binding		0.0001366	0.09846	0.008951	0.06408	6	82	RAB11A,RAB8A,MYL9,PDLIM2,CALD1,PYCARD
GO: Molecular Function	GO:0097493	structural molecule activity conferring elasticity		0.0002306	0.1662	0.01224	0.08766	3	13	FBLN2,FBN1,ELN
GO: Molecular Function	GO:0031386	protein tag		0.0002306	0.1662	0.01224	0.08766	3	13	NEDD8,ISG15,SUMO2
GO: Molecular Function	GO:0070003	threonine-type peptidase activity		0.0002378	0.1714	0.01224	0.08766	4	32	PSMA6,PSMB8,PSMB9,GGT5
GO: Molecular Function	GO:0042605	peptide antigen binding		0.0003021	0.2178	0.01452	0.1039	4	34	HLA-DPB1,HLA-DRA,HLA-E,HLA-F
GO: Molecular Function	GO:0015248	sterol transporter activity		0.0003385	0.2441	0.01525	0.1092	4	35	ABCA1,OSBPL9,PLTP,APOE
GO: Molecular Function	GO:0050840	extracellular matrix binding		0.000369	0.266	0.01565	0.112	5	64	ADAM9,FBLN2,SPARCL1,OLFML2B,ELN
GO: Molecular Function	GO:0004175	endopeptidase activity		0.0004563	0.329	0.01784	0.1277	16	640	ADAM9,PSMA6,PSMB8,PSMB9,MMP21,PSME1,F3,CFLAR,CFD,BST2,C2,SFRP2,CAPN1,TFPI,PYCARD,CSTB
GO: Molecular Function	GO:0003779	actin binding		0.00047	0.3389	0.01784	0.1277	13	456	MYO1C,MAP1B,SPTBN1,ACTN4,SSH1,PLEC,PDLIM2,CAP1,CALD1,CAPZB,ARPC1B,PDLIM1,MARCKS
GO: Molecular Function	GO:0071813	lipoprotein particle binding		0.0007517	0.542	0.02581	0.1847	4	43	ABCA1,PLTP,APOE,CDH13
GO: Molecular Function	GO:0071814	protein-lipid complex binding		0.0007517	0.542	0.02581	0.1847	4	43	ABCA1,PLTP,APOE,CDH13
GO: Molecular Function	GO:1904399	heparan sulfate binding		0.0008957	0.6458	0.02936	0.2101	2	5	MDK,PTN
GO: Molecular Function	GO:0004298	threonine-type endopeptidase activity		0.001013	0.7306	0.03171	0.227	3	21	PSMA6,PSMB8,PSMB9
GO: Molecular Function	GO:0005518	collagen binding		0.001149	0.8288	0.03171	0.227	5	82	ADAM9,COL14A1,SPARCL1,NID2,SRGN
GO: Molecular Function	GO:0120020	cholesterol transfer activity		0.001165	0.84	0.03171	0.227	3	22	ABCA1,PLTP,APOE
GO: Molecular Function	GO:0004602	glutathione peroxidase activity		0.001165	0.84	0.03171	0.227	3	22	CLIC2,GPX1,GPX4
GO: Molecular Function	GO:0008092	cytoskeletal protein binding		0.001188	0.8562	0.03171	0.227	21	1053	MYO1C,MAP1B,SPTBN1,RAB11A,SKA2,ACTN4,RAB8A,MYL9,SSH1,NFKB1,PLEC,PDLIM2,CAP1,CALD1,CAPN1,CAPZB,APOE,ARPC1B,PDLIM1,PYCARD,MARCKS
GO: Molecular Function	GO:0008289	lipid binding		0.00132	0.9516	0.032	0.2291	18	846	CLN8,ABCA1,MYO1C,MAP1B,SPTBN1,SYTL2,PHLDA3,F3,MVB12A,APOLD1,OSBPL9,PLTP,LAMB1,APOE,CRABP2,NR2F2,ARHGDIA,MYOF
GO: Molecular Function	GO:0120015	sterol transfer activity		0.00133	0.9593	0.032	0.2291	3	23	ABCA1,PLTP,APOE
GO: Molecular Function	GO:0016504	peptidase activator activity		0.001332	0.9601	0.032	0.2291	4	50	PSME1,CFLAR,SFRP2,PYCARD
GO: Molecular Function	GO:0008201	heparin binding		0.001835	1	0.04268	0.3055	7	181	MDK,PTN,FBN1,GPNMB,APOE,THBS2,SLIT3
GO: Molecular Function	GO:0016209	antioxidant activity		0.001919	1	0.04323	0.3095	5	92	CLIC2,GPX1,GPX4,CAT,APOE
GO: Molecular Function	GO:0002020	protease binding		0.002075	1	0.04533	0.3245	10	350	PSME1,F3,CFLAR,BST2,SFRP2,TFPI,PYCARD,CSTB,TNFAIP3,TNFRSF1A
GO: Molecular Function	GO:0004601	peroxidase activity		0.002168	1	0.04534	0.3246	4	57	CLIC2,GPX1,GPX4,CAT
GO: Molecular Function	GO:0033218	amide binding		0.002242	1	0.04534	0.3246	13	542	CLN8,RAMP2,HLA-DPB1,HLA-DRA,HLA-E,HLA-F,ERAP2,PLTP,ANPEP,CAT,APOE,PPIF,CD74
GO: Molecular Function	GO:0001882	nucleoside binding		0.002264	1	0.04534	0.3246	11	415	RAB11A,ACTN4,SUCLG2,RAB8A,EHD2,RAB5B,RAP1B,ATL3,ARF3,ARL4A,ARHGDIA
GO: Molecular Function	GO:0019003	GDP binding		0.00242	1	0.04669	0.3343	5	97	SUCLG2,RAB8A,RAB5B,RAP1B,ARHGDIA
GO: Molecular Function	GO:0045545	syndecan binding		0.002461	1	0.04669	0.3343	2	8	PTN,GPNMB
GO: Biological Process	GO:0072359	circulatory system development		1.007e-12	4.324e-09	4.324e-09	3.866e-08	42	1340	SPRY1,RAMP2,PDGFRB,MMP21,MDK,F3,PTN,JAK1,CFLAR,CFD,FBN1,APOLD1,BASP1,AHR,COL14A1,GPNMB,PDLIM2,CXCL12,BICC1,NOTCH3,COL4A1,COL4A2,SFRP2,CALD1,ANPEP,PLXDC1,GPX1,APOE,AQP1,NR2F2,COL18A1,THBS2,PDLIM1,PRCP,SLIT3,ELN,TNFAIP3,TNFRSF1A,ENG,CDH13,PCNA,CXCL8
GO: Biological Process	GO:0001944	vasculature development		3.619e-11	1.554e-07	6.389e-08	5.714e-07	32	903	RAMP2,PDGFRB,MMP21,MDK,F3,PTN,JAK1,CFLAR,CFD,APOLD1,AHR,GPNMB,CXCL12,NOTCH3,COL4A1,COL4A2,SFRP2,CALD1,ANPEP,PLXDC1,GPX1,APOE,AQP1,NR2F2,COL18A1,THBS2,PRCP,TNFAIP3,TNFRSF1A,ENG,CDH13,CXCL8
GO: Biological Process	GO:0001525	angiogenesis		5.849e-11	2.511e-07	6.389e-08	5.714e-07	27	658	RAMP2,PDGFRB,MDK,F3,PTN,JAK1,APOLD1,AHR,GPNMB,CXCL12,NOTCH3,COL4A1,COL4A2,SFRP2,CALD1,ANPEP,PLXDC1,GPX1,AQP1,COL18A1,THBS2,PRCP,TNFAIP3,TNFRSF1A,ENG,CDH13,CXCL8
GO: Biological Process	GO:0001568	blood vessel development		5.953e-11	2.556e-07	6.389e-08	5.714e-07	31	866	RAMP2,PDGFRB,MMP21,MDK,F3,PTN,JAK1,CFLAR,APOLD1,AHR,GPNMB,CXCL12,NOTCH3,COL4A1,COL4A2,SFRP2,CALD1,ANPEP,PLXDC1,GPX1,APOE,AQP1,NR2F2,COL18A1,THBS2,PRCP,TNFAIP3,TNFRSF1A,ENG,CDH13,CXCL8
GO: Biological Process	GO:0048514	blood vessel morphogenesis		7.651e-11	3.284e-07	6.569e-08	5.874e-07	29	768	RAMP2,PDGFRB,MDK,F3,PTN,JAK1,APOLD1,AHR,GPNMB,CXCL12,NOTCH3,COL4A1,COL4A2,SFRP2,CALD1,ANPEP,PLXDC1,GPX1,APOE,AQP1,NR2F2,COL18A1,THBS2,PRCP,TNFAIP3,TNFRSF1A,ENG,CDH13,CXCL8
GO: Biological Process	GO:0009719	response to endogenous stimulus		1.885e-10	8.092e-07	1.349e-07	1.206e-06	45	1780	SPRY1,ABCA1,RAMP2,MYO1C,MAP1B,PDGFRB,ADAM9,NREP,PTGFR,RAB8A,SORT1,PTN,CFLAR,FBN1,SSH1,NFKB1,LPXN,AHR,CXCL12,DYNC1LI2,COL4A1,COL4A2,RAP1B,SFRP2,COL16A1,LAMTOR2,CALD1,CAPN1,POR,APEX1,CAT,APOE,APRT,AQP1,ARPC1B,TFPI,ATP6V0D1,PRCP,SLIT3,AKR1C3,CD68,ENG,CDH13,PCNA,CXCL8
GO: Biological Process	GO:0019882	antigen processing and presentation		7.23e-10	3.104e-06	4.434e-07	3.965e-06	16	241	HLA-DPB1,HLA-DRA,B2M,PSMA6,HLA-E,HLA-F,PSMB8,PSMB9,PSME1,ERAP2,RAB5B,DYNC1LI2,CAPZB,PYCARD,CD68,CD74
GO: Biological Process	GO:0060337	type I interferon signaling pathway		1.059e-09	4.548e-06	5.663e-07	5.064e-06	11	95	HLA-E,HLA-F,PSMB8,IRF2,JAK1,BST2,IFI27,CDC37,ISG15,XAF1,IFI6
GO: Biological Process	GO:0071357	cellular response to type I interferon		1.187e-09	5.097e-06	5.663e-07	5.064e-06	11	96	HLA-E,HLA-F,PSMB8,IRF2,JAK1,BST2,IFI27,CDC37,ISG15,XAF1,IFI6
GO: Biological Process	GO:0019221	cytokine-mediated signaling pathway		1.712e-09	7.349e-06	7.349e-07	6.572e-06	28	822	HLA-DPB1,HLA-DRA,B2M,PSMA6,HLA-E,HLA-F,PSMB8,PSMB9,IRF2,ACTN4,PSME1,F3,JAK1,BST2,NFKB1,CXCL12,RAP1B,IFI27,CDC37,ISG15,PYCARD,SLIT3,CD74,XAF1,TNFAIP3,TNFRSF1A,IFI6,CXCL8
GO: Biological Process	GO:0034340	response to type I interferon		2.057e-09	8.831e-06	8.028e-07	7.179e-06	11	101	HLA-E,HLA-F,PSMB8,IRF2,JAK1,BST2,IFI27,CDC37,ISG15,XAF1,IFI6
GO: Biological Process	GO:0048002	antigen processing and presentation of peptide antigen		3.398e-09	1.459e-05	1.216e-06	1.087e-05	14	196	HLA-DPB1,HLA-DRA,B2M,PSMA6,HLA-E,HLA-F,PSMB8,PSMB9,PSME1,ERAP2,DYNC1LI2,CAPZB,PYCARD,CD74
GO: Biological Process	GO:0002682	regulation of immune system process		4.008e-09	1.721e-05	1.317e-06	1.177e-05	42	1747	MYO1C,HLA-DPB1,HLA-DRA,B2M,PSMA6,HLA-E,HLA-F,PSMB8,PSMB9,PSME1,MDK,JAM2,PTN,JAK1,CFD,FBN1,MYL9,BST2,NFKB1,LPXN,AHR,C2,GPNMB,DNASE1L3,CXCL12,CLEC2B,SEC14L1,CAPN1,GPX1,XG,NPDC1,APOE,SLC39A10,IFI16,ARPC1B,CDC37,ISG15,PYCARD,CD68,CD74,TNFAIP3,CXCL8
GO: Biological Process	GO:0032355	response to estradiol		4.294e-09	1.843e-05	1.317e-06	1.177e-05	12	136	RAMP2,MAP1B,PDGFRB,PTGFR,GGT5,PTN,CFLAR,CAT,ARPC1B,NR2F2,TFPI,PCNA
GO: Biological Process	GO:0006952	defense response		8.449e-09	3.627e-05	2.218e-06	1.983e-05	44	1935	MYO1C,HLA-DPB1,HLA-DRA,B2M,PSMA6,HLA-E,HLA-F,PSMB8,PSMB9,IRF2,PSME1,MDK,F3,PTGFR,GGT5,PTN,JAK1,CFD,BST2,NFKB1,C2,DNASE1L3,CXCL12,SEC14L1,GPX1,GPX4,APOE,IFI16,IFI27,AQP1,LGALS3BP,CDC37,RNASE1,LIPA,ISG15,PRCP,PYCARD,CD68,CD74,XAF1,TNFAIP3,TNFRSF1A,IFI6,CXCL8
GO: Biological Process	GO:0042119	neutrophil activation		8.852e-09	3.8e-05	2.218e-06	1.983e-05	21	510	B2M,TRAPPC1,CFD,GLA,BST2,NFKB1,RAB5B,DNASE1L3,CAP1,RAP1B,LAMTOR2,ANPEP,CAPN1,CAT,APRT,PRCP,PYCARD,CSTB,CD68,FTL,CXCL8
GO: Biological Process	GO:0035239	tube morphogenesis		9.367e-09	4.021e-05	2.218e-06	1.983e-05	31	1068	SPRY1,RAMP2,PDGFRB,MDK,F3,ZEB2,PTN,JAK1,APOLD1,AHR,GPNMB,CXCL12,NOTCH3,COL4A1,COL4A2,SFRP2,CALD1,ANPEP,PLXDC1,GPX1,APOE,AQP1,NR2F2,COL18A1,THBS2,PRCP,TNFAIP3,TNFRSF1A,ENG,CDH13,CXCL8
GO: Biological Process	GO:1901700	response to oxygen-containing compound		1.019e-08	4.375e-05	2.218e-06	1.983e-05	43	1875	ABCA1,RAMP2,MYO1C,MAP1B,PDGFRB,ADAM9,B2M,PTGFR,RAB8A,GGT5,SORT1,PTN,CFLAR,FBN1,SSH1,NFKB1,AHR,CXCL12,COL4A1,RAP1B,COL16A1,LAMTOR2,CAPN1,GPX1,APEX1,CAT,APOE,APRT,AQP1,CREM,ARPC1B,NR2F2,PPIF,TFPI,COL18A1,ATP6V0D1,PYCARD,SLIT3,AKR1C3,CD68,TNFAIP3,PCNA,CXCL8
GO: Biological Process	GO:0061025	membrane fusion		1.042e-08	4.474e-05	2.218e-06	1.983e-05	32	1135	ADAM9,B2M,SYTL2,RAB11A,HLA-F,ACTN4,TRAPPC1,RAB8A,EHD2,JAM2,CFLAR,CFD,GLA,BST2,NFKB1,RAB5B,CXCL12,CAP1,RAP1B,LAMTOR2,ANPEP,CAPN1,CAT,APRT,LGALS3BP,MYOF,PRCP,SRGN,PYCARD,CSTB,CD68,FTL
GO: Biological Process	GO:0002252	immune effector process		1.046e-08	4.491e-05	2.218e-06	1.983e-05	36	1393	MYO1C,HLA-DRA,B2M,HLA-E,HLA-F,IRF2,MDK,TRAPPC1,CFD,GLA,BST2,NFKB1,C2,RAB5B,DNASE1L3,CAP1,SEC14L1,RAP1B,LAMTOR2,ANPEP,CAPN1,CAT,APRT,IFI16,IFI27,ARPC1B,RNASE1,ISG15,PRCP,PYCARD,CSTB,CD68,CD74,FTL,TNFAIP3,IFI6
GO: Biological Process	GO:0036230	granulocyte activation		1.085e-08	4.658e-05	2.218e-06	1.983e-05	21	516	B2M,TRAPPC1,CFD,GLA,BST2,NFKB1,RAB5B,DNASE1L3,CAP1,RAP1B,LAMTOR2,ANPEP,CAPN1,CAT,APRT,PRCP,PYCARD,CSTB,CD68,FTL,CXCL8
GO: Biological Process	GO:0009607	response to biotic stimulus		1.162e-08	4.989e-05	2.268e-06	2.028e-05	41	1741	ABCA1,MYO1C,HLA-DPB1,HLA-DRA,ADAM9,B2M,PSMA6,HLA-E,HLA-F,PSMB8,PSMB9,IRF2,PSME1,PTGFR,GGT5,JAK1,CFLAR,CFD,BST2,NFKB1,C2,SRPX,CXCL12,SEC14L1,GPX1,APOE,IFI16,IFI27,AQP1,TFPI,CDC37,RNASE1,ISG15,PYCARD,CD68,CD74,XAF1,TNFAIP3,TNFRSF1A,IFI6,CXCL8
GO: Biological Process	GO:0030334	regulation of cell migration		1.47e-08	6.312e-05	2.744e-06	2.454e-05	31	1089	MYO1C,PDGFRB,ADAM9,RAB11A,ACTN4,MDK,F3,JAM2,PTN,SSH1,BST2,GPNMB,CXCL12,SFRP2,CAPN1,LAMB1,APEX1,XG,APOE,AQP1,NR2F2,LDB2,COL18A1,ARHGDIA,PRCP,PYCARD,GLIPR2,CD74,ENG,CDH13,CXCL8
GO: Biological Process	GO:0030198	extracellular matrix organization		1.599e-08	6.866e-05	2.85e-06	2.549e-05	19	431	RAMP2,MMP21,JAM2,CFLAR,FBLN2,FBN1,COL14A1,COL4A1,COL4A2,NID2,SFRP2,COL16A1,OLFML2B,CAPN1,LAMB1,COL18A1,ELN,TNFRSF1A,ENG
GO: Biological Process	GO:0043062	extracellular structure organization		1.66e-08	7.125e-05	2.85e-06	2.549e-05	19	432	RAMP2,MMP21,JAM2,CFLAR,FBLN2,FBN1,COL14A1,COL4A1,COL4A2,NID2,SFRP2,COL16A1,OLFML2B,CAPN1,LAMB1,COL18A1,ELN,TNFRSF1A,ENG
GO: Biological Process	GO:0045229	external encapsulating structure organization		1.787e-08	7.672e-05	2.951e-06	2.639e-05	19	434	RAMP2,MMP21,JAM2,CFLAR,FBLN2,FBN1,COL14A1,COL4A1,COL4A2,NID2,SFRP2,COL16A1,OLFML2B,CAPN1,LAMB1,COL18A1,ELN,TNFRSF1A,ENG
GO: Biological Process	GO:0051707	response to other organism		1.877e-08	8.059e-05	2.973e-06	2.659e-05	40	1700	ABCA1,MYO1C,HLA-DPB1,HLA-DRA,ADAM9,B2M,PSMA6,HLA-E,HLA-F,PSMB8,PSMB9,IRF2,PSME1,PTGFR,GGT5,JAK1,CFLAR,CFD,BST2,NFKB1,C2,CXCL12,SEC14L1,GPX1,APOE,IFI16,IFI27,AQP1,TFPI,CDC37,RNASE1,ISG15,PYCARD,CD68,CD74,XAF1,TNFAIP3,TNFRSF1A,IFI6,CXCL8
GO: Biological Process	GO:0043207	response to external biotic stimulus		1.939e-08	8.325e-05	2.973e-06	2.659e-05	40	1702	ABCA1,MYO1C,HLA-DPB1,HLA-DRA,ADAM9,B2M,PSMA6,HLA-E,HLA-F,PSMB8,PSMB9,IRF2,PSME1,PTGFR,GGT5,JAK1,CFLAR,CFD,BST2,NFKB1,C2,CXCL12,SEC14L1,GPX1,APOE,IFI16,IFI27,AQP1,TFPI,CDC37,RNASE1,ISG15,PYCARD,CD68,CD74,XAF1,TNFAIP3,TNFRSF1A,IFI6,CXCL8
GO: Biological Process	GO:0035295	tube development		2.611e-08	0.0001121	3.865e-06	3.456e-05	34	1310	SPRY1,RAMP2,PDGFRB,MDK,F3,ZEB2,PTN,JAK1,APOLD1,BASP1,AHR,GPNMB,CXCL12,NOTCH3,COL4A1,COL4A2,SFRP2,CALD1,ANPEP,PLXDC1,GPX1,CAT,APOE,AQP1,NR2F2,COL18A1,THBS2,LIPA,PRCP,TNFAIP3,TNFRSF1A,ENG,CDH13,CXCL8
GO: Biological Process	GO:0002366	leukocyte activation involved in immune response		2.773e-08	0.0001191	3.968e-06	3.549e-05	25	760	HLA-DRA,B2M,HLA-F,MDK,TRAPPC1,CFD,GLA,BST2,NFKB1,RAB5B,DNASE1L3,CAP1,RAP1B,LAMTOR2,ANPEP,CAPN1,CAT,APRT,PRCP,PYCARD,CSTB,CD68,CD74,FTL,TNFAIP3
GO: Biological Process	GO:0002283	neutrophil activation involved in immune response		2.897e-08	0.0001244	4.011e-06	3.587e-05	20	496	B2M,TRAPPC1,CFD,GLA,BST2,NFKB1,RAB5B,DNASE1L3,CAP1,RAP1B,LAMTOR2,ANPEP,CAPN1,CAT,APRT,PRCP,PYCARD,CSTB,CD68,FTL
GO: Biological Process	GO:0002263	cell activation involved in immune response		3.072e-08	0.0001319	4.121e-06	3.685e-05	25	764	HLA-DRA,B2M,HLA-F,MDK,TRAPPC1,CFD,GLA,BST2,NFKB1,RAB5B,DNASE1L3,CAP1,RAP1B,LAMTOR2,ANPEP,CAPN1,CAT,APRT,PRCP,PYCARD,CSTB,CD68,CD74,FTL,TNFAIP3
GO: Biological Process	GO:0016477	cell migration		3.581e-08	0.0001537	4.612e-06	4.124e-05	41	1812	MYO1C,MAP1B,PDGFRB,ADAM9,RAB11A,ACTN4,MDK,F3,ZEB2,JAM2,PTN,SSH1,BST2,LPXN,GPNMB,CXCL12,CAP1,SFRP2,LAMTOR2,CAPN1,GPX1,LAMB1,APEX1,XG,APOE,AQP1,NR2F2,LDB2,COL18A1,ARHGDIA,HSD3B7,PDLIM1,PRCP,PYCARD,SLIT3,GLIPR2,CD74,TNFAIP3,ENG,CDH13,CXCL8
GO: Biological Process	GO:0048646	anatomical structure formation involved in morphogenesis		3.652e-08	0.0001568	4.612e-06	4.124e-05	35	1395	SPRY1,RAMP2,PDGFRB,ADAM9,MDK,F3,ZEB2,EHD2,JAM2,PTN,JAK1,CFLAR,APOLD1,AHR,GPNMB,CXCL12,NOTCH3,COL4A1,COL4A2,SFRP2,CALD1,ANPEP,PLXDC1,GPX1,LAMB1,AQP1,COL18A1,MYOF,THBS2,PRCP,TNFAIP3,TNFRSF1A,ENG,CDH13,CXCL8
GO: Biological Process	GO:0002446	neutrophil mediated immunity		4.879e-08	0.0002095	5.985e-06	5.352e-05	20	512	B2M,TRAPPC1,CFD,GLA,BST2,NFKB1,RAB5B,DNASE1L3,CAP1,RAP1B,LAMTOR2,ANPEP,CAPN1,CAT,APRT,PRCP,PYCARD,CSTB,CD68,FTL
GO: Biological Process	GO:0001775	cell activation		5.263e-08	0.0002259	6.276e-06	5.612e-05	38	1623	PDGFRB,HLA-DPB1,HLA-DRA,ADAM9,B2M,HLA-E,HLA-F,MDK,TRAPPC1,CFD,GLA,MYL9,APOLD1,BST2,NFKB1,AHR,GPNMB,RAB5B,DNASE1L3,CXCL12,CAP1,RAP1B,LAMTOR2,ANPEP,CAPN1,CAT,APOE,SLC39A10,APRT,PRCP,PYCARD,ENTPD1,CSTB,CD68,CD74,FTL,TNFAIP3,CXCL8
GO: Biological Process	GO:2000145	regulation of cell motility		6.077e-08	0.0002609	6.789e-06	6.071e-05	31	1159	MYO1C,PDGFRB,ADAM9,RAB11A,ACTN4,MDK,F3,JAM2,PTN,SSH1,BST2,GPNMB,CXCL12,SFRP2,CAPN1,LAMB1,APEX1,XG,APOE,AQP1,NR2F2,LDB2,COL18A1,ARHGDIA,PRCP,PYCARD,GLIPR2,CD74,ENG,CDH13,CXCL8
GO: Biological Process	GO:0034097	response to cytokine		6.109e-08	0.0002622	6.789e-06	6.071e-05	33	1290	MYO1C,HLA-DPB1,HLA-DRA,ADAM9,B2M,PSMA6,HLA-E,HLA-F,PSMB8,PSMB9,IRF2,ACTN4,PSME1,F3,GGT5,JAK1,BST2,NFKB1,CXCL12,RAP1B,IFI16,IFI27,TFPI,CDC37,ISG15,PYCARD,SLIT3,CD74,XAF1,TNFAIP3,TNFRSF1A,IFI6,CXCL8
GO: Biological Process	GO:0009725	response to hormone		6.167e-08	0.0002648	6.789e-06	6.071e-05	28	971	RAMP2,MYO1C,MAP1B,PDGFRB,ADAM9,PTGFR,RAB8A,SORT1,PTN,CFLAR,FBN1,NFKB1,CXCL12,RAP1B,CAPN1,POR,APEX1,CAT,APRT,AQP1,ARPC1B,TFPI,ATP6V0D1,PRCP,SLIT3,AKR1C3,ENG,PCNA
GO: Biological Process	GO:0007155	cell adhesion		7.054e-08	0.0003028	7.57e-06	6.77e-05	37	1571	HLA-DPB1,HLA-DRA,ADAM9,HLA-E,ACTN4,MDK,RSU1,JAM2,PTN,JAK1,FBLN2,FBN1,MYL9,LPXN,COL14A1,SPARCL1,SRPX,GPNMB,CXCL12,NID2,SFRP2,COL16A1,CAPN1,LAMB1,XG,LGALS3BP,COL18A1,ARHGDIA,THBS2,PDLIM1,PYCARD,ENTPD1,CD74,TNFAIP3,ENG,CDH13,CXCL8
GO: Biological Process	GO:0022610	biological adhesion		7.899e-08	0.0003391	8.186e-06	7.32e-05	37	1578	HLA-DPB1,HLA-DRA,ADAM9,HLA-E,ACTN4,MDK,RSU1,JAM2,PTN,JAK1,FBLN2,FBN1,MYL9,LPXN,COL14A1,SPARCL1,SRPX,GPNMB,CXCL12,NID2,SFRP2,COL16A1,CAPN1,LAMB1,XG,LGALS3BP,COL18A1,ARHGDIA,THBS2,PDLIM1,PYCARD,ENTPD1,CD74,TNFAIP3,ENG,CDH13,CXCL8
GO: Biological Process	GO:0002444	myeloid leukocyte mediated immunity		8.009e-08	0.0003438	8.186e-06	7.32e-05	21	580	B2M,HLA-E,TRAPPC1,CFD,GLA,BST2,NFKB1,RAB5B,DNASE1L3,CAP1,RAP1B,LAMTOR2,ANPEP,CAPN1,CAT,APRT,PRCP,PYCARD,CSTB,CD68,FTL
GO: Biological Process	GO:0002478	antigen processing and presentation of exogenous peptide antigen		8.79e-08	0.0003773	8.775e-06	7.847e-05	12	178	HLA-DPB1,HLA-DRA,B2M,PSMA6,HLA-E,HLA-F,PSMB8,PSMB9,PSME1,DYNC1LI2,CAPZB,CD74
GO: Biological Process	GO:0019883	antigen processing and presentation of endogenous antigen		1.038e-07	0.0004455	1.012e-05	9.054e-05	6	26	HLA-DRA,B2M,HLA-E,HLA-F,ERAP2,CD74
GO: Biological Process	GO:0071345	cellular response to cytokine stimulus		1.226e-07	0.0005263	1.155e-05	0.0001032	31	1196	MYO1C,HLA-DPB1,HLA-DRA,B2M,PSMA6,HLA-E,HLA-F,PSMB8,PSMB9,IRF2,ACTN4,PSME1,F3,JAK1,BST2,NFKB1,CXCL12,RAP1B,IFI16,IFI27,TFPI,CDC37,ISG15,PYCARD,SLIT3,CD74,XAF1,TNFAIP3,TNFRSF1A,IFI6,CXCL8
GO: Biological Process	GO:0043312	neutrophil degranulation		1.247e-07	0.0005353	1.155e-05	0.0001032	19	491	B2M,TRAPPC1,CFD,GLA,BST2,NFKB1,RAB5B,CAP1,RAP1B,LAMTOR2,ANPEP,CAPN1,CAT,APRT,PRCP,PYCARD,CSTB,CD68,FTL
GO: Biological Process	GO:0002274	myeloid leukocyte activation		1.279e-07	0.000549	1.155e-05	0.0001032	23	707	ADAM9,B2M,TRAPPC1,CFD,GLA,BST2,NFKB1,RAB5B,DNASE1L3,CAP1,RAP1B,LAMTOR2,ANPEP,CAPN1,CAT,APRT,PRCP,PYCARD,CSTB,CD68,CD74,FTL,CXCL8
GO: Biological Process	GO:0016050	vesicle organization		1.291e-07	0.0005542	1.155e-05	0.0001032	40	1825	ABCA1,RAMP2,B2M,SYTL2,RAB11A,HLA-F,ACTN4,BLOC1S1,ZEB2,TRAPPC1,RAB8A,EHD2,SORT1,CFD,GLA,MVB12A,BST2,NFKB1,SRPX,RAB5B,CAP1,RAP1B,LAMTOR2,ANPEP,CAPN1,CAT,APOE,APRT,AQP1,LGALS3BP,LIPA,PRCP,SRGN,SCARA5,PYCARD,CSTB,CD68,FTL,CDH13,CXCL8
GO: Biological Process	GO:0019884	antigen processing and presentation of exogenous antigen		1.422e-07	0.0006105	1.246e-05	0.0001114	12	186	HLA-DPB1,HLA-DRA,B2M,PSMA6,HLA-E,HLA-F,PSMB8,PSMB9,PSME1,DYNC1LI2,CAPZB,CD74
GO: Biological Process	GO:0040012	regulation of locomotion		1.586e-07	0.0006808	1.362e-05	0.0001217	31	1210	MYO1C,PDGFRB,ADAM9,RAB11A,ACTN4,MDK,F3,JAM2,PTN,SSH1,BST2,GPNMB,CXCL12,SFRP2,CAPN1,LAMB1,APEX1,XG,APOE,AQP1,NR2F2,LDB2,COL18A1,ARHGDIA,PRCP,PYCARD,GLIPR2,CD74,ENG,CDH13,CXCL8
GO: Biological Process	GO:0043299	leukocyte degranulation		1.798e-07	0.0007717	1.513e-05	0.0001353	20	555	B2M,HLA-F,TRAPPC1,CFD,GLA,BST2,NFKB1,RAB5B,CAP1,RAP1B,LAMTOR2,ANPEP,CAPN1,CAT,APRT,PRCP,PYCARD,CSTB,CD68,FTL
GO: Biological Process	GO:0002275	myeloid cell activation involved in immune response		2.826e-07	0.001213	2.333e-05	0.0002086	20	571	B2M,TRAPPC1,CFD,GLA,BST2,NFKB1,RAB5B,DNASE1L3,CAP1,RAP1B,LAMTOR2,ANPEP,CAPN1,CAT,APRT,PRCP,PYCARD,CSTB,CD68,FTL
GO: Biological Process	GO:0051270	regulation of cellular component movement		3.232e-07	0.001387	2.618e-05	0.0002341	31	1250	MYO1C,PDGFRB,ADAM9,RAB11A,ACTN4,MDK,F3,JAM2,PTN,SSH1,BST2,GPNMB,CXCL12,SFRP2,CAPN1,LAMB1,APEX1,XG,APOE,AQP1,NR2F2,LDB2,COL18A1,ARHGDIA,PRCP,PYCARD,GLIPR2,CD74,ENG,CDH13,CXCL8
GO: Biological Process	GO:0030335	positive regulation of cell migration		3.417e-07	0.001467	2.716e-05	0.0002429	21	633	MYO1C,PDGFRB,ADAM9,RAB11A,ACTN4,MDK,F3,JAM2,PTN,SSH1,GPNMB,CXCL12,LAMB1,XG,AQP1,COL18A1,PYCARD,GLIPR2,CD74,CDH13,CXCL8
GO: Biological Process	GO:1901701	cellular response to oxygen-containing compound		3.969e-07	0.001704	3.098e-05	0.0002771	32	1330	ABCA1,MYO1C,MAP1B,PDGFRB,ADAM9,B2M,PTGFR,RAB8A,PTN,CFLAR,FBN1,SSH1,NFKB1,AHR,COL4A1,RAP1B,COL16A1,LAMTOR2,CAPN1,GPX1,APEX1,APRT,AQP1,PPIF,TFPI,ATP6V0D1,PYCARD,AKR1C3,CD68,TNFAIP3,PCNA,CXCL8
GO: Biological Process	GO:0030155	regulation of cell adhesion		5.338e-07	0.002292	4.092e-05	0.0003659	24	827	HLA-DPB1,HLA-DRA,ADAM9,HLA-E,ACTN4,MDK,RSU1,JAM2,PTN,JAK1,FBLN2,LPXN,GPNMB,CXCL12,SFRP2,COL16A1,CAPN1,LAMB1,ARHGDIA,PYCARD,CD74,TNFAIP3,CDH13,CXCL8
GO: Biological Process	GO:0002483	antigen processing and presentation of endogenous peptide antigen		6.207e-07	0.002665	4.675e-05	0.000418	5	19	HLA-DRA,B2M,HLA-E,HLA-F,ERAP2
GO: Biological Process	GO:0022603	regulation of anatomical structure morphogenesis		6.966e-07	0.002991	5.146e-05	0.0004601	29	1160	SPRY1,RAMP2,MAP1B,PSMA6,RAB11A,PSMB8,PSMB9,ACTN4,PSME1,MDK,CHN1,F3,ZEB2,PTN,JAK1,GPNMB,CXCL12,COL4A2,SFRP2,CAPZB,APOE,AQP1,CRABP2,ARHGDIA,THBS2,TNFAIP3,TNFRSF1A,ENG,CXCL8
GO: Biological Process	GO:2000147	positive regulation of cell motility		7.072e-07	0.003036	5.146e-05	0.0004601	21	662	MYO1C,PDGFRB,ADAM9,RAB11A,ACTN4,MDK,F3,JAM2,PTN,SSH1,GPNMB,CXCL12,LAMB1,XG,AQP1,COL18A1,PYCARD,GLIPR2,CD74,CDH13,CXCL8
GO: Biological Process	GO:0010941	regulation of cell death		7.483e-07	0.003212	5.212e-05	0.000466	40	1952	CLN8,RAMP2,PDGFRB,PHLDA3,HLA-F,ACTN4,MDK,PTGFR,MTRNR2L11,SORT1,PTN,CFLAR,SSH1,NFKB1,AHR,SRPX,GPNMB,CXCL12,SFRP2,CAPN1,GPX1,GPX4,POR,APEX1,CAT,APOE,SLC39A10,AQP1,CALHM2,PPIF,COL18A1,ARHGDIA,PYCARD,AKR1C3,CD74,TNFAIP3,ATOX1,TNFRSF1A,ENG,IFI6
GO: Biological Process	GO:0071495	cellular response to endogenous stimulus		7.485e-07	0.003213	5.212e-05	0.000466	34	1510	SPRY1,RAMP2,MYO1C,MAP1B,PDGFRB,ADAM9,NREP,PTGFR,RAB8A,SORT1,PTN,CFLAR,FBN1,SSH1,NFKB1,LPXN,AHR,DYNC1LI2,COL4A1,COL4A2,RAP1B,SFRP2,COL16A1,LAMTOR2,APEX1,APRT,AQP1,TFPI,ATP6V0D1,PRCP,SLIT3,AKR1C3,ENG,CXCL8
GO: Biological Process	GO:0006887	exocytosis		7.77e-07	0.003335	5.212e-05	0.000466	26	970	B2M,SYTL2,RAB11A,HLA-F,ACTN4,TRAPPC1,RAB8A,CFD,GLA,BST2,NFKB1,RAB5B,CAP1,RAP1B,LAMTOR2,ANPEP,CAPN1,CAT,APRT,LGALS3BP,PRCP,SRGN,PYCARD,CSTB,CD68,FTL
GO: Biological Process	GO:0140029	exocytic process		7.77e-07	0.003335	5.212e-05	0.000466	26	970	B2M,SYTL2,RAB11A,HLA-F,ACTN4,TRAPPC1,RAB8A,CFD,GLA,BST2,NFKB1,RAB5B,CAP1,RAP1B,LAMTOR2,ANPEP,CAPN1,CAT,APRT,LGALS3BP,PRCP,SRGN,PYCARD,CSTB,CD68,FTL
GO: Biological Process	GO:0099500	vesicle fusion to plasma membrane		7.77e-07	0.003335	5.212e-05	0.000466	26	970	B2M,SYTL2,RAB11A,HLA-F,ACTN4,TRAPPC1,RAB8A,CFD,GLA,BST2,NFKB1,RAB5B,CAP1,RAP1B,LAMTOR2,ANPEP,CAPN1,CAT,APRT,LGALS3BP,PRCP,SRGN,PYCARD,CSTB,CD68,FTL
GO: Biological Process	GO:0032940	secretion by cell		8.315e-07	0.00357	5.492e-05	0.0004911	34	1517	ABCA1,ADAM9,B2M,SYTL2,RAB11A,HLA-F,ACTN4,TRAPPC1,RAB8A,CFD,GLA,BST2,NFKB1,RAB5B,CXCL12,CAP1,RAP1B,LAMTOR2,ANPEP,CAPN1,CAT,APOE,APRT,AQP1,LGALS3BP,PRCP,SRGN,PYCARD,ENTPD1,CSTB,CD68,FTL,TNFRSF1A,ENG
GO: Biological Process	GO:0045321	leukocyte activation		8.459e-07	0.003631	5.502e-05	0.000492	33	1447	HLA-DPB1,HLA-DRA,ADAM9,B2M,HLA-E,HLA-F,MDK,TRAPPC1,CFD,GLA,BST2,NFKB1,AHR,GPNMB,RAB5B,DNASE1L3,CXCL12,CAP1,RAP1B,LAMTOR2,ANPEP,CAPN1,CAT,SLC39A10,APRT,PRCP,PYCARD,CSTB,CD68,CD74,FTL,TNFAIP3,CXCL8
GO: Biological Process	GO:0000302	response to reactive oxygen species		9.119e-07	0.003915	5.843e-05	0.0005225	13	263	PDGFRB,ADAM9,CFLAR,CAPN1,GPX1,APEX1,CAT,APOE,AQP1,PPIF,AKR1C3,TNFAIP3,PCNA
GO: Biological Process	GO:0045087	innate immune response		9.458e-07	0.00406	5.971e-05	0.000534	27	1045	MYO1C,HLA-DPB1,HLA-DRA,B2M,PSMA6,HLA-E,HLA-F,PSMB8,PSMB9,IRF2,PSME1,JAK1,CFD,BST2,NFKB1,C2,SEC14L1,APOE,IFI16,IFI27,CDC37,ISG15,PYCARD,CD74,XAF1,TNFAIP3,IFI6
GO: Biological Process	GO:0040017	positive regulation of locomotion		1.037e-06	0.004454	6.455e-05	0.0005772	21	678	MYO1C,PDGFRB,ADAM9,RAB11A,ACTN4,MDK,F3,JAM2,PTN,SSH1,GPNMB,CXCL12,LAMB1,XG,AQP1,COL18A1,PYCARD,GLIPR2,CD74,CDH13,CXCL8
GO: Biological Process	GO:0051272	positive regulation of cellular component movement		1.113e-06	0.004779	6.792e-05	0.0006074	21	681	MYO1C,PDGFRB,ADAM9,RAB11A,ACTN4,MDK,F3,JAM2,PTN,SSH1,GPNMB,CXCL12,LAMB1,XG,AQP1,COL18A1,PYCARD,GLIPR2,CD74,CDH13,CXCL8
GO: Biological Process	GO:0006979	response to oxidative stress		1.123e-06	0.004822	6.792e-05	0.0006074	18	513	CLN8,PDGFRB,ADAM9,CFLAR,NFKB1,CAPN1,GPX1,GPX4,APEX1,CAT,APOE,AQP1,PPIF,PDLIM1,AKR1C3,TNFAIP3,ATOX1,PCNA
GO: Biological Process	GO:0051240	positive regulation of multicellular organismal process		1.273e-06	0.005463	7.587e-05	0.0006785	36	1692	SPRY1,ABCA1,RAMP2,MAP1B,HLA-DPB1,HLA-DRA,B2M,SPTBN1,SYTL2,HLA-E,RAB11A,HLA-F,MDK,F3,ZEB2,PTN,JAK1,BASP1,NFKB1,CXCL12,SEC14L1,SFRP2,POR,APOE,IFI16,AQP1,CRABP2,ARHGDIA,THBS2,ISG15,PYCARD,GLIPR2,CD74,TNFRSF1A,ENG,CXCL8
GO: Biological Process	GO:2000026	regulation of multicellular organismal development		1.538e-06	0.006603	9.045e-05	0.0008088	35	1632	SPRY1,RAMP2,MAP1B,HLA-DRA,B2M,RAB11A,MDK,F3,ZEB2,JAM2,PTN,JAK1,FBN1,MYL9,APOLD1,BASP1,AHR,COL14A1,GPNMB,CXCL12,COL4A2,SFRP2,POR,APOE,AQP1,CRABP2,ARHGDIA,THBS2,ISG15,SRGN,CD74,TNFAIP3,TNFRSF1A,ENG,CXCL8
GO: Biological Process	GO:0070482	response to oxygen levels		1.687e-06	0.007243	9.788e-05	0.0008752	16	422	RAMP2,PDGFRB,PSMA6,PSMB8,PSMB9,ACTN4,PSME1,PTN,CFLAR,APOLD1,CXCL12,CAT,AQP1,ATP6V0D1,PDLIM1,ENG
GO: Biological Process	GO:0010243	response to organonitrogen compound		1.77e-06	0.007598	0.0001005	0.0008983	28	1147	ABCA1,MYO1C,MAP1B,RAB8A,SORT1,PTN,CFLAR,FBN1,SSH1,NFKB1,AHR,CXCL12,COL4A1,RAP1B,COL16A1,LAMTOR2,CAPN1,APEX1,CAT,APOE,APRT,AQP1,CREM,ATP6V0D1,CD68,TNFAIP3,CDH13,PCNA
GO: Biological Process	GO:0098542	defense response to other organism		1.798e-06	0.007717	0.0001005	0.0008983	30	1285	MYO1C,HLA-DPB1,HLA-DRA,B2M,PSMA6,HLA-E,HLA-F,PSMB8,PSMB9,IRF2,PSME1,JAK1,CFD,BST2,NFKB1,C2,SEC14L1,APOE,IFI16,IFI27,AQP1,CDC37,RNASE1,ISG15,PYCARD,CD74,XAF1,TNFAIP3,TNFRSF1A,IFI6
GO: Biological Process	GO:0002443	leukocyte mediated immunity		1.803e-06	0.00774	0.0001005	0.0008983	25	950	HLA-DRA,B2M,HLA-E,HLA-F,TRAPPC1,CFD,GLA,BST2,NFKB1,C2,RAB5B,DNASE1L3,CAP1,RAP1B,LAMTOR2,ANPEP,CAPN1,CAT,APRT,PRCP,PYCARD,CSTB,CD68,CD74,FTL
GO: Biological Process	GO:0140352	export from cell		1.825e-06	0.007836	0.0001005	0.0008983	34	1571	ABCA1,ADAM9,B2M,SYTL2,RAB11A,HLA-F,ACTN4,TRAPPC1,RAB8A,CFD,GLA,BST2,NFKB1,RAB5B,CXCL12,CAP1,RAP1B,LAMTOR2,ANPEP,CAPN1,CAT,APOE,APRT,AQP1,LGALS3BP,PRCP,SRGN,PYCARD,ENTPD1,CSTB,CD68,FTL,TNFRSF1A,ENG
GO: Biological Process	GO:0060333	interferon-gamma-mediated signaling pathway		1.964e-06	0.00843	0.0001067	0.0009542	8	92	HLA-DPB1,HLA-DRA,B2M,HLA-E,HLA-F,IRF2,JAK1,CDC37
GO: Biological Process	GO:0030036	actin cytoskeleton organization		2.044e-06	0.008775	0.0001097	0.0009808	22	768	MYO1C,PDGFRB,SPTBN1,ACTN4,MDK,EHD2,CFLAR,SSH1,BST2,PDLIM2,CXCL12,CAP1,CALD1,CAPN1,CAPZB,AQP1,ARPC1B,ARHGDIA,PDLIM1,PYCARD,ELN,MARCKS
GO: Biological Process	GO:0045088	regulation of innate immune response		2.11e-06	0.009057	0.0001118	0.0009999	14	330	PSMA6,HLA-E,HLA-F,PSMB8,PSMB9,PSME1,JAK1,NFKB1,APOE,IFI16,CDC37,PYCARD,CD74,TNFAIP3
GO: Biological Process	GO:0006906	vesicle fusion		2.16e-06	0.009271	0.0001131	0.001011	26	1025	B2M,SYTL2,RAB11A,HLA-F,ACTN4,TRAPPC1,RAB8A,CFD,GLA,BST2,NFKB1,RAB5B,CAP1,RAP1B,LAMTOR2,ANPEP,CAPN1,CAT,APRT,LGALS3BP,PRCP,SRGN,PYCARD,CSTB,CD68,FTL
GO: Biological Process	GO:0090174	organelle membrane fusion		2.403e-06	0.01031	0.0001243	0.001111	26	1031	B2M,SYTL2,RAB11A,HLA-F,ACTN4,TRAPPC1,RAB8A,CFD,GLA,BST2,NFKB1,RAB5B,CAP1,RAP1B,LAMTOR2,ANPEP,CAPN1,CAT,APRT,LGALS3BP,PRCP,SRGN,PYCARD,CSTB,CD68,FTL
GO: Biological Process	GO:0046903	secretion		2.662e-06	0.01143	0.0001335	0.001194	35	1672	ABCA1,ADAM9,B2M,SYTL2,RAB11A,HLA-F,ACTN4,TRAPPC1,RAB8A,CFD,GLA,BST2,NFKB1,RAB5B,CXCL12,CAP1,RAP1B,LAMTOR2,ANPEP,CAPN1,CAT,APOE,APRT,AQP1,LGALS3BP,PRCP,SRGN,PYCARD,ENTPD1,CSTB,CD68,CD74,FTL,TNFRSF1A,ENG
GO: Biological Process	GO:0014070	response to organic cyclic compound		2.671e-06	0.01147	0.0001335	0.001194	26	1037	EPHX1,RAMP2,MAP1B,PDGFRB,ADAM9,PTGFR,PLIN2,GGT5,NEDD8,PTN,CFLAR,SSH1,NFKB1,AHR,RAP1B,APEX1,CAT,AQP1,CREM,ARPC1B,NR2F2,TFPI,SLIT3,AKR1C3,ENG,PCNA
GO: Biological Process	GO:0042542	response to hydrogen peroxide		2.674e-06	0.01148	0.0001335	0.001194	10	164	PDGFRB,ADAM9,CAPN1,GPX1,APEX1,CAT,AQP1,PPIF,TNFAIP3,PCNA
GO: Biological Process	GO:0032535	regulation of cellular component size		2.726e-06	0.0117	0.0001345	0.001203	16	438	CLN8,MYO1C,MAP1B,SPTBN1,RAB11A,SSH1,AHR,CXCL12,CAPN1,CAPZB,APOE,AQP1,CRABP2,ARPC1B,PYCARD,ELN
GO: Biological Process	GO:0045055	regulated exocytosis		2.776e-06	0.01192	0.0001354	0.001211	23	845	B2M,HLA-F,ACTN4,TRAPPC1,CFD,GLA,BST2,NFKB1,RAB5B,CAP1,RAP1B,LAMTOR2,ANPEP,CAPN1,CAT,APRT,LGALS3BP,PRCP,SRGN,PYCARD,CSTB,CD68,FTL
GO: Biological Process	GO:0002477	antigen processing and presentation of exogenous peptide antigen via MHC class Ib		2.949e-06	0.01266	0.0001415	0.001265	3	4	B2M,HLA-E,HLA-F
GO: Biological Process	GO:0033993	response to lipid		2.966e-06	0.01274	0.0001415	0.001265	25	977	ABCA1,RAMP2,MAP1B,PDGFRB,ADAM9,B2M,PTGFR,GGT5,PTN,CFLAR,NFKB1,AHR,CAT,AQP1,ARPC1B,NR2F2,TFPI,PYCARD,SLIT3,AKR1C3,CD68,TNFAIP3,ENG,PCNA,CXCL8
GO: Biological Process	GO:0032103	positive regulation of response to external stimulus		3.235e-06	0.01389	0.0001526	0.001365	18	553	PDGFRB,PSMA6,HLA-E,HLA-F,PSMB8,PSMB9,PSME1,MDK,F3,PTN,NFKB1,CXCL12,IFI16,PYCARD,CD74,TNFRSF1A,CDH13,CXCL8
GO: Biological Process	GO:0097435	supramolecular fiber organization		3.43e-06	0.01473	0.0001601	0.001431	22	793	MYO1C,MAP1B,PDGFRB,B2M,SPTBN1,RAB11A,ACTN4,CFLAR,SSH1,COL14A1,CXCL12,SFRP2,CALD1,CAPN1,GPX1,CAPZB,APOE,ARPC1B,PDLIM1,PYCARD,ELN,MARCKS
GO: Biological Process	GO:0002474	antigen processing and presentation of peptide antigen via MHC class I		3.69e-06	0.01584	0.0001686	0.001508	8	100	B2M,PSMA6,HLA-E,HLA-F,PSMB8,PSMB9,PSME1,ERAP2
GO: Biological Process	GO:0034341	response to interferon-gamma		3.693e-06	0.01585	0.0001686	0.001508	11	210	MYO1C,HLA-DPB1,HLA-DRA,B2M,HLA-E,HLA-F,IRF2,JAK1,BST2,CDC37,CD74
GO: Biological Process	GO:0043067	regulation of programmed cell death		3.938e-06	0.0169	0.0001779	0.001591	36	1777	CLN8,RAMP2,PDGFRB,PHLDA3,ACTN4,MDK,PTGFR,MTRNR2L11,SORT1,PTN,CFLAR,NFKB1,SRPX,CXCL12,SFRP2,CAPN1,GPX1,GPX4,POR,APEX1,CAT,APOE,SLC39A10,AQP1,CALHM2,PPIF,COL18A1,ARHGDIA,PYCARD,AKR1C3,CD74,TNFAIP3,ATOX1,TNFRSF1A,ENG,IFI6
GO: Biological Process	GO:0001569	branching involved in blood vessel morphogenesis		4.13e-06	0.01773	0.0001847	0.001652	6	47	MDK,AHR,CXCL12,COL4A1,SFRP2,ENG
GO: Biological Process	GO:0048284	organelle fusion		4.324e-06	0.01856	0.0001914	0.001711	26	1065	B2M,SYTL2,RAB11A,HLA-F,ACTN4,TRAPPC1,RAB8A,CFD,GLA,BST2,NFKB1,RAB5B,CAP1,RAP1B,LAMTOR2,ANPEP,CAPN1,CAT,APRT,LGALS3BP,PRCP,SRGN,PYCARD,CSTB,CD68,FTL
GO: Biological Process	GO:0050776	regulation of immune response		4.398e-06	0.01888	0.0001927	0.001723	26	1066	MYO1C,HLA-DPB1,HLA-DRA,B2M,PSMA6,HLA-E,HLA-F,PSMB8,PSMB9,PSME1,JAK1,CFD,NFKB1,LPXN,C2,CLEC2B,GPX1,NPDC1,APOE,SLC39A10,IFI16,ARPC1B,CDC37,PYCARD,CD74,TNFAIP3
GO: Biological Process	GO:0009611	response to wounding		4.651e-06	0.01997	0.0002017	0.001803	21	746	MAP1B,PDGFRB,IRF2,MDK,NREP,F3,EHD2,PTN,CFLAR,MYL9,PLEC,GPX1,CAPZB,APOE,AQP1,TFPI,MYOF,PRCP,ENTPD1,TNFAIP3,ENG
GO: Biological Process	GO:0032101	regulation of response to external stimulus		5.433e-06	0.02332	0.0002313	0.002068	27	1147	PDGFRB,PSMA6,HLA-E,HLA-F,PSMB8,PSMB9,PSME1,MDK,F3,PTN,JAK1,NFKB1,DNASE1L3,CXCL12,SEC14L1,GPX1,GPX4,APOE,IFI16,TFPI,CDC37,PYCARD,CD74,TNFAIP3,TNFRSF1A,CDH13,CXCL8
GO: Biological Process	GO:0002479	antigen processing and presentation of exogenous peptide antigen via MHC class I, TAP-dependent		5.442e-06	0.02336	0.0002313	0.002068	7	75	B2M,PSMA6,HLA-E,HLA-F,PSMB8,PSMB9,PSME1
GO: Biological Process	GO:0006508	proteolysis		5.548e-06	0.02382	0.0002335	0.002088	37	1881	CLN8,UBE2L6,ADAM9,PSMA6,PSMB8,PSMB9,MMP21,PSME1,F3,GGT5,NEDD8,CFLAR,CFD,MVB12A,ERAP2,BST2,NFKB1,C2,SFRP2,ANPEP,CAPN1,GPX1,POR,APOE,IFI16,IFI27,AQP1,TFPI,ISG15,PRCP,SRGN,PYCARD,CSTB,CPXM1,SUMO2,TNFAIP3,IFI6
GO: Biological Process	GO:0001667	ameboidal-type cell migration		5.802e-06	0.02491	0.0002418	0.002162	17	520	ADAM9,RAB11A,ZEB2,PTN,LPXN,CXCL12,CAP1,LAMTOR2,GPX1,APOE,AQP1,NR2F2,PDLIM1,PRCP,GLIPR2,ENG,CDH13
GO: Biological Process	GO:0042981	regulation of apoptotic process		6.132e-06	0.02632	0.0002531	0.002263	35	1736	CLN8,RAMP2,PDGFRB,PHLDA3,ACTN4,MDK,PTGFR,MTRNR2L11,SORT1,PTN,CFLAR,NFKB1,SRPX,CXCL12,SFRP2,CAPN1,GPX1,POR,APEX1,CAT,APOE,SLC39A10,AQP1,CALHM2,PPIF,COL18A1,ARHGDIA,PYCARD,AKR1C3,CD74,TNFAIP3,ATOX1,TNFRSF1A,ENG,IFI6
GO: Biological Process	GO:2000347	positive regulation of hepatocyte proliferation		6.195e-06	0.02659	0.0002533	0.002265	4	14	MDK,PTN,CFLAR,TNFAIP3
GO: Biological Process	GO:1901698	response to nitrogen compound		7.336e-06	0.03149	0.0002971	0.002657	28	1236	ABCA1,MYO1C,MAP1B,RAB8A,SORT1,PTN,CFLAR,FBN1,SSH1,NFKB1,AHR,CXCL12,COL4A1,RAP1B,COL16A1,LAMTOR2,CAPN1,APEX1,CAT,APOE,APRT,AQP1,CREM,ATP6V0D1,CD68,TNFAIP3,CDH13,PCNA
GO: Biological Process	GO:0043086	negative regulation of catalytic activity		8.254e-06	0.03544	0.0003312	0.002961	24	969	CLN8,SPRY1,SYTL2,SORT1,PTN,CFLAR,GLA,BST2,NFKB1,AHR,SFRP2,GPX1,POR,APOE,IFI16,AQP1,NR2F2,PPIF,TFPI,PYCARD,CSTB,TNFAIP3,ENG,IFI6
GO: Biological Process	GO:0042590	antigen processing and presentation of exogenous peptide antigen via MHC class I		8.383e-06	0.03599	0.0003332	0.00298	7	80	B2M,PSMA6,HLA-E,HLA-F,PSMB8,PSMB9,PSME1
GO: Biological Process	GO:0045765	regulation of angiogenesis		1.128e-05	0.04843	0.0004443	0.003973	14	382	RAMP2,MDK,F3,PTN,JAK1,GPNMB,COL4A2,SFRP2,AQP1,THBS2,TNFAIP3,TNFRSF1A,ENG,CXCL8
GO: Biological Process	GO:0001666	response to hypoxia		1.162e-05	0.04987	0.0004534	0.004054	14	383	RAMP2,PSMA6,PSMB8,PSMB9,ACTN4,PSME1,PTN,CFLAR,APOLD1,CXCL12,CAT,AQP1,PDLIM1,ENG
GO: Biological Process	GO:0045785	positive regulation of cell adhesion		1.208e-05	0.05188	0.0004673	0.004179	16	493	HLA-DPB1,HLA-DRA,ADAM9,HLA-E,MDK,RSU1,PTN,JAK1,FBLN2,CXCL12,SFRP2,COL16A1,CAPN1,PYCARD,CD74,CDH13
GO: Biological Process	GO:0051346	negative regulation of hydrolase activity		1.239e-05	0.05319	0.0004749	0.004247	16	494	SPRY1,SYTL2,SORT1,PTN,CFLAR,BST2,AHR,SFRP2,GPX1,POR,IFI16,AQP1,PPIF,TFPI,CSTB,IFI6
GO: Biological Process	GO:1901342	regulation of vasculature development		1.343e-05	0.05767	0.0005103	0.004563	14	388	RAMP2,MDK,F3,PTN,JAK1,GPNMB,COL4A2,SFRP2,AQP1,THBS2,TNFAIP3,TNFRSF1A,ENG,CXCL8
GO: Biological Process	GO:0019885	antigen processing and presentation of endogenous peptide antigen via MHC class I		1.442e-05	0.06189	0.0005429	0.004855	4	17	B2M,HLA-E,HLA-F,ERAP2
GO: Biological Process	GO:0070848	response to growth factor		1.475e-05	0.06332	0.0005506	0.004923	21	805	SPRY1,RAMP2,MYO1C,MAP1B,PDGFRB,ADAM9,NREP,SORT1,PTN,CFLAR,FBN1,NFKB1,LPXN,DYNC1LI2,COL4A2,SFRP2,CALD1,CAT,MYOF,ENG,CXCL8
GO: Biological Process	GO:0060548	negative regulation of cell death		1.515e-05	0.06502	0.0005605	0.005012	27	1214	CLN8,RAMP2,PDGFRB,HLA-F,MDK,PTGFR,MTRNR2L11,CFLAR,NFKB1,AHR,GPNMB,CXCL12,SFRP2,GPX1,GPX4,POR,CAT,APOE,SLC39A10,AQP1,PPIF,ARHGDIA,CD74,TNFAIP3,ATOX1,TNFRSF1A,IFI6
GO: Biological Process	GO:0044092	negative regulation of molecular function		1.622e-05	0.06964	0.0005913	0.005288	29	1363	CLN8,SPRY1,B2M,SYTL2,MTRNR2L11,SORT1,PTN,CFLAR,GLA,CLIC2,BST2,NFKB1,AHR,SFRP2,GPX1,POR,CAT,APOE,IFI16,AQP1,NR2F2,PPIF,TFPI,PYCARD,CSTB,TNFAIP3,LY6E,ENG,IFI6
GO: Biological Process	GO:0042127	regulation of cell population proliferation		1.625e-05	0.06978	0.0005913	0.005288	37	1973	SPRY1,PDGFRB,HLA-DPB1,B2M,HLA-E,MDK,F3,PTGFR,RSU1,PTN,CFLAR,BST2,AHR,SRPX,GPNMB,CXCL12,NOTCH3,SFRP2,RGS5,CAPN1,GPX1,POR,LAMB1,APOE,SLC39A10,AQP1,NR2F2,COL18A1,PYCARD,SLIT3,AKR1C3,CD74,ELN,TNFAIP3,ENG,CDH13,CXCL8
GO: Biological Process	GO:0036293	response to decreased oxygen levels		1.686e-05	0.07239	0.0006083	0.00544	14	396	RAMP2,PSMA6,PSMB8,PSMB9,ACTN4,PSME1,PTN,CFLAR,APOLD1,CXCL12,CAT,AQP1,PDLIM1,ENG
GO: Biological Process	GO:0030029	actin filament-based process		1.727e-05	0.07415	0.000618	0.005526	22	879	MYO1C,PDGFRB,SPTBN1,ACTN4,MDK,EHD2,CFLAR,SSH1,BST2,PDLIM2,CXCL12,CAP1,CALD1,CAPN1,CAPZB,AQP1,ARPC1B,ARHGDIA,PDLIM1,PYCARD,ELN,MARCKS
GO: Biological Process	GO:0002831	regulation of response to biotic stimulus		1.903e-05	0.0817	0.0006752	0.006038	15	455	PSMA6,HLA-E,HLA-F,PSMB8,PSMB9,PSME1,JAK1,NFKB1,SEC14L1,APOE,IFI16,CDC37,PYCARD,CD74,TNFAIP3
GO: Biological Process	GO:0051130	positive regulation of cellular component organization		1.962e-05	0.08423	0.0006904	0.006174	28	1304	ABCA1,MYO1C,MAP1B,PDGFRB,ADAM9,B2M,RAB11A,ACTN4,MDK,ZEB2,EHD2,PTN,CFLAR,SSH1,AHR,CXCL12,RAP1B,COL16A1,GPX1,ATL3,APOE,AQP1,CRABP2,ARPC1B,PPIF,ARHGDIA,THBS2,PYCARD
GO: Biological Process	GO:0052548	regulation of endopeptidase activity		2.216e-05	0.09513	0.0007734	0.006916	15	461	PSMB8,PSMB9,PSME1,F3,CFLAR,BST2,SFRP2,GPX1,POR,IFI16,AQP1,TFPI,PYCARD,CSTB,IFI6
GO: Biological Process	GO:0031347	regulation of defense response		2.493e-05	0.107	0.0008629	0.007716	20	769	PSMA6,HLA-E,HLA-F,PSMB8,PSMB9,PSME1,MDK,JAK1,NFKB1,DNASE1L3,SEC14L1,GPX1,GPX4,APOE,IFI16,CDC37,PYCARD,CD74,TNFAIP3,TNFRSF1A
GO: Biological Process	GO:0002428	antigen processing and presentation of peptide antigen via MHC class Ib		2.529e-05	0.1086	0.0008684	0.007765	3	7	B2M,HLA-E,HLA-F
GO: Biological Process	GO:0071363	cellular response to growth factor stimulus		2.782e-05	0.1194	0.000948	0.008477	20	775	SPRY1,RAMP2,MYO1C,MAP1B,PDGFRB,ADAM9,NREP,SORT1,PTN,CFLAR,FBN1,NFKB1,LPXN,DYNC1LI2,COL4A2,SFRP2,CAT,MYOF,ENG,CXCL8
GO: Biological Process	GO:0042060	wound healing		3.208e-05	0.1377	0.001084	0.009697	17	594	PDGFRB,IRF2,F3,EHD2,CFLAR,MYL9,PLEC,GPX1,CAPZB,APOE,AQP1,TFPI,MYOF,PRCP,ENTPD1,TNFAIP3,ENG
GO: Biological Process	GO:0090066	regulation of anatomical structure size		3.563e-05	0.153	0.001195	0.01069	17	599	CLN8,MYO1C,MAP1B,SPTBN1,RAB11A,SSH1,AHR,CXCL12,CAPN1,GPX1,CAPZB,APOE,AQP1,CRABP2,ARPC1B,PYCARD,ELN
GO: Biological Process	GO:0009967	positive regulation of signal transduction		3.77e-05	0.1618	0.001255	0.01122	33	1733	MYO1C,PDGFRB,PSMA6,PSMB8,PSMB9,ACTN4,PSME1,F3,ZEB2,JAK1,CFLAR,SSH1,BST2,NFKB1,SRPX,GPNMB,CXCL12,RAP1B,SFRP2,LAMTOR2,GPX1,POR,CAT,APOE,SLC39A10,PYCARD,AKR1C3,GLIPR2,CD74,TNFAIP3,TNFRSF1A,ENG,CDH13
GO: Biological Process	GO:2000117	negative regulation of cysteine-type endopeptidase activity		3.866e-05	0.166	0.001277	0.01142	7	101	CFLAR,SFRP2,GPX1,POR,IFI16,AQP1,IFI6
GO: Biological Process	GO:0048227	plasma membrane to endosome transport		4.019e-05	0.1725	0.001317	0.01178	3	8	RAB11A,SORT1,RAB5B
GO: Biological Process	GO:0030162	regulation of proteolysis		4.121e-05	0.1769	0.001333	0.01192	20	797	CLN8,ADAM9,PSMB8,PSMB9,PSME1,F3,NEDD8,CFLAR,BST2,SFRP2,GPX1,POR,APOE,IFI16,AQP1,TFPI,PYCARD,CSTB,SUMO2,IFI6
GO: Biological Process	GO:0045446	endothelial cell differentiation		4.131e-05	0.1774	0.001333	0.01192	8	139	PTN,APOLD1,RAP1B,GPX1,NR2F2,COL18A1,TNFRSF1A,ENG
GO: Biological Process	GO:0007010	cytoskeleton organization		4.321e-05	0.1855	0.001384	0.01238	33	1745	CLN8,SPRY1,MYO1C,MAP1B,PDGFRB,SPTBN1,RAB11A,SKA2,ACTN4,MDK,RAB8A,EHD2,CFLAR,SSH1,BST2,PLEC,PDLIM2,CXCL12,CAP1,DYNC1LI2,CALD1,CAPN1,CAPZB,APOE,AQP1,ARPC1B,ARHGDIA,ATP6V0D1,PDLIM1,PYCARD,ELN,TNFAIP3,MARCKS
GO: Biological Process	GO:0052547	regulation of peptidase activity		4.566e-05	0.196	0.001452	0.01298	15	491	PSMB8,PSMB9,PSME1,F3,CFLAR,BST2,SFRP2,GPX1,POR,IFI16,AQP1,TFPI,PYCARD,CSTB,IFI6
GO: Biological Process	GO:0002684	positive regulation of immune system process		4.838e-05	0.2077	0.001527	0.01366	25	1152	MYO1C,HLA-DPB1,HLA-DRA,B2M,PSMA6,HLA-E,HLA-F,PSMB8,PSMB9,PSME1,MDK,JAM2,PTN,CFD,NFKB1,LPXN,C2,CXCL12,XG,SLC39A10,IFI16,ARPC1B,PYCARD,CD74,CXCL8
GO: Biological Process	GO:0034614	cellular response to reactive oxygen species		4.918e-05	0.2111	0.001538	0.01375	9	184	PDGFRB,CFLAR,CAPN1,APEX1,AQP1,PPIF,AKR1C3,TNFAIP3,PCNA
GO: Biological Process	GO:0140253	cell-cell fusion		4.978e-05	0.2137	0.001538	0.01375	6	72	ADAM9,EHD2,JAM2,CFLAR,CXCL12,MYOF
GO: Biological Process	GO:0000768	syncytium formation by plasma membrane fusion		4.978e-05	0.2137	0.001538	0.01375	6	72	ADAM9,EHD2,JAM2,CFLAR,CXCL12,MYOF
GO: Biological Process	GO:0034612	response to tumor necrosis factor		5.075e-05	0.2178	0.001547	0.01383	12	329	ADAM9,PSMA6,PSMB8,PSMB9,ACTN4,PSME1,GGT5,NFKB1,PYCARD,TNFAIP3,TNFRSF1A,CXCL8
GO: Biological Process	GO:0043069	negative regulation of programmed cell death		5.079e-05	0.2181	0.001547	0.01383	24	1084	CLN8,RAMP2,PDGFRB,MDK,PTGFR,MTRNR2L11,CFLAR,NFKB1,CXCL12,SFRP2,GPX1,GPX4,POR,CAT,APOE,SLC39A10,AQP1,PPIF,ARHGDIA,CD74,TNFAIP3,ATOX1,TNFRSF1A,IFI6
GO: Biological Process	GO:2000345	regulation of hepatocyte proliferation		5.14e-05	0.2207	0.001554	0.01389	4	23	MDK,PTN,CFLAR,TNFAIP3
GO: Biological Process	GO:0050772	positive regulation of axonogenesis		5.273e-05	0.2264	0.001583	0.01415	7	106	MAP1B,RAB11A,ZEB2,CXCL12,APOE,CRABP2,ARHGDIA
GO: Biological Process	GO:0045089	positive regulation of innate immune response		5.481e-05	0.2353	0.001634	0.01461	10	232	PSMA6,HLA-E,HLA-F,PSMB8,PSMB9,PSME1,NFKB1,IFI16,PYCARD,CD74
GO: Biological Process	GO:0002480	antigen processing and presentation of exogenous peptide antigen via MHC class I, TAP-independent		5.988e-05	0.257	0.001773	0.01585	3	9	B2M,HLA-E,HLA-F
GO: Biological Process	GO:0009628	response to abiotic stimulus		6.164e-05	0.2646	0.001802	0.01612	28	1391	RAMP2,MAP1B,PDGFRB,PSMA6,PSMB8,PSMB9,ACTN4,PSME1,MDK,PTN,CFLAR,APOLD1,NFKB1,CXCL12,SFRP2,GPX1,CAT,IFI16,AQP1,COL18A1,ARHGDIA,MYOF,ATP6V0D1,PDLIM1,SCARA5,TNFRSF1A,ENG,PCNA
GO: Biological Process	GO:0061061	muscle structure development		6.239e-05	0.2679	0.001802	0.01612	19	755	RAMP2,PDGFRB,PSMA6,EHD2,JAM2,SORT1,CFLAR,CFD,BASP1,COL14A1,PDLIM2,CXCL12,GPX1,CAPZB,NR2F2,MYOF,PDLIM1,ELN,ENG
GO: Biological Process	GO:0032835	glomerulus development		6.273e-05	0.2693	0.001802	0.01612	6	75	PDGFRB,CFLAR,BASP1,AHR,NOTCH3,AQP1
GO: Biological Process	GO:0006949	syncytium formation		6.273e-05	0.2693	0.001802	0.01612	6	75	ADAM9,EHD2,JAM2,CFLAR,CXCL12,MYOF
GO: Biological Process	GO:0071346	cellular response to interferon-gamma		6.306e-05	0.2707	0.001802	0.01612	9	190	MYO1C,HLA-DPB1,HLA-DRA,B2M,HLA-E,HLA-F,IRF2,JAK1,CDC37
GO: Biological Process	GO:0045595	regulation of cell differentiation		6.339e-05	0.2722	0.001802	0.01612	34	1859	SPRY1,ABCA1,RAMP2,MAP1B,HLA-DRA,B2M,PSMA6,RAB11A,PSMB8,PSMB9,ACTN4,PSME1,MDK,NREP,ZEB2,SORT1,PTN,FBN1,MYL9,APOLD1,NFKB1,AHR,CXCL12,NOTCH3,SFRP2,POR,APOE,CRABP2,ARHGDIA,ISG15,GLIPR2,CD74,TNFRSF1A,ENG
GO: Biological Process	GO:0044403	biological process involved in symbiotic interaction		6.39e-05	0.2743	0.001805	0.01614	23	1029	RPS4Y1,HLA-DRA,B2M,HLA-E,PSMB8,PSMB9,CFLAR,MVB12A,BST2,CXCL12,ANPEP,GPX1,APOE,IFI16,IFI27,AQP1,SP110,ISG15,CD74,TNFRSF1A,LY6E,PCNA,CXCL8
GO: Biological Process	GO:0050678	regulation of epithelial cell proliferation		6.466e-05	0.2776	0.001814	0.01622	14	448	B2M,MDK,F3,PTN,CFLAR,CXCL12,SFRP2,GPX1,LAMB1,APOE,NR2F2,TNFAIP3,ENG,CDH13
GO: Biological Process	GO:0070301	cellular response to hydrogen peroxide		6.678e-05	0.2867	0.001856	0.0166	7	110	PDGFRB,CAPN1,APEX1,AQP1,PPIF,TNFAIP3,PCNA
GO: Biological Process	GO:0032956	regulation of actin cytoskeleton organization		6.702e-05	0.2877	0.001856	0.0166	13	393	MYO1C,PDGFRB,SPTBN1,MDK,SSH1,BST2,CXCL12,CAPN1,CAPZB,ARPC1B,ARHGDIA,PYCARD,ELN
GO: Biological Process	GO:0051092	positive regulation of NF-kappaB transcription factor activity		6.849e-05	0.294	0.001885	0.01685	15	509	PSMA6,PSMB8,PSMB9,ACTN4,PSME1,CFLAR,BST2,NFKB1,CAPN1,CAT,PPP4C,PYCARD,CD74,TNFAIP3,TNFRSF1A
GO: Biological Process	GO:0007507	heart development		7.208e-05	0.3095	0.001971	0.01763	18	698	SPRY1,RAMP2,PDGFRB,MMP21,PTN,FBN1,BASP1,AHR,COL14A1,PDLIM2,BICC1,SFRP2,PDLIM1,SLIT3,ELN,TNFRSF1A,ENG,PCNA
GO: Biological Process	GO:0009617	response to bacterium		7.336e-05	0.3149	0.001993	0.01782	20	831	ABCA1,ADAM9,B2M,HLA-E,PSMB9,PTGFR,GGT5,CFLAR,CFD,NFKB1,GPX1,AQP1,TFPI,RNASE1,ISG15,PYCARD,CD68,TNFAIP3,TNFRSF1A,CXCL8
GO: Biological Process	GO:0008630	intrinsic apoptotic signaling pathway in response to DNA damage		8.376e-05	0.3596	0.002261	0.02022	7	114	PHLDA3,CXCL12,SFRP2,IFI16,PYCARD,CD74,TNFRSF1A
GO: Biological Process	GO:0002683	negative regulation of immune system process		8.563e-05	0.3676	0.002297	0.02054	14	460	HLA-E,HLA-F,MDK,FBN1,BST2,LPXN,GPNMB,CXCL12,SEC14L1,GPX1,IFI16,CD68,CD74,TNFAIP3
GO: Biological Process	GO:1904035	regulation of epithelial cell apoptotic process		8.851e-05	0.38	0.00236	0.0211	7	115	RAMP2,MDK,SORT1,CFLAR,COL18A1,AKR1C3,TNFAIP3
GO: Biological Process	GO:0007520	myoblast fusion		8.999e-05	0.3863	0.002385	0.02132	5	50	EHD2,JAM2,CFLAR,CXCL12,MYOF
GO: Biological Process	GO:0043066	negative regulation of apoptotic process		9.699e-05	0.4164	0.002523	0.02256	23	1058	CLN8,RAMP2,PDGFRB,MDK,PTGFR,MTRNR2L11,CFLAR,NFKB1,CXCL12,SFRP2,GPX1,POR,CAT,APOE,SLC39A10,AQP1,PPIF,ARHGDIA,CD74,TNFAIP3,ATOX1,TNFRSF1A,IFI6
GO: Biological Process	GO:1904018	positive regulation of vasculature development		9.712e-05	0.4169	0.002523	0.02256	9	201	RAMP2,MDK,F3,JAK1,SFRP2,AQP1,TNFRSF1A,ENG,CXCL8
GO: Biological Process	GO:0045766	positive regulation of angiogenesis		9.712e-05	0.4169	0.002523	0.02256	9	201	RAMP2,MDK,F3,JAK1,SFRP2,AQP1,TNFRSF1A,ENG,CXCL8
GO: Biological Process	GO:0050921	positive regulation of chemotaxis		9.757e-05	0.4189	0.002523	0.02256	8	157	PDGFRB,MDK,F3,PTN,CXCL12,CD74,CDH13,CXCL8
GO: Biological Process	GO:0003158	endothelium development		0.0001066	0.4575	0.002723	0.02435	8	159	PTN,APOLD1,RAP1B,GPX1,NR2F2,COL18A1,TNFRSF1A,ENG
GO: Biological Process	GO:0002687	positive regulation of leukocyte migration		0.0001066	0.4575	0.002723	0.02435	8	159	MDK,JAM2,PTN,CXCL12,XG,PYCARD,CD74,CXCL8
GO: Biological Process	GO:0008064	regulation of actin polymerization or depolymerization		0.0001087	0.4667	0.002761	0.02469	9	204	MYO1C,SPTBN1,SSH1,CXCL12,CAPN1,CAPZB,ARPC1B,PYCARD,ELN
GO: Biological Process	GO:0072102	glomerulus morphogenesis		0.000116	0.4982	0.002918	0.02609	3	11	PDGFRB,AHR,NOTCH3
GO: Biological Process	GO:0097191	extrinsic apoptotic signaling pathway		0.0001162	0.4989	0.002918	0.02609	10	254	SORT1,CFLAR,SRPX,SFRP2,GPX1,IFI27,PYCARD,TNFAIP3,TNFRSF1A,IFI6
GO: Biological Process	GO:0006954	inflammatory response		0.0001204	0.517	0.002996	0.02679	20	862	PSMA6,HLA-E,MDK,F3,PTGFR,GGT5,PTN,NFKB1,DNASE1L3,GPX1,GPX4,APOE,IFI16,LIPA,PRCP,PYCARD,CD68,TNFAIP3,TNFRSF1A,CXCL8
GO: Biological Process	GO:0051241	negative regulation of multicellular organismal process		0.0001211	0.5198	0.002996	0.02679	26	1295	SPRY1,UBE2L6,B2M,HLA-F,MDK,JAM2,PTN,FBN1,BST2,NFKB1,AHR,GPNMB,COL4A2,SFRP2,ANPEP,APOE,NR2F2,TFPI,ARHGDIA,THBS2,ISG15,SRGN,PYCARD,CD74,TNFAIP3,TNFRSF1A
GO: Biological Process	GO:0030832	regulation of actin filament length		0.0001214	0.5213	0.002996	0.02679	9	207	MYO1C,SPTBN1,SSH1,CXCL12,CAPN1,CAPZB,ARPC1B,PYCARD,ELN
GO: Biological Process	GO:0051094	positive regulation of developmental process		0.0001222	0.5248	0.002999	0.02682	29	1525	SPRY1,RAMP2,MAP1B,HLA-DRA,ADAM9,B2M,RAB11A,MDK,F3,ZEB2,EHD2,PTN,JAK1,BASP1,NFKB1,CXCL12,SFRP2,POR,APOE,AQP1,CRABP2,ARHGDIA,THBS2,ISG15,GLIPR2,CD74,TNFRSF1A,ENG,CXCL8
GO: Biological Process	GO:0050927	positive regulation of positive chemotaxis		0.0001321	0.5671	0.003222	0.02881	4	29	F3,CXCL12,CDH13,CXCL8
GO: Biological Process	GO:0051336	regulation of hydrolase activity		0.0001409	0.6047	0.003417	0.03055	28	1460	SPRY1,PDGFRB,SYTL2,PSMB8,PSMB9,PSME1,CHN1,F3,RSU1,SORT1,PTN,CFLAR,BST2,AHR,SFRP2,RGS5,GPX1,POR,SLC39A10,IFI16,AQP1,PPIF,TFPI,ARHGDIA,PYCARD,CSTB,IFI6,PCNA
GO: Biological Process	GO:0050926	regulation of positive chemotaxis		0.0001513	0.6497	0.00365	0.03264	4	30	F3,CXCL12,CDH13,CXCL8
GO: Biological Process	GO:0050778	positive regulation of immune response		0.0001536	0.6593	0.003683	0.03294	19	809	MYO1C,HLA-DPB1,HLA-DRA,B2M,PSMA6,HLA-E,HLA-F,PSMB8,PSMB9,PSME1,CFD,NFKB1,LPXN,C2,SLC39A10,IFI16,ARPC1B,PYCARD,CD74
GO: Biological Process	GO:0007167	enzyme linked receptor protein signaling pathway		0.00016	0.6868	0.003815	0.03412	24	1168	SPRY1,MYO1C,PDGFRB,ADAM9,SPTBN1,CHN1,NREP,F3,SORT1,PTN,JAK1,FBN1,MVB12A,LPXN,COL4A1,COL4A2,SFRP2,ARPC1B,CDC37,MYOF,ATP6V0D1,ENG,IFI6,CDH13
GO: Biological Process	GO:0010647	positive regulation of cell communication		0.0001638	0.7031	0.003874	0.03464	34	1952	MYO1C,PDGFRB,PSMA6,PSMB8,PSMB9,ACTN4,PSME1,F3,ZEB2,PTN,JAK1,CFLAR,SSH1,BST2,NFKB1,SRPX,GPNMB,CXCL12,RAP1B,SFRP2,LAMTOR2,GPX1,POR,CAT,APOE,SLC39A10,PYCARD,AKR1C3,GLIPR2,CD74,TNFAIP3,TNFRSF1A,ENG,CDH13
GO: Biological Process	GO:0031348	negative regulation of defense response		0.0001642	0.705	0.003874	0.03464	10	265	HLA-E,HLA-F,MDK,NFKB1,SEC14L1,GPX1,APOE,IFI16,TNFAIP3,TNFRSF1A
GO: Biological Process	GO:0043434	response to peptide hormone		0.0001657	0.7113	0.003878	0.03468	14	490	MYO1C,MAP1B,RAB8A,SORT1,CFLAR,FBN1,NFKB1,CXCL12,RAP1B,CAPN1,APEX1,CAT,APRT,ATP6V0D1
GO: Biological Process	GO:0032870	cellular response to hormone stimulus		0.0001667	0.7157	0.003878	0.03468	17	680	RAMP2,MYO1C,MAP1B,PTGFR,RAB8A,CFLAR,FBN1,NFKB1,RAP1B,APEX1,APRT,AQP1,TFPI,ATP6V0D1,PRCP,SLIT3,AKR1C3
GO: Biological Process	GO:2000116	regulation of cysteine-type endopeptidase activity		0.0001693	0.7269	0.003878	0.03468	10	266	PSMB9,F3,CFLAR,SFRP2,GPX1,POR,IFI16,AQP1,PYCARD,IFI6
GO: Biological Process	GO:0010951	negative regulation of endopeptidase activity		0.0001693	0.7269	0.003878	0.03468	10	266	CFLAR,BST2,SFRP2,GPX1,POR,IFI16,AQP1,TFPI,CSTB,IFI6
GO: Biological Process	GO:0023056	positive regulation of signaling		0.0001703	0.731	0.003878	0.03468	34	1956	MYO1C,PDGFRB,PSMA6,PSMB8,PSMB9,ACTN4,PSME1,F3,ZEB2,PTN,JAK1,CFLAR,SSH1,BST2,NFKB1,SRPX,GPNMB,CXCL12,RAP1B,SFRP2,LAMTOR2,GPX1,POR,CAT,APOE,SLC39A10,PYCARD,AKR1C3,GLIPR2,CD74,TNFAIP3,TNFRSF1A,ENG,CDH13
GO: Biological Process	GO:0060142	regulation of syncytium formation by plasma membrane fusion		0.0001725	0.7407	0.003878	0.03468	4	31	ADAM9,EHD2,CFLAR,CXCL12
GO: Biological Process	GO:0072012	glomerulus vasculature development		0.0001725	0.7407	0.003878	0.03468	4	31	PDGFRB,CFLAR,NOTCH3,AQP1
GO: Biological Process	GO:0072575	epithelial cell proliferation involved in liver morphogenesis		0.0001725	0.7407	0.003878	0.03468	4	31	MDK,PTN,CFLAR,TNFAIP3
GO: Biological Process	GO:0072574	hepatocyte proliferation		0.0001725	0.7407	0.003878	0.03468	4	31	MDK,PTN,CFLAR,TNFAIP3
GO: Biological Process	GO:0006690	icosanoid metabolic process		0.0001815	0.7791	0.004058	0.03629	7	129	EPHX1,GGT5,GPX1,GPX4,AKR1C3,CD74,TNFRSF1A
GO: Biological Process	GO:0043154	negative regulation of cysteine-type endopeptidase activity involved in apoptotic process		0.0001842	0.7906	0.004096	0.03663	6	91	CFLAR,SFRP2,GPX1,POR,AQP1,IFI6
GO: Biological Process	GO:0016032	viral process		0.0001878	0.8064	0.004157	0.03717	21	962	RPS4Y1,HLA-DRA,B2M,HLA-E,PSMB8,PSMB9,CFLAR,MVB12A,BST2,CXCL12,ANPEP,APOE,IFI16,IFI27,SP110,ISG15,CD74,TNFRSF1A,LY6E,PCNA,CXCL8
GO: Biological Process	GO:0043254	regulation of protein-containing complex assembly		0.0001918	0.8232	0.004222	0.03775	14	497	ABCA1,MYO1C,MAP1B,SPTBN1,SSH1,AHR,RAP1B,CAPN1,CAPZB,APOE,ARPC1B,PYCARD,XAF1,ELN
GO: Biological Process	GO:1901654	response to ketone		0.0001986	0.8525	0.00435	0.0389	9	221	RAMP2,PTGFR,PTN,CFLAR,AHR,AQP1,SLIT3,AKR1C3,PCNA
GO: Biological Process	GO:0008284	positive regulation of cell population proliferation		0.0002147	0.9219	0.004637	0.04146	23	1117	PDGFRB,HLA-DPB1,HLA-E,MDK,F3,PTGFR,RSU1,PTN,CFLAR,BST2,CXCL12,NOTCH3,SFRP2,CAPN1,LAMB1,SLC39A10,AQP1,COL18A1,PYCARD,AKR1C3,CD74,TNFAIP3,CDH13
GO: Biological Process	GO:0010631	epithelial cell migration		0.0002168	0.9308	0.004637	0.04146	12	384	ADAM9,RAB11A,ZEB2,PTN,LPXN,GPX1,APOE,AQP1,NR2F2,PRCP,GLIPR2,CDH13
GO: Biological Process	GO:0032970	regulation of actin filament-based process		0.0002194	0.9419	0.004637	0.04146	13	443	MYO1C,PDGFRB,SPTBN1,MDK,SSH1,BST2,CXCL12,CAPN1,CAPZB,ARPC1B,ARHGDIA,PYCARD,ELN
GO: Biological Process	GO:0008625	extrinsic apoptotic signaling pathway via death domain receptors		0.0002199	0.9442	0.004637	0.04146	6	94	SORT1,CFLAR,SFRP2,GPX1,TNFAIP3,TNFRSF1A
GO: Biological Process	GO:0061440	kidney vasculature development		0.0002212	0.9497	0.004637	0.04146	4	33	PDGFRB,CFLAR,NOTCH3,AQP1
GO: Biological Process	GO:0061437	renal system vasculature development		0.0002212	0.9497	0.004637	0.04146	4	33	PDGFRB,CFLAR,NOTCH3,AQP1
GO: Biological Process	GO:0001916	positive regulation of T cell mediated cytotoxicity		0.0002212	0.9497	0.004637	0.04146	4	33	HLA-DRA,B2M,HLA-E,HLA-F
GO: Biological Process	GO:0072576	liver morphogenesis		0.0002212	0.9497	0.004637	0.04146	4	33	MDK,PTN,CFLAR,TNFAIP3
GO: Biological Process	GO:0002833	positive regulation of response to biotic stimulus		0.0002214	0.9505	0.004637	0.04146	10	275	PSMA6,HLA-E,HLA-F,PSMB8,PSMB9,PSME1,NFKB1,IFI16,PYCARD,CD74
GO: Biological Process	GO:0033209	tumor necrosis factor-mediated signaling pathway		0.0002229	0.9569	0.004645	0.04154	8	177	PSMA6,PSMB8,PSMB9,ACTN4,PSME1,PYCARD,TNFAIP3,TNFRSF1A
GO: Biological Process	GO:0071222	cellular response to lipopolysaccharide		0.0002269	0.9742	0.004706	0.04208	9	225	ABCA1,ADAM9,B2M,NFKB1,TFPI,PYCARD,CD68,TNFAIP3,CXCL8
GO: Biological Process	GO:0051493	regulation of cytoskeleton organization		0.0002319	0.9957	0.004782	0.04276	15	569	MYO1C,MAP1B,PDGFRB,SPTBN1,SKA2,MDK,SSH1,BST2,CXCL12,CAPN1,CAPZB,ARPC1B,ARHGDIA,PYCARD,ELN
GO: Biological Process	GO:0090132	epithelium migration		0.0002328	0.9995	0.004782	0.04276	12	387	ADAM9,RAB11A,ZEB2,PTN,LPXN,GPX1,APOE,AQP1,NR2F2,PRCP,GLIPR2,CDH13
GO: Biological Process	GO:0010035	response to inorganic substance		0.0002471	1	0.005017	0.04487	16	637	MAP1B,PDGFRB,ADAM9,B2M,CFLAR,CAPN1,GPX1,APEX1,CAT,AQP1,PPIF,COL18A1,AKR1C3,TNFAIP3,PCNA,CYB5A
GO: Biological Process	GO:0010466	negative regulation of peptidase activity		0.0002486	1	0.005017	0.04487	10	279	CFLAR,BST2,SFRP2,GPX1,POR,IFI16,AQP1,TFPI,CSTB,IFI6
GO: Biological Process	GO:0071711	basement membrane organization		0.0002489	1	0.005017	0.04487	4	34	RAMP2,COL4A1,NID2,LAMB1
GO: Biological Process	GO:0055094	response to lipoprotein particle		0.0002489	1	0.005017	0.04487	4	34	ABCA1,APOE,CD68,CDH13
GO: Biological Process	GO:0002475	antigen processing and presentation via MHC class Ib		0.0002509	1	0.005033	0.04501	3	14	B2M,HLA-E,HLA-F
GO: Biological Process	GO:0090130	tissue migration		0.0002617	1	0.005226	0.04673	12	392	ADAM9,RAB11A,ZEB2,PTN,LPXN,GPX1,APOE,AQP1,NR2F2,PRCP,GLIPR2,CDH13
GO: Biological Process	GO:0060560	developmental growth involved in morphogenesis		0.0002631	1	0.00523	0.04677	10	281	SPRY1,MAP1B,RAB11A,ZEB2,AHR,CXCL12,SFRP2,APOE,CRABP2,SLIT3
GO: Biological Process	GO:0031349	positive regulation of defense response		0.0002741	1	0.005385	0.04815	12	394	PSMA6,HLA-E,HLA-F,PSMB8,PSMB9,PSME1,MDK,NFKB1,IFI16,PYCARD,CD74,TNFRSF1A
GO: Biological Process	GO:0007162	negative regulation of cell adhesion		0.0002745	1	0.005385	0.04815	11	337	ACTN4,MDK,JAM2,LPXN,GPNMB,CXCL12,LAMB1,ARHGDIA,CD74,TNFAIP3,CDH13
GO: Biological Process	GO:0050673	epithelial cell proliferation		0.0002756	1	0.005385	0.04815	14	515	B2M,MDK,F3,PTN,CFLAR,CXCL12,SFRP2,GPX1,LAMB1,APOE,NR2F2,TNFAIP3,ENG,CDH13
GO: Biological Process	GO:0045026	plasma membrane fusion		0.000276	1	0.005385	0.04815	6	98	ADAM9,EHD2,JAM2,CFLAR,CXCL12,MYOF
GO: Biological Process	GO:0048384	retinoic acid receptor signaling pathway		0.0002791	1	0.0054	0.04828	4	35	ACTN4,CRABP2,CREM,AKR1C3
GO: Biological Process	GO:1901652	response to peptide		0.0002792	1	0.0054	0.04828	15	579	MYO1C,MAP1B,RAB8A,SORT1,CFLAR,FBN1,NFKB1,CXCL12,RAP1B,CAPN1,APEX1,CAT,APRT,ATP6V0D1,TNFAIP3
GO: Biological Process	GO:0030833	regulation of actin filament polymerization		0.0003007	1	0.005777	0.05166	8	185	MYO1C,SPTBN1,SSH1,CAPN1,CAPZB,ARPC1B,PYCARD,ELN
GO: Biological Process	GO:0140546	defense response to symbiont		0.0003028	1	0.005777	0.05166	10	286	IRF2,BST2,SEC14L1,IFI16,IFI27,RNASE1,ISG15,PYCARD,TNFAIP3,IFI6
GO: Biological Process	GO:0051607	defense response to virus		0.0003028	1	0.005777	0.05166	10	286	IRF2,BST2,SEC14L1,IFI16,IFI27,RNASE1,ISG15,PYCARD,TNFAIP3,IFI6
GO: Biological Process	GO:0034599	cellular response to oxidative stress		0.0003111	1	0.005838	0.05221	11	342	PDGFRB,CFLAR,CAPN1,GPX1,APEX1,CAT,AQP1,PPIF,AKR1C3,TNFAIP3,PCNA
GO: Biological Process	GO:0019321	pentose metabolic process		0.0003115	1	0.005838	0.05221	3	15	PGD,NUDT5,TKT
GO: Biological Process	GO:0071402	cellular response to lipoprotein particle stimulus		0.0003117	1	0.005838	0.05221	4	36	ABCA1,APOE,CD68,CDH13
GO: Biological Process	GO:0071347	cellular response to interleukin-1		0.0003118	1	0.005838	0.05221	8	186	PSMA6,PSMB8,PSMB9,PSME1,NFKB1,TFPI,PYCARD,CXCL8
GO: Biological Process	GO:0008154	actin polymerization or depolymerization		0.0003128	1	0.005838	0.05221	9	235	MYO1C,SPTBN1,SSH1,CXCL12,CAPN1,CAPZB,ARPC1B,PYCARD,ELN
GO: Biological Process	GO:0042692	muscle cell differentiation		0.0003152	1	0.005859	0.05239	13	460	RAMP2,PDGFRB,EHD2,JAM2,SORT1,CFLAR,CFD,COL14A1,CXCL12,GPX1,CAPZB,MYOF,ENG
GO: Biological Process	GO:0071219	cellular response to molecule of bacterial origin		0.0003227	1	0.005971	0.0534	9	236	ABCA1,ADAM9,B2M,NFKB1,TFPI,PYCARD,CD68,TNFAIP3,CXCL8
GO: Biological Process	GO:0014902	myotube differentiation		0.000327	1	0.006024	0.05387	7	142	EHD2,JAM2,SORT1,CFLAR,CXCL12,GPX1,MYOF
GO: Biological Process	GO:0002685	regulation of leukocyte migration		0.0003328	1	0.00608	0.05437	9	237	MDK,JAM2,PTN,CXCL12,CAPN1,XG,PYCARD,CD74,CXCL8
GO: Biological Process	GO:0031099	regeneration		0.0003328	1	0.00608	0.05437	9	237	MAP1B,MDK,NREP,PTN,CFLAR,CXCL12,GPX1,APOE,PCNA
GO: Biological Process	GO:0048585	negative regulation of response to stimulus		0.0003355	1	0.006102	0.05457	33	1945	SPRY1,PSMA6,PHLDA3,HLA-E,HLA-F,PSMB8,PSMB9,PSME1,MDK,CFLAR,FBN1,NFKB1,LPXN,CXCL12,BICC1,NOTCH3,SEC14L1,SFRP2,RGS5,CAPN1,GPX1,APOE,IFI16,PPIF,TFPI,PYCARD,SLIT3,CD74,TNFAIP3,TNFRSF1A,ENG,IFI6,CXCL8
GO: Biological Process	GO:1904019	epithelial cell apoptotic process		0.0003412	1	0.00618	0.05526	7	143	RAMP2,MDK,SORT1,CFLAR,COL18A1,AKR1C3,TNFAIP3
GO: Biological Process	GO:0090090	negative regulation of canonical Wnt signaling pathway		0.0003596	1	0.006486	0.058	8	190	PSMA6,PSMB8,PSMB9,PSME1,MDK,BICC1,SFRP2,APOE
GO: Biological Process	GO:0046686	response to cadmium ion		0.0003621	1	0.006504	0.05816	5	67	B2M,CAT,AKR1C3,PCNA,CYB5A
GO: Biological Process	GO:0030177	positive regulation of Wnt signaling pathway		0.0003724	1	0.006662	0.05957	8	191	PSMA6,PSMB8,PSMB9,PSME1,ZEB2,NFKB1,SFRP2,TNFAIP3
GO: Biological Process	GO:0002495	antigen processing and presentation of peptide antigen via MHC class II		0.0003803	1	0.006756	0.06041	6	104	HLA-DPB1,HLA-DRA,DYNC1LI2,CAPZB,PYCARD,CD74
GO: Biological Process	GO:0002468	dendritic cell antigen processing and presentation		0.0003808	1	0.006756	0.06041	3	16	HLA-DRA,CD68,CD74
GO: Biological Process	GO:0002253	activation of immune response		0.0003856	1	0.006806	0.06086	15	597	MYO1C,HLA-DPB1,HLA-DRA,PSMA6,PSMB8,PSMB9,PSME1,CFD,NFKB1,LPXN,C2,SLC39A10,IFI16,ARPC1B,PYCARD
GO: Biological Process	GO:0007015	actin filament organization		0.0003868	1	0.006806	0.06086	13	470	MYO1C,SPTBN1,ACTN4,SSH1,CXCL12,CALD1,CAPN1,CAPZB,ARPC1B,PDLIM1,PYCARD,ELN,MARCKS
GO: Biological Process	GO:0050770	regulation of axonogenesis		0.0003993	1	0.006959	0.06222	8	193	MAP1B,RAB11A,CHN1,ZEB2,CXCL12,APOE,CRABP2,ARHGDIA
GO: Biological Process	GO:0009612	response to mechanical stimulus		0.0003995	1	0.006959	0.06222	9	243	MAP1B,MDK,PTN,NFKB1,CXCL12,AQP1,ARHGDIA,TNFRSF1A,ENG
GO: Biological Process	GO:0002504	antigen processing and presentation of peptide or polysaccharide antigen via MHC class II		0.0004004	1	0.006959	0.06222	6	105	HLA-DPB1,HLA-DRA,DYNC1LI2,CAPZB,PYCARD,CD74
GO: Biological Process	GO:1902903	regulation of supramolecular fiber organization		0.0004098	1	0.007095	0.06344	12	412	MYO1C,MAP1B,SPTBN1,SSH1,CXCL12,CAPN1,GPX1,CAPZB,APOE,ARPC1B,PYCARD,ELN
GO: Biological Process	GO:0032768	regulation of monooxygenase activity		0.0004152	1	0.007159	0.06402	5	69	GLA,NFKB1,POR,APOE,ENG
GO: Biological Process	GO:0040007	growth		0.0004245	1	0.007289	0.06518	23	1172	SPRY1,MAP1B,PDGFRB,RAB11A,MDK,ZEB2,PTN,CFLAR,BASP1,BST2,AHR,COL14A1,CXCL12,SFRP2,LAMTOR2,GPX1,POR,APOE,CRABP2,HSD3B7,TKT,SLIT3,EMP3
GO: Biological Process	GO:1902624	positive regulation of neutrophil migration		0.0004261	1	0.007289	0.06518	4	39	MDK,XG,CD74,CXCL8
GO: Biological Process	GO:0080134	regulation of response to stress		0.0004296	1	0.007319	0.06545	28	1563	B2M,PSMA6,HLA-E,HLA-F,PSMB8,PSMB9,PSME1,MDK,F3,PTN,JAK1,NFKB1,DNASE1L3,CXCL12,SEC14L1,SFRP2,GPX1,GPX4,APOE,IFI16,TFPI,CDC37,PPP4C,PYCARD,CD74,TNFAIP3,TNFRSF1A,PCNA
GO: Biological Process	GO:0032271	regulation of protein polymerization		0.0004497	1	0.007631	0.06823	9	247	MYO1C,MAP1B,SPTBN1,SSH1,CAPN1,CAPZB,ARPC1B,PYCARD,ELN
GO: Biological Process	GO:0044283	small molecule biosynthetic process		0.0004647	1	0.007854	0.07023	17	743	EPHX1,PGD,GGT5,NFKB1,OSBPL9,PLTP,GPX1,GPX4,POR,APOE,APRT,HSD3B7,NUDT5,TKT,ENTPD1,AKR1C3,CD74
GO: Biological Process	GO:0002218	activation of innate immune response		0.0004738	1	0.007945	0.07104	7	151	PSMA6,PSMB8,PSMB9,PSME1,NFKB1,IFI16,PYCARD
GO: Biological Process	GO:0055076	transition metal ion homeostasis		0.0004738	1	0.007945	0.07104	7	151	B2M,NEDD8,SLC39A10,ATP6V0D1,SCARA5,FTL,ATOX1
GO: Biological Process	GO:0072001	renal system development		0.0004791	1	0.008003	0.07156	11	360	SPRY1,PDGFRB,CFLAR,FBN1,BASP1,AHR,BICC1,NOTCH3,COL4A1,CAT,AQP1
GO: Biological Process	GO:0048589	developmental growth		0.0004869	1	0.008047	0.07195	18	816	SPRY1,MAP1B,PDGFRB,RAB11A,MDK,ZEB2,PTN,CFLAR,BASP1,AHR,COL14A1,CXCL12,SFRP2,GPX1,POR,APOE,CRABP2,SLIT3
GO: Biological Process	GO:0007598	blood coagulation, extrinsic pathway		0.0004886	1	0.008047	0.07195	2	4	F3,TFPI
GO: Biological Process	GO:0019322	pentose biosynthetic process		0.0004886	1	0.008047	0.07195	2	4	PGD,TKT
GO: Biological Process	GO:0071356	cellular response to tumor necrosis factor		0.0004892	1	0.008047	0.07195	10	304	PSMA6,PSMB8,PSMB9,ACTN4,PSME1,NFKB1,PYCARD,TNFAIP3,TNFRSF1A,CXCL8
GO: Biological Process	GO:0098609	cell-cell adhesion		0.0004953	1	0.008116	0.07257	20	961	HLA-DPB1,HLA-DRA,ADAM9,HLA-E,MDK,JAM2,JAK1,MYL9,COL14A1,SPARCL1,GPNMB,CXCL12,CAPN1,LAMB1,XG,PDLIM1,PYCARD,CD74,TNFAIP3,CDH13
GO: Biological Process	GO:0070374	positive regulation of ERK1 and ERK2 cascade		0.000505	1	0.008193	0.07326	9	251	PDGFRB,CFLAR,GPNMB,CXCL12,RAP1B,APOE,PYCARD,GLIPR2,CD74
GO: Biological Process	GO:0010665	regulation of cardiac muscle cell apoptotic process		0.0005057	1	0.008193	0.07326	5	72	MDK,CFLAR,SFRP2,CAPN1,ENG
GO: Biological Process	GO:0050918	positive chemotaxis		0.0005057	1	0.008193	0.07326	5	72	F3,GPNMB,CXCL12,CDH13,CXCL8
GO: Biological Process	GO:0044849	estrous cycle		0.0005476	1	0.008837	0.07902	3	18	MDK,PTN,PCNA
GO: Biological Process	GO:0043687	post-translational protein modification		0.0005497	1	0.008839	0.07903	11	366	PSMA6,RAB11A,PSMB8,PSMB9,PSME1,RAB8A,NEDD8,FBN1,SPARCL1,LAMB1,APOE
GO: Biological Process	GO:0051091	positive regulation of DNA-binding transcription factor activity		0.000552	1	0.008843	0.07907	15	618	PSMA6,PSMB8,PSMB9,ACTN4,PSME1,CFLAR,BST2,NFKB1,CAPN1,CAT,PPP4C,PYCARD,CD74,TNFAIP3,TNFRSF1A
GO: Biological Process	GO:0001817	regulation of cytokine production		0.000556	1	0.008873	0.07934	19	897	UBE2L6,HLA-DPB1,B2M,SPTBN1,HLA-E,HLA-F,MDK,F3,BST2,NFKB1,GPNMB,SEC14L1,IFI16,ISG15,SRGN,PYCARD,CD74,TNFAIP3,TNFRSF1A
GO: Biological Process	GO:0000902	cell morphogenesis		0.0005686	1	0.009041	0.08084	23	1197	MAP1B,SPTBN1,RAB11A,ACTN4,MDK,CHN1,ZEB2,RAB8A,PTN,SSH1,LPXN,AHR,CXCL12,NOTCH3,CAP1,CAPZB,LAMB1,APOE,CRABP2,COL18A1,ARHGDIA,LIPA,SLIT3
GO: Biological Process	GO:0032496	response to lipopolysaccharide		0.0005751	1	0.00911	0.08146	11	368	ABCA1,ADAM9,B2M,PTGFR,GGT5,NFKB1,TFPI,PYCARD,CD68,TNFAIP3,CXCL8
GO: Biological Process	GO:0008015	blood circulation		0.0005899	1	0.00931	0.08325	15	622	RAMP2,ERAP2,CLIC2,AHR,CXCL12,ANPEP,CAPN1,GPX1,APOE,NR2F2,MYOF,CELF2,PRCP,ELN,ENG
GO: Biological Process	GO:0030041	actin filament polymerization		0.0005952	1	0.009359	0.08369	8	205	MYO1C,SPTBN1,SSH1,CAPN1,CAPZB,ARPC1B,PYCARD,ELN
GO: Biological Process	GO:0009636	response to toxic substance		0.0005984	1	0.009375	0.08384	9	257	EPHX1,MAP1B,PDGFRB,CLIC2,AHR,GPX1,GPX4,CAT,APOE
GO: Biological Process	GO:0010662	regulation of striated muscle cell apoptotic process		0.0006103	1	0.009458	0.08458	5	75	MDK,CFLAR,SFRP2,CAPN1,ENG
GO: Biological Process	GO:0010659	cardiac muscle cell apoptotic process		0.0006103	1	0.009458	0.08458	5	75	MDK,CFLAR,SFRP2,CAPN1,ENG
GO: Biological Process	GO:0033627	cell adhesion mediated by integrin		0.0006103	1	0.009458	0.08458	5	75	ADAM9,FBN1,LPXN,SFRP2,COL16A1
GO: Biological Process	GO:0001914	regulation of T cell mediated cytotoxicity		0.0006215	1	0.009598	0.08583	4	43	HLA-DRA,B2M,HLA-E,HLA-F
GO: Biological Process	GO:0001816	cytokine production		0.0006657	1	0.01024	0.09159	20	984	UBE2L6,HLA-DPB1,B2M,SPTBN1,HLA-E,HLA-F,MDK,F3,BST2,NFKB1,GPNMB,SEC14L1,IFI16,LIPA,ISG15,SRGN,PYCARD,CD74,TNFAIP3,TNFRSF1A
GO: Biological Process	GO:0002691	regulation of cellular extravasation		0.0006789	1	0.01037	0.09274	4	44	MDK,CXCL12,CAPN1,XG
GO: Biological Process	GO:1902042	negative regulation of extrinsic apoptotic signaling pathway via death domain receptors		0.0006789	1	0.01037	0.09274	4	44	CFLAR,SFRP2,GPX1,TNFAIP3
GO: Biological Process	GO:0060429	epithelium development		0.0007048	1	0.0107	0.09569	27	1532	SPRY1,ADAM9,PSMA6,PSMB8,PSMB9,PSME1,MDK,ZEB2,PTN,APOLD1,BASP1,AHR,CXCL12,COL4A1,RAP1B,SFRP2,CAPN1,GPX1,CAT,AQP1,NR2F2,LDB2,COL18A1,AKR1C3,TNFRSF1A,ENG,PCNA
GO: Biological Process	GO:0071216	cellular response to biotic stimulus		0.0007054	1	0.0107	0.09569	9	263	ABCA1,ADAM9,B2M,NFKB1,TFPI,PYCARD,CD68,TNFAIP3,CXCL8
GO: Biological Process	GO:0010658	striated muscle cell apoptotic process		0.0007303	1	0.01104	0.09871	5	78	MDK,CFLAR,SFRP2,CAPN1,ENG
GO: Biological Process	GO:0045861	negative regulation of proteolysis		0.0007329	1	0.01104	0.09872	11	379	CLN8,CFLAR,BST2,SFRP2,GPX1,POR,IFI16,AQP1,TFPI,CSTB,IFI6
GO: Biological Process	GO:0033363	secretory granule organization		0.0007398	1	0.01105	0.0988	4	45	ABCA1,BLOC1S1,AQP1,SRGN
GO: Biological Process	GO:0009968	negative regulation of signal transduction		0.0007404	1	0.01105	0.0988	27	1537	SPRY1,PSMA6,PHLDA3,PSMB8,PSMB9,PSME1,MDK,CFLAR,FBN1,LPXN,CXCL12,BICC1,NOTCH3,SEC14L1,SFRP2,RGS5,CAPN1,GPX1,APOE,PPIF,PYCARD,SLIT3,CD74,TNFAIP3,ENG,IFI6,CXCL8
GO: Biological Process	GO:0070555	response to interleukin-1		0.0007413	1	0.01105	0.0988	8	212	PSMA6,PSMB8,PSMB9,PSME1,NFKB1,TFPI,PYCARD,CXCL8
GO: Biological Process	GO:0033559	unsaturated fatty acid metabolic process		0.0007438	1	0.01105	0.0988	6	118	EPHX1,GPX1,GPX4,AKR1C3,CD74,TNFRSF1A
GO: Biological Process	GO:0051258	protein polymerization		0.0007624	1	0.01125	0.1006	10	322	MYO1C,MAP1B,SPTBN1,SSH1,CAPN1,GPX4,CAPZB,ARPC1B,PYCARD,ELN
GO: Biological Process	GO:0097193	intrinsic apoptotic signaling pathway		0.0007624	1	0.01125	0.1006	10	322	PHLDA3,CXCL12,SFRP2,GPX1,IFI16,PPIF,PYCARD,CD74,TNFRSF1A,IFI6
GO: Biological Process	GO:0071798	response to prostaglandin D		0.0008094	1	0.01178	0.1053	2	5	PTGFR,AKR1C3
GO: Biological Process	GO:0071799	cellular response to prostaglandin D stimulus		0.0008094	1	0.01178	0.1053	2	5	PTGFR,AKR1C3
GO: Biological Process	GO:0030950	establishment or maintenance of actin cytoskeleton polarity		0.0008094	1	0.01178	0.1053	2	5	AQP1,PDLIM1
GO: Biological Process	GO:0001922	B-1 B cell homeostasis		0.0008094	1	0.01178	0.1053	2	5	AHR,TNFAIP3
GO: Biological Process	GO:0071417	cellular response to organonitrogen compound		0.0008151	1	0.01182	0.1057	16	711	MYO1C,MAP1B,RAB8A,CFLAR,FBN1,SSH1,NFKB1,AHR,COL4A1,RAP1B,COL16A1,LAMTOR2,APEX1,APRT,AQP1,ATP6V0D1
GO: Biological Process	GO:0009615	response to virus		0.0008332	1	0.01204	0.1077	11	385	IRF2,BST2,CXCL12,SEC14L1,IFI16,IFI27,RNASE1,ISG15,PYCARD,TNFAIP3,IFI6
GO: Biological Process	GO:0001885	endothelial cell development		0.0008671	1	0.01249	0.1117	5	81	RAP1B,GPX1,COL18A1,TNFRSF1A,ENG
GO: Biological Process	GO:0032769	negative regulation of monooxygenase activity		0.0008747	1	0.01252	0.1119	3	21	GLA,NFKB1,ENG
GO: Biological Process	GO:1901739	regulation of myoblast fusion		0.0008747	1	0.01252	0.1119	3	21	EHD2,CFLAR,CXCL12
GO: Biological Process	GO:0072593	reactive oxygen species metabolic process		0.000898	1	0.01281	0.1145	10	329	PDGFRB,CFLAR,GLA,GPX1,POR,CAT,CYB5B,PRCP,AKR1C3,IFI6
GO: Biological Process	GO:0002237	response to molecule of bacterial origin		0.0009062	1	0.01288	0.1152	11	389	ABCA1,ADAM9,B2M,PTGFR,GGT5,NFKB1,TFPI,PYCARD,CD68,TNFAIP3,CXCL8
GO: Biological Process	GO:0045123	cellular extravasation		0.0009167	1	0.01295	0.1158	5	82	MDK,JAM2,CXCL12,CAPN1,XG
GO: Biological Process	GO:0071260	cellular response to mechanical stimulus		0.0009167	1	0.01295	0.1158	5	82	NFKB1,AQP1,ARHGDIA,TNFRSF1A,ENG
GO: Biological Process	GO:0002821	positive regulation of adaptive immune response		0.0009241	1	0.01301	0.1163	6	123	HLA-DRA,B2M,HLA-E,HLA-F,PYCARD,CD74
GO: Biological Process	GO:1901617	organic hydroxy compound biosynthetic process		0.0009422	1	0.01322	0.1182	9	274	EPHX1,ZEB2,NFKB1,OSBPL9,PLTP,POR,APOE,HSD3B7,AKR1C3
GO: Biological Process	GO:0042771	intrinsic apoptotic signaling pathway in response to DNA damage by p53 class mediator		0.0009459	1	0.01323	0.1183	4	48	PHLDA3,IFI16,PYCARD,CD74
GO: Biological Process	GO:0070663	regulation of leukocyte proliferation		0.0009666	1	0.01347	0.1205	9	275	HLA-DPB1,HLA-E,BST2,AHR,GPNMB,SLC39A10,PYCARD,CD74,TNFAIP3
GO: Biological Process	GO:0008361	regulation of cell size		0.0009703	1	0.01348	0.1205	8	221	CLN8,MAP1B,RAB11A,AHR,CXCL12,APOE,AQP1,CRABP2
GO: Biological Process	GO:0062197	cellular response to chemical stress		0.0009844	1	0.01363	0.1219	11	393	PDGFRB,CFLAR,CAPN1,GPX1,APEX1,CAT,AQP1,PPIF,AKR1C3,TNFAIP3,PCNA
GO: Biological Process	GO:0030111	regulation of Wnt signaling pathway		0.001005	1	0.01375	0.123	11	394	PSMA6,PSMB8,PSMB9,PSME1,MDK,ZEB2,NFKB1,BICC1,SFRP2,APOE,TNFAIP3
GO: Biological Process	GO:0010499	proteasomal ubiquitin-independent protein catabolic process		0.001006	1	0.01375	0.123	3	22	PSMA6,PSMB8,PSMB9
GO: Biological Process	GO:0010875	positive regulation of cholesterol efflux		0.001006	1	0.01375	0.123	3	22	ABCA1,PLTP,APOE
GO: Biological Process	GO:0002577	regulation of antigen processing and presentation		0.001006	1	0.01375	0.123	3	22	PYCARD,CD68,CD74
GO: Biological Process	GO:0055001	muscle cell development		0.001028	1	0.01401	0.1253	8	223	RAMP2,PDGFRB,CFLAR,COL14A1,GPX1,CAPZB,MYOF,ENG
GO: Biological Process	GO:0000165	MAPK cascade		0.001034	1	0.01405	0.1256	20	1020	SPRY1,PDGFRB,SPTBN1,PSMA6,PSMB8,PSMB9,PSME1,ZEB2,JAK1,CFLAR,NFKB1,GPNMB,CXCL12,RAP1B,SFRP2,LAMTOR2,APOE,PYCARD,GLIPR2,CD74
GO: Biological Process	GO:0071496	cellular response to external stimulus		0.001053	1	0.01426	0.1275	10	336	PTN,NFKB1,SFRP2,IFI16,AQP1,ARHGDIA,AKR1C3,CD68,TNFRSF1A,ENG
GO: Biological Process	GO:0031589	cell-substrate adhesion		0.001068	1	0.01442	0.1289	11	397	ADAM9,ACTN4,MDK,RSU1,PTN,FBLN2,LPXN,NID2,COL16A1,LAMB1,CDH13
GO: Biological Process	GO:0010648	negative regulation of cell communication		0.001074	1	0.01446	0.1293	28	1658	SPRY1,PSMA6,PHLDA3,PSMB8,PSMB9,PSME1,MDK,CFLAR,FBN1,LPXN,CXCL12,BICC1,NOTCH3,SEC14L1,RAP1B,SFRP2,RGS5,CAPN1,GPX1,APOE,PPIF,PYCARD,SLIT3,CD74,TNFAIP3,ENG,IFI6,CXCL8
GO: Biological Process	GO:0051271	negative regulation of cellular component movement		0.00109	1	0.01462	0.1307	11	398	ACTN4,PTN,BST2,CXCL12,SFRP2,APEX1,APOE,NR2F2,ARHGDIA,CD74,ENG
GO: Biological Process	GO:0031960	response to corticosteroid		0.001094	1	0.01463	0.1308	7	174	ADAM9,CFLAR,AQP1,SLIT3,AKR1C3,ENG,PCNA
GO: Biological Process	GO:0035886	vascular associated smooth muscle cell differentiation		0.001104	1	0.01463	0.1308	4	50	RAMP2,PDGFRB,CFD,ENG
GO: Biological Process	GO:0032480	negative regulation of type I interferon production		0.001104	1	0.01463	0.1308	4	50	UBE2L6,ISG15,PYCARD,TNFAIP3
GO: Biological Process	GO:0023057	negative regulation of signaling		0.001104	1	0.01463	0.1308	28	1661	SPRY1,PSMA6,PHLDA3,PSMB8,PSMB9,PSME1,MDK,CFLAR,FBN1,LPXN,CXCL12,BICC1,NOTCH3,SEC14L1,RAP1B,SFRP2,RGS5,CAPN1,GPX1,APOE,PPIF,PYCARD,SLIT3,CD74,TNFAIP3,ENG,IFI6,CXCL8
GO: Biological Process	GO:0048844	artery morphogenesis		0.001136	1	0.01501	0.1342	5	86	PDGFRB,MDK,NOTCH3,APOE,ENG
GO: Biological Process	GO:0001819	positive regulation of cytokine production		0.001153	1	0.01519	0.1358	13	529	HLA-DPB1,B2M,SPTBN1,HLA-E,HLA-F,MDK,F3,NFKB1,SEC14L1,IFI16,PYCARD,CD74,TNFRSF1A
GO: Biological Process	GO:0046916	cellular transition metal ion homeostasis		0.001183	1	0.01551	0.1387	6	129	NEDD8,SLC39A10,ATP6V0D1,SCARA5,FTL,ATOX1
GO: Biological Process	GO:0030178	negative regulation of Wnt signaling pathway		0.001185	1	0.01551	0.1387	8	228	PSMA6,PSMB8,PSMB9,PSME1,MDK,BICC1,SFRP2,APOE
GO: Biological Process	GO:0072103	glomerulus vasculature morphogenesis		0.001207	1	0.01556	0.1391	2	6	PDGFRB,NOTCH3
GO: Biological Process	GO:0072104	glomerular capillary formation		0.001207	1	0.01556	0.1391	2	6	PDGFRB,NOTCH3
GO: Biological Process	GO:0032020	ISG15-protein conjugation		0.001207	1	0.01556	0.1391	2	6	UBE2L6,ISG15
GO: Biological Process	GO:0002476	antigen processing and presentation of endogenous peptide antigen via MHC class Ib		0.001207	1	0.01556	0.1391	2	6	HLA-E,HLA-F
GO: Biological Process	GO:0046137	negative regulation of vitamin metabolic process		0.001207	1	0.01556	0.1391	2	6	NFKB1,AKR1C3
GO: Biological Process	GO:0001655	urogenital system development		0.001278	1	0.01643	0.1469	11	406	SPRY1,PDGFRB,CFLAR,FBN1,BASP1,AHR,BICC1,NOTCH3,COL4A1,CAT,AQP1
GO: Biological Process	GO:0097190	apoptotic signaling pathway		0.001284	1	0.01645	0.1471	15	672	PHLDA3,SORT1,CFLAR,SRPX,CXCL12,SFRP2,GPX1,IFI16,IFI27,PPIF,PYCARD,CD74,TNFAIP3,TNFRSF1A,IFI6
GO: Biological Process	GO:0061564	axon development		0.001287	1	0.01645	0.1471	14	603	MAP1B,SPTBN1,RAB11A,CHN1,NREP,ZEB2,RAB8A,PTN,CXCL12,NOTCH3,APOE,CRABP2,ARHGDIA,SLIT3
GO: Biological Process	GO:0000904	cell morphogenesis involved in differentiation		0.001298	1	0.01653	0.1478	18	889	MAP1B,SPTBN1,RAB11A,ACTN4,MDK,CHN1,ZEB2,RAB8A,PTN,LPXN,CXCL12,NOTCH3,LAMB1,APOE,CRABP2,COL18A1,ARHGDIA,SLIT3
GO: Biological Process	GO:0001822	kidney development		0.00134	1	0.01702	0.1522	10	347	SPRY1,PDGFRB,CFLAR,FBN1,BASP1,AHR,BICC1,NOTCH3,CAT,AQP1
GO: Biological Process	GO:0071559	response to transforming growth factor beta		0.001365	1	0.01725	0.1542	9	289	SPRY1,ADAM9,NREP,CFLAR,FBN1,LPXN,COL4A2,CALD1,ENG
GO: Biological Process	GO:1902622	regulation of neutrophil migration		0.001374	1	0.01725	0.1542	4	53	MDK,XG,CD74,CXCL8
GO: Biological Process	GO:0007584	response to nutrient		0.001374	1	0.01725	0.1542	7	181	MAP1B,PTN,C2,PLEC,SFRP2,CAT,AKR1C3
GO: Biological Process	GO:2001236	regulation of extrinsic apoptotic signaling pathway		0.001374	1	0.01725	0.1542	7	181	CFLAR,SRPX,SFRP2,GPX1,PYCARD,TNFAIP3,IFI6
GO: Biological Process	GO:0050769	positive regulation of neurogenesis		0.001398	1	0.0175	0.1565	9	290	MAP1B,RAB11A,MDK,ZEB2,PTN,CXCL12,APOE,CRABP2,ARHGDIA
GO: Biological Process	GO:0051146	striated muscle cell differentiation		0.001428	1	0.01782	0.1594	10	350	PDGFRB,EHD2,JAM2,SORT1,CFLAR,COL14A1,CXCL12,GPX1,CAPZB,MYOF
GO: Biological Process	GO:0009410	response to xenobiotic stimulus		0.001438	1	0.01789	0.16	6	134	EPHX1,AHR,GPX1,POR,CYB5B,PCNA
GO: Biological Process	GO:0051962	positive regulation of nervous system development		0.001459	1	0.0181	0.1619	10	351	MAP1B,RAB11A,MDK,ZEB2,PTN,CXCL12,APOE,CRABP2,ARHGDIA,THBS2
GO: Biological Process	GO:0001910	regulation of leukocyte mediated cytotoxicity		0.001463	1	0.0181	0.1619	5	91	HLA-DRA,B2M,HLA-E,HLA-F,DNASE1L3
GO: Biological Process	GO:0120036	plasma membrane bounded cell projection organization		0.001491	1	0.0184	0.1645	30	1863	MAP1B,PDGFRB,B2M,SPTBN1,RAB11A,BLOC1S1,MDK,CHN1,NREP,ZEB2,RAB8A,MTRNR2L11,EHD2,PTN,CFLAR,DNASE1L3,CXCL12,NOTCH3,RAP1B,SFRP2,CAPZB,LAMB1,APOE,AQP1,CRABP2,ARHGDIA,ATP6V0D1,SLIT3,EMP3,CDH13
GO: Biological Process	GO:1901615	organic hydroxy compound metabolic process		0.001502	1	0.01847	0.1652	14	613	EPHX1,CLN8,ABCA1,ZEB2,NFKB1,OSBPL9,PLTP,POR,CAT,APOE,MYOF,HSD3B7,LIPA,AKR1C3
GO: Biological Process	GO:0016125	sterol metabolic process		0.00151	1	0.01847	0.1652	7	184	CLN8,ABCA1,POR,CAT,APOE,HSD3B7,LIPA
GO: Biological Process	GO:0001959	regulation of cytokine-mediated signaling pathway		0.00151	1	0.01847	0.1652	7	184	JAK1,CDC37,PYCARD,SLIT3,CD74,TNFAIP3,TNFRSF1A
GO: Biological Process	GO:0043281	regulation of cysteine-type endopeptidase activity involved in apoptotic process		0.001556	1	0.01897	0.1697	8	238	F3,CFLAR,SFRP2,GPX1,POR,AQP1,PYCARD,IFI6
GO: Biological Process	GO:1990089	response to nerve growth factor		0.001578	1	0.01919	0.1716	4	55	SORT1,PTN,NFKB1,DYNC1LI2
GO: Biological Process	GO:0032479	regulation of type I interferon production		0.00161	1	0.01953	0.1746	6	137	UBE2L6,NFKB1,IFI16,ISG15,PYCARD,TNFAIP3
GO: Biological Process	GO:0070372	regulation of ERK1 and ERK2 cascade		0.00162	1	0.01958	0.1751	10	356	SPRY1,PDGFRB,CFLAR,GPNMB,CXCL12,RAP1B,APOE,PYCARD,GLIPR2,CD74
GO: Biological Process	GO:0006631	fatty acid metabolic process		0.00164	1	0.01978	0.1769	11	419	EPHX1,GGT5,GPX1,GPX4,POR,CREM,LIPA,AKR1C3,CD74,TNFRSF1A,CYB5A
GO: Biological Process	GO:0060143	positive regulation of syncytium formation by plasma membrane fusion		0.001654	1	0.01989	0.1778	3	26	ADAM9,EHD2,CXCL12
GO: Biological Process	GO:0050727	regulation of inflammatory response		0.001671	1	0.01993	0.1782	11	420	PSMA6,HLA-E,MDK,NFKB1,DNASE1L3,GPX1,GPX4,APOE,PYCARD,TNFAIP3,TNFRSF1A
GO: Biological Process	GO:0002232	leukocyte chemotaxis involved in inflammatory response		0.00168	1	0.01993	0.1782	2	7	MDK,PTN
GO: Biological Process	GO:0032489	regulation of Cdc42 protein signal transduction		0.00168	1	0.01993	0.1782	2	7	ABCA1,APOE
GO: Biological Process	GO:1901626	regulation of postsynaptic membrane organization		0.00168	1	0.01993	0.1782	2	7	SSH1,APOE
GO: Biological Process	GO:0110053	regulation of actin filament organization		0.001685	1	0.01993	0.1782	9	298	MYO1C,SPTBN1,SSH1,CXCL12,CAPN1,CAPZB,ARPC1B,PYCARD,ELN
GO: Biological Process	GO:0030522	intracellular receptor signaling pathway		0.001685	1	0.01993	0.1782	9	298	ACTN4,AHR,SEC14L1,CRABP2,CREM,NR2F2,PRCP,AKR1C3,TNFAIP3
GO: Biological Process	GO:0032787	monocarboxylic acid metabolic process		0.001711	1	0.02013	0.18	15	692	EPHX1,PGD,GGT5,OSBPL9,GPX1,GPX4,POR,CRABP2,CREM,HSD3B7,LIPA,AKR1C3,CD74,TNFRSF1A,CYB5A
GO: Biological Process	GO:0019752	carboxylic acid metabolic process		0.001712	1	0.02013	0.18	20	1064	EPHX1,PSMA6,PSMB8,PSMB9,PSME1,SUCLG2,PGD,GGT5,OSBPL9,GPX1,GPX4,POR,CRABP2,CREM,HSD3B7,LIPA,AKR1C3,CD74,TNFRSF1A,CYB5A
GO: Biological Process	GO:0071375	cellular response to peptide hormone stimulus		0.001758	1	0.02062	0.1844	10	360	MYO1C,MAP1B,RAB8A,CFLAR,FBN1,NFKB1,RAP1B,APEX1,APRT,ATP6V0D1
GO: Biological Process	GO:0055072	iron ion homeostasis		0.00177	1	0.02071	0.1852	5	95	B2M,NEDD8,ATP6V0D1,SCARA5,FTL
GO: Biological Process	GO:0045773	positive regulation of axon extension		0.001802	1	0.02097	0.1875	4	57	MAP1B,RAB11A,CXCL12,APOE
GO: Biological Process	GO:0071320	cellular response to cAMP		0.001802	1	0.02097	0.1875	4	57	AHR,RAP1B,APEX1,AQP1
GO: Biological Process	GO:0071453	cellular response to oxygen levels		0.001819	1	0.0211	0.1887	8	244	PSMA6,PSMB8,PSMB9,PSME1,PTN,CFLAR,AQP1,ATP6V0D1
GO: Biological Process	GO:1901699	cellular response to nitrogen compound		0.001831	1	0.02119	0.1895	16	769	MYO1C,MAP1B,RAB8A,CFLAR,FBN1,SSH1,NFKB1,AHR,COL4A1,RAP1B,COL16A1,LAMTOR2,APEX1,APRT,AQP1,ATP6V0D1
GO: Biological Process	GO:0010975	regulation of neuron projection development		0.001852	1	0.02138	0.1911	13	558	MAP1B,B2M,RAB11A,MDK,CHN1,ZEB2,PTN,CFLAR,CXCL12,SFRP2,APOE,CRABP2,ARHGDIA
GO: Biological Process	GO:0000041	transition metal ion transport		0.001863	1	0.02142	0.1915	6	141	B2M,SLC39A10,ATP6V0D1,SCARA5,FTL,ATOX1
GO: Biological Process	GO:0050679	positive regulation of epithelial cell proliferation		0.001866	1	0.02142	0.1915	8	245	MDK,F3,PTN,CFLAR,CXCL12,LAMB1,TNFAIP3,CDH13
GO: Biological Process	GO:0071396	cellular response to lipid		0.001879	1	0.02148	0.1921	14	628	ABCA1,ADAM9,B2M,PTN,CFLAR,NFKB1,AHR,AQP1,TFPI,PYCARD,AKR1C3,CD68,TNFAIP3,CXCL8
GO: Biological Process	GO:0051051	negative regulation of transport		0.001882	1	0.02148	0.1921	13	559	MAP1B,HLA-F,CLIC2,BST2,NFKB1,AHR,RAP1B,ANPEP,APOE,PPIF,ENTPD1,CD74,TNFRSF1A
GO: Biological Process	GO:0048545	response to steroid hormone		0.001906	1	0.02171	0.1941	10	364	RAMP2,ADAM9,PTN,CFLAR,AQP1,TFPI,SLIT3,AKR1C3,ENG,PCNA
GO: Biological Process	GO:0002711	positive regulation of T cell mediated immunity		0.001922	1	0.02183	0.1952	4	58	HLA-DRA,B2M,HLA-E,HLA-F
GO: Biological Process	GO:0032606	type I interferon production		0.001931	1	0.02187	0.1956	6	142	UBE2L6,NFKB1,IFI16,ISG15,PYCARD,TNFAIP3
GO: Biological Process	GO:0002718	regulation of cytokine production involved in immune response		0.001941	1	0.02193	0.1961	5	97	B2M,HLA-E,HLA-F,BST2,CD74
GO: Biological Process	GO:0050920	regulation of chemotaxis		0.001963	1	0.02212	0.1978	8	247	PDGFRB,MDK,F3,PTN,CXCL12,CD74,CDH13,CXCL8
GO: Biological Process	GO:0050878	regulation of body fluid levels		0.002003	1	0.0225	0.2012	13	563	SYTL2,RAB11A,IRF2,F3,EHD2,MYL9,CAPZB,APOE,APRT,AQP1,TFPI,PRCP,ENTPD1
GO: Biological Process	GO:0003013	circulatory system process		0.00202	1	0.02264	0.2024	15	704	RAMP2,ERAP2,CLIC2,AHR,CXCL12,ANPEP,CAPN1,GPX1,APOE,NR2F2,MYOF,CELF2,PRCP,ELN,ENG
GO: Biological Process	GO:0001913	T cell mediated cytotoxicity		0.002047	1	0.02278	0.2037	4	59	HLA-DRA,B2M,HLA-E,HLA-F
GO: Biological Process	GO:0061756	leukocyte adhesion to vascular endothelial cell		0.002047	1	0.02278	0.2037	4	59	MDK,JAM2,CXCL12,CAPN1
GO: Biological Process	GO:0072378	blood coagulation, fibrin clot formation		0.002056	1	0.02278	0.2037	3	28	F3,TFPI,PRCP
GO: Biological Process	GO:0033622	integrin activation		0.002056	1	0.02278	0.2037	3	28	CXCL12,RAP1B,COL16A1
GO: Biological Process	GO:0019058	viral life cycle		0.002064	1	0.02278	0.2037	10	368	MVB12A,BST2,ANPEP,APOE,IFI16,IFI27,ISG15,CD74,LY6E,CXCL8
GO: Biological Process	GO:0070661	leukocyte proliferation		0.002064	1	0.02278	0.2037	10	368	HLA-DPB1,HLA-E,BST2,AHR,GPNMB,CXCL12,SLC39A10,PYCARD,CD74,TNFAIP3
GO: Biological Process	GO:0001101	response to acid chemical		0.002072	1	0.02281	0.204	6	144	PTN,COL4A1,COL16A1,LAMTOR2,COL18A1,PCNA
GO: Biological Process	GO:0030030	cell projection organization		0.002083	1	0.02287	0.2045	30	1904	MAP1B,PDGFRB,B2M,SPTBN1,RAB11A,BLOC1S1,MDK,CHN1,NREP,ZEB2,RAB8A,MTRNR2L11,EHD2,PTN,CFLAR,DNASE1L3,CXCL12,NOTCH3,RAP1B,SFRP2,CAPZB,LAMB1,APOE,AQP1,CRABP2,ARHGDIA,ATP6V0D1,SLIT3,EMP3,CDH13
GO: Biological Process	GO:0048525	negative regulation of viral process		0.002123	1	0.02325	0.2079	5	99	BST2,IFI16,ISG15,CD74,LY6E
GO: Biological Process	GO:0010811	positive regulation of cell-substrate adhesion		0.002146	1	0.02343	0.2095	6	145	MDK,RSU1,PTN,FBLN2,COL16A1,CDH13
GO: Biological Process	GO:0060828	regulation of canonical Wnt signaling pathway		0.002155	1	0.02343	0.2095	9	309	PSMA6,PSMB8,PSMB9,PSME1,MDK,NFKB1,BICC1,SFRP2,APOE
GO: Biological Process	GO:0060759	regulation of response to cytokine stimulus		0.002162	1	0.02343	0.2095	7	196	JAK1,CDC37,PYCARD,SLIT3,CD74,TNFAIP3,TNFRSF1A
GO: Biological Process	GO:0048754	branching morphogenesis of an epithelial tube		0.002162	1	0.02343	0.2095	7	196	SPRY1,MDK,AHR,CXCL12,COL4A1,SFRP2,ENG
GO: Biological Process	GO:0030336	negative regulation of cell migration		0.00219	1	0.02357	0.2108	10	371	PTN,BST2,CXCL12,SFRP2,APEX1,APOE,NR2F2,ARHGDIA,CD74,ENG
GO: Biological Process	GO:0008202	steroid metabolic process		0.00219	1	0.02357	0.2108	10	371	CLN8,ABCA1,NFKB1,OSBPL9,POR,CAT,APOE,HSD3B7,LIPA,AKR1C3
GO: Biological Process	GO:0006935	chemotaxis		0.002191	1	0.02357	0.2108	15	710	PDGFRB,SPTBN1,MDK,CHN1,F3,PTN,GPNMB,CXCL12,NOTCH3,HSD3B7,SLIT3,CD74,ENG,CDH13,CXCL8
GO: Biological Process	GO:0019886	antigen processing and presentation of exogenous peptide antigen via MHC class II		0.002218	1	0.02365	0.2115	5	100	HLA-DPB1,HLA-DRA,DYNC1LI2,CAPZB,CD74
GO: Biological Process	GO:0001936	regulation of endothelial cell proliferation		0.002224	1	0.02365	0.2115	7	197	MDK,F3,CXCL12,APOE,NR2F2,ENG,CDH13
GO: Biological Process	GO:0061438	renal system vasculature morphogenesis		0.002226	1	0.02365	0.2115	2	8	PDGFRB,NOTCH3
GO: Biological Process	GO:0061439	kidney vasculature morphogenesis		0.002226	1	0.02365	0.2115	2	8	PDGFRB,NOTCH3
GO: Biological Process	GO:0002486	antigen processing and presentation of endogenous peptide antigen via MHC class I via ER pathway, TAP-independent		0.002226	1	0.02365	0.2115	2	8	HLA-E,HLA-F
GO: Biological Process	GO:0090023	positive regulation of neutrophil chemotaxis		0.002278	1	0.02409	0.2154	3	29	MDK,CD74,CXCL8
GO: Biological Process	GO:0048745	smooth muscle tissue development		0.002278	1	0.02409	0.2154	3	29	PDGFRB,AHR,ENG
GO: Biological Process	GO:0046683	response to organophosphorus		0.002298	1	0.02424	0.2168	6	147	SSH1,AHR,RAP1B,APEX1,AQP1,CREM
GO: Biological Process	GO:1904036	negative regulation of epithelial cell apoptotic process		0.002315	1	0.02426	0.2169	4	61	RAMP2,MDK,CFLAR,TNFAIP3
GO: Biological Process	GO:0019369	arachidonic acid metabolic process		0.002315	1	0.02426	0.2169	4	61	EPHX1,GPX1,GPX4,AKR1C3
GO: Biological Process	GO:0001656	metanephros development		0.002317	1	0.02426	0.2169	5	101	SPRY1,PDGFRB,FBN1,BASP1,AQP1
GO: Biological Process	GO:0042330	taxis		0.002342	1	0.02447	0.2188	15	715	PDGFRB,SPTBN1,MDK,CHN1,F3,PTN,GPNMB,CXCL12,NOTCH3,HSD3B7,SLIT3,CD74,ENG,CDH13,CXCL8
GO: Biological Process	GO:0098869	cellular oxidant detoxification		0.002419	1	0.02517	0.2251	5	102	CLIC2,GPX1,GPX4,CAT,APOE
GO: Biological Process	GO:0038061	NIK/NF-kappaB signaling		0.002421	1	0.02517	0.2251	7	200	PSMA6,PSMB8,PSMB9,ACTN4,PSME1,CAPN1,PPP4C
GO: Biological Process	GO:0002720	positive regulation of cytokine production involved in immune response		0.002457	1	0.02543	0.2274	4	62	B2M,HLA-E,HLA-F,CD74
GO: Biological Process	GO:0070371	ERK1 and ERK2 cascade		0.002459	1	0.02543	0.2274	10	377	SPRY1,PDGFRB,CFLAR,GPNMB,CXCL12,RAP1B,APOE,PYCARD,GLIPR2,CD74
GO: Biological Process	GO:0043436	oxoacid metabolic process		0.002467	1	0.02546	0.2276	20	1098	EPHX1,PSMA6,PSMB8,PSMB9,PSME1,SUCLG2,PGD,GGT5,OSBPL9,GPX1,GPX4,POR,CRABP2,CREM,HSD3B7,LIPA,AKR1C3,CD74,TNFRSF1A,CYB5A
GO: Biological Process	GO:0006629	lipid metabolic process		0.002482	1	0.02555	0.2285	25	1503	EPHX1,CLN8,ABCA1,PDGFRB,PLIN2,GGT5,GLA,NFKB1,OSBPL9,PLTP,GPX1,GPX4,POR,CAT,APOE,CRABP2,CREM,ARF3,HSD3B7,LIPA,AKR1C3,CD74,IAH1,TNFRSF1A,CYB5A
GO: Biological Process	GO:0002819	regulation of adaptive immune response		0.00249	1	0.02557	0.2287	7	201	HLA-DRA,B2M,HLA-E,HLA-F,PYCARD,CD74,TNFAIP3
GO: Biological Process	GO:0036296	response to increased oxygen levels		0.002514	1	0.0257	0.2298	3	30	PDGFRB,CAT,ATP6V0D1
GO: Biological Process	GO:1903901	negative regulation of viral life cycle		0.002514	1	0.0257	0.2298	3	30	BST2,CD74,LY6E
GO: Biological Process	GO:0002690	positive regulation of leukocyte chemotaxis		0.002524	1	0.02573	0.2301	5	103	MDK,PTN,CXCL12,CD74,CXCL8
GO: Biological Process	GO:0032102	negative regulation of response to external stimulus		0.002573	1	0.02618	0.2341	11	444	HLA-E,HLA-F,MDK,NFKB1,SEC14L1,GPX1,APOE,IFI16,TFPI,TNFAIP3,TNFRSF1A
GO: Biological Process	GO:0016049	cell growth		0.002591	1	0.02629	0.2351	13	580	MAP1B,RAB11A,ZEB2,BST2,COL14A1,CXCL12,SFRP2,LAMTOR2,APOE,CRABP2,HSD3B7,SLIT3,EMP3
GO: Biological Process	GO:0001912	positive regulation of leukocyte mediated cytotoxicity		0.002605	1	0.02638	0.2359	4	63	HLA-DRA,B2M,HLA-E,HLA-F
GO: Biological Process	GO:0009887	animal organ morphogenesis		0.002611	1	0.02638	0.2359	22	1263	SPRY1,PDGFRB,PSMA6,PSMB8,PSMB9,PSME1,MDK,PTN,CFLAR,FBN1,BASP1,AHR,SFRP2,CAPN1,POR,LAMB1,AQP1,COL18A1,SLIT3,ELN,TNFAIP3,ENG
GO: Biological Process	GO:0070498	interleukin-1-mediated signaling pathway		0.002632	1	0.02646	0.2366	5	104	PSMA6,PSMB8,PSMB9,PSME1,NFKB1
GO: Biological Process	GO:0051591	response to cAMP		0.002632	1	0.02646	0.2366	5	104	AHR,RAP1B,APEX1,AQP1,CREM
GO: Biological Process	GO:0001836	release of cytochrome c from mitochondria		0.002759	1	0.02761	0.2469	4	64	GPX1,PPIF,PYCARD,IFI6
GO: Biological Process	GO:1902041	regulation of extrinsic apoptotic signaling pathway via death domain receptors		0.002759	1	0.02761	0.2469	4	64	CFLAR,SFRP2,GPX1,TNFAIP3
GO: Biological Process	GO:1902230	negative regulation of intrinsic apoptotic signaling pathway in response to DNA damage		0.002765	1	0.02761	0.2469	3	31	CXCL12,SFRP2,CD74
GO: Biological Process	GO:0031346	positive regulation of cell projection organization		0.002803	1	0.02792	0.2497	11	449	MAP1B,RAB11A,MDK,ZEB2,PTN,CFLAR,CXCL12,APOE,AQP1,CRABP2,ARHGDIA
GO: Biological Process	GO:0060155	platelet dense granule organization		0.002845	1	0.02795	0.2499	2	9	ABCA1,BLOC1S1
GO: Biological Process	GO:0072239	metanephric glomerulus vasculature development		0.002845	1	0.02795	0.2499	2	9	PDGFRB,AQP1
GO: Biological Process	GO:0030952	establishment or maintenance of cytoskeleton polarity		0.002845	1	0.02795	0.2499	2	9	AQP1,PDLIM1
GO: Biological Process	GO:0002729	positive regulation of natural killer cell cytokine production		0.002845	1	0.02795	0.2499	2	9	HLA-E,HLA-F
GO: Biological Process	GO:0071316	cellular response to nicotine		0.002845	1	0.02795	0.2499	2	9	B2M,NFKB1
GO: Biological Process	GO:0002484	antigen processing and presentation of endogenous peptide antigen via MHC class I via ER pathway		0.002845	1	0.02795	0.2499	2	9	HLA-E,HLA-F
GO: Biological Process	GO:0006521	regulation of cellular amino acid metabolic process		0.00292	1	0.02862	0.2559	4	65	PSMA6,PSMB8,PSMB9,PSME1
GO: Biological Process	GO:2000146	negative regulation of cell motility		0.002966	1	0.029	0.2593	10	387	PTN,BST2,CXCL12,SFRP2,APEX1,APOE,NR2F2,ARHGDIA,CD74,ENG
GO: Biological Process	GO:0031175	neuron projection development		0.003005	1	0.02932	0.2622	21	1197	MAP1B,B2M,SPTBN1,RAB11A,BLOC1S1,MDK,CHN1,NREP,ZEB2,RAB8A,PTN,CFLAR,CXCL12,NOTCH3,SFRP2,CAPZB,LAMB1,APOE,CRABP2,ARHGDIA,SLIT3
GO: Biological Process	GO:0071624	positive regulation of granulocyte chemotaxis		0.003031	1	0.02944	0.2633	3	32	MDK,CD74,CXCL8
GO: Biological Process	GO:0035456	response to interferon-beta		0.003031	1	0.02944	0.2633	3	32	BST2,IFI16,XAF1
GO: Biological Process	GO:0071901	negative regulation of protein serine/threonine kinase activity		0.003089	1	0.02987	0.2671	6	156	SPRY1,SFRP2,APOE,NR2F2,PYCARD,TNFAIP3
GO: Biological Process	GO:1903900	regulation of viral life cycle		0.003089	1	0.02987	0.2671	6	156	BST2,IFI16,ISG15,CD74,LY6E,CXCL8
GO: Biological Process	GO:0010717	regulation of epithelial to mesenchymal transition		0.003099	1	0.02989	0.2673	5	108	SPRY1,MDK,SFRP2,GLIPR2,ENG
GO: Biological Process	GO:2001234	negative regulation of apoptotic signaling pathway		0.003169	1	0.0305	0.2727	8	267	CFLAR,CXCL12,SFRP2,GPX1,PPIF,CD74,TNFAIP3,IFI6
GO: Biological Process	GO:0008285	negative regulation of cell population proliferation		0.003189	1	0.03063	0.2739	17	889	SPRY1,B2M,PTN,AHR,SRPX,GPNMB,CXCL12,SFRP2,RGS5,APOE,NR2F2,COL18A1,SLIT3,TNFAIP3,ENG,CDH13,CXCL8
GO: Biological Process	GO:0031103	axon regeneration		0.003259	1	0.03123	0.2793	4	67	MAP1B,NREP,PTN,APOE
GO: Biological Process	GO:0090263	positive regulation of canonical Wnt signaling pathway		0.00329	1	0.03145	0.2813	6	158	PSMA6,PSMB8,PSMB9,PSME1,NFKB1,SFRP2
GO: Biological Process	GO:0043171	peptide catabolic process		0.003312	1	0.0316	0.2826	3	33	GGT5,ERAP2,ANPEP
GO: Biological Process	GO:0043010	camera-type eye development		0.003368	1	0.03206	0.2867	10	394	CLN8,SPRY1,PDGFRB,ZEB2,PTN,CFD,FBN1,AHR,COL4A1,AQP1
GO: Biological Process	GO:1902533	positive regulation of intracellular signal transduction		0.003384	1	0.03214	0.2874	20	1129	PDGFRB,ACTN4,F3,ZEB2,CFLAR,BST2,GPNMB,CXCL12,RAP1B,LAMTOR2,GPX1,CAT,APOE,PYCARD,AKR1C3,GLIPR2,CD74,TNFRSF1A,ENG,CDH13
GO: Biological Process	GO:0006082	organic acid metabolic process		0.003418	1	0.03239	0.2896	20	1130	EPHX1,PSMA6,PSMB8,PSMB9,PSME1,SUCLG2,PGD,GGT5,OSBPL9,GPX1,GPX4,POR,CRABP2,CREM,HSD3B7,LIPA,AKR1C3,CD74,TNFRSF1A,CYB5A
GO: Biological Process	GO:2000351	regulation of endothelial cell apoptotic process		0.003439	1	0.03252	0.2908	4	68	RAMP2,COL18A1,AKR1C3,TNFAIP3
GO: Biological Process	GO:0034330	cell junction organization		0.003455	1	0.0326	0.2915	16	820	RAMP2,MYO1C,MAP1B,ACTN4,PTN,SSH1,SPARCL1,PLEC,COL4A1,RAP1B,COL16A1,LAMTOR2,APOE,THBS2,SRGN,CDH13
GO: Biological Process	GO:0002832	negative regulation of response to biotic stimulus		0.003486	1	0.03278	0.2931	5	111	HLA-E,HLA-F,SEC14L1,IFI16,TNFAIP3
GO: Biological Process	GO:0001935	endothelial cell proliferation		0.003523	1	0.03278	0.2931	7	214	MDK,F3,CXCL12,APOE,NR2F2,ENG,CDH13
GO: Biological Process	GO:0071670	smooth muscle cell chemotaxis		0.003535	1	0.03278	0.2931	2	10	PDGFRB,MDK
GO: Biological Process	GO:0002370	natural killer cell cytokine production		0.003535	1	0.03278	0.2931	2	10	HLA-E,HLA-F
GO: Biological Process	GO:0098887	neurotransmitter receptor transport, endosome to postsynaptic membrane		0.003535	1	0.03278	0.2931	2	10	RAB11A,RAB8A
GO: Biological Process	GO:0002727	regulation of natural killer cell cytokine production		0.003535	1	0.03278	0.2931	2	10	HLA-E,HLA-F
GO: Biological Process	GO:1902746	regulation of lens fiber cell differentiation		0.003535	1	0.03278	0.2931	2	10	SPRY1,ZEB2
GO: Biological Process	GO:0002579	positive regulation of antigen processing and presentation		0.003535	1	0.03278	0.2931	2	10	PYCARD,CD74
GO: Biological Process	GO:0060284	regulation of cell development		0.003605	1	0.0331	0.296	13	603	MAP1B,B2M,RAB11A,ACTN4,MDK,ZEB2,PTN,FBN1,CXCL12,APOE,CRABP2,ARHGDIA,TNFRSF1A
GO: Biological Process	GO:0060055	angiogenesis involved in wound healing		0.003609	1	0.0331	0.296	3	34	GPX1,PRCP,TNFAIP3
GO: Biological Process	GO:0050901	leukocyte tethering or rolling		0.003609	1	0.0331	0.296	3	34	JAM2,CXCL12,CAPN1
GO: Biological Process	GO:0032373	positive regulation of sterol transport		0.003609	1	0.0331	0.296	3	34	ABCA1,PLTP,APOE
GO: Biological Process	GO:0032376	positive regulation of cholesterol transport		0.003609	1	0.0331	0.296	3	34	ABCA1,PLTP,APOE
GO: Biological Process	GO:2001243	negative regulation of intrinsic apoptotic signaling pathway		0.003623	1	0.03316	0.2965	5	112	CXCL12,SFRP2,GPX1,PPIF,CD74
GO: Biological Process	GO:0031341	regulation of cell killing		0.003763	1	0.0343	0.3067	5	113	HLA-DRA,B2M,HLA-E,HLA-F,DNASE1L3
GO: Biological Process	GO:0060071	Wnt signaling pathway, planar cell polarity pathway		0.003763	1	0.0343	0.3067	5	113	PSMA6,PSMB8,PSMB9,PSME1,SFRP2
GO: Biological Process	GO:1901361	organic cyclic compound catabolic process		0.003795	1	0.03451	0.3086	14	679	RPS4Y1,PSMA6,PSMB8,PSMB9,PSME1,BLVRB,DNASE1L3,GPX1,APEX1,APOE,HSD3B7,NUDT5,ENTPD1,PCNA
GO: Biological Process	GO:0071456	cellular response to hypoxia		0.003802	1	0.03451	0.3086	7	217	PSMA6,PSMB8,PSMB9,PSME1,PTN,CFLAR,AQP1
GO: Biological Process	GO:0050851	antigen receptor-mediated signaling pathway		0.003905	1	0.03531	0.3158	9	338	HLA-DPB1,HLA-DRA,PSMA6,PSMB8,PSMB9,PSME1,NFKB1,LPXN,SLC39A10
GO: Biological Process	GO:1901655	cellular response to ketone		0.003907	1	0.03531	0.3158	5	114	PTGFR,CFLAR,AHR,AQP1,AKR1C3
GO: Biological Process	GO:0001818	negative regulation of cytokine production		0.003948	1	0.0356	0.3184	10	403	UBE2L6,HLA-F,BST2,NFKB1,GPNMB,ISG15,SRGN,PYCARD,TNFAIP3,TNFRSF1A
GO: Biological Process	GO:0050852	T cell receptor signaling pathway		0.003997	1	0.03591	0.3211	7	219	HLA-DPB1,HLA-DRA,PSMA6,PSMB8,PSMB9,PSME1,NFKB1
GO: Biological Process	GO:0032269	negative regulation of cellular protein metabolic process		0.003998	1	0.03591	0.3211	20	1146	CLN8,SPRY1,PTN,CFLAR,BST2,NFKB1,SFRP2,GPX1,POR,APOE,IFI16,AQP1,NR2F2,TFPI,ISG15,PYCARD,CSTB,TNFAIP3,ENG,IFI6
GO: Biological Process	GO:0045824	negative regulation of innate immune response		0.004017	1	0.036	0.3219	4	71	HLA-E,HLA-F,IFI16,TNFAIP3
GO: Biological Process	GO:0002223	stimulatory C-type lectin receptor signaling pathway		0.004055	1	0.03627	0.3243	5	115	PSMA6,PSMB8,PSMB9,PSME1,NFKB1
GO: Biological Process	GO:0007159	leukocyte cell-cell adhesion		0.004087	1	0.03647	0.3262	10	405	HLA-DPB1,HLA-DRA,HLA-E,MDK,JAM2,GPNMB,CXCL12,CAPN1,PYCARD,CD74
GO: Biological Process	GO:0008217	regulation of blood pressure		0.004098	1	0.0365	0.3264	7	220	RAMP2,ERAP2,AHR,ANPEP,NR2F2,PRCP,ENG
GO: Biological Process	GO:0014074	response to purine-containing compound		0.004189	1	0.03716	0.3323	6	166	SSH1,AHR,RAP1B,APEX1,AQP1,CREM
GO: Biological Process	GO:0072006	nephron development		0.004189	1	0.03716	0.3323	6	166	PDGFRB,CFLAR,BASP1,AHR,NOTCH3,AQP1
GO: Biological Process	GO:1990748	cellular detoxification		0.004207	1	0.03723	0.3329	5	116	CLIC2,GPX1,GPX4,CAT,APOE
GO: Biological Process	GO:0048588	developmental cell growth		0.004219	1	0.03723	0.3329	8	280	MAP1B,RAB11A,ZEB2,COL14A1,CXCL12,APOE,CRABP2,SLIT3
GO: Biological Process	GO:0031343	positive regulation of cell killing		0.004224	1	0.03723	0.3329	4	72	HLA-DRA,B2M,HLA-E,HLA-F
GO: Biological Process	GO:0001782	B cell homeostasis		0.004249	1	0.0373	0.3335	3	36	AHR,CD74,TNFAIP3
GO: Biological Process	GO:0003176	aortic valve development		0.004249	1	0.0373	0.3335	3	36	SLIT3,ELN,TNFRSF1A
GO: Biological Process	GO:2000391	positive regulation of neutrophil extravasation		0.004295	1	0.03739	0.3343	2	11	MDK,XG
GO: Biological Process	GO:0099639	neurotransmitter receptor transport, endosome to plasma membrane		0.004295	1	0.03739	0.3343	2	11	RAB11A,RAB8A
GO: Biological Process	GO:0002604	regulation of dendritic cell antigen processing and presentation		0.004295	1	0.03739	0.3343	2	11	CD68,CD74
GO: Biological Process	GO:0009191	ribonucleoside diphosphate catabolic process		0.004295	1	0.03739	0.3343	2	11	NUDT5,ENTPD1
GO: Biological Process	GO:0006066	alcohol metabolic process		0.004302	1	0.03739	0.3343	10	408	EPHX1,CLN8,ABCA1,NFKB1,POR,CAT,APOE,MYOF,HSD3B7,AKR1C3
GO: Biological Process	GO:0014910	regulation of smooth muscle cell migration		0.004363	1	0.03769	0.337	5	117	PDGFRB,MDK,F3,SSH1,APEX1
GO: Biological Process	GO:0060840	artery development		0.004363	1	0.03769	0.337	5	117	PDGFRB,MDK,NOTCH3,APOE,ENG
GO: Biological Process	GO:0090175	regulation of establishment of planar polarity		0.004363	1	0.03769	0.337	5	117	PSMA6,PSMB8,PSMB9,PSME1,SFRP2
GO: Biological Process	GO:0071560	cellular response to transforming growth factor beta stimulus		0.004402	1	0.03794	0.3393	8	282	SPRY1,ADAM9,NREP,CFLAR,FBN1,LPXN,COL4A2,ENG
GO: Biological Process	GO:0048771	tissue remodeling		0.00441	1	0.03794	0.3393	7	223	MDK,PTN,AHR,GPNMB,CAPN1,LIPA,TNFAIP3
GO: Biological Process	GO:0014911	positive regulation of smooth muscle cell migration		0.004437	1	0.03797	0.3395	4	73	PDGFRB,MDK,F3,SSH1
GO: Biological Process	GO:0072577	endothelial cell apoptotic process		0.004437	1	0.03797	0.3395	4	73	RAMP2,COL18A1,AKR1C3,TNFAIP3
GO: Biological Process	GO:0008203	cholesterol metabolic process		0.00444	1	0.03797	0.3395	6	168	CLN8,ABCA1,POR,CAT,APOE,HSD3B7
GO: Biological Process	GO:0051960	regulation of nervous system development		0.004514	1	0.03852	0.3445	12	548	MAP1B,B2M,RAB11A,MDK,ZEB2,JAM2,PTN,CXCL12,APOE,CRABP2,ARHGDIA,THBS2
GO: Biological Process	GO:0010660	regulation of muscle cell apoptotic process		0.004523	1	0.03853	0.3445	5	118	MDK,CFLAR,SFRP2,CAPN1,ENG
GO: Biological Process	GO:0002700	regulation of production of molecular mediator of immune response		0.004569	1	0.03877	0.3466	6	169	B2M,HLA-E,HLA-F,BST2,CD74,TNFAIP3
GO: Biological Process	GO:0070665	positive regulation of leukocyte proliferation		0.004569	1	0.03877	0.3466	6	169	HLA-DPB1,HLA-E,BST2,SLC39A10,PYCARD,CD74
GO: Biological Process	GO:0090022	regulation of neutrophil chemotaxis		0.004593	1	0.03882	0.3471	3	37	MDK,CD74,CXCL8
GO: Biological Process	GO:0032801	receptor catabolic process		0.004593	1	0.03882	0.3471	3	37	MVB12A,CAPN1,APOE
GO: Biological Process	GO:0051048	negative regulation of secretion		0.004629	1	0.03904	0.3491	7	225	HLA-F,RAP1B,ANPEP,APOE,ENTPD1,CD74,TNFRSF1A
GO: Biological Process	GO:0006749	glutathione metabolic process		0.004658	1	0.03921	0.3506	4	74	GGT5,CLIC2,GPX1,GPX4
GO: Biological Process	GO:0002367	cytokine production involved in immune response		0.004688	1	0.03931	0.3515	5	119	B2M,HLA-E,HLA-F,BST2,CD74
GO: Biological Process	GO:0043200	response to amino acid		0.004688	1	0.03931	0.3515	5	119	PTN,COL4A1,COL16A1,LAMTOR2,PCNA
GO: Biological Process	GO:0036294	cellular response to decreased oxygen levels		0.004741	1	0.03967	0.3548	7	226	PSMA6,PSMB8,PSMB9,PSME1,PTN,CFLAR,AQP1
GO: Biological Process	GO:0065003	protein-containing complex assembly		0.004774	1	0.03983	0.3562	28	1839	ABCA1,MYO1C,MAP1B,HLA-DRA,B2M,SPTBN1,NDUFB2,NDUFB10,TRAPPC1,SSH1,LPXN,AHR,CXCL12,RAP1B,COL16A1,CAPN1,GPX4,CAPZB,ATL3,APOE,ARPC1B,CELF2,SCARA5,PYCARD,CD74,XAF1,ELN,TNFRSF1A
GO: Biological Process	GO:0007409	axonogenesis		0.004778	1	0.03983	0.3562	12	552	MAP1B,SPTBN1,RAB11A,CHN1,ZEB2,RAB8A,CXCL12,NOTCH3,APOE,CRABP2,ARHGDIA,SLIT3
GO: Biological Process	GO:0044087	regulation of cellular component biogenesis		0.004824	1	0.04013	0.3589	19	1085	ABCA1,MYO1C,MAP1B,SPTBN1,SSH1,AHR,RAP1B,COL16A1,CAPN1,CAPZB,APOE,AQP1,ARPC1B,LDB2,THBS2,PYCARD,XAF1,ELN,TNFRSF1A
GO: Biological Process	GO:0002220	innate immune response activating cell surface receptor signaling pathway		0.004856	1	0.04025	0.3599	5	120	PSMA6,PSMB8,PSMB9,PSME1,NFKB1
GO: Biological Process	GO:2001237	negative regulation of extrinsic apoptotic signaling pathway		0.004856	1	0.04025	0.3599	5	120	CFLAR,SFRP2,GPX1,TNFAIP3,IFI6
GO: Biological Process	GO:0030837	negative regulation of actin filament polymerization		0.004886	1	0.04026	0.36	4	75	SPTBN1,SSH1,CAPN1,CAPZB
GO: Biological Process	GO:0032374	regulation of cholesterol transport		0.004886	1	0.04026	0.36	4	75	ABCA1,NFKB1,PLTP,APOE
GO: Biological Process	GO:0032371	regulation of sterol transport		0.004886	1	0.04026	0.36	4	75	ABCA1,NFKB1,PLTP,APOE
GO: Biological Process	GO:0051341	regulation of oxidoreductase activity		0.005029	1	0.04136	0.3698	5	121	GLA,NFKB1,POR,APOE,ENG
GO: Biological Process	GO:0031102	neuron projection regeneration		0.005121	1	0.04149	0.371	4	76	MAP1B,NREP,PTN,APOE
GO: Biological Process	GO:1902036	regulation of hematopoietic stem cell differentiation		0.005121	1	0.04149	0.371	4	76	PSMA6,PSMB8,PSMB9,PSME1
GO: Biological Process	GO:0006707	cholesterol catabolic process		0.005123	1	0.04149	0.371	2	12	APOE,HSD3B7
GO: Biological Process	GO:0016127	sterol catabolic process		0.005123	1	0.04149	0.371	2	12	APOE,HSD3B7
GO: Biological Process	GO:0097113	AMPA glutamate receptor clustering		0.005123	1	0.04149	0.371	2	12	SSH1,APOE
GO: Biological Process	GO:0097084	vascular associated smooth muscle cell development		0.005123	1	0.04149	0.371	2	12	RAMP2,ENG
GO: Biological Process	GO:0032351	negative regulation of hormone metabolic process		0.005123	1	0.04149	0.371	2	12	NFKB1,AKR1C3
GO: Biological Process	GO:1903911	positive regulation of receptor clustering		0.005123	1	0.04149	0.371	2	12	PTN,SSH1
GO: Biological Process	GO:0042493	response to drug		0.005171	1	0.04181	0.3739	10	419	MAP1B,B2M,PLIN2,PTN,RAP1B,SFRP2,APEX1,CAT,COL18A1,ENG
GO: Biological Process	GO:0010657	muscle cell apoptotic process		0.005206	1	0.04193	0.375	5	122	MDK,CFLAR,SFRP2,CAPN1,ENG
GO: Biological Process	GO:0002758	innate immune response-activating signal transduction		0.005206	1	0.04193	0.375	5	122	PSMA6,PSMB8,PSMB9,PSME1,NFKB1
GO: Biological Process	GO:0061418	regulation of transcription from RNA polymerase II promoter in response to hypoxia		0.005364	1	0.04289	0.3835	4	77	PSMA6,PSMB8,PSMB9,PSME1
GO: Biological Process	GO:0006879	cellular iron ion homeostasis		0.005364	1	0.04289	0.3835	4	77	NEDD8,ATP6V0D1,SCARA5,FTL
GO: Biological Process	GO:0120035	regulation of plasma membrane bounded cell projection organization		0.005365	1	0.04289	0.3835	15	782	MAP1B,B2M,RAB11A,MDK,CHN1,ZEB2,PTN,CFLAR,CXCL12,SFRP2,CAPZB,APOE,AQP1,CRABP2,ARHGDIA
GO: Biological Process	GO:0051090	regulation of DNA-binding transcription factor activity		0.005365	1	0.04289	0.3835	15	782	PSMA6,PSMB8,PSMB9,ACTN4,PSME1,CFLAR,BST2,NFKB1,CAPN1,CAT,PPP4C,PYCARD,CD74,TNFAIP3,TNFRSF1A
GO: Biological Process	GO:0097237	cellular response to toxic substance		0.005387	1	0.04294	0.384	5	123	CLIC2,GPX1,GPX4,CAT,APOE
GO: Biological Process	GO:0044270	cellular nitrogen compound catabolic process		0.005391	1	0.04294	0.384	13	633	RPS4Y1,PSMA6,PSMB8,PSMB9,PSME1,BLVRB,DNASE1L3,GPX1,POR,APEX1,NUDT5,ENTPD1,PCNA
GO: Biological Process	GO:2001233	regulation of apoptotic signaling pathway		0.005431	1	0.04317	0.3861	10	422	CFLAR,SRPX,CXCL12,SFRP2,GPX1,PPIF,PYCARD,CD74,TNFAIP3,IFI6
GO: Biological Process	GO:0022407	regulation of cell-cell adhesion		0.005466	1	0.04337	0.3879	11	491	HLA-DPB1,HLA-DRA,HLA-E,MDK,JAK1,GPNMB,CXCL12,CAPN1,PYCARD,CD74,TNFAIP3
GO: Biological Process	GO:0072676	lymphocyte migration		0.005573	1	0.04403	0.3938	5	124	JAM2,CXCL12,XG,HSD3B7,PYCARD
GO: Biological Process	GO:2000736	regulation of stem cell differentiation		0.005573	1	0.04403	0.3938	5	124	PSMA6,PSMB8,PSMB9,PSME1,PTN
GO: Biological Process	GO:0061138	morphogenesis of a branching epithelium		0.005584	1	0.04403	0.3938	7	233	SPRY1,MDK,AHR,CXCL12,COL4A1,SFRP2,ENG
GO: Biological Process	GO:0045597	positive regulation of cell differentiation		0.00559	1	0.04403	0.3938	18	1020	RAMP2,MAP1B,HLA-DRA,RAB11A,MDK,ZEB2,PTN,NFKB1,CXCL12,SFRP2,POR,APOE,CRABP2,ARHGDIA,ISG15,GLIPR2,CD74,ENG
GO: Biological Process	GO:0040013	negative regulation of locomotion		0.005609	1	0.0441	0.3944	10	424	PTN,BST2,CXCL12,SFRP2,APEX1,APOE,NR2F2,ARHGDIA,CD74,ENG
GO: Biological Process	GO:0060070	canonical Wnt signaling pathway		0.005652	1	0.04436	0.3967	9	358	PSMA6,PSMB8,PSMB9,PSME1,MDK,NFKB1,BICC1,SFRP2,APOE
GO: Biological Process	GO:0051354	negative regulation of oxidoreductase activity		0.005725	1	0.04477	0.4003	3	40	GLA,NFKB1,ENG
GO: Biological Process	GO:1904994	regulation of leukocyte adhesion to vascular endothelial cell		0.005725	1	0.04477	0.4003	3	40	MDK,CXCL12,CAPN1
GO: Biological Process	GO:0014909	smooth muscle cell migration		0.005764	1	0.04492	0.4017	5	125	PDGFRB,MDK,F3,SSH1,APEX1
GO: Biological Process	GO:0002520	immune system development		0.005765	1	0.04492	0.4017	20	1185	PDGFRB,HLA-DRA,B2M,PSMA6,HLA-E,PSMB8,PSMB9,MMP21,PSME1,MDK,PTN,FBN1,MYL9,NFKB1,AHR,SFRP2,IFI16,ISG15,CD74,TNFAIP3
GO: Biological Process	GO:0001889	liver development		0.005863	1	0.04559	0.4077	6	178	MDK,PTN,CFLAR,AHR,TNFAIP3,PCNA
GO: Biological Process	GO:0001558	regulation of cell growth		0.005971	1	0.04614	0.4125	11	497	MAP1B,RAB11A,BST2,COL14A1,CXCL12,SFRP2,LAMTOR2,APOE,CRABP2,HSD3B7,SLIT3
GO: Biological Process	GO:0009650	UV protection		0.006018	1	0.04614	0.4125	2	13	GPX1,CAT
GO: Biological Process	GO:2000389	regulation of neutrophil extravasation		0.006018	1	0.04614	0.4125	2	13	MDK,XG
GO: Biological Process	GO:0038063	collagen-activated tyrosine kinase receptor signaling pathway		0.006018	1	0.04614	0.4125	2	13	COL4A1,COL4A2
GO: Biological Process	GO:0070278	extracellular matrix constituent secretion		0.006018	1	0.04614	0.4125	2	13	TNFRSF1A,ENG
GO: Biological Process	GO:1900272	negative regulation of long-term synaptic potentiation		0.006018	1	0.04614	0.4125	2	13	PTN,APOE
GO: Biological Process	GO:0097688	glutamate receptor clustering		0.006018	1	0.04614	0.4125	2	13	SSH1,APOE
GO: Biological Process	GO:0030656	regulation of vitamin metabolic process		0.006018	1	0.04614	0.4125	2	13	NFKB1,AKR1C3
GO: Biological Process	GO:0002429	immune response-activating cell surface receptor signaling pathway		0.006059	1	0.04626	0.4137	11	498	MYO1C,HLA-DPB1,HLA-DRA,PSMA6,PSMB8,PSMB9,PSME1,NFKB1,LPXN,SLC39A10,ARPC1B
GO: Biological Process	GO:0007596	blood coagulation		0.006065	1	0.04626	0.4137	9	362	IRF2,F3,EHD2,MYL9,CAPZB,APOE,TFPI,PRCP,ENTPD1
GO: Biological Process	GO:1901653	cellular response to peptide		0.006076	1	0.04626	0.4137	10	429	MYO1C,MAP1B,RAB8A,CFLAR,FBN1,NFKB1,RAP1B,APEX1,APRT,ATP6V0D1
GO: Biological Process	GO:0006897	endocytosis		0.006078	1	0.04626	0.4137	15	793	ABCA1,RAMP2,B2M,ACTN4,EHD2,SORT1,RAB5B,CAP1,APOE,LGALS3BP,LIPA,SCARA5,PYCARD,CDH13,CXCL8
GO: Biological Process	GO:1905314	semi-lunar valve development		0.006136	1	0.04662	0.4169	3	41	SLIT3,ELN,TNFRSF1A
GO: Biological Process	GO:0002757	immune response-activating signal transduction		0.006148	1	0.04662	0.4169	11	499	MYO1C,HLA-DPB1,HLA-DRA,PSMA6,PSMB8,PSMB9,PSME1,NFKB1,LPXN,SLC39A10,ARPC1B
GO: Biological Process	GO:0071466	cellular response to xenobiotic stimulus		0.006158	1	0.04662	0.4169	5	127	EPHX1,AHR,POR,CYB5B,PCNA
GO: Biological Process	GO:0019439	aromatic compound catabolic process		0.006202	1	0.04687	0.4191	13	644	EPHX1,RPS4Y1,PSMA6,PSMB8,PSMB9,PSME1,BLVRB,DNASE1L3,GPX1,APEX1,NUDT5,ENTPD1,PCNA
GO: Biological Process	GO:0007169	transmembrane receptor protein tyrosine kinase signaling pathway		0.006216	1	0.0469	0.4194	15	795	SPRY1,MYO1C,PDGFRB,CHN1,F3,SORT1,MVB12A,COL4A1,COL4A2,ARPC1B,CDC37,MYOF,ATP6V0D1,IFI6,CDH13
GO: Biological Process	GO:0061008	hepaticobiliary system development		0.006348	1	0.04773	0.4268	6	181	MDK,PTN,CFLAR,AHR,TNFAIP3,PCNA
GO: Biological Process	GO:1902652	secondary alcohol metabolic process		0.006348	1	0.04773	0.4268	6	181	CLN8,ABCA1,POR,CAT,APOE,HSD3B7
GO: Biological Process	GO:1903037	regulation of leukocyte cell-cell adhesion		0.006389	1	0.04779	0.4273	9	365	HLA-DPB1,HLA-DRA,HLA-E,MDK,GPNMB,CXCL12,CAPN1,PYCARD,CD74
GO: Biological Process	GO:0104004	cellular response to environmental stimulus		0.006389	1	0.04779	0.4273	9	365	PTN,NFKB1,SFRP2,IFI16,AQP1,ARHGDIA,TNFRSF1A,ENG,PCNA
GO: Biological Process	GO:0071214	cellular response to abiotic stimulus		0.006389	1	0.04779	0.4273	9	365	PTN,NFKB1,SFRP2,IFI16,AQP1,ARHGDIA,TNFRSF1A,ENG,PCNA
GO: Biological Process	GO:0019985	translesion synthesis		0.006565	1	0.0488	0.4364	3	42	UBE2L6,ISG15,PCNA
GO: Biological Process	GO:1902229	regulation of intrinsic apoptotic signaling pathway in response to DNA damage		0.006565	1	0.0488	0.4364	3	42	CXCL12,SFRP2,CD74
GO: Biological Process	GO:0031344	regulation of cell projection organization		0.006571	1	0.0488	0.4364	15	800	MAP1B,B2M,RAB11A,MDK,CHN1,ZEB2,PTN,CFLAR,CXCL12,SFRP2,CAPZB,APOE,AQP1,CRABP2,ARHGDIA
GO: Biological Process	GO:0015918	sterol transport		0.006571	1	0.0488	0.4364	5	129	ABCA1,NFKB1,OSBPL9,PLTP,APOE
GO: Biological Process	GO:0007599	hemostasis		0.006613	1	0.04903	0.4385	9	367	IRF2,F3,EHD2,MYL9,CAPZB,APOE,TFPI,PRCP,ENTPD1
GO: Biological Process	GO:0050728	negative regulation of inflammatory response		0.006687	1	0.0495	0.4426	6	183	MDK,NFKB1,GPX1,APOE,TNFAIP3,TNFRSF1A
GO: Biological Process	GO:0048534	hematopoietic or lymphoid organ development		0.006718	1	0.04962	0.4437	19	1120	PDGFRB,HLA-DRA,B2M,PSMA6,PSMB8,PSMB9,MMP21,PSME1,MDK,PTN,FBN1,MYL9,NFKB1,AHR,SFRP2,IFI16,ISG15,CD74,TNFAIP3
GO: Biological Process	GO:0050817	coagulation		0.006727	1	0.04962	0.4437	9	368	IRF2,F3,EHD2,MYL9,CAPZB,APOE,TFPI,PRCP,ENTPD1
GO: Cellular Component	GO:0062023	collagen-containing extracellular matrix		3.41e-11	1.76e-08	1.76e-08	1.201e-07	24	498	MDK,F3,PTN,FBLN2,FBN1,COL21A1,COL14A1,SPARCL1,SRPX,CXCL12,COL4A1,COL4A2,NID2,SFRP2,COL16A1,LAMB1,APOE,LGALS3BP,COL18A1,THBS2,ENTPD1,CSTB,ELN,CDH13
GO: Cellular Component	GO:0031012	extracellular matrix		1.619e-10	8.352e-08	2.98e-08	2.034e-07	26	633	MMP21,MDK,F3,PTN,FBLN2,FBN1,COL21A1,COL14A1,SPARCL1,SRPX,CXCL12,COL4A1,COL4A2,NID2,SFRP2,COL16A1,OLFML2B,LAMB1,APOE,LGALS3BP,COL18A1,THBS2,ENTPD1,CSTB,ELN,CDH13
GO: Cellular Component	GO:0030312	external encapsulating structure		1.733e-10	8.941e-08	2.98e-08	2.034e-07	26	635	MMP21,MDK,F3,PTN,FBLN2,FBN1,COL21A1,COL14A1,SPARCL1,SRPX,CXCL12,COL4A1,COL4A2,NID2,SFRP2,COL16A1,OLFML2B,LAMB1,APOE,LGALS3BP,COL18A1,THBS2,ENTPD1,CSTB,ELN,CDH13
GO: Cellular Component	GO:0005764	lysosome		6.253e-10	3.227e-07	6.453e-08	4.404e-07	27	726	RAMP2,PDGFRB,HLA-DPB1,HLA-DRA,HLA-F,BLOC1S1,TRAPPC1,SORT1,GLA,BST2,CAP1,DYNC1LI2,RAP1B,LAMTOR2,ANPEP,CAPN1,CAT,APOE,LIPA,ATP6V0D1,PRCP,SRGN,PYCARD,CD68,CD74,FTL,TNFAIP3
GO: Cellular Component	GO:0000323	lytic vacuole		6.253e-10	3.227e-07	6.453e-08	4.404e-07	27	726	RAMP2,PDGFRB,HLA-DPB1,HLA-DRA,HLA-F,BLOC1S1,TRAPPC1,SORT1,GLA,BST2,CAP1,DYNC1LI2,RAP1B,LAMTOR2,ANPEP,CAPN1,CAT,APOE,LIPA,ATP6V0D1,PRCP,SRGN,PYCARD,CD68,CD74,FTL,TNFAIP3
GO: Cellular Component	GO:0030139	endocytic vesicle		8.661e-08	4.469e-05	7.449e-06	5.083e-05	16	335	ABCA1,MYO1C,HLA-DPB1,HLA-DRA,B2M,HLA-E,RAB11A,HLA-F,RAB8A,EHD2,RAB5B,APOE,ATP6V0D1,SCARA5,CD74,FTL
GO: Cellular Component	GO:0042611	MHC protein complex		1.089e-07	5.617e-05	8.025e-06	5.476e-05	6	26	HLA-DPB1,HLA-DRA,B2M,HLA-E,HLA-F,CD74
GO: Cellular Component	GO:0009986	cell surface		3.87e-07	0.0001997	2.336e-05	0.0001594	28	1053	ABCA1,RAMP2,PDGFRB,HLA-DPB1,HLA-DRA,ADAM9,B2M,HLA-E,HLA-F,F3,JAM2,SORT1,PTN,BST2,SRPX,CXCL12,NOTCH3,CLEC2B,NID2,ANPEP,APOE,TFPI,SCARA5,ENTPD1,CD74,TNFRSF1A,ENG,CDH13
GO: Cellular Component	GO:0005925	focal adhesion		4.075e-07	0.0002103	2.336e-05	0.0001594	17	424	PDGFRB,ADAM9,B2M,IRF2,ACTN4,RSU1,JAK1,LPXN,PLEC,CAP1,CAPN1,CAT,ARPC1B,PDLIM1,ENG,MARCKS,CDH13
GO: Cellular Component	GO:0030055	cell-substrate junction		5.818e-07	0.0003002	3.002e-05	0.0002049	17	435	PDGFRB,ADAM9,B2M,IRF2,ACTN4,RSU1,JAK1,LPXN,PLEC,CAP1,CAPN1,CAT,ARPC1B,PDLIM1,ENG,MARCKS,CDH13
GO: Cellular Component	GO:0099503	secretory vesicle		1.163e-06	0.0005999	5.454e-05	0.0003722	28	1113	B2M,SYTL2,ACTN4,TRAPPC1,RAB8A,CFD,GLA,BST2,NFKB1,RAB5B,CAP1,RAP1B,LAMTOR2,ANPEP,CAPN1,CAT,APRT,AQP1,LGALS3BP,THBS2,ATP6V0D1,PRCP,SRGN,PYCARD,ENTPD1,CSTB,CD68,FTL
GO: Cellular Component	GO:0034774	secretory granule lumen		1.874e-06	0.0009671	7.425e-05	0.0005067	14	324	B2M,ACTN4,TRAPPC1,CFD,GLA,NFKB1,CAP1,CAT,APRT,LGALS3BP,SRGN,PYCARD,CSTB,FTL
GO: Cellular Component	GO:0005604	basement membrane		1.902e-06	0.0009815	7.425e-05	0.0005067	9	122	PTN,FBN1,COL4A1,COL4A2,NID2,LAMB1,COL18A1,THBS2,ENTPD1
GO: Cellular Component	GO:0030659	cytoplasmic vesicle membrane		2.015e-06	0.00104	7.425e-05	0.0005067	23	822	MYO1C,HLA-DPB1,HLA-DRA,B2M,HLA-E,RAB11A,HLA-F,RAB8A,SORT1,BST2,GPNMB,RAB5B,RAP1B,LAMTOR2,ANPEP,APOE,AQP1,MYOF,ATP6V0D1,PRCP,SCARA5,CD68,CD74
GO: Cellular Component	GO:0060205	cytoplasmic vesicle lumen		2.163e-06	0.001116	7.442e-05	0.0005078	14	328	B2M,ACTN4,TRAPPC1,CFD,GLA,NFKB1,CAP1,CAT,APRT,LGALS3BP,SRGN,PYCARD,CSTB,FTL
GO: Cellular Component	GO:0031983	vesicle lumen		2.322e-06	0.001198	7.489e-05	0.0005111	14	330	B2M,ACTN4,TRAPPC1,CFD,GLA,NFKB1,CAP1,CAT,APRT,LGALS3BP,SRGN,PYCARD,CSTB,FTL
GO: Cellular Component	GO:0030141	secretory granule		2.999e-06	0.001547	8.978e-05	0.0006127	24	905	B2M,ACTN4,TRAPPC1,CFD,GLA,BST2,NFKB1,RAB5B,CAP1,RAP1B,LAMTOR2,ANPEP,CAPN1,CAT,APRT,AQP1,LGALS3BP,THBS2,PRCP,SRGN,PYCARD,CSTB,CD68,FTL
GO: Cellular Component	GO:0012506	vesicle membrane		3.132e-06	0.001616	8.978e-05	0.0006127	23	844	MYO1C,HLA-DPB1,HLA-DRA,B2M,HLA-E,RAB11A,HLA-F,RAB8A,SORT1,BST2,GPNMB,RAB5B,RAP1B,LAMTOR2,ANPEP,APOE,AQP1,MYOF,ATP6V0D1,PRCP,SCARA5,CD68,CD74
GO: Cellular Component	GO:0030666	endocytic vesicle membrane		3.764e-06	0.001942	0.0001022	0.0006977	10	169	HLA-DPB1,HLA-DRA,B2M,HLA-E,HLA-F,RAB8A,APOE,ATP6V0D1,SCARA5,CD74
GO: Cellular Component	GO:0098553	lumenal side of endoplasmic reticulum membrane		6.124e-06	0.00316	0.0001505	0.001027	5	29	HLA-DPB1,HLA-DRA,HLA-E,HLA-F,CD74
GO: Cellular Component	GO:0071556	integral component of lumenal side of endoplasmic reticulum membrane		6.124e-06	0.00316	0.0001505	0.001027	5	29	HLA-DPB1,HLA-DRA,HLA-E,HLA-F,CD74
GO: Cellular Component	GO:0005766	primary lysosome		1.576e-05	0.008134	0.0003536	0.002413	9	158	TRAPPC1,GLA,BST2,CAP1,RAP1B,PRCP,PYCARD,CD68,FTL
GO: Cellular Component	GO:0042582	azurophil granule		1.576e-05	0.008134	0.0003536	0.002413	9	158	TRAPPC1,GLA,BST2,CAP1,RAP1B,PRCP,PYCARD,CD68,FTL
GO: Cellular Component	GO:0098576	lumenal side of membrane		1.845e-05	0.009522	0.0003968	0.002708	5	36	HLA-DPB1,HLA-DRA,HLA-E,HLA-F,CD74
GO: Cellular Component	GO:0070161	anchoring junction		1.999e-05	0.01031	0.0004125	0.002815	22	880	PDGFRB,ADAM9,B2M,IRF2,ACTN4,RSU1,JAM2,JAK1,LPXN,PLEC,PDLIM2,CAP1,RAP1B,PLXDC1,CAPN1,CAPZB,CAT,ARPC1B,PDLIM1,ENG,MARCKS,CDH13
GO: Cellular Component	GO:0012507	ER to Golgi transport vesicle membrane		2.21e-05	0.01141	0.000426	0.002907	6	62	HLA-DPB1,HLA-DRA,B2M,HLA-E,HLA-F,CD74
GO: Cellular Component	GO:0010008	endosome membrane		2.229e-05	0.0115	0.000426	0.002907	16	514	HLA-DPB1,HLA-DRA,B2M,HLA-E,RAB11A,HLA-F,RAB8A,EHD2,SORT1,MVB12A,OSBPL9,GPNMB,RAB5B,LAMTOR2,ATP6V0D1,CD68
GO: Cellular Component	GO:0009897	external side of plasma membrane		3.876e-05	0.02	0.0007143	0.004875	15	480	ABCA1,ADAM9,B2M,HLA-E,HLA-F,F3,CXCL12,CLEC2B,ANPEP,APOE,SCARA5,ENTPD1,CD74,ENG,CDH13
GO: Cellular Component	GO:0005788	endoplasmic reticulum lumen		4.599e-05	0.02373	0.0008183	0.005584	12	323	B2M,FBN1,ERAP2,COL21A1,COL14A1,SPARCL1,COL4A1,COL4A2,COL16A1,LAMB1,APOE,COL18A1
GO: Cellular Component	GO:0005765	lysosomal membrane		5.609e-05	0.02894	0.0009336	0.006371	13	383	HLA-DPB1,HLA-DRA,HLA-F,BLOC1S1,SORT1,BST2,RAP1B,LAMTOR2,ANPEP,ATP6V0D1,PRCP,CD68,CD74
GO: Cellular Component	GO:0098852	lytic vacuole membrane		5.609e-05	0.02894	0.0009336	0.006371	13	383	HLA-DPB1,HLA-DRA,HLA-F,BLOC1S1,SORT1,BST2,RAP1B,LAMTOR2,ANPEP,ATP6V0D1,PRCP,CD68,CD74
GO: Cellular Component	GO:0045335	phagocytic vesicle		7.501e-05	0.03871	0.001202	0.008206	8	150	ABCA1,MYO1C,B2M,HLA-E,RAB11A,HLA-F,RAB8A,ATP6V0D1
GO: Cellular Component	GO:0005768	endosome		7.69e-05	0.03968	0.001202	0.008206	23	1033	ABCA1,HLA-DPB1,HLA-DRA,B2M,HLA-E,RAB11A,HLA-F,BLOC1S1,RAB8A,EHD2,SORT1,JAK1,MVB12A,BST2,OSBPL9,GPNMB,RAB5B,DYNC1LI2,LAMTOR2,APOE,ATP6V0D1,CD68,CD74
GO: Cellular Component	GO:0032398	MHC class Ib protein complex		8.454e-05	0.04362	0.001283	0.008755	2	2	HLA-E,HLA-F
GO: Cellular Component	GO:0042612	MHC class I protein complex		8.702e-05	0.0449	0.001283	0.008755	3	10	B2M,HLA-E,HLA-F
GO: Cellular Component	GO:0045121	membrane raft		0.0001167	0.06024	0.001668	0.01138	13	412	ABCA1,MYO1C,EHD2,CFLAR,BST2,RAP1B,LAMTOR2,EFHD2,AQP1,TFPI,MYOF,TNFRSF1A,CDH13
GO: Cellular Component	GO:0098857	membrane microdomain		0.0001196	0.06171	0.001668	0.01138	13	413	ABCA1,MYO1C,EHD2,CFLAR,BST2,RAP1B,LAMTOR2,EFHD2,AQP1,TFPI,MYOF,TNFRSF1A,CDH13
GO: Cellular Component	GO:0005581	collagen trimer		0.0001502	0.07752	0.00204	0.01392	6	87	COL21A1,COL14A1,COL4A1,COL4A2,COL16A1,COL18A1
GO: Cellular Component	GO:0055038	recycling endosome membrane		0.0002043	0.1054	0.002638	0.018	6	92	B2M,HLA-E,RAB11A,HLA-F,RAB8A,EHD2
GO: Cellular Component	GO:0005774	vacuolar membrane		0.0002082	0.1074	0.002638	0.018	13	437	HLA-DPB1,HLA-DRA,HLA-F,BLOC1S1,SORT1,BST2,RAP1B,LAMTOR2,ANPEP,ATP6V0D1,PRCP,CD68,CD74
GO: Cellular Component	GO:0005775	vacuolar lumen		0.0002096	0.1082	0.002638	0.018	8	174	PDGFRB,TRAPPC1,GLA,CAP1,LIPA,PYCARD,CD74,FTL
GO: Cellular Component	GO:0030134	COPII-coated ER to Golgi transport vesicle		0.0002434	0.1256	0.00299	0.02041	6	95	HLA-DPB1,HLA-DRA,B2M,HLA-E,HLA-F,CD74
GO: Cellular Component	GO:0097478	leaflet of membrane bilayer		0.0002757	0.1422	0.003233	0.02206	17	704	ABCA1,HLA-DPB1,HLA-DRA,ADAM9,B2M,HLA-E,HLA-F,F3,CXCL12,CLEC2B,ANPEP,APOE,SCARA5,ENTPD1,CD74,ENG,CDH13
GO: Cellular Component	GO:0098552	side of membrane		0.0002757	0.1422	0.003233	0.02206	17	704	ABCA1,HLA-DPB1,HLA-DRA,ADAM9,B2M,HLA-E,HLA-F,F3,CXCL12,CLEC2B,ANPEP,APOE,SCARA5,ENTPD1,CD74,ENG,CDH13
GO: Cellular Component	GO:0005770	late endosome		0.0003507	0.181	0.004022	0.02744	10	289	HLA-DRA,RAB11A,MVB12A,BST2,OSBPL9,DYNC1LI2,LAMTOR2,APOE,CD68,CD74
GO: Cellular Component	GO:0042613	MHC class II protein complex		0.0003899	0.2012	0.004374	0.02985	3	16	HLA-DPB1,HLA-DRA,CD74
GO: Cellular Component	GO:0030133	transport vesicle		0.0004351	0.2245	0.004777	0.0326	13	472	HLA-DPB1,HLA-DRA,B2M,SYTL2,HLA-E,RAB11A,HLA-F,RAB8A,SORT1,RAB5B,ATP6V0D1,ENTPD1,CD74
GO: Cellular Component	GO:0030016	myofibril		0.0005203	0.2685	0.005593	0.03817	9	250	SPTBN1,PSMA6,ACTN4,MYL9,PLEC,PDLIM2,CALD1,CAPZB,PDLIM1
GO: Cellular Component	GO:0030669	clathrin-coated endocytic vesicle membrane		0.0005332	0.2752	0.005615	0.03832	4	41	HLA-DPB1,HLA-DRA,APOE,CD74
GO: Cellular Component	GO:0032432	actin filament bundle		0.0006372	0.3288	0.006575	0.04487	10	312	MYO1C,ACTN4,MYL9,PLEC,PDLIM2,ANPEP,CAPZB,AQP1,PDLIM1,MARCKS
GO: Cellular Component	GO:0043292	contractile fiber		0.0007473	0.3856	0.007561	0.0516	9	263	SPTBN1,PSMA6,ACTN4,MYL9,PLEC,PDLIM2,CALD1,CAPZB,PDLIM1
GO: Cellular Component	GO:0005839	proteasome core complex		0.0007726	0.3987	0.007667	0.05232	3	20	PSMA6,PSMB8,PSMB9
GO: Cellular Component	GO:0030670	phagocytic vesicle membrane		0.0008025	0.4141	0.007813	0.05332	5	79	B2M,HLA-E,HLA-F,RAB8A,ATP6V0D1
GO: Cellular Component	GO:1990111	spermatoproteasome complex		0.0008225	0.4244	0.007859	0.05364	2	5	PSMB8,PSMB9
GO: Cellular Component	GO:0098644	complex of collagen trimers		0.0008953	0.462	0.0084	0.05732	3	21	COL4A1,COL4A2,COL16A1
GO: Cellular Component	GO:0030863	cortical cytoskeleton		0.001048	0.5406	0.009654	0.06588	6	125	SPTBN1,ACTN4,PDLIM2,CAP1,CALD1,CAPZB
GO: Cellular Component	GO:0005593	FACIT collagen trimer		0.001226	0.6328	0.0111	0.07576	2	6	COL14A1,COL16A1
GO: Cellular Component	GO:0097517	contractile actin filament bundle		0.001306	0.6737	0.01142	0.07792	5	88	MYO1C,ACTN4,MYL9,PDLIM2,PDLIM1
GO: Cellular Component	GO:0001725	stress fiber		0.001306	0.6737	0.01142	0.07792	5	88	MYO1C,ACTN4,MYL9,PDLIM2,PDLIM1
GO: Cellular Component	GO:0035578	azurophil granule lumen		0.001516	0.7823	0.01304	0.08897	5	91	TRAPPC1,GLA,CAP1,PYCARD,FTL
GO: Cellular Component	GO:0030662	coated vesicle membrane		0.001682	0.8679	0.0142	0.09692	7	186	HLA-DPB1,HLA-DRA,B2M,HLA-E,HLA-F,APOE,CD74
GO: Cellular Component	GO:0005587	collagen type IV trimer		0.001706	0.8805	0.0142	0.09692	2	7	COL4A1,COL4A2
GO: Cellular Component	GO:1905368	peptidase complex		0.00201	1	0.01647	0.1124	5	97	PSMA6,PSMB8,PSMB9,PSME1,F3
GO: Cellular Component	GO:0035577	azurophil granule membrane		0.002108	1	0.017	0.116	4	59	BST2,RAP1B,PRCP,CD68
GO: Cellular Component	GO:0042641	actomyosin		0.002199	1	0.01742	0.1189	5	99	MYO1C,ACTN4,MYL9,PDLIM2,PDLIM1
GO: Cellular Component	GO:0098642	network-forming collagen trimer		0.002262	1	0.01742	0.1189	2	8	COL4A1,COL4A2
GO: Cellular Component	GO:0098645	collagen network		0.002262	1	0.01742	0.1189	2	8	COL4A1,COL4A2
GO: Cellular Component	GO:0030135	coated vesicle		0.002326	1	0.01765	0.1204	9	310	HLA-DPB1,HLA-DRA,B2M,HLA-E,HLA-F,RAB8A,SORT1,APOE,CD74
GO: Cellular Component	GO:0045334	clathrin-coated endocytic vesicle		0.002682	1	0.02006	0.1369	4	63	HLA-DPB1,HLA-DRA,APOE,CD74
GO: Cellular Component	GO:0098651	basement membrane collagen trimer		0.00289	1	0.0213	0.1454	2	9	COL4A1,COL4A2
GO: Cellular Component	GO:0005901	caveola		0.002959	1	0.02151	0.1468	5	106	EHD2,AQP1,TFPI,MYOF,CDH13
GO: Cellular Component	GO:0000502	proteasome complex		0.003177	1	0.02277	0.1554	4	66	PSMA6,PSMB8,PSMB9,PSME1
GO: Cellular Component	GO:0005789	endoplasmic reticulum membrane		0.003977	1	0.02811	0.1919	20	1136	EPHX1,CLN8,ABCA1,HLA-DPB1,HLA-DRA,B2M,HLA-E,HLA-F,SORT1,LMF2,ERAP2,NOTCH3,ATL3,POR,IFI27,HSD3B7,TKT,TRIQK,CD74,CYB5A
GO: Cellular Component	GO:0098827	endoplasmic reticulum subcompartment		0.004175	1	0.02912	0.1987	20	1141	EPHX1,CLN8,ABCA1,HLA-DPB1,HLA-DRA,B2M,HLA-E,HLA-F,SORT1,LMF2,ERAP2,NOTCH3,ATL3,POR,IFI27,HSD3B7,TKT,TRIQK,CD74,CYB5A
GO: Cellular Component	GO:1905369	endopeptidase complex		0.004346	1	0.02962	0.2021	4	72	PSMA6,PSMB8,PSMB9,PSME1
GO: Cellular Component	GO:0019774	proteasome core complex, beta-subunit complex		0.004363	1	0.02962	0.2021	2	11	PSMB8,PSMB9
GO: Cellular Component	GO:0015629	actin cytoskeleton		0.004552	1	0.03012	0.2055	16	837	MYO1C,SPTBN1,ACTN4,MYL9,LPXN,PLEC,PDLIM2,NOTCH3,CAP1,CALD1,ANPEP,CAPZB,AQP1,ARPC1B,PDLIM1,MARCKS
GO: Cellular Component	GO:0005769	early endosome		0.004553	1	0.03012	0.2055	10	408	B2M,HLA-E,HLA-F,BLOC1S1,EHD2,SORT1,GPNMB,RAB5B,APOE,ATP6V0D1
GO: Cellular Component	GO:0030176	integral component of endoplasmic reticulum membrane		0.004751	1	0.03103	0.2118	6	169	HLA-DPB1,HLA-DRA,B2M,HLA-E,HLA-F,CD74
GO: Cellular Component	GO:0042175	nuclear outer membrane-endoplasmic reticulum membrane network		0.005005	1	0.03188	0.2175	20	1160	EPHX1,CLN8,ABCA1,HLA-DPB1,HLA-DRA,B2M,HLA-E,HLA-F,SORT1,LMF2,ERAP2,NOTCH3,ATL3,POR,IFI27,HSD3B7,TKT,TRIQK,CD74,CYB5A
GO: Cellular Component	GO:0031984	organelle subcompartment		0.005042	1	0.03188	0.2175	28	1831	EPHX1,CLN8,ABCA1,HLA-DPB1,HLA-DRA,B2M,HLA-E,RAB11A,HLA-F,TRAPPC1,RAB8A,SORT1,LMF2,ERAP2,NOTCH3,ATL3,POR,IFI27,ARF3,HSD3B7,TKT,SRGN,PYCARD,TRIQK,GLIPR2,CD74,TNFRSF1A,CYB5A
GO: Cellular Component	GO:0031941	filamentous actin		0.005066	1	0.03188	0.2175	3	38	MYO1C,PDLIM2,PDLIM1
GO: Cellular Component	GO:0030017	sarcomere		0.005441	1	0.03382	0.2308	7	230	SPTBN1,PSMA6,ACTN4,MYL9,PDLIM2,CAPZB,PDLIM1
GO: Cellular Component	GO:0031227	intrinsic component of endoplasmic reticulum membrane		0.005931	1	0.03643	0.2486	6	177	HLA-DPB1,HLA-DRA,B2M,HLA-E,HLA-F,CD74
GO: Cellular Component	GO:0030658	transport vesicle membrane		0.006526	1	0.03962	0.2704	7	238	HLA-DPB1,HLA-DRA,B2M,HLA-E,HLA-F,RAB5B,CD74
GO: Cellular Component	GO:0000139	Golgi membrane		0.006611	1	0.03967	0.2707	15	794	HLA-DPB1,HLA-DRA,B2M,HLA-E,HLA-F,TRAPPC1,RAB8A,SORT1,NOTCH3,ARF3,SRGN,PYCARD,GLIPR2,CD74,TNFRSF1A
GO: Cellular Component	GO:0005794	Golgi apparatus		0.007395	1	0.04386	0.2993	26	1710	SPRY1,ABCA1,PDGFRB,HLA-DPB1,HLA-DRA,B2M,HLA-E,RAB11A,HLA-F,TRAPPC1,RAB8A,SORT1,GLA,MVB12A,BST2,OSBPL9,NOTCH3,SEC14L1,CAT,APOE,ARF3,SRGN,PYCARD,GLIPR2,CD74,TNFRSF1A
GO: Cellular Component	GO:0044853	plasma membrane raft		0.009227	1	0.04927	0.3362	5	139	EHD2,AQP1,TFPI,MYOF,CDH13
GO: Cellular Component	GO:0098965	extracellular matrix of synaptic cleft		0.009262	1	0.04927	0.3362	1	1	SPARCL1
GO: Cellular Component	GO:0043626	PCNA complex		0.009262	1	0.04927	0.3362	1	1	PCNA
GO: Cellular Component	GO:0005596	collagen type XIV trimer		0.009262	1	0.04927	0.3362	1	1	COL14A1
GO: Cellular Component	GO:0005597	collagen type XVI trimer		0.009262	1	0.04927	0.3362	1	1	COL16A1
GO: Cellular Component	GO:0044796	DNA polymerase processivity factor complex		0.009262	1	0.04927	0.3362	1	1	PCNA
GO: Cellular Component	GO:0043257	laminin-8 complex		0.009262	1	0.04927	0.3362	1	1	LAMB1
GO: Cellular Component	GO:0034753	nuclear aryl hydrocarbon receptor complex		0.009262	1	0.04927	0.3362	1	1	AHR
GO: Cellular Component	GO:0034752	cytosolic aryl hydrocarbon receptor complex		0.009262	1	0.04927	0.3362	1	1	AHR
GO: Cellular Component	GO:0035693	NOS2-CD74 complex		0.009262	1	0.04927	0.3362	1	1	CD74
GO: Cellular Component	GO:0030864	cortical actin cytoskeleton		0.009507	1	0.04995	0.3409	4	90	SPTBN1,PDLIM2,CAP1,CALD1
GO: Cellular Component	GO:0030667	secretory granule membrane		0.009607	1	0.04995	0.3409	8	320	BST2,RAB5B,RAP1B,LAMTOR2,ANPEP,AQP1,PRCP,CD68
GO: Cellular Component	GO:0031902	late endosome membrane		0.009778	1	0.04995	0.3409	5	141	HLA-DRA,MVB12A,OSBPL9,LAMTOR2,CD68
GO: Cellular Component	GO:0005903	brush border		0.009778	1	0.04995	0.3409	5	141	MYO1C,PLEC,ANPEP,CAPZB,AQP1
Gene Ontology (GO) terms of HomC
Category	ID	Name	Source	p-value	q-value Bonferroni	q-value FDR B&H	q-value FDR B&Y	Hit Count in Query List	Hit Count in Genome	Hit in Query List
GO: Molecular Function	GO:0043565	sequence-specific DNA binding		4.925e-11	3.32e-08	3.32e-08	2.354e-07	55	1799	BHLHE41,ZNF131,KDM5B,CEBPD,ARID4B,CENPC,TSPYL2,PER1,IRF1,MCM7,ZNF395,NR4A1,SIX4,EZH2,HNRNPA2B1,PRDM2,HNRNPL,KLF2,CSRNP1,JUN,PER3,NFIC,KMT2A,HES1,GOLGB1,FOXC1,HSPD1,FOXO1,FOXO3,ARID4A,TBPL1,FOS,FOSB,POLR2A,NR4A2,OSR2,HBP1,CBX4,SKIL,ZHX2,NR1D1,CREB5,TIPARP,IKZF5,RLF,KLF10,EGR1,HEY1,EGR3,ZBTB10,ATF3,SNAPC1,EP300,ZNF292,MAF
GO: Molecular Function	GO:0008134	transcription factor binding		2.999e-10	2.021e-07	8.168e-08	5.792e-07	32	740	BHLHE41,KDM3A,PER1,NR4A1,EZH2,DDX3X,JUN,PER3,PIK3R1,HES1,HSPA1A,HSPA8,FKBP4,FOXC1,KPNA2,FOXO1,FOXO3,FOS,FOSB,WWP2,NR4A2,ID1,ID2,ID3,ID4,NR1D1,JMJD1C,NOP58,EGR1,HEY1,FUS,EP300
GO: Molecular Function	GO:0044183	protein folding chaperone		3.956e-10	2.666e-07	8.168e-08	5.792e-07	9	37	HSPA1A,HSPA1B,HSPA2,HSPA8,HSP90AA1,HSP90AB1,DNAJB1,TCP1,DNAJB6
GO: Molecular Function	GO:0003690	double-stranded DNA binding		5.178e-10	3.49e-07	8.168e-08	5.792e-07	53	1804	BHLHE41,ZNF131,KDM5B,CEBPD,ARID4B,CENPC,TSPYL2,PER1,IRF1,MCM7,ZNF395,NR4A1,SIX4,EZH2,PRDM2,HNRNPL,KLF2,CSRNP1,JUN,PER3,NFIC,HES1,FOXC1,HSPD1,HNRNPDL,FOXO1,FOXO3,ARID4A,TBPL1,FOS,FOSB,POLR2A,NR4A2,OSR2,HBP1,CBX4,SKIL,ZHX2,NR1D1,CREB5,TIPARP,IKZF5,RLF,KLF10,EGR1,HEY1,EGR3,ZBTB10,ATF3,POLG2,EP300,ZNF292,MAF
GO: Molecular Function	GO:0003723	RNA binding		6.295e-10	4.243e-07	8.168e-08	5.792e-07	56	1982	SRRM1,AHCYL1,BCLAF1,TNRC6B,RSRC2,EZH2,YTHDC1,HNRNPA2B1,HNRNPC,DDX3X,HNRNPL,JUN,UBC,RBM25,JMJD6,NUFIP2,TRA2A,RPL22L1,HSPA1A,HSPA1B,HSPA8,FKBP4,GOLGB1,HSP90AA1,HSP90AB1,KPNA2,HSPD1,HNRNPDL,HSPE1,ZC3H12A,SRSF2,SRSF3,SRSF5,NOP56,TRA2B,TCP1,CDKN2AIP,POLR2A,HBP1,DDX51,CBX4,PRR3,PABPC1,ZFP36,PCF11,PPP1R10,RBM22,MRPL18,NOP58,CFAP20,EIF4A2,CAPRIN2,EIF5,FUS,DBR1,EP300
GO: Molecular Function	GO:1990837	sequence-specific double-stranded DNA binding		7.271e-10	4.901e-07	8.168e-08	5.792e-07	51	1711	BHLHE41,ZNF131,KDM5B,CEBPD,ARID4B,CENPC,TSPYL2,PER1,IRF1,MCM7,ZNF395,NR4A1,SIX4,EZH2,PRDM2,HNRNPL,KLF2,CSRNP1,JUN,PER3,NFIC,HES1,FOXC1,HSPD1,FOXO1,FOXO3,ARID4A,TBPL1,FOS,FOSB,POLR2A,NR4A2,OSR2,HBP1,CBX4,SKIL,ZHX2,NR1D1,CREB5,TIPARP,IKZF5,RLF,KLF10,EGR1,HEY1,EGR3,ZBTB10,ATF3,EP300,ZNF292,MAF
GO: Molecular Function	GO:0001228	DNA-binding transcription activator activity, RNA polymerase II-specific		3.776e-09	2.545e-06	3.636e-07	2.578e-06	25	520	ZNF131,CEBPD,IRF1,ZNF395,NR4A1,SIX4,PRDM2,CSRNP1,JUN,NFIC,FOXC1,FOXO1,FOXO3,FOS,FOSB,NR4A2,OSR2,CREB5,RLF,KLF10,EGR1,EGR3,ATF3,ZNF292,MAF
GO: Molecular Function	GO:0001216	DNA-binding transcription activator activity		4.405e-09	2.969e-06	3.712e-07	2.632e-06	25	524	ZNF131,CEBPD,IRF1,ZNF395,NR4A1,SIX4,PRDM2,CSRNP1,JUN,NFIC,FOXC1,FOXO1,FOXO3,FOS,FOSB,NR4A2,OSR2,CREB5,RLF,KLF10,EGR1,EGR3,ATF3,ZNF292,MAF
GO: Molecular Function	GO:0001067	transcription regulatory region nucleic acid binding		2.387e-08	1.609e-05	1.788e-06	1.268e-05	47	1670	BHLHE41,ZNF131,CEBPD,ARID4B,PER1,IRF1,ZNF395,NR4A1,SIX4,EZH2,HNRNPA2B1,PRDM2,HNRNPL,KLF2,CSRNP1,JUN,PER3,NFIC,HES1,FOXC1,FOXO1,FOXO3,ARID4A,TBPL1,FOS,FOSB,POLR2A,NR4A2,OSR2,HBP1,CBX4,SKIL,ZHX2,NR1D1,CREB5,TIPARP,IKZF5,RLF,KLF10,EGR1,HEY1,EGR3,ZBTB10,ATF3,EP300,ZNF292,MAF
GO: Molecular Function	GO:0031072	heat shock protein binding		4.277e-08	2.883e-05	2.883e-06	2.044e-05	13	154	HSPA1A,HSPA1B,HSPA2,HSPA8,FKBP4,HSP90AB1,DNAJB1,BAG3,DNAJB6,CHORDC1,AHSA1,ZFP36,PTGES3
GO: Molecular Function	GO:0051082	unfolded protein binding		5.311e-08	3.579e-05	3.254e-06	2.307e-05	12	130	HSPA1A,HSPA1B,HSPA2,HSPA8,HSP90AA1,HSP90AB1,HSPD1,HSPE1,DNAJB1,TCP1,DNAJB6,PTGES3
GO: Molecular Function	GO:0000976	transcription cis-regulatory region binding		6.055e-08	4.081e-05	3.401e-06	2.412e-05	46	1665	BHLHE41,ZNF131,CEBPD,ARID4B,PER1,IRF1,ZNF395,NR4A1,SIX4,EZH2,PRDM2,HNRNPL,KLF2,CSRNP1,JUN,PER3,NFIC,HES1,FOXC1,FOXO1,FOXO3,ARID4A,TBPL1,FOS,FOSB,POLR2A,NR4A2,OSR2,HBP1,CBX4,SKIL,ZHX2,NR1D1,CREB5,TIPARP,IKZF5,RLF,KLF10,EGR1,HEY1,EGR3,ZBTB10,ATF3,EP300,ZNF292,MAF
GO: Molecular Function	GO:0140110	transcription regulator activity		9.323e-08	6.283e-05	4.833e-06	3.427e-05	51	1980	BHLHE41,ZNF131,KDM3A,KDM5B,CEBPD,BCLAF1,KDM3B,IRF1,ZNF395,NR4A1,SIX4,EZH2,PRDM2,KLF2,CSRNP1,JUN,NFIC,EID1,HES1,HSPA1A,FOXC1,FOXO1,FOXO3,DNAJB1,SRSF2,FOS,FOSB,NR4A2,ID1,ID2,OSR2,ID3,ID4,HBP1,CBX4,SKIL,ZHX2,NR1D1,JMJD1C,CREB5,IKZF5,RLF,KLF10,EGR1,HEY1,EGR3,ATF3,FUS,EP300,ZNF292,MAF
GO: Molecular Function	GO:0051087	chaperone binding		1.018e-07	6.863e-05	4.902e-06	3.476e-05	11	112	HES1,HSPA2,HSPA8,TBCC,HSPD1,HSPE1,DNAJB1,BAG3,DNAJB6,AHSA1,PTGES3
GO: Molecular Function	GO:0070182	DNA polymerase binding		1.735e-07	0.0001169	7.797e-06	5.529e-05	6	22	HNRNPA2B1,HSP90AA1,HSP90AB1,RMRP,POLG2,PTGES3
GO: Molecular Function	GO:0031625	ubiquitin protein ligase binding		2.416e-07	0.0001628	1.018e-05	7.217e-05	17	313	PER1,JUN,UBB,UBC,PER3,PIK3R1,ARIH1,HSPA1A,HSPA1B,HSPA8,HSP90AA1,HSP90AB1,HSPD1,FOXO1,TCP1,POLR2A,TXNIP
GO: Molecular Function	GO:0044389	ubiquitin-like protein ligase binding		5.524e-07	0.0003723	2.165e-05	0.0001535	17	332	PER1,JUN,UBB,UBC,PER3,PIK3R1,ARIH1,HSPA1A,HSPA1B,HSPA8,HSP90AA1,HSP90AB1,HSPD1,FOXO1,TCP1,POLR2A,TXNIP
GO: Molecular Function	GO:0003682	chromatin binding		5.783e-07	0.0003898	2.165e-05	0.0001535	25	675	KDM3A,TSPYL2,ASH1L,PER1,KDM3B,EZH2,HNRNPC,WAC,JUN,KMT2A,HES1,FOXC1,FOXO1,FOXO3,ZC3H12A,FOS,POLR2A,CBX4,SKIL,JMJD1C,BRD2,EGR1,MPHOSPH8,FUS,EP300
GO: Molecular Function	GO:0030235	nitric-oxide synthase regulator activity		3.944e-06	0.002658	0.0001399	0.000992	4	10	HSP90AA1,HSP90AB1,CALM1,DYNLL1
GO: Molecular Function	GO:0000977	RNA polymerase II transcription regulatory region sequence-specific DNA binding		7.199e-06	0.004852	0.0002426	0.00172	39	1551	BHLHE41,ZNF131,CEBPD,PER1,IRF1,ZNF395,NR4A1,SIX4,EZH2,PRDM2,KLF2,CSRNP1,JUN,NFIC,HES1,FOXC1,FOXO1,FOXO3,TBPL1,FOS,FOSB,NR4A2,OSR2,HBP1,SKIL,ZHX2,NR1D1,CREB5,IKZF5,RLF,KLF10,EGR1,HEY1,EGR3,ZBTB10,ATF3,EP300,ZNF292,MAF
GO: Molecular Function	GO:0004517	nitric-oxide synthase activity		1.305e-05	0.008798	0.0004189	0.002971	4	13	HSP90AA1,HSP90AB1,CALM1,DYNLL1
GO: Molecular Function	GO:0060590	ATPase regulator activity		1.946e-05	0.01311	0.0005961	0.004227	6	47	HSPH1,DNAJB1,BAG3,DNAJB6,AHSA1,ATP1B2
GO: Molecular Function	GO:0032452	histone demethylase activity		2.193e-05	0.01478	0.0005988	0.004246	5	29	KDM3A,KDM5B,KDM3B,JMJD6,JMJD1C
GO: Molecular Function	GO:0140457	protein demethylase activity		2.193e-05	0.01478	0.0005988	0.004246	5	29	KDM3A,KDM5B,KDM3B,JMJD6,JMJD1C
GO: Molecular Function	GO:0140297	DNA-binding transcription factor binding		2.221e-05	0.01497	0.0005988	0.004246	17	438	BHLHE41,KDM3A,NR4A1,JUN,PIK3R1,HES1,HSPA1A,FKBP4,KPNA2,FOS,WWP2,NR4A2,ID2,ID4,JMJD1C,FUS,EP300
GO: Molecular Function	GO:0030234	enzyme regulator activity		2.764e-05	0.01863	0.0006976	0.004947	33	1288	NET1,HSPH1,HNRNPC,DDX3X,CKS1B,JUN,PIK3R1,CCNL1,EID1,GNAS,HSP90AA1,HSP90AB1,DNAJB1,CALM1,PIK3R3,BAG3,SOCS3,DNAJB6,CASP3,PLEKHG2,AHSA1,RGS16,PPP1R3C,TXNIP,CCNG2,PPP1R10,FAM13A,EIF5,LRP6,SERPINB1,DYNLL1,POLG2,ATP1B2
GO: Molecular Function	GO:0001046	core promoter sequence-specific DNA binding		2.795e-05	0.01884	0.0006976	0.004947	6	50	EZH2,TBPL1,FOS,POLR2A,KLF10,EGR1
GO: Molecular Function	GO:0055131	C3HC4-type RING finger domain binding		3.281e-05	0.02211	0.0007897	0.0056	3	6	HSPA1A,HSPA1B,HSPA8
GO: Molecular Function	GO:0000987	cis-regulatory region sequence-specific DNA binding		4.734e-05	0.03191	0.0011	0.007802	32	1265	BHLHE41,ZNF131,CEBPD,PER1,IRF1,ZNF395,NR4A1,SIX4,EZH2,KLF2,JUN,NFIC,HES1,FOXC1,FOXO1,FOXO3,FOS,FOSB,NR4A2,HBP1,SKIL,NR1D1,CREB5,TIPARP,IKZF5,KLF10,EGR1,HEY1,EGR3,ATF3,EP300,MAF
GO: Molecular Function	GO:1990247	N6-methyladenosine-containing RNA binding		5.69e-05	0.03835	0.001278	0.009065	3	7	YTHDC1,HNRNPA2B1,HNRNPC
GO: Molecular Function	GO:0140416	transcription regulator inhibitor activity		6.688e-05	0.04508	0.001439	0.01021	4	19	ID1,ID2,ID3,ID4
GO: Molecular Function	GO:0031490	chromatin DNA binding		6.833e-05	0.04606	0.001439	0.01021	8	114	KDM3A,PER1,KDM3B,EZH2,HNRNPC,FOXO3,JMJD1C,EP300
GO: Molecular Function	GO:0000981	DNA-binding transcription factor activity, RNA polymerase II-specific		7.56e-05	0.05095	0.001544	0.01095	34	1416	BHLHE41,ZNF131,CEBPD,IRF1,ZNF395,NR4A1,SIX4,PRDM2,KLF2,CSRNP1,JUN,NFIC,HES1,FOXC1,FOXO1,FOXO3,FOS,FOSB,NR4A2,OSR2,HBP1,SKIL,ZHX2,NR1D1,CREB5,IKZF5,RLF,KLF10,EGR1,HEY1,EGR3,ATF3,ZNF292,MAF
GO: Molecular Function	GO:0035259	glucocorticoid receptor binding		8.282e-05	0.05582	0.001575	0.01117	4	20	NR4A1,FKBP4,NR4A2,EP300
GO: Molecular Function	GO:0000978	RNA polymerase II cis-regulatory region sequence-specific DNA binding		8.289e-05	0.05587	0.001575	0.01117	31	1244	BHLHE41,ZNF131,CEBPD,PER1,IRF1,ZNF395,NR4A1,SIX4,EZH2,KLF2,JUN,NFIC,HES1,FOXC1,FOXO1,FOXO3,FOS,FOSB,NR4A2,HBP1,SKIL,NR1D1,CREB5,IKZF5,KLF10,EGR1,HEY1,EGR3,ATF3,EP300,MAF
GO: Molecular Function	GO:0001227	DNA-binding transcription repressor activity, RNA polymerase II-specific		8.645e-05	0.05827	0.001575	0.01117	14	350	BHLHE41,ZNF131,PRDM2,JUN,HES1,FOXO1,FOXO3,OSR2,HBP1,SKIL,NR1D1,IKZF5,HEY1,ATF3
GO: Molecular Function	GO:0001217	DNA-binding transcription repressor activity		8.645e-05	0.05827	0.001575	0.01117	14	350	BHLHE41,ZNF131,PRDM2,JUN,HES1,FOXO1,FOXO3,OSR2,HBP1,SKIL,NR1D1,IKZF5,HEY1,ATF3
GO: Molecular Function	GO:0032451	demethylase activity		9.646e-05	0.06501	0.001711	0.01213	5	39	KDM3A,KDM5B,KDM3B,JMJD6,JMJD1C
GO: Molecular Function	GO:0061629	RNA polymerase II-specific DNA-binding transcription factor binding		0.0001031	0.06947	0.001769	0.01255	13	312	BHLHE41,KDM3A,NR4A1,JUN,PIK3R1,HSPA1A,FKBP4,FOS,NR4A2,ID2,JMJD1C,FUS,EP300
GO: Molecular Function	GO:0036002	pre-mRNA binding		0.000105	0.07077	0.001769	0.01255	6	63	HNRNPA2B1,HNRNPL,SRSF2,TRA2B,RBM22,EP300
GO: Molecular Function	GO:0097718	disordered domain specific binding		0.0001092	0.07358	0.001795	0.01273	5	40	HSPA1A,HSPA2,HSP90AA1,HSP90AB1,CALM1
GO: Molecular Function	GO:0019207	kinase regulator activity		0.0001145	0.07718	0.001838	0.01303	11	232	DDX3X,CKS1B,PIK3R1,CCNL1,HSP90AB1,CALM1,PIK3R3,SOCS3,CASP3,CCNG2,LRP6
GO: Molecular Function	GO:0000979	RNA polymerase II core promoter sequence-specific DNA binding		0.0001227	0.08271	0.001923	0.01364	4	22	EZH2,TBPL1,FOS,EGR1
GO: Molecular Function	GO:0002135	CTP binding		0.0001439	0.09699	0.002204	0.01563	2	2	HSP90AA1,HSP90AB1
GO: Molecular Function	GO:0003700	DNA-binding transcription factor activity		0.0001953	0.1317	0.002926	0.02075	34	1488	BHLHE41,ZNF131,CEBPD,IRF1,ZNF395,NR4A1,SIX4,PRDM2,KLF2,CSRNP1,JUN,NFIC,HES1,FOXC1,FOXO1,FOXO3,FOS,FOSB,NR4A2,OSR2,HBP1,SKIL,ZHX2,NR1D1,CREB5,IKZF5,RLF,KLF10,EGR1,HEY1,EGR3,ATF3,ZNF292,MAF
GO: Molecular Function	GO:1990841	promoter-specific chromatin binding		0.0002044	0.1378	0.002951	0.02093	6	71	EZH2,FOXC1,FOXO1,POLR2A,EGR1,EP300
GO: Molecular Function	GO:0003727	single-stranded RNA binding		0.0002109	0.1421	0.002951	0.02093	7	101	HNRNPC,DDX3X,JMJD6,HNRNPDL,TRA2B,CBX4,PABPC1
GO: Molecular Function	GO:0042393	histone binding		0.0002124	0.1432	0.002951	0.02093	11	249	KDM5B,ING1,TSPYL2,NASP,KMT2E,CKS1B,KMT2A,SPTY2D1,CBX4,BRD2,MPHOSPH8
GO: Molecular Function	GO:0048156	tau protein binding		0.0002146	0.1446	0.002951	0.02093	5	46	HSPA2,FKBP4,HSP90AA1,HSP90AB1,EP300
GO: Molecular Function	GO:0019900	kinase binding		0.0002518	0.1697	0.003392	0.02406	25	969	PER1,DDX3X,CKS1B,PER3,PIK3R1,CCNL1,HES1,RNF138,HSP90AA1,HSP90AB1,FOXO3,SRSF2,SRSF5,CALM1,PPM1D,DUSP1,POLR2A,PIK3R3,SOCS3,CASP3,ZFP36,RHOB,CCNG2,EP300,NIN
GO: Molecular Function	GO:0001221	transcription coregulator binding		0.0002567	0.173	0.003392	0.02406	6	74	PER1,EZH2,PER3,FOXO1,FOXO3,NR1D1
GO: Molecular Function	GO:0050998	nitric-oxide synthase binding		0.0003247	0.2188	0.004129	0.02928	4	28	HSP90AA1,HSP90AB1,CALM1,DYNLL1
GO: Molecular Function	GO:0001671	ATPase activator activity		0.0003247	0.2188	0.004129	0.02928	4	28	DNAJB1,DNAJB6,AHSA1,ATP1B2
GO: Molecular Function	GO:0097157	pre-mRNA intronic binding		0.0003422	0.2306	0.004271	0.03029	3	12	HNRNPA2B1,HNRNPL,EP300
GO: Molecular Function	GO:0070063	RNA polymerase binding		0.0004196	0.2828	0.004957	0.03515	6	81	WAC,SPTY2D1,FOXO3,ZFP36,PCF11,CTR9
GO: Molecular Function	GO:0017098	sulfonylurea receptor binding		0.0004232	0.2852	0.004957	0.03515	2	3	HSP90AA1,HSP90AB1
GO: Molecular Function	GO:0003968	RNA-directed 5'-3' RNA polymerase activity		0.0004232	0.2852	0.004957	0.03515	2	3	POLR2A,RMRP
GO: Molecular Function	GO:0051787	misfolded protein binding		0.0004265	0.2875	0.004957	0.03515	4	30	HSPA1A,HSPA1B,HSPA2,HSPA8
GO: Molecular Function	GO:0032454	histone demethylase activity (H3-K9 specific)		0.0004409	0.2972	0.005037	0.03572	3	13	KDM3A,KDM3B,JMJD1C
GO: Molecular Function	GO:0016887	ATPase		0.0005133	0.3459	0.005766	0.04089	17	569	HSPH1,MCM7,DDX3X,HSPA1A,HSPA1B,HSPA2,HSPA8,HSP90AA1,HSPD1,DNAJB1,BAG3,DNAJB6,DDX51,KATNA1,AHSA1,EIF4A2,ATP1B2
GO: Molecular Function	GO:0016922	nuclear receptor binding		0.0006331	0.4267	0.006987	0.04955	7	121	KDM3A,NR4A1,PIK3R1,FKBP4,NR4A2,FUS,EP300
GO: Molecular Function	GO:0017111	nucleoside-triphosphatase activity		0.0006428	0.4332	0.006987	0.04955	31	1399	NET1,HSPH1,MCM7,RGS21,DDX3X,JUN,GNAS,HSPA1A,HSPA1B,HSPA2,HSPA8,TBCC,HSP90AA1,HSPD1,DNAJB1,BAG3,DNAJB6,DDX51,PLEKHG2,KATNA1,AHSA1,RGS16,ARL4D,RHOB,FAM13A,RASL11A,EIF4A2,EIF5,RASD1,DYNLL1,ATP1B2
GO: Molecular Function	GO:0070717	poly-purine tract binding		0.0006953	0.4686	0.007215	0.05116	4	34	DDX3X,HNRNPDL,TRA2B,PABPC1
GO: Molecular Function	GO:0001222	transcription corepressor binding		0.0006953	0.4686	0.007215	0.05116	4	34	PER1,EZH2,PER3,NR1D1
GO: Molecular Function	GO:0051427	hormone receptor binding		0.0006958	0.469	0.007215	0.05116	9	200	KDM3A,NR4A1,PIK3R1,GNAS,FKBP4,NR4A2,JMJD1C,FUS,EP300
GO: Molecular Function	GO:0051213	dioxygenase activity		0.0008269	0.5574	0.008213	0.05824	6	92	KDM3A,KDM5B,KDM3B,JMJD6,JMJD1C,RSBN1
GO: Molecular Function	GO:0002134	UTP binding		0.0008397	0.5659	0.008213	0.05824	2	4	HSP90AA1,HSP90AB1
GO: Molecular Function	GO:0032564	dATP binding		0.0008397	0.5659	0.008213	0.05824	2	4	HSP90AA1,HSP90AB1
GO: Molecular Function	GO:0046935	1-phosphatidylinositol-3-kinase regulator activity		0.0008407	0.5667	0.008213	0.05824	3	16	PIK3R1,PIK3R3,SOCS3
GO: Molecular Function	GO:0023026	MHC class II protein complex binding		0.001012	0.682	0.009744	0.06909	3	17	HSPA8,HSP90AA1,HSP90AB1
GO: Molecular Function	GO:0042826	histone deacetylase binding		0.001106	0.7454	0.0105	0.07445	7	133	BHLHE41,HES1,HSPA1A,HSPA1B,HSP90AA1,HSP90AB1,KPNA2
GO: Molecular Function	GO:0019904	protein domain specific binding		0.001216	0.8198	0.01118	0.07925	21	842	IST1,MCL1,HNRNPC,JUN,PIK3R1,HES1,GNAS,HSPA1A,HSPA1B,HSPA2,HSPA8,HSP90AA1,HSP90AB1,SRSF5,CALM1,TRA2B,ID3,SKIL,IKZF5,CTR9,DYNLL1
GO: Molecular Function	GO:0016462	pyrophosphatase activity		0.001217	0.82	0.01118	0.07925	31	1455	NET1,HSPH1,MCM7,RGS21,DDX3X,JUN,GNAS,HSPA1A,HSPA1B,HSPA2,HSPA8,TBCC,HSP90AA1,HSPD1,DNAJB1,BAG3,DNAJB6,DDX51,PLEKHG2,KATNA1,AHSA1,RGS16,ARL4D,RHOB,FAM13A,RASL11A,EIF4A2,EIF5,RASD1,DYNLL1,ATP1B2
GO: Molecular Function	GO:0016817	hydrolase activity, acting on acid anhydrides		0.001244	0.8382	0.01118	0.07925	31	1457	NET1,HSPH1,MCM7,RGS21,DDX3X,JUN,GNAS,HSPA1A,HSPA1B,HSPA2,HSPA8,TBCC,HSP90AA1,HSPD1,DNAJB1,BAG3,DNAJB6,DDX51,PLEKHG2,KATNA1,AHSA1,RGS16,ARL4D,RHOB,FAM13A,RASL11A,EIF4A2,EIF5,RASD1,DYNLL1,ATP1B2
GO: Molecular Function	GO:0016818	hydrolase activity, acting on acid anhydrides, in phosphorus-containing anhydrides		0.001244	0.8382	0.01118	0.07925	31	1457	NET1,HSPH1,MCM7,RGS21,DDX3X,JUN,GNAS,HSPA1A,HSPA1B,HSPA2,HSPA8,TBCC,HSP90AA1,HSPD1,DNAJB1,BAG3,DNAJB6,DDX51,PLEKHG2,KATNA1,AHSA1,RGS16,ARL4D,RHOB,FAM13A,RASL11A,EIF4A2,EIF5,RASD1,DYNLL1,ATP1B2
GO: Molecular Function	GO:0010856	adenylate cyclase activator activity		0.001388	0.9358	0.012	0.08508	2	5	GNAS,CALM1
GO: Molecular Function	GO:0032557	pyrimidine ribonucleotide binding		0.001388	0.9358	0.012	0.08508	2	5	HSP90AA1,HSP90AB1
GO: Molecular Function	GO:0032558	adenyl deoxyribonucleotide binding		0.001388	0.9358	0.012	0.08508	2	5	HSP90AA1,HSP90AB1
GO: Molecular Function	GO:0002039	p53 binding		0.001811	1	0.01545	0.1096	5	73	BCL2L12,HSPD1,CDKN2AIP,PTGES3,EP300
GO: Molecular Function	GO:0035014	phosphatidylinositol 3-kinase regulator activity		0.001911	1	0.0161	0.1142	3	21	PIK3R1,PIK3R3,SOCS3
GO: Molecular Function	GO:0044877	protein-containing complex binding		0.001961	1	0.01631	0.1157	32	1565	PLK2,NASP,IST1,MCL1,EZH2,HNRNPC,DDX3X,JUN,ADRB2,JMJD6,PIK3R1,HES1,GNAS,CAMSAP2,HSPA8,HSP90AA1,HSP90AB1,HSPD1,ZC3H12A,FOS,BAG3,CASP3,ID1,LASP1,KATNA1,SKIL,ZFP36,NOP58,LRP6,DYNLL1,EP300,MAF
GO: Molecular Function	GO:0032554	purine deoxyribonucleotide binding		0.002066	1	0.01678	0.119	2	6	HSP90AA1,HSP90AB1
GO: Molecular Function	GO:1990715	mRNA CDS binding		0.002066	1	0.01678	0.119	2	6	HNRNPA2B1,HNRNPL
GO: Molecular Function	GO:0018024	histone-lysine N-methyltransferase activity		0.002188	1	0.01755	0.1245	4	46	ASH1L,KMT2E,EZH2,KMT2A
GO: Molecular Function	GO:0070888	E-box binding		0.002369	1	0.01879	0.1332	4	47	BHLHE41,PER1,HES1,NR1D1
GO: Molecular Function	GO:0045296	cadherin binding		0.002645	1	0.02073	0.147	11	339	IST1,DDX3X,HSPA1A,HSPA8,HSP90AB1,DNAJB1,NOP56,BAG3,LASP1,AHSA1,EIF5
GO: Molecular Function	GO:0036313	phosphatidylinositol 3-kinase catalytic subunit binding		0.002832	1	0.02188	0.1552	3	24	PIK3R1,PIK3R3,SOCS3
GO: Molecular Function	GO:0019887	protein kinase regulator activity		0.002857	1	0.02188	0.1552	8	200	DDX3X,CKS1B,CCNL1,HSP90AB1,CALM1,SOCS3,CASP3,CCNG2
GO: Molecular Function	GO:0016538	cyclin-dependent protein serine/threonine kinase regulator activity		0.002975	1	0.02253	0.1598	4	50	CKS1B,CCNL1,CASP3,CCNG2
GO: Molecular Function	GO:0003729	mRNA binding		0.003071	1	0.023	0.1631	15	559	YTHDC1,HNRNPA2B1,HNRNPC,DDX3X,HNRNPL,RBM25,HSP90AA1,ZC3H12A,SRSF3,SRSF5,TRA2B,PABPC1,ZFP36,PCF11,FUS
GO: Molecular Function	GO:0016303	1-phosphatidylinositol-3-kinase activity		0.00319	1	0.02343	0.1662	3	25	PIK3R1,PIK3R3,SOCS3
GO: Molecular Function	GO:0004402	histone acetyltransferase activity		0.003198	1	0.02343	0.1662	4	51	EID1,MEAF6,EPC1,EP300
GO: Molecular Function	GO:0003714	transcription corepressor activity		0.003321	1	0.02407	0.1707	8	205	BHLHE41,KDM5B,EZH2,EID1,HSPA1A,DNAJB1,SRSF2,CBX4
GO: Molecular Function	GO:0140030	modification-dependent protein binding		0.003507	1	0.0251	0.178	7	163	ING1,KMT2E,KMT2A,HSPD1,CBX4,BRD2,MPHOSPH8
GO: Molecular Function	GO:0008143	poly(A) binding		0.003575	1	0.0251	0.178	3	26	DDX3X,HNRNPDL,PABPC1
GO: Molecular Function	GO:0023023	MHC protein complex binding		0.003575	1	0.0251	0.178	3	26	HSPA8,HSP90AA1,HSP90AB1
GO: Molecular Function	GO:0061733	peptide-lysine-N-acetyltransferase activity		0.003679	1	0.02556	0.1813	4	53	EID1,MEAF6,EPC1,EP300
GO: Molecular Function	GO:0030911	TPR domain binding		0.003797	1	0.02585	0.1833	2	8	HSP90AA1,HSP90AB1
GO: Molecular Function	GO:0032552	deoxyribonucleotide binding		0.003797	1	0.02585	0.1833	2	8	HSP90AA1,HSP90AB1
GO: Molecular Function	GO:0046332	SMAD binding		0.003896	1	0.02618	0.1857	5	87	SAV1,JUN,FOS,SKIL,EP300
GO: Molecular Function	GO:0019901	protein kinase binding		0.003923	1	0.02618	0.1857	20	868	DDX3X,CKS1B,PIK3R1,CCNL1,HES1,RNF138,HSP90AA1,HSP90AB1,FOXO3,SRSF2,SRSF5,CALM1,PPM1D,DUSP1,SOCS3,CASP3,ZFP36,RHOB,CCNG2,EP300
GO: Molecular Function	GO:0042054	histone methyltransferase activity		0.004782	1	0.03107	0.2203	4	57	ASH1L,KMT2E,EZH2,KMT2A
GO: Molecular Function	GO:0043175	RNA polymerase core enzyme binding		0.004782	1	0.03107	0.2203	4	57	WAC,SPTY2D1,PCF11,CTR9
GO: Molecular Function	GO:0003712	transcription coregulator activity		0.004794	1	0.03107	0.2203	14	530	BHLHE41,KDM3A,KDM5B,BCLAF1,KDM3B,EZH2,EID1,HSPA1A,DNAJB1,SRSF2,CBX4,JMJD1C,FUS,EP300
GO: Molecular Function	GO:0003730	mRNA 3'-UTR binding		0.005006	1	0.03213	0.2279	7	174	HNRNPA2B1,HNRNPC,HNRNPL,ZC3H12A,PABPC1,ZFP36,FUS
GO: Molecular Function	GO:0016709	oxidoreductase activity, acting on paired donors, with incorporation or reduction of molecular oxygen, NAD(P)H as one donor, and incorporation of one atom of oxygen		0.005089	1	0.03236	0.2295	4	58	HSP90AA1,HSP90AB1,CALM1,DYNLL1
GO: Molecular Function	GO:0001664	G protein-coupled receptor binding		0.0053	1	0.03338	0.2367	10	320	SAV1,ADRB2,BAMBI,GNAS,NMB,HSPA1A,HSPA1B,HSPA8,CALM1,LRP6
GO: Molecular Function	GO:0043548	phosphatidylinositol 3-kinase binding		0.005742	1	0.03583	0.2541	4	60	PIK3R1,CALM1,PIK3R3,SOCS3
GO: Molecular Function	GO:0035004	phosphatidylinositol 3-kinase activity		0.005915	1	0.03658	0.2594	3	31	PIK3R1,PIK3R3,SOCS3
GO: Molecular Function	GO:0070878	primary miRNA binding		0.006006	1	0.0368	0.261	2	10	EZH2,DDX3X
GO: Molecular Function	GO:0034212	peptide N-acetyltransferase activity		0.006088	1	0.03697	0.2622	4	61	EID1,MEAF6,EPC1,EP300
GO: Molecular Function	GO:0052742	phosphatidylinositol kinase activity		0.00647	1	0.03894	0.2761	3	32	PIK3R1,PIK3R3,SOCS3
GO: Molecular Function	GO:0016279	protein-lysine N-methyltransferase activity		0.006822	1	0.04069	0.2886	4	63	ASH1L,KMT2E,EZH2,KMT2A
GO: Molecular Function	GO:0016278	lysine N-methyltransferase activity		0.00721	1	0.04263	0.3023	4	64	ASH1L,KMT2E,EZH2,KMT2A
GO: Molecular Function	GO:0043008	ATP-dependent protein binding		0.007283	1	0.04269	0.3027	2	11	PLK2,HSP90AB1
GO: Molecular Function	GO:0052650	NADP-retinol dehydrogenase activity		0.008672	1	0.04995	0.3542	2	12	DHRS3,RDH10
GO: Molecular Function	GO:0000774	adenyl-nucleotide exchange factor activity		0.008672	1	0.04995	0.3542	2	12	HSPH1,BAG3
GO: Biological Process	GO:0051253	negative regulation of RNA metabolic process		4.891e-23	2.201e-19	1.418e-19	1.275e-18	68	1552	BHLHE41,ZNF131,KDM5B,CEBPD,BCLAF1,PER1,IRF1,SIX4,EZH2,HNRNPA2B1,HNRNPC,PRDM2,HNRNPL,KLF2,JUN,UBB,UBC,PER3,NFIC,EID1,LBH,HES1,HSPA1A,HSPA8,FOXC1,FOXO1,FOXO3,DNAJB1,ZC3H12A,SRSF2,TRA2B,ARID4A,PPM1D,FOSB,WWP2,BAG3,NR4A2,DNAJB6,ID1,ID2,OSR2,ID3,ID4,HBP1,CBX4,SKIL,ZHX2,NR1D1,PABPC1,ZFP36,IKZF5,TXNIP,RMRP,KLF10,EGR1,HEY1,MORF4L2,CTR9,EIF4A2,EPC1,ZBTB10,RASD1,MPHOSPH8,ATF3,FUS,EP300,ZMYM5,MAF
GO: Biological Process	GO:0051254	positive regulation of RNA metabolic process		6.303e-23	2.837e-19	1.418e-19	1.275e-18	74	1844	ZNF131,KDM3A,CEBPD,ARID4B,ING1,BCLAF1,HSPH1,ASH1L,PER1,TNRC6B,IRF1,IER5,ZNF395,NR4A1,SIX4,KMT2E,DDX3X,PRDM2,WAC,KLF2,CSRNP1,JUN,BCL2L12,UBB,UBC,ADRB2,JMJD6,NFIC,PIK3R1,LBH,TRA2A,KMT2A,BAMBI,HES1,HSPA1A,HSPA8,FOXC1,SERTAD3,FOXO1,FOXO3,ZC3H12A,SRSF5,TRA2B,ARID4A,FOS,FOSB,WWP2,POLR2A,NR4A2,ID2,OSR2,ID4,NR1D1,PABPC1,SLC40A1,ZFP36,CREB5,IER2,RLF,RBM22,KLF10,EGR1,HEY1,EGR3,MORF4L2,RASL11A,EPC1,CAPRIN2,…
GO: Biological Process	GO:0045934	negative regulation of nucleobase-containing compound metabolic process		1.02e-22	4.592e-19	1.531e-19	1.376e-18	70	1666	BHLHE41,ZNF131,KDM5B,CEBPD,BCLAF1,PER1,IRF1,SIX4,EZH2,HNRNPA2B1,HNRNPC,PRDM2,HNRNPL,KLF2,JUN,UBB,UBC,PER3,NFIC,EID1,LBH,KMT2A,HES1,HSPA1A,HSPA8,FOXC1,FOXO1,FOXO3,DNAJB1,ZC3H12A,SRSF2,TRA2B,ARID4A,PPM1D,FOSB,DUSP1,WWP2,BAG3,NR4A2,DNAJB6,ID1,ID2,OSR2,ID3,ID4,HBP1,CBX4,SKIL,ZHX2,NR1D1,PABPC1,ZFP36,IKZF5,TXNIP,RMRP,KLF10,EGR1,HEY1,MORF4L2,CTR9,EIF4A2,EPC1,ZBTB10,RASD1,MPHOSPH8,ATF3,FUS,EP300,ZMYM5,MAF
GO: Biological Process	GO:0010558	negative regulation of macromolecule biosynthetic process		2.56e-20	1.152e-16	2.881e-17	2.59e-16	68	1738	BHLHE41,ZNF131,KDM5B,CEBPD,BCLAF1,TSPYL2,PER1,TNRC6B,IRF1,SIX4,EZH2,HNRNPA2B1,HNRNPC,DDX3X,PRDM2,KLF2,JUN,UBB,UBC,PER3,NFIC,EID1,LBH,HES1,HSPA1A,HSPA8,FOXC1,FOXO1,FOXO3,DNAJB1,ZC3H12A,SRSF2,ARID4A,PPM1D,FOSB,DUSP1,WWP2,BAG3,NR4A2,DNAJB6,ID1,ID2,OSR2,ID3,ID4,HBP1,CBX4,SKIL,ZHX2,NR1D1,ZFP36,IKZF5,TXNIP,KLF10,EGR1,HEY1,MORF4L2,CTR9,EIF4A2,EPC1,CAPRIN2,ZBTB10,RASD1,MPHOSPH8,ATF3,EP300,ZMYM5,MAF
GO: Biological Process	GO:0009890	negative regulation of biosynthetic process		3.761e-20	1.693e-16	3.386e-17	3.044e-16	70	1850	BHLHE41,ZNF131,KDM5B,CEBPD,BCLAF1,TSPYL2,PER1,TNRC6B,IRF1,SIX4,EZH2,HNRNPA2B1,HNRNPC,DDX3X,PRDM2,KLF2,JUN,UBB,UBC,PER3,NFIC,EID1,LBH,HES1,HSPA1A,HSPA8,FOXC1,HSPD1,FOXO1,FOXO3,DNAJB1,ZC3H12A,SRSF2,ARID4A,PPM1D,FOSB,DUSP1,WWP2,BAG3,NR4A2,DNAJB6,ID1,ID2,OSR2,ID3,ID4,HBP1,CBX4,SKIL,ZHX2,NR1D1,ZFP36,IKZF5,TXNIP,KLF10,EGR1,HEY1,MORF4L2,CTR9,EIF4A2,EPC1,CAPRIN2,ZBTB10,RASD1,DYNLL1,MPHOSPH8,ATF3,EP300,ZM…
GO: Biological Process	GO:0031327	negative regulation of cellular biosynthetic process		4.661e-20	2.098e-16	3.497e-17	3.143e-16	69	1807	BHLHE41,ZNF131,KDM5B,CEBPD,BCLAF1,TSPYL2,PER1,TNRC6B,IRF1,SIX4,EZH2,HNRNPA2B1,HNRNPC,DDX3X,PRDM2,KLF2,JUN,UBB,UBC,PER3,NFIC,EID1,LBH,HES1,HSPA1A,HSPA8,FOXC1,FOXO1,FOXO3,DNAJB1,ZC3H12A,SRSF2,ARID4A,PPM1D,FOSB,DUSP1,WWP2,BAG3,NR4A2,DNAJB6,ID1,ID2,OSR2,ID3,ID4,HBP1,CBX4,SKIL,ZHX2,NR1D1,ZFP36,IKZF5,TXNIP,KLF10,EGR1,HEY1,MORF4L2,CTR9,EIF4A2,EPC1,CAPRIN2,ZBTB10,RASD1,DYNLL1,MPHOSPH8,ATF3,EP300,ZMYM5,MAF
GO: Biological Process	GO:2000113	negative regulation of cellular macromolecule biosynthetic process		7.418e-20	3.339e-16	4.48e-17	4.027e-16	67	1723	BHLHE41,ZNF131,KDM5B,CEBPD,BCLAF1,TSPYL2,PER1,TNRC6B,IRF1,SIX4,EZH2,HNRNPA2B1,HNRNPC,DDX3X,PRDM2,KLF2,JUN,UBB,UBC,PER3,NFIC,EID1,LBH,HES1,HSPA1A,HSPA8,FOXC1,FOXO1,FOXO3,DNAJB1,ZC3H12A,SRSF2,ARID4A,PPM1D,FOSB,DUSP1,WWP2,BAG3,NR4A2,DNAJB6,ID1,ID2,OSR2,ID3,ID4,HBP1,CBX4,SKIL,ZHX2,NR1D1,ZFP36,IKZF5,TXNIP,KLF10,EGR1,HEY1,MORF4L2,CTR9,EPC1,CAPRIN2,ZBTB10,RASD1,MPHOSPH8,ATF3,EP300,ZMYM5,MAF
GO: Biological Process	GO:1903507	negative regulation of nucleic acid-templated transcription		8.363e-20	3.764e-16	4.48e-17	4.027e-16	61	1440	BHLHE41,ZNF131,KDM5B,CEBPD,BCLAF1,PER1,IRF1,SIX4,EZH2,HNRNPA2B1,PRDM2,KLF2,JUN,UBB,UBC,PER3,NFIC,EID1,LBH,HES1,HSPA1A,HSPA8,FOXC1,FOXO1,FOXO3,DNAJB1,SRSF2,ARID4A,PPM1D,FOSB,WWP2,BAG3,NR4A2,DNAJB6,ID1,ID2,OSR2,ID3,ID4,HBP1,CBX4,SKIL,ZHX2,NR1D1,ZFP36,IKZF5,TXNIP,KLF10,EGR1,HEY1,MORF4L2,CTR9,EIF4A2,EPC1,ZBTB10,RASD1,MPHOSPH8,ATF3,EP300,ZMYM5,MAF
GO: Biological Process	GO:1902679	negative regulation of RNA biosynthetic process		8.958e-20	4.032e-16	4.48e-17	4.027e-16	61	1442	BHLHE41,ZNF131,KDM5B,CEBPD,BCLAF1,PER1,IRF1,SIX4,EZH2,HNRNPA2B1,PRDM2,KLF2,JUN,UBB,UBC,PER3,NFIC,EID1,LBH,HES1,HSPA1A,HSPA8,FOXC1,FOXO1,FOXO3,DNAJB1,SRSF2,ARID4A,PPM1D,FOSB,WWP2,BAG3,NR4A2,DNAJB6,ID1,ID2,OSR2,ID3,ID4,HBP1,CBX4,SKIL,ZHX2,NR1D1,ZFP36,IKZF5,TXNIP,KLF10,EGR1,HEY1,MORF4L2,CTR9,EIF4A2,EPC1,ZBTB10,RASD1,MPHOSPH8,ATF3,EP300,ZMYM5,MAF
GO: Biological Process	GO:0045892	negative regulation of transcription, DNA-templated		3.678e-19	1.655e-15	1.655e-16	1.488e-15	60	1437	BHLHE41,ZNF131,KDM5B,CEBPD,BCLAF1,PER1,IRF1,SIX4,EZH2,HNRNPA2B1,PRDM2,KLF2,JUN,UBB,UBC,PER3,NFIC,EID1,LBH,HES1,HSPA1A,HSPA8,FOXC1,FOXO1,FOXO3,DNAJB1,SRSF2,ARID4A,PPM1D,FOSB,WWP2,BAG3,NR4A2,DNAJB6,ID1,ID2,OSR2,ID3,ID4,HBP1,CBX4,SKIL,ZHX2,NR1D1,ZFP36,IKZF5,TXNIP,KLF10,EGR1,HEY1,MORF4L2,CTR9,EPC1,ZBTB10,RASD1,MPHOSPH8,ATF3,EP300,ZMYM5,MAF
GO: Biological Process	GO:0010557	positive regulation of macromolecule biosynthetic process		5.743e-19	2.585e-15	2.35e-16	2.112e-15	71	1996	ZNF131,KDM3A,CEBPD,ARID4B,ING1,BCLAF1,HSPH1,ASH1L,PER1,IRF1,IER5,ZNF395,NR4A1,SIX4,KMT2E,DDX3X,PRDM2,HNRNPL,WAC,KLF2,CSRNP1,JUN,BCL2L12,UBB,UBC,ADRB2,JMJD6,NFIC,PIK3R1,LBH,KMT2A,BAMBI,HES1,HSP90AA1,FOXC1,SERTAD3,HSP90AB1,FOXO1,FOXO3,ZC3H12A,ARID4A,TCP1,FOS,FOSB,WWP2,NR4A2,ID2,OSR2,ID4,NR1D1,PABPC1,SLC40A1,CREB5,IER2,RLF,KLF10,EGR1,HEY1,EGR3,MORF4L2,RASL11A,EPC1,CAPRIN2,LRP6,ATF3,FUS,POLG2,PTGES3,…
GO: Biological Process	GO:1903508	positive regulation of nucleic acid-templated transcription		1.195e-17	5.378e-14	3.953e-15	3.553e-14	64	1744	ZNF131,KDM3A,CEBPD,ARID4B,ING1,BCLAF1,HSPH1,ASH1L,PER1,IRF1,IER5,ZNF395,NR4A1,SIX4,KMT2E,DDX3X,PRDM2,WAC,KLF2,CSRNP1,JUN,BCL2L12,UBB,UBC,ADRB2,JMJD6,NFIC,PIK3R1,LBH,KMT2A,BAMBI,HES1,FOXC1,SERTAD3,FOXO1,FOXO3,ZC3H12A,ARID4A,FOS,FOSB,WWP2,NR4A2,ID2,OSR2,ID4,NR1D1,SLC40A1,CREB5,IER2,RLF,KLF10,EGR1,HEY1,EGR3,MORF4L2,RASL11A,EPC1,CAPRIN2,LRP6,ATF3,FUS,EP300,ZNF292,MAF
GO: Biological Process	GO:0045893	positive regulation of transcription, DNA-templated		1.195e-17	5.378e-14	3.953e-15	3.553e-14	64	1744	ZNF131,KDM3A,CEBPD,ARID4B,ING1,BCLAF1,HSPH1,ASH1L,PER1,IRF1,IER5,ZNF395,NR4A1,SIX4,KMT2E,DDX3X,PRDM2,WAC,KLF2,CSRNP1,JUN,BCL2L12,UBB,UBC,ADRB2,JMJD6,NFIC,PIK3R1,LBH,KMT2A,BAMBI,HES1,FOXC1,SERTAD3,FOXO1,FOXO3,ZC3H12A,ARID4A,FOS,FOSB,WWP2,NR4A2,ID2,OSR2,ID4,NR1D1,SLC40A1,CREB5,IER2,RLF,KLF10,EGR1,HEY1,EGR3,MORF4L2,RASL11A,EPC1,CAPRIN2,LRP6,ATF3,FUS,EP300,ZNF292,MAF
GO: Biological Process	GO:1902680	positive regulation of RNA biosynthetic process		1.229e-17	5.534e-14	3.953e-15	3.553e-14	64	1745	ZNF131,KDM3A,CEBPD,ARID4B,ING1,BCLAF1,HSPH1,ASH1L,PER1,IRF1,IER5,ZNF395,NR4A1,SIX4,KMT2E,DDX3X,PRDM2,WAC,KLF2,CSRNP1,JUN,BCL2L12,UBB,UBC,ADRB2,JMJD6,NFIC,PIK3R1,LBH,KMT2A,BAMBI,HES1,FOXC1,SERTAD3,FOXO1,FOXO3,ZC3H12A,ARID4A,FOS,FOSB,WWP2,NR4A2,ID2,OSR2,ID4,NR1D1,SLC40A1,CREB5,IER2,RLF,KLF10,EGR1,HEY1,EGR3,MORF4L2,RASL11A,EPC1,CAPRIN2,LRP6,ATF3,FUS,EP300,ZNF292,MAF
GO: Biological Process	GO:0045944	positive regulation of transcription by RNA polymerase II		3.323e-17	1.496e-13	9.973e-15	8.965e-14	55	1339	ZNF131,KDM3A,CEBPD,ARID4B,BCLAF1,HSPH1,ASH1L,PER1,IRF1,IER5,ZNF395,NR4A1,SIX4,DDX3X,PRDM2,KLF2,CSRNP1,JUN,BCL2L12,UBB,UBC,ADRB2,JMJD6,NFIC,PIK3R1,KMT2A,HES1,FOXC1,FOXO1,FOXO3,ZC3H12A,ARID4A,FOS,FOSB,WWP2,NR4A2,OSR2,ID4,NR1D1,SLC40A1,CREB5,IER2,RLF,KLF10,EGR1,HEY1,EGR3,MORF4L2,EPC1,CAPRIN2,LRP6,ATF3,EP300,ZNF292,MAF
GO: Biological Process	GO:0000122	negative regulation of transcription by RNA polymerase II		1.399e-15	6.296e-12	3.935e-13	3.537e-12	45	996	BHLHE41,ZNF131,PER1,EZH2,HNRNPA2B1,PRDM2,KLF2,JUN,UBB,UBC,PER3,NFIC,EID1,HES1,HSPA1A,FOXC1,FOXO3,DNAJB1,FOSB,WWP2,BAG3,NR4A2,ID1,ID2,OSR2,ID3,ID4,HBP1,CBX4,SKIL,ZHX2,NR1D1,ZFP36,IKZF5,TXNIP,KLF10,EGR1,HEY1,CTR9,EPC1,ZBTB10,ATF3,EP300,ZMYM5,MAF
GO: Biological Process	GO:1900034	regulation of cellular response to heat		2.653e-13	1.194e-09	7.025e-11	6.315e-10	14	79	HSPH1,IER5,HSPA1A,HSPA1B,HSPA8,FKBP4,HSP90AA1,HSP90AB1,DNAJB1,BAG3,DNAJB6,CHORDC1,PTGES3,EP300
GO: Biological Process	GO:0043484	regulation of RNA splicing		2.973e-12	1.338e-08	7.435e-10	6.684e-09	17	157	YTHDC1,HNRNPA2B1,HNRNPL,RBM25,JMJD6,CLK1,PIK3R1,TRA2A,HSPA1A,HSPA8,SRSF2,SRSF3,SRSF5,TRA2B,POLR2A,RBM22,FUS
GO: Biological Process	GO:0010941	regulation of cell death		1.721e-11	7.748e-08	4.078e-09	3.666e-08	57	1952	GADD45B,PLK2,NET1,ING1,BCLAF1,HSPH1,SAV1,MCL1,IRF1,NR4A1,SIX4,DDX3X,MTRNR2L2,MTRNR2L9,JUN,BCL2L12,UBB,UBC,RBM25,ADRB2,PIK3R1,HSPA1A,HSPA1B,HSPA8,HSP90AA1,FOXC1,HSP90AB1,HSPD1,FOXO1,FOXO3,ZC3H12A,TCP1,FOS,DUSP1,BAG3,SOCS3,NR4A2,DNAJB6,CASP3,ID1,ID3,CBX4,PLEKHG2,SKIL,SLC40A1,ZFP36,IVNS1ABP,RHOB,TXNIP,PPP1R10,EGR1,EGR3,LRP6,PRKCG,ATF3,PTGES3,EP300
GO: Biological Process	GO:0042981	regulation of apoptotic process		2.068e-11	9.309e-08	4.655e-09	4.184e-08	53	1736	GADD45B,PLK2,NET1,BCLAF1,HSPH1,SAV1,MCL1,NR4A1,SIX4,DDX3X,MTRNR2L2,MTRNR2L9,JUN,BCL2L12,UBB,UBC,RBM25,ADRB2,PIK3R1,HSPA1A,HSPA1B,HSPA8,HSP90AA1,FOXC1,HSP90AB1,HSPD1,FOXO1,FOXO3,ZC3H12A,TCP1,DUSP1,BAG3,SOCS3,NR4A2,DNAJB6,CASP3,ID1,ID3,CBX4,PLEKHG2,SKIL,SLC40A1,ZFP36,IVNS1ABP,RHOB,TXNIP,PPP1R10,EGR1,EGR3,LRP6,PRKCG,ATF3,EP300
GO: Biological Process	GO:0006457	protein folding		3.974e-11	1.789e-07	8.518e-09	7.657e-08	19	240	HSPH1,NKTR,HSPA1A,HSPA1B,HSPA2,HSPA8,FKBP4,TBCC,HSP90AA1,HSP90AB1,HSPD1,HSPE1,DNAJB1,TCP1,BAG3,DNAJB6,CHORDC1,AHSA1,PTGES3
GO: Biological Process	GO:0043067	regulation of programmed cell death		4.947e-11	2.227e-07	1.012e-08	9.098e-08	53	1777	GADD45B,PLK2,NET1,BCLAF1,HSPH1,SAV1,MCL1,NR4A1,SIX4,DDX3X,MTRNR2L2,MTRNR2L9,JUN,BCL2L12,UBB,UBC,RBM25,ADRB2,PIK3R1,HSPA1A,HSPA1B,HSPA8,HSP90AA1,FOXC1,HSP90AB1,HSPD1,FOXO1,FOXO3,ZC3H12A,TCP1,DUSP1,BAG3,SOCS3,NR4A2,DNAJB6,CASP3,ID1,ID3,CBX4,PLEKHG2,SKIL,SLC40A1,ZFP36,IVNS1ABP,RHOB,TXNIP,PPP1R10,EGR1,EGR3,LRP6,PRKCG,ATF3,EP300
GO: Biological Process	GO:0061077	chaperone-mediated protein folding		2.02e-10	9.094e-07	3.954e-08	3.554e-07	11	66	HSPH1,HSPA1A,HSPA1B,HSPA2,HSPA8,FKBP4,HSPE1,DNAJB1,DNAJB6,CHORDC1,PTGES3
GO: Biological Process	GO:0009266	response to temperature stimulus		2.182e-10	9.82e-07	4.092e-08	3.678e-07	19	265	HSPH1,IER5,ADRB2,HSPA1A,HSPA1B,HSPA2,HSPA8,FKBP4,HSP90AA1,HSP90AB1,HSPD1,FOXO1,DNAJB1,FOS,BAG3,DNAJB6,CHORDC1,PTGES3,EP300
GO: Biological Process	GO:0034605	cellular response to heat		2.519e-10	1.134e-06	4.536e-08	4.077e-07	14	129	HSPH1,IER5,HSPA1A,HSPA1B,HSPA8,FKBP4,HSP90AA1,HSP90AB1,DNAJB1,BAG3,DNAJB6,CHORDC1,PTGES3,EP300
GO: Biological Process	GO:0051276	chromosome organization		2.763e-10	1.244e-06	4.784e-08	4.3e-07	43	1312	KDM3A,KDM5B,ARID4B,CENPC,TSPYL2,ASH1L,PER1,KDM3B,NASP,MCM7,KMT2E,EZH2,HNRNPA2B1,HNRNPC,DDX3X,WAC,UBB,UBC,JMJD6,EID1,KMT2A,HSPA1A,HSPA2,SPTY2D1,HSP90AA1,HSP90AB1,MEAF6,ARID4A,TCP1,PPM1D,DUSP1,CBX4,JMJD1C,RLF,RSBN1,PPP1R10,BRD2,MORF4L2,CTR9,EPC1,MPHOSPH8,PTGES3,EP300
GO: Biological Process	GO:1903311	regulation of mRNA metabolic process		6.652e-10	2.994e-06	1.109e-07	9.968e-07	21	351	AHCYL1,TNRC6B,YTHDC1,HNRNPA2B1,HNRNPC,HNRNPL,UBB,UBC,RBM25,JMJD6,TRA2A,HSPA1A,HSPA8,ZC3H12A,SRSF2,SRSF3,TRA2B,PABPC1,ZFP36,CTR9,FUS
GO: Biological Process	GO:0009719	response to endogenous stimulus		1.573e-09	7.079e-06	2.528e-07	2.273e-06	50	1780	KDM3A,KDM5B,AHCYL1,PER1,IRF1,MCM7,NR4A1,EZH2,KLF2,JUN,UBB,UBC,ADRB2,PIK3R1,LBH,BAMBI,HES1,GNAS,HSPA1A,FKBP4,FOXC1,HSP90AB1,FOXO1,SRSF3,SRSF5,CALM1,FOS,FOSB,DUSP1,POLR2A,PIK3R3,SOCS3,NR4A2,CASP3,ID1,SKIL,NR1D1,ZFP36,IER2,TXNIP,AKAP9,KLF10,EGR1,HEY1,EGR3,MYLIP,LRP6,CEP57,PTGES3,EP300
GO: Biological Process	GO:0071495	cellular response to endogenous stimulus		2.028e-09	9.127e-06	3.135e-07	2.818e-06	45	1510	KDM3A,KDM5B,AHCYL1,PER1,IRF1,MCM7,NR4A1,EZH2,KLF2,JUN,UBB,UBC,ADRB2,PIK3R1,LBH,BAMBI,HES1,GNAS,HSPA1A,FKBP4,FOXC1,HSP90AB1,FOXO1,SRSF3,SRSF5,FOS,FOSB,DUSP1,POLR2A,PIK3R3,SOCS3,NR4A2,CASP3,ID1,SKIL,NR1D1,ZFP36,AKAP9,KLF10,EGR1,HEY1,EGR3,CEP57,PTGES3,EP300
GO: Biological Process	GO:0006458	'de novo' protein folding		2.09e-09	9.406e-06	3.135e-07	2.818e-06	9	46	HSPH1,HSPA1A,HSPA1B,HSPA2,HSPA8,HSPD1,HSPE1,DNAJB1,PTGES3
GO: Biological Process	GO:0045595	regulation of cell differentiation		2.322e-09	1.045e-05	3.372e-07	3.031e-06	51	1859	BHLHE41,KDM3A,CEBPD,NET1,SAV1,IST1,TNRC6B,IRF1,CD83,SIX4,KMT2E,EZH2,JUN,PIK3R1,EID1,LBH,KMT2A,BAMBI,HES1,GNAS,HSPA1A,HSPA1B,HSP90AA1,FOXC1,HSP90AB1,FOXO1,FOXO3,ZC3H12A,FOS,SOCS3,ID1,ID2,ID3,ID4,NFKBIZ,HBP1,SKIL,ZHX2,NR1D1,ZFP36,KLF10,HEY1,EGR3,MORF4L2,CTR9,EPC1,CAPRIN2,LRP6,EP300,MAF,NIN
GO: Biological Process	GO:0009408	response to heat		2.758e-09	1.241e-05	3.879e-07	3.487e-06	15	182	HSPH1,IER5,HSPA1A,HSPA1B,HSPA2,HSPA8,FKBP4,HSP90AA1,HSP90AB1,DNAJB1,BAG3,DNAJB6,CHORDC1,PTGES3,EP300
GO: Biological Process	GO:0007623	circadian rhythm		3.302e-09	1.486e-05	4.504e-07	4.048e-06	17	245	BHLHE41,KDM5B,PER1,EZH2,JUN,PER3,KMT2A,ID1,ID2,ID3,ID4,NR1D1,KLF10,EGR1,EGR3,PRKCG,EP300
GO: Biological Process	GO:0043066	negative regulation of apoptotic process		3.694e-09	1.663e-05	4.891e-07	4.396e-06	36	1058	PLK2,HSPH1,MCL1,NR4A1,SIX4,DDX3X,MTRNR2L2,MTRNR2L9,JUN,BCL2L12,UBB,UBC,PIK3R1,HSPA1A,HSPA1B,HSPA8,FOXC1,HSP90AB1,HSPD1,FOXO1,ZC3H12A,DUSP1,BAG3,SOCS3,NR4A2,DNAJB6,CASP3,ID1,CBX4,SLC40A1,IVNS1ABP,PPP1R10,EGR3,LRP6,PRKCG,EP300
GO: Biological Process	GO:0051085	chaperone cofactor-dependent protein refolding		5.722e-09	2.576e-05	7.359e-07	6.615e-06	8	36	HSPH1,HSPA1A,HSPA1B,HSPA2,HSPA8,HSPE1,DNAJB1,PTGES3
GO: Biological Process	GO:0006986	response to unfolded protein		6.616e-09	2.978e-05	8.249e-07	7.415e-06	15	194	HSPH1,TSPYL2,PIK3R1,HSPA1A,HSPA1B,HSPA2,HSPA8,HSP90AA1,HSP90AB1,HSPD1,HSPE1,DNAJB1,BAG3,ATF3,EP300
GO: Biological Process	GO:0031647	regulation of protein stability		6.877e-09	3.095e-05	8.249e-07	7.415e-06	19	326	SAV1,PER3,PIK3R1,HSPA1A,HSPA1B,HSPA8,HSP90AA1,HSP90AB1,HSPD1,TCP1,CDKN2AIP,BAG3,CASP3,ID1,NR1D1,MYLIP,ATP1B2,PTGES3,EP300
GO: Biological Process	GO:0043069	negative regulation of programmed cell death		6.964e-09	3.135e-05	8.249e-07	7.415e-06	36	1084	PLK2,HSPH1,MCL1,NR4A1,SIX4,DDX3X,MTRNR2L2,MTRNR2L9,JUN,BCL2L12,UBB,UBC,PIK3R1,HSPA1A,HSPA1B,HSPA8,FOXC1,HSP90AB1,HSPD1,FOXO1,ZC3H12A,DUSP1,BAG3,SOCS3,NR4A2,DNAJB6,CASP3,ID1,CBX4,SLC40A1,IVNS1ABP,PPP1R10,EGR3,LRP6,PRKCG,EP300
GO: Biological Process	GO:0032922	circadian regulation of gene expression		7.532e-09	3.39e-05	8.693e-07	7.814e-06	10	71	BHLHE41,PER1,PER3,KMT2A,ID1,ID2,ID3,ID4,NR1D1,EGR1
GO: Biological Process	GO:0051726	regulation of cell cycle		9.826e-09	4.423e-05	1.081e-06	9.719e-06	40	1311	GADD45B,PLK2,TSPYL2,IRF1,NR4A1,KMT2E,EZH2,DDX3X,WAC,CKS1B,JUN,CCNL1,HES1,HSPA1A,HSPA1B,HSPA2,HSPA8,HSP90AA1,FOXC1,HSP90AB1,SRSF5,CALM1,WEE1,DUSP1,CASP3,ID2,ID3,HBP1,CHORDC1,SKIL,RHOB,CCNG2,PPP1R10,AKAP9,EPC1,MASTL,LRP6,DYNLL1,CEP57,EP300
GO: Biological Process	GO:0048608	reproductive structure development		9.848e-09	4.433e-05	1.081e-06	9.719e-06	24	530	KDM5B,GGNBP2,ARID4B,NUP210L,ASH1L,NASP,SIX4,UBB,HES1,FKBP4,FOXC1,HSP90AB1,FOXO3,ARID4A,SOCS3,RDH10,DNAJB6,CASP3,ID4,JMJD1C,TIPARP,AKAP9,HEY1,LRP6
GO: Biological Process	GO:0008380	RNA splicing		1.088e-08	4.897e-05	1.166e-06	1.048e-05	23	491	SRRM1,YTHDC1,HNRNPA2B1,HNRNPC,HNRNPL,RBM25,JMJD6,CLK1,PIK3R1,TRA2A,HSPA1A,HSPA8,SRSF2,SRSF3,SRSF5,TRA2B,POLR2A,PABPC1,PCF11,IVNS1ABP,RBM22,FUS,DBR1
GO: Biological Process	GO:0061458	reproductive system development		1.18e-08	5.309e-05	1.235e-06	1.11e-05	24	535	KDM5B,GGNBP2,ARID4B,NUP210L,ASH1L,NASP,SIX4,UBB,HES1,FKBP4,FOXC1,HSP90AB1,FOXO3,ARID4A,SOCS3,RDH10,DNAJB6,CASP3,ID4,JMJD1C,TIPARP,AKAP9,HEY1,LRP6
GO: Biological Process	GO:0009628	response to abiotic stimulus		1.652e-08	7.437e-05	1.69e-06	1.519e-05	41	1391	NET1,HSPH1,PER1,IRF1,IER5,DDX3X,JUN,UBB,UBC,ADRB2,PER3,PIK3R1,KMT2A,ALAS1,HILPDA,HSPA1A,HSPA1B,HSPA2,HSPA8,FKBP4,HSP90AA1,HSP90AB1,HSPD1,FOXO1,DNAJB1,CALM1,PPM1D,FOS,FOSB,DUSP1,BAG3,NR4A2,DNAJB6,CASP3,ID2,CHORDC1,RHOB,TXNIP,EGR1,PTGES3,EP300
GO: Biological Process	GO:0048511	rhythmic process		1.885e-08	8.485e-05	1.886e-06	1.695e-05	19	347	BHLHE41,KDM5B,PER1,EZH2,JUN,PER3,KMT2A,FOXO3,CASP3,ID1,ID2,ID3,ID4,NR1D1,KLF10,EGR1,EGR3,PRKCG,EP300
GO: Biological Process	GO:0080135	regulation of cellular response to stress		1.981e-08	8.918e-05	1.939e-06	1.743e-05	29	777	GADD45B,PLK2,BCLAF1,HSPH1,PER1,MCL1,IER5,BCL2L12,PIK3R1,HSPA1A,HSPA1B,HSPA8,FKBP4,HSP90AA1,HSP90AB1,FOXO1,FOXO3,DNAJB1,ZC3H12A,DUSP1,BAG3,DNAJB6,CHORDC1,SKIL,PPP1R10,PRKCG,FUS,PTGES3,EP300
GO: Biological Process	GO:0051084	'de novo' posttranslational protein folding		2.105e-08	9.473e-05	2.016e-06	1.812e-05	8	42	HSPH1,HSPA1A,HSPA1B,HSPA2,HSPA8,HSPE1,DNAJB1,PTGES3
GO: Biological Process	GO:0035966	response to topologically incorrect protein		2.995e-08	0.0001348	2.808e-06	2.524e-05	15	217	HSPH1,TSPYL2,PIK3R1,HSPA1A,HSPA1B,HSPA2,HSPA8,HSP90AA1,HSP90AB1,HSPD1,HSPE1,DNAJB1,BAG3,ATF3,EP300
GO: Biological Process	GO:0010628	positive regulation of gene expression		3.133e-08	0.000141	2.877e-06	2.587e-05	39	1312	KDM3A,KDM5B,TNRC6B,IRF1,CD83,HNRNPC,DDX3X,HNRNPL,PIK3R1,TRA2A,HES1,HILPDA,HSPA1A,HSPA1B,HSPA8,HSP90AA1,FOXC1,HSPD1,ZC3H12A,SRSF5,TRA2B,POLR2A,PIK3R3,ID1,ID2,OSR2,ID3,ID4,PABPC1,ZFP36,RMRP,RBM22,EGR1,HEY1,ATF3,FUS,PTGES3,EP300,MAF
GO: Biological Process	GO:0033120	positive regulation of RNA splicing		3.733e-08	0.000168	3.36e-06	3.02e-05	8	45	PIK3R1,TRA2A,HSPA1A,HSPA8,SRSF5,TRA2B,POLR2A,RBM22
GO: Biological Process	GO:0060548	negative regulation of cell death		3.954e-08	0.0001779	3.426e-06	3.08e-05	37	1214	PLK2,HSPH1,MCL1,NR4A1,SIX4,DDX3X,MTRNR2L2,MTRNR2L9,JUN,BCL2L12,UBB,UBC,PIK3R1,HSPA1A,HSPA1B,HSPA8,FOXC1,HSP90AB1,HSPD1,FOXO1,ZC3H12A,DUSP1,BAG3,SOCS3,NR4A2,DNAJB6,CASP3,ID1,CBX4,SLC40A1,IVNS1ABP,PPP1R10,EGR3,LRP6,PRKCG,PTGES3,EP300
GO: Biological Process	GO:0006259	DNA metabolic process		3.958e-08	0.0001781	3.426e-06	3.08e-05	35	1107	TSPYL2,NASP,MCM7,KMT2E,EZH2,HNRNPA2B1,HNRNPC,JUN,UBB,UBC,NFIC,KMT2A,GNAS,HSPA1A,RNF138,HSP90AA1,HSP90AB1,KPNA2,HSPD1,TCP1,PPM1D,FOS,DUSP1,POLR2A,CASP3,ID3,RLF,PPP1R10,MORF4L2,PRKCG,MPHOSPH8,FUS,POLG2,PTGES3,EP300
GO: Biological Process	GO:0006325	chromatin organization		4.604e-08	0.0002072	3.91e-06	3.515e-05	30	857	KDM3A,KDM5B,ARID4B,CENPC,TSPYL2,ASH1L,PER1,KDM3B,NASP,KMT2E,EZH2,HNRNPC,WAC,JMJD6,EID1,KMT2A,SPTY2D1,MEAF6,ARID4A,PPM1D,CBX4,JMJD1C,RLF,RSBN1,BRD2,MORF4L2,CTR9,EPC1,MPHOSPH8,EP300
GO: Biological Process	GO:0045597	positive regulation of cell differentiation		5.942e-08	0.0002675	4.912e-06	4.415e-05	33	1020	CEBPD,NET1,SAV1,IST1,IRF1,CD83,EZH2,JUN,PIK3R1,BAMBI,HES1,GNAS,HSPA1A,HSPA1B,HSP90AA1,FOXC1,HSP90AB1,FOXO3,ZC3H12A,FOS,SOCS3,ID2,NFKBIZ,SKIL,ZFP36,KLF10,HEY1,EGR3,MORF4L2,EPC1,CAPRIN2,EP300,NIN
GO: Biological Process	GO:0030522	intracellular receptor signaling pathway		6.002e-08	0.0002701	4.912e-06	4.415e-05	17	298	KDM3A,DHRS3,PER1,NR4A1,EZH2,KLF2,UBB,UBC,OTULIN,LBH,HSPA1A,HSPA1B,FKBP4,NR4A2,NR1D1,PTGES3,EP300
GO: Biological Process	GO:0090084	negative regulation of inclusion body assembly		7.981e-08	0.0003592	6.415e-06	5.766e-05	5	11	HSPA1A,HSPA1B,HSPA2,DNAJB1,DNAJB6
GO: Biological Process	GO:0014070	response to organic cyclic compound		8.744e-08	0.0003935	6.904e-06	6.207e-05	33	1037	KDM3A,PER1,NASP,CD83,EZH2,PRDM2,KLF2,JUN,PIK3R1,LBH,GNAS,FKBP4,HSP90AB1,FOXO1,ZC3H12A,CALM1,FOS,FOSB,DUSP1,CASP3,ID1,ID3,NR1D1,ZFP36,TIPARP,TXNIP,AKAP9,EGR1,HEY1,LRP6,PRKCG,PTGES3,EP300
GO: Biological Process	GO:0010942	positive regulation of cell death		1.1e-07	0.0004952	8.537e-06	7.675e-05	28	792	GADD45B,NET1,BCLAF1,SAV1,MCL1,IRF1,NR4A1,DDX3X,JUN,UBB,UBC,ADRB2,HSPD1,FOXO1,FOXO3,ZC3H12A,FOS,DUSP1,CASP3,ID3,PLEKHG2,SKIL,RHOB,TXNIP,EGR1,LRP6,ATF3,EP300
GO: Biological Process	GO:0043620	regulation of DNA-templated transcription in response to stress		1.275e-07	0.0005738	9.726e-06	8.743e-05	11	120	BCLAF1,KLF2,JUN,UBB,UBC,HSPA1A,DNAJB1,BAG3,EGR1,ATF3,EP300
GO: Biological Process	GO:0000398	mRNA splicing, via spliceosome		1.453e-07	0.0006538	1.055e-05	9.48e-05	19	395	SRRM1,YTHDC1,HNRNPA2B1,HNRNPC,HNRNPL,RBM25,JMJD6,TRA2A,HSPA8,SRSF2,SRSF3,SRSF5,TRA2B,POLR2A,PABPC1,PCF11,RBM22,FUS,DBR1
GO: Biological Process	GO:0000377	RNA splicing, via transesterification reactions with bulged adenosine as nucleophile		1.453e-07	0.0006538	1.055e-05	9.48e-05	19	395	SRRM1,YTHDC1,HNRNPA2B1,HNRNPC,HNRNPL,RBM25,JMJD6,TRA2A,HSPA8,SRSF2,SRSF3,SRSF5,TRA2B,POLR2A,PABPC1,PCF11,RBM22,FUS,DBR1
GO: Biological Process	GO:0006913	nucleocytoplasmic transport		1.453e-07	0.0006538	1.055e-05	9.48e-05	19	395	SRRM1,AHCYL1,ING1,YTHDC1,HNRNPA2B1,PIK3R1,HSPA8,HSP90AA1,HSP90AB1,KPNA2,ZC3H12A,SRSF2,SRSF3,SRSF5,BAG3,TXNIP,PPP1R10,RBM22,EP300
GO: Biological Process	GO:0016071	mRNA metabolic process		1.507e-07	0.0006785	1.077e-05	9.682e-05	30	905	SRRM1,AHCYL1,TNRC6B,YTHDC1,HNRNPA2B1,HNRNPC,HNRNPL,UBB,UBC,RBM25,JMJD6,TRA2A,HSPA1A,HSPA1B,HSPA8,HNRNPDL,ZC3H12A,SRSF2,SRSF3,SRSF5,TRA2B,POLR2A,ZHX2,PABPC1,ZFP36,PCF11,RBM22,CTR9,FUS,DBR1
GO: Biological Process	GO:0051169	nuclear transport		1.633e-07	0.000735	1.101e-05	9.899e-05	19	398	SRRM1,AHCYL1,ING1,YTHDC1,HNRNPA2B1,PIK3R1,HSPA8,HSP90AA1,HSP90AB1,KPNA2,ZC3H12A,SRSF2,SRSF3,SRSF5,BAG3,TXNIP,PPP1R10,RBM22,EP300
GO: Biological Process	GO:0000375	RNA splicing, via transesterification reactions		1.633e-07	0.000735	1.101e-05	9.899e-05	19	398	SRRM1,YTHDC1,HNRNPA2B1,HNRNPC,HNRNPL,RBM25,JMJD6,TRA2A,HSPA8,SRSF2,SRSF3,SRSF5,TRA2B,POLR2A,PABPC1,PCF11,RBM22,FUS,DBR1
GO: Biological Process	GO:0050684	regulation of mRNA processing		1.647e-07	0.0007415	1.101e-05	9.899e-05	12	151	AHCYL1,YTHDC1,HNRNPA2B1,HNRNPL,RBM25,JMJD6,TRA2A,HSPA8,SRSF2,SRSF3,TRA2B,CTR9
GO: Biological Process	GO:1903706	regulation of hemopoiesis		1.654e-07	0.0007447	1.101e-05	9.899e-05	21	482	TNRC6B,IRF1,CD83,KMT2E,JUN,PIK3R1,KMT2A,GNAS,HSPA1A,HSPA1B,HSP90AA1,FOXO3,ZC3H12A,FOS,ID2,NFKBIZ,ZFP36,KLF10,EGR3,CTR9,EP300
GO: Biological Process	GO:0048534	hematopoietic or lymphoid organ development		1.664e-07	0.0007488	1.101e-05	9.899e-05	34	1120	CEBPD,TNRC6B,IRF1,CD83,SIX4,KMT2E,EZH2,KLF2,JUN,JMJD6,PIK3R1,KMT2A,HES1,ALAS1,GNAS,HSPA1A,HSPA1B,HSP90AA1,FOXC1,FOXO3,ZC3H12A,ARID4A,FOS,CASP3,ID2,NFKBIZ,SLC40A1,ZFP36,TIPARP,KLF10,EGR1,EGR3,CTR9,EP300
GO: Biological Process	GO:0034097	response to cytokine		1.832e-07	0.0008246	1.195e-05	0.0001074	37	1290	KDM3A,KDM5B,CEBPD,BCLAF1,MCL1,IRF1,HNRNPA2B1,KLF2,JUN,UBB,UBC,OTULIN,PIK3R1,HSPA1A,HSPA1B,HSPA8,RNF138,HSP90AA1,FOXC1,HSP90AB1,HSPD1,HNRNPDL,FOXO1,FOXO3,ZC3H12A,SRSF3,TCP1,FOS,DUSP1,SOCS3,CASP3,SKIL,NR1D1,ZFP36,EGR1,CTR9,EIF4A2
GO: Biological Process	GO:0002520	immune system development		2.062e-07	0.0009283	1.326e-05	0.0001192	35	1185	CEBPD,TNRC6B,IRF1,CD83,SIX4,KMT2E,EZH2,KLF2,JUN,JMJD6,PIK3R1,KMT2A,HES1,ALAS1,GNAS,HSPA1A,HSPA1B,HSP90AA1,FOXC1,HSPD1,FOXO3,ZC3H12A,ARID4A,FOS,CASP3,ID2,NFKBIZ,SLC40A1,ZFP36,TIPARP,KLF10,EGR1,EGR3,CTR9,EP300
GO: Biological Process	GO:0042026	protein refolding		2.306e-07	0.001038	1.462e-05	0.0001314	6	24	HSPA1A,HSPA1B,HSPA2,HSPA8,HSP90AA1,HSPD1
GO: Biological Process	GO:0071345	cellular response to cytokine stimulus		2.569e-07	0.001156	1.606e-05	0.0001444	35	1196	KDM3A,KDM5B,CEBPD,BCLAF1,MCL1,IRF1,HNRNPA2B1,KLF2,UBB,UBC,OTULIN,PIK3R1,HSPA1A,HSPA1B,HSPA8,RNF138,HSP90AA1,FOXC1,HSP90AB1,HSPD1,HNRNPDL,FOXO1,FOXO3,ZC3H12A,SRSF3,TCP1,FOS,DUSP1,SOCS3,CASP3,NR1D1,ZFP36,EGR1,CTR9,EIF4A2
GO: Biological Process	GO:0016569	covalent chromatin modification		4.059e-07	0.001827	2.503e-05	0.000225	21	509	KDM3A,KDM5B,ARID4B,ASH1L,PER1,KDM3B,KMT2E,EZH2,WAC,JMJD6,EID1,KMT2A,MEAF6,ARID4A,JMJD1C,RLF,MORF4L2,CTR9,EPC1,MPHOSPH8,EP300
GO: Biological Process	GO:0043065	positive regulation of apoptotic process		4.373e-07	0.001969	2.66e-05	0.0002391	25	698	GADD45B,NET1,BCLAF1,SAV1,MCL1,NR4A1,DDX3X,JUN,UBB,UBC,ADRB2,HSPD1,FOXO1,FOXO3,ZC3H12A,DUSP1,CASP3,ID3,PLEKHG2,SKIL,RHOB,TXNIP,EGR1,LRP6,ATF3
GO: Biological Process	GO:2000026	regulation of multicellular organismal development		4.594e-07	0.002068	2.757e-05	0.0002478	42	1632	BHLHE41,PLK2,SAV1,IST1,TNRC6B,IRF1,CD83,SIX4,KMT2E,EZH2,KLF2,JUN,ADRB2,PIK3R1,KMT2A,HES1,GNAS,HSPA1A,HSPA1B,HSP90AA1,FOXC1,FOXO3,ZC3H12A,FOS,ID1,ID2,OSR2,ID4,NFKBIZ,SKIL,NR1D1,ZFP36,RHOB,KLF10,HEY1,EGR3,CTR9,CAPRIN2,LRP6,EP300,MAF,NIN
GO: Biological Process	GO:0045444	fat cell differentiation		4.688e-07	0.00211	2.776e-05	0.0002496	15	268	CEBPD,SAV1,NR4A1,ADRB2,HES1,FOXO1,ZC3H12A,NR4A2,ID2,ID4,NR1D1,ZFP36,CREB5,LRP6,EP300
GO: Biological Process	GO:0051247	positive regulation of protein metabolic process		5.549e-07	0.002498	3.244e-05	0.0002916	43	1704	GADD45B,ZFAND2A,PLK2,HSPH1,IST1,KMT2E,EZH2,DDX3X,HNRNPL,KLF2,CKS1B,UBB,UBC,ADRB2,PIK3R1,KMT2A,HES1,GNAS,ARIH1,HSPA1A,HSPA1B,HSPA2,HSPA8,HSP90AA1,HSP90AB1,HSPD1,FOXO1,HSPE1,ZC3H12A,CALM1,WWP2,PIK3R3,SOCS3,CASP3,PABPC1,TIPARP,AKAP9,EGR1,CTR9,MYLIP,CAPRIN2,MASTL,EP300
GO: Biological Process	GO:0048024	regulation of mRNA splicing, via spliceosome		5.655e-07	0.002546	3.251e-05	0.0002922	10	111	YTHDC1,HNRNPA2B1,HNRNPL,RBM25,JMJD6,TRA2A,HSPA8,SRSF2,SRSF3,TRA2B
GO: Biological Process	GO:0018205	peptidyl-lysine modification		5.705e-07	0.002568	3.251e-05	0.0002922	19	432	KDM3A,ARID4B,ASH1L,PER1,KMT2E,EZH2,JMJD6,EID1,KMT2A,MEAF6,ARID4A,CBX4,RLF,EGR1,MORF4L2,CTR9,EPC1,USPL1,EP300
GO: Biological Process	GO:0030097	hemopoiesis		6.047e-07	0.002722	3.402e-05	0.0003058	32	1074	CEBPD,TNRC6B,IRF1,CD83,KMT2E,EZH2,KLF2,JUN,JMJD6,PIK3R1,KMT2A,HES1,ALAS1,GNAS,HSPA1A,HSPA1B,HSP90AA1,FOXC1,FOXO3,ZC3H12A,ARID4A,FOS,CASP3,ID2,NFKBIZ,ZFP36,TIPARP,KLF10,EGR1,EGR3,CTR9,EP300
GO: Biological Process	GO:0043618	regulation of transcription from RNA polymerase II promoter in response to stress		6.679e-07	0.003006	3.711e-05	0.0003336	10	113	KLF2,JUN,UBB,UBC,HSPA1A,DNAJB1,BAG3,EGR1,ATF3,EP300
GO: Biological Process	GO:0043068	positive regulation of programmed cell death		6.804e-07	0.003063	3.714e-05	0.0003338	25	715	GADD45B,NET1,BCLAF1,SAV1,MCL1,NR4A1,DDX3X,JUN,UBB,UBC,ADRB2,HSPD1,FOXO1,FOXO3,ZC3H12A,DUSP1,CASP3,ID3,PLEKHG2,SKIL,RHOB,TXNIP,EGR1,LRP6,ATF3
GO: Biological Process	GO:0050821	protein stabilization		6.848e-07	0.003082	3.714e-05	0.0003338	13	205	SAV1,PER3,PIK3R1,HSPA1A,HSPA1B,HSP90AA1,HSP90AB1,HSPD1,TCP1,BAG3,ATP1B2,PTGES3,EP300
GO: Biological Process	GO:0018193	peptidyl-amino acid modification		7.554e-07	0.0034	4.048e-05	0.0003639	37	1367	KDM3A,PLK2,GGNBP2,ARID4B,HSPH1,ASH1L,PER1,IRF1,KMT2E,EZH2,JMJD6,CLK1,EID1,KMT2A,HES1,NKTR,FKBP4,HSP90AA1,HSP90AB1,MEAF6,CALM1,ARID4A,WEE1,SOCS3,CBX4,RLF,AKAP9,EGR1,MORF4L2,CTR9,CFAP20,EPC1,CAPRIN2,MASTL,PRKCG,USPL1,EP300
GO: Biological Process	GO:0070841	inclusion body assembly		7.76e-07	0.003493	4.109e-05	0.0003694	6	29	HSPA1A,HSPA1B,HSPA2,DNAJB1,BAG3,DNAJB6
GO: Biological Process	GO:0009896	positive regulation of catabolic process		8.333e-07	0.003751	4.361e-05	0.0003921	20	487	ZFAND2A,PLK2,TNRC6B,PFKFB3,WAC,ADRB2,ARIH1,HSPA1A,HSPA1B,HSP90AA1,FOXO1,FOXO3,ZC3H12A,WWP2,BAG3,PABPC1,ZFP36,TIPARP,ABHD5,MYLIP
GO: Biological Process	GO:0030218	erythrocyte differentiation		8.665e-07	0.0039	4.483e-05	0.000403	11	145	KMT2E,KLF2,JMJD6,ALAS1,HSPA1A,HSPA1B,FOXO3,ARID4A,CASP3,ID2,ZFP36
GO: Biological Process	GO:0003006	developmental process involved in reproduction		1.004e-06	0.004521	5.113e-05	0.0004596	33	1155	KDM3A,KDM5B,GGNBP2,ARID4B,NUP210L,ASH1L,NASP,SIX4,YTHDC1,UBB,HES1,HSPA2,FKBP4,FOXC1,HSP90AB1,FOXO3,ARID4A,TBPL1,SOCS3,RDH10,DNAJB6,CASP3,ID4,SKIL,JMJD1C,TIPARP,BRD2,AKAP9,HEY1,LRP6,DYNLL1,HSPB11,CEP57
GO: Biological Process	GO:0048545	response to steroid hormone		1.011e-06	0.00455	5.113e-05	0.0004596	17	364	KDM3A,PER1,PIK3R1,LBH,FKBP4,FOXO1,CALM1,FOS,FOSB,DUSP1,CASP3,NR1D1,ZFP36,TXNIP,HEY1,PTGES3,EP300
GO: Biological Process	GO:0016570	histone modification		1.072e-06	0.004826	5.362e-05	0.000482	20	495	KDM3A,KDM5B,ARID4B,ASH1L,PER1,KDM3B,KMT2E,EZH2,WAC,JMJD6,EID1,KMT2A,MEAF6,ARID4A,JMJD1C,RLF,MORF4L2,CTR9,EPC1,EP300
GO: Biological Process	GO:0030099	myeloid cell differentiation		1.106e-06	0.004979	5.471e-05	0.0004918	20	496	TNRC6B,KMT2E,KLF2,JUN,JMJD6,PIK3R1,KMT2A,ALAS1,GNAS,HSPA1A,HSPA1B,FOXO3,ARID4A,FOS,CASP3,ID2,ZFP36,KLF10,CTR9,EP300
GO: Biological Process	GO:0010035	response to inorganic substance		1.135e-06	0.005108	5.552e-05	0.0004991	23	637	AHCYL1,NET1,HSPH1,NR4A1,EZH2,KLF2,JUN,FOXO1,FOXO3,ZC3H12A,CALM1,FOS,FOSB,DUSP1,NR4A2,CASP3,ID2,SLC40A1,RHOB,TXNIP,MT1E,FUS,EP300
GO: Biological Process	GO:0006606	protein import into nucleus		1.229e-06	0.005531	5.947e-05	0.0005346	12	182	ING1,PIK3R1,HSPA8,HSP90AA1,HSP90AB1,KPNA2,ZC3H12A,BAG3,TXNIP,PPP1R10,RBM22,EP300
GO: Biological Process	GO:0045637	regulation of myeloid cell differentiation		1.379e-06	0.006208	6.605e-05	0.0005937	15	292	TNRC6B,KMT2E,JUN,PIK3R1,KMT2A,GNAS,HSPA1A,HSPA1B,FOXO3,FOS,ID2,ZFP36,KLF10,CTR9,EP300
GO: Biological Process	GO:0031329	regulation of cellular catabolic process		1.456e-06	0.006554	6.899e-05	0.0006202	28	901	ZFAND2A,PLK2,TNRC6B,MCL1,PFKFB3,HNRNPC,WAC,UBB,UBC,ADRB2,ARIH1,HSPA1A,HSPA1B,HSPA8,HSP90AA1,HSP90AB1,FOXO1,FOXO3,ZC3H12A,BAG3,CASP3,PABPC1,ZFP36,ABHD5,MYLIP,PRKCG,FUS,EP300
GO: Biological Process	GO:0051094	positive regulation of developmental process		1.485e-06	0.006684	6.963e-05	0.0006259	39	1525	KDM5B,CEBPD,NET1,SAV1,IST1,IRF1,CD83,SIX4,EZH2,JUN,ADRB2,PIK3R1,LBH,BAMBI,HES1,GNAS,HSPA1A,HSPA1B,HSP90AA1,FOXC1,HSP90AB1,FOXO3,ZC3H12A,FOS,SOCS3,ID2,OSR2,NFKBIZ,SKIL,ZFP36,RHOB,KLF10,HEY1,EGR3,MORF4L2,EPC1,CAPRIN2,EP300,NIN
GO: Biological Process	GO:0090083	regulation of inclusion body assembly		1.865e-06	0.008393	8.653e-05	0.0007778	5	19	HSPA1A,HSPA1B,HSPA2,DNAJB1,DNAJB6
GO: Biological Process	GO:0034101	erythrocyte homeostasis		1.901e-06	0.008557	8.732e-05	0.0007849	11	157	KMT2E,KLF2,JMJD6,ALAS1,HSPA1A,HSPA1B,FOXO3,ARID4A,CASP3,ID2,ZFP36
GO: Biological Process	GO:0009894	regulation of catabolic process		2.017e-06	0.009079	9.17e-05	0.0008244	31	1080	ZFAND2A,PLK2,TNRC6B,MCL1,PFKFB3,HNRNPC,WAC,UBB,UBC,ADRB2,ARIH1,HSPA1A,HSPA1B,HSPA8,HSP90AA1,HSP90AB1,FOXO1,FOXO3,ZC3H12A,WWP2,BAG3,CASP3,PABPC1,ZFP36,TIPARP,ABHD5,MYLIP,SERPINB1,PRKCG,FUS,EP300
GO: Biological Process	GO:0006397	mRNA processing		2.043e-06	0.009197	9.197e-05	0.0008268	21	563	SRRM1,AHCYL1,YTHDC1,HNRNPA2B1,HNRNPC,HNRNPL,RBM25,JMJD6,TRA2A,HSPA8,SRSF2,SRSF3,SRSF5,TRA2B,POLR2A,PABPC1,PCF11,RBM22,CTR9,FUS,DBR1
GO: Biological Process	GO:0042307	positive regulation of protein import into nucleus		2.534e-06	0.0114	0.0001129	0.001015	7	54	PIK3R1,HSP90AA1,HSP90AB1,ZC3H12A,BAG3,RBM22,EP300
GO: Biological Process	GO:0080134	regulation of response to stress		2.699e-06	0.01215	0.0001191	0.001071	39	1563	GADD45B,PLK2,BCLAF1,HSPH1,ASH1L,PER1,MCL1,IRF1,IER5,BCL2L12,ADRB2,OTULIN,PIK3R1,HSPA1A,HSPA1B,HSPA8,FKBP4,HSP90AA1,HSP90AB1,HSPD1,FOXO1,FOXO3,DNAJB1,ZC3H12A,DUSP1,BAG3,SOCS3,DNAJB6,NFKBIZ,CHORDC1,SKIL,NR1D1,ZFP36,PPP1R10,SERPINB1,PRKCG,FUS,PTGES3,EP300
GO: Biological Process	GO:0098727	maintenance of cell number		2.817e-06	0.01268	0.0001231	0.001107	12	197	KDM3A,SAV1,EZH2,LBH,HES1,FOXO1,FOXO3,POLR2A,ZHX2,JMJD1C,KLF10,CTR9
GO: Biological Process	GO:0042542	response to hydrogen peroxide		2.911e-06	0.0131	0.000126	0.001132	11	164	NET1,HSPH1,EZH2,KLF2,JUN,FOXO1,FOXO3,DUSP1,CASP3,RHOB,TXNIP
GO: Biological Process	GO:0017038	protein import		3.15e-06	0.01418	0.000135	0.001214	13	235	ING1,PIK3R1,HSPA8,HSP90AA1,HSP90AB1,KPNA2,HSPD1,ZC3H12A,BAG3,TXNIP,PPP1R10,RBM22,EP300
GO: Biological Process	GO:0071407	cellular response to organic cyclic compound		3.203e-06	0.01442	0.000136	0.001223	22	628	KDM3A,PER1,EZH2,KLF2,LBH,GNAS,FKBP4,HSP90AB1,FOXO1,ZC3H12A,CASP3,ID1,ID3,NR1D1,ZFP36,TIPARP,AKAP9,EGR1,HEY1,LRP6,PTGES3,EP300
GO: Biological Process	GO:0031399	regulation of protein modification process		3.362e-06	0.01513	0.0001414	0.001271	43	1825	GADD45B,KDM3A,GGNBP2,HSPH1,TSPYL2,IRF1,KMT2E,EZH2,DDX3X,CKS1B,JUN,UBB,UBC,ADRB2,PIK3R1,CCNL1,EID1,KMT2A,HES1,GNAS,HSPA1A,HSPA1B,HSPA2,HSP90AA1,HSP90AB1,ZC3H12A,CALM1,DUSP1,PIK3R3,SOCS3,CASP3,CHORDC1,IVNS1ABP,CCNG2,PPP1R10,AKAP9,EGR1,CTR9,CAPRIN2,MASTL,LRP6,PRKCG,EP300
GO: Biological Process	GO:0032870	cellular response to hormone stimulus		3.399e-06	0.0153	0.0001416	0.001273	23	680	KDM3A,AHCYL1,PER1,IRF1,NR4A1,PIK3R1,LBH,GNAS,FKBP4,FOXO1,SRSF3,SRSF5,FOS,FOSB,DUSP1,PIK3R3,SOCS3,NR4A2,NR1D1,ZFP36,HEY1,PTGES3,EP300
GO: Biological Process	GO:0051170	import into nucleus		3.843e-06	0.0173	0.0001587	0.001426	12	203	ING1,PIK3R1,HSPA8,HSP90AA1,HSP90AB1,KPNA2,ZC3H12A,BAG3,TXNIP,PPP1R10,RBM22,EP300
GO: Biological Process	GO:0022414	reproductive process		3.929e-06	0.01769	0.0001608	0.001445	41	1711	KDM3A,KDM5B,GGNBP2,ARID4B,CENPC,NUP210L,ASH1L,NASP,SIX4,YTHDC1,DDX3X,UBB,HES1,HSPA2,FKBP4,FOXC1,HSP90AB1,FOXO3,ARID4A,TCP1,TBPL1,FOS,FOSB,DUSP1,SOCS3,RDH10,DNAJB6,CASP3,ID4,SKIL,JMJD1C,TIPARP,BRD2,AKAP9,EGR1,HEY1,MASTL,LRP6,DYNLL1,HSPB11,CEP57
GO: Biological Process	GO:0031124	mRNA 3'-end processing		4.028e-06	0.01813	0.0001633	0.001468	9	108	SRRM1,AHCYL1,YTHDC1,SRSF2,SRSF3,SRSF5,PABPC1,PCF11,CTR9
GO: Biological Process	GO:0000003	reproduction		4.102e-06	0.01847	0.0001636	0.001471	41	1714	KDM3A,KDM5B,GGNBP2,ARID4B,CENPC,NUP210L,ASH1L,NASP,SIX4,YTHDC1,DDX3X,UBB,HES1,HSPA2,FKBP4,FOXC1,HSP90AB1,FOXO3,ARID4A,TCP1,TBPL1,FOS,FOSB,DUSP1,SOCS3,RDH10,DNAJB6,CASP3,ID4,SKIL,JMJD1C,TIPARP,BRD2,AKAP9,EGR1,HEY1,MASTL,LRP6,DYNLL1,HSPB11,CEP57
GO: Biological Process	GO:0051131	chaperone-mediated protein complex assembly		4.107e-06	0.01849	0.0001636	0.001471	5	22	HSPA1A,HSP90AA1,HSP90AB1,HSPD1,PTGES3
GO: Biological Process	GO:1904591	positive regulation of protein import		4.651e-06	0.02093	0.0001836	0.001651	7	59	PIK3R1,HSP90AA1,HSP90AB1,ZC3H12A,BAG3,RBM22,EP300
GO: Biological Process	GO:0016032	viral process		5.093e-06	0.02292	0.0001989	0.001788	28	962	IST1,HNRNPA2B1,DDX3X,JUN,UBB,UBC,PIK3R1,HSPA1A,HSPA1B,HSPA8,HSP90AA1,HSP90AB1,KPNA2,HSPD1,ZC3H12A,CALM1,WWP2,POLR2A,AHSA1,PABPC1,ZFP36,IVNS1ABP,BRD2,SLC20A1,EIF4A2,DYNLL1,MPHOSPH8,EP300
GO: Biological Process	GO:1904589	regulation of protein import		5.158e-06	0.02321	0.0001989	0.001788	8	84	PIK3R1,HSPA8,HSP90AA1,HSP90AB1,ZC3H12A,BAG3,RBM22,EP300
GO: Biological Process	GO:0051338	regulation of transferase activity		5.175e-06	0.02329	0.0001989	0.001788	31	1131	GADD45B,GGNBP2,HSPH1,TSPYL2,EZH2,HNRNPA2B1,DDX3X,CKS1B,JUN,UBB,UBC,ADRB2,PIK3R1,CCNL1,HSP90AA1,HSP90AB1,CALM1,TCP1,DUSP1,PIK3R3,SOCS3,CASP3,CHORDC1,ZFP36,CCNG2,EGR1,EIF4A2,MASTL,LRP6,POLG2,PTGES3
GO: Biological Process	GO:0032781	positive regulation of ATPase activity		5.215e-06	0.02347	0.0001989	0.001788	7	60	ADRB2,HSPA2,DNAJB1,DNAJB6,AHSA1,DYNLL1,ATP1B2
GO: Biological Process	GO:0031331	positive regulation of cellular catabolic process		5.537e-06	0.02492	0.0002094	0.001883	17	413	ZFAND2A,PLK2,TNRC6B,PFKFB3,WAC,ADRB2,ARIH1,HSPA1A,HSPA1B,HSP90AA1,FOXO1,FOXO3,ZC3H12A,BAG3,PABPC1,ZFP36,ABHD5
GO: Biological Process	GO:0009725	response to hormone		6.064e-06	0.02729	0.0002274	0.002044	28	971	KDM3A,AHCYL1,PER1,IRF1,NR4A1,PIK3R1,LBH,GNAS,FKBP4,FOXO1,SRSF3,SRSF5,CALM1,FOS,FOSB,DUSP1,PIK3R3,SOCS3,NR4A2,CASP3,NR1D1,ZFP36,TXNIP,EGR1,HEY1,LRP6,PTGES3,EP300
GO: Biological Process	GO:0044403	biological process involved in symbiotic interaction		6.337e-06	0.02852	0.0002357	0.002119	29	1029	IST1,HNRNPA2B1,DDX3X,JUN,UBB,UBC,PIK3R1,HSPA1A,HSPA1B,HSPA8,HSP90AA1,HSP90AB1,KPNA2,HSPD1,ZC3H12A,CALM1,TCP1,WWP2,POLR2A,AHSA1,PABPC1,ZFP36,IVNS1ABP,BRD2,SLC20A1,EIF4A2,DYNLL1,MPHOSPH8,EP300
GO: Biological Process	GO:0034504	protein localization to nucleus		6.626e-06	0.02982	0.0002445	0.002198	15	332	ING1,SIX4,PIK3R1,HSPA8,HSP90AA1,HSP90AB1,KPNA2,ZC3H12A,TCP1,BAG3,DNAJB6,TXNIP,PPP1R10,RBM22,EP300
GO: Biological Process	GO:0007548	sex differentiation		7.121e-06	0.03205	0.0002606	0.002342	15	334	ARID4B,NUP210L,NASP,SIX4,UBB,FKBP4,FOXC1,FOXO3,ARID4A,RDH10,CASP3,JMJD1C,TIPARP,AKAP9,LRP6
GO: Biological Process	GO:0051093	negative regulation of developmental process		8.223e-06	0.03701	0.0002985	0.002683	30	1100	BHLHE41,PLK2,SAV1,IRF1,SIX4,EZH2,KLF2,BCL2L12,ADRB2,PIK3R1,LBH,BAMBI,HES1,GNAS,FOXC1,FOXO1,FOXO3,ZC3H12A,ID1,ID2,ID3,ID4,HBP1,SKIL,ZHX2,NR1D1,ZFP36,HEY1,CTR9,LRP6
GO: Biological Process	GO:0051090	regulation of DNA-binding transcription factor activity		1.064e-05	0.04788	0.0003813	0.003427	24	782	PLK2,ASH1L,PER1,SAV1,IRF1,EZH2,DDX3X,JUN,UBB,UBC,OTULIN,HES1,HSPA1A,HSPA1B,ZC3H12A,FOS,WWP2,ID1,ID2,ID3,NR1D1,SLC20A1,LRP6,EP300
GO: Biological Process	GO:0000302	response to reactive oxygen species		1.067e-05	0.04804	0.0003813	0.003427	13	263	NET1,HSPH1,EZH2,KLF2,JUN,FOXO1,FOXO3,TRA2B,FOS,DUSP1,CASP3,RHOB,TXNIP
GO: Biological Process	GO:0034620	cellular response to unfolded protein		1.164e-05	0.05241	0.0004127	0.00371	10	155	TSPYL2,PIK3R1,HSPA1A,HSPA1B,HSPA2,HSPA8,HSPD1,BAG3,ATF3,EP300
GO: Biological Process	GO:0062197	cellular response to chemical stress		1.204e-05	0.05421	0.0004235	0.003807	16	393	NET1,HSPH1,MCL1,EZH2,DDX3X,KLF2,JUN,HSPA1A,HSPA1B,FOXO1,FOXO3,ZC3H12A,FOS,NR4A2,CASP3,RHOB
GO: Biological Process	GO:0051384	response to glucocorticoid		1.232e-05	0.05545	0.0004265	0.003834	10	156	PIK3R1,FOXO1,CALM1,FOS,FOSB,DUSP1,CASP3,ZFP36,HEY1,EP300
GO: Biological Process	GO:0031123	RNA 3'-end processing		1.232e-05	0.05545	0.0004265	0.003834	10	156	SRRM1,AHCYL1,YTHDC1,SRSF2,SRSF3,SRSF5,PABPC1,PCF11,INTS6,CTR9
GO: Biological Process	GO:0044092	negative regulation of molecular function		1.3e-05	0.05849	0.0004465	0.004014	34	1363	GADD45B,GGNBP2,NR4A1,EZH2,DDX3X,MTRNR2L2,MTRNR2L9,JUN,BCL2L12,ADRB2,OTULIN,HES1,ZC3H12A,CALM1,DUSP1,WWP2,SOCS3,DNAJB6,CASP3,ID1,ID2,ID3,CHORDC1,ZFP36,TXNIP,PPP1R10,AKAP9,HEY1,EIF4A2,MASTL,LRP6,SERPINB1,DYNLL1,EP300
GO: Biological Process	GO:0006974	cellular response to DNA damage stimulus		1.345e-05	0.06055	0.0004587	0.004124	26	902	PLK2,BCLAF1,MCL1,MCM7,WAC,BCL2L12,UBB,UBC,PIK3R1,HSPA1A,RNF138,FOXO1,FOXO3,ZC3H12A,PPM1D,CDKN2AIP,POLR2A,CASP3,SKIL,PPP1R10,MORF4L2,MASTL,PRKCG,FUS,POLG2,EP300
GO: Biological Process	GO:0044772	mitotic cell cycle phase transition		1.359e-05	0.06115	0.0004598	0.004133	21	637	PLK2,NASP,MCM7,KMT2E,EZH2,DDX3X,CKS1B,HSPA2,HSP90AA1,CALM1,WEE1,PPM1D,DUSP1,ID2,ID4,CCNG2,AKAP9,MASTL,DYNLL1,CEP57,EP300
GO: Biological Process	GO:0019827	stem cell population maintenance		1.379e-05	0.06207	0.0004632	0.004164	11	193	KDM3A,SAV1,LBH,HES1,FOXO1,FOXO3,POLR2A,ZHX2,JMJD1C,KLF10,CTR9
GO: Biological Process	GO:0048872	homeostasis of number of cells		1.42e-05	0.06391	0.0004702	0.004227	15	354	KMT2E,EZH2,KLF2,JMJD6,KMT2A,ALAS1,HSPA1A,HSPA1B,FOXO3,ARID4A,CASP3,ID2,SKIL,SLC40A1,ZFP36
GO: Biological Process	GO:0034968	histone lysine methylation		1.421e-05	0.06395	0.0004702	0.004227	9	126	KDM3A,ARID4B,ASH1L,KMT2E,EZH2,KMT2A,ARID4A,RLF,CTR9
GO: Biological Process	GO:0097201	negative regulation of transcription from RNA polymerase II promoter in response to stress		1.495e-05	0.06728	0.0004911	0.004415	4	14	JUN,HSPA1A,DNAJB1,BAG3
GO: Biological Process	GO:0002262	myeloid cell homeostasis		1.519e-05	0.06836	0.0004954	0.004453	11	195	KMT2E,KLF2,JMJD6,ALAS1,HSPA1A,HSPA1B,FOXO3,ARID4A,CASP3,ID2,ZFP36
GO: Biological Process	GO:1901700	response to oxygen-containing compound		1.542e-05	0.06939	0.0004992	0.004487	42	1875	AHCYL1,NET1,HSPH1,PER1,NASP,IRF1,NR4A1,EZH2,PRDM2,KLF2,JUN,ADRB2,PIK3R1,GNAS,HSP90AB1,FOXO1,FOXO3,ZC3H12A,SRSF3,SRSF5,CALM1,TRA2B,FOS,FOSB,DUSP1,PIK3R3,SOCS3,NR4A2,CASP3,ID1,ID3,NR1D1,ZFP36,RHOB,TXNIP,AKAP9,KLF10,EGR1,CTR9,LRP6,DYNLL1,EP300
GO: Biological Process	GO:0008406	gonad development		1.587e-05	0.07142	0.0005101	0.004586	13	273	ARID4B,NUP210L,NASP,SIX4,UBB,FOXC1,FOXO3,ARID4A,RDH10,CASP3,JMJD1C,TIPARP,AKAP9
GO: Biological Process	GO:0065004	protein-DNA complex assembly		1.742e-05	0.0784	0.0005547	0.004987	14	317	CENPC,TSPYL2,NASP,MCM7,HNRNPC,UBB,UBC,SPTY2D1,HSP90AA1,HSP90AB1,TCP1,BRD2,PTGES3,EP300
GO: Biological Process	GO:1903312	negative regulation of mRNA metabolic process		1.75e-05	0.07877	0.0005547	0.004987	8	99	HNRNPA2B1,HNRNPC,HNRNPL,TRA2B,PABPC1,ZFP36,CTR9,FUS
GO: Biological Process	GO:0032269	negative regulation of cellular protein metabolic process		1.804e-05	0.08119	0.0005678	0.005104	30	1146	GADD45B,KDM3A,GGNBP2,TNRC6B,IRF1,NR4A1,DDX3X,WAC,JUN,BCL2L12,PIK3R1,HSPA1A,HSPA1B,HSP90AB1,ZC3H12A,CALM1,DUSP1,SOCS3,DNAJB6,CASP3,CHORDC1,ZFP36,IVNS1ABP,PPP1R10,CAPRIN2,MASTL,LRP6,SERPINB1,PRKCG,EP300
GO: Biological Process	GO:0045137	development of primary sexual characteristics		1.921e-05	0.08648	0.0006005	0.005398	13	278	ARID4B,NUP210L,NASP,SIX4,UBB,FOXC1,FOXO3,ARID4A,RDH10,CASP3,JMJD1C,TIPARP,AKAP9
GO: Biological Process	GO:0006305	DNA alkylation		2.026e-05	0.09119	0.0006246	0.005615	8	101	KMT2E,EZH2,KMT2A,GNAS,PPM1D,FOS,RLF,MPHOSPH8
GO: Biological Process	GO:0006306	DNA methylation		2.026e-05	0.09119	0.0006246	0.005615	8	101	KMT2E,EZH2,KMT2A,GNAS,PPM1D,FOS,RLF,MPHOSPH8
GO: Biological Process	GO:0006468	protein phosphorylation		2.253e-05	0.1014	0.0006899	0.006202	40	1776	GADD45B,PLK2,GGNBP2,HSPH1,TSPYL2,IRF1,EZH2,DDX3X,CKS1B,JUN,UBB,UBC,ADRB2,CLK1,PIK3R1,CCNL1,HES1,GNAS,HSPA2,HSPA8,HSP90AA1,HSP90AB1,ZC3H12A,CALM1,WEE1,PPM1D,DUSP1,PIK3R3,SOCS3,CASP3,CHORDC1,CCNG2,BRD2,AKAP9,EGR1,CAPRIN2,MASTL,LRP6,PRKCG,EP300
GO: Biological Process	GO:0000278	mitotic cell cycle		2.528e-05	0.1138	0.0007582	0.006816	29	1108	PLK2,CENPC,NASP,MCM7,KMT2E,EZH2,DDX3X,CKS1B,HES1,HSPA1A,HSPA1B,HSPA2,HSP90AA1,FOXC1,CALM1,WEE1,PPM1D,DUSP1,ID2,ID4,RHOB,CCNG2,PPP1R10,AKAP9,MASTL,DYNLL1,CEP57,EP300,NIN
GO: Biological Process	GO:0140014	mitotic nuclear division		2.528e-05	0.1138	0.0007582	0.006816	29	1108	PLK2,CENPC,NASP,MCM7,KMT2E,EZH2,DDX3X,CKS1B,HES1,HSPA1A,HSPA1B,HSPA2,HSP90AA1,FOXC1,CALM1,WEE1,PPM1D,DUSP1,ID2,ID4,RHOB,CCNG2,PPP1R10,AKAP9,MASTL,DYNLL1,CEP57,EP300,NIN
GO: Biological Process	GO:1903047	mitotic cell cycle process		2.528e-05	0.1138	0.0007582	0.006816	29	1108	PLK2,CENPC,NASP,MCM7,KMT2E,EZH2,DDX3X,CKS1B,HES1,HSPA1A,HSPA1B,HSPA2,HSP90AA1,FOXC1,CALM1,WEE1,PPM1D,DUSP1,ID2,ID4,RHOB,CCNG2,PPP1R10,AKAP9,MASTL,DYNLL1,CEP57,EP300,NIN
GO: Biological Process	GO:0006979	response to oxidative stress		2.544e-05	0.1145	0.0007582	0.006816	18	513	NET1,HSPH1,MCL1,EZH2,KLF2,JUN,HSPA1A,HSPA1B,FOXO1,FOXO3,ZC3H12A,TRA2B,FOS,DUSP1,NR4A2,CASP3,RHOB,TXNIP
GO: Biological Process	GO:0001503	ossification		2.632e-05	0.1185	0.0007794	0.007006	17	466	CEBPD,DHRS3,HNRNPC,ADRB2,BAMBI,GNAS,FOXC1,HSPE1,ID1,ID2,OSR2,ID3,ID4,KLF10,HEY1,LRP6,CSGALNACT1
GO: Biological Process	GO:0040007	growth		2.75e-05	0.1238	0.000809	0.007272	30	1172	KDM5B,NET1,ING1,TSPYL2,SAV1,IST1,SIX4,EZH2,DDX3X,KLF2,ADRB2,GNAS,HSPA1A,HSPA1B,HSP90AA1,FOXC1,SERTAD3,HSP90AB1,FOXO3,CDKN2AIP,SOCS3,RDH10,MT1E,MORF4L2,CTR9,EPC1,CAPRIN2,LRP6,EP300,NIN
GO: Biological Process	GO:0045596	negative regulation of cell differentiation		2.833e-05	0.1275	0.0008235	0.007403	23	776	BHLHE41,IRF1,SIX4,EZH2,PIK3R1,LBH,BAMBI,HES1,FOXO1,FOXO3,ZC3H12A,ID1,ID2,ID3,ID4,HBP1,SKIL,ZHX2,NR1D1,ZFP36,HEY1,CTR9,LRP6
GO: Biological Process	GO:1905323	telomerase holoenzyme complex assembly		2.836e-05	0.1276	0.0008235	0.007403	3	6	HSP90AA1,HSP90AB1,PTGES3
GO: Biological Process	GO:0016577	histone demethylation		2.862e-05	0.1288	0.0008256	0.007422	5	32	KDM3A,KDM5B,KDM3B,JMJD6,JMJD1C
GO: Biological Process	GO:1900182	positive regulation of protein localization to nucleus		2.88e-05	0.1296	0.0008256	0.007422	8	106	PIK3R1,HSP90AA1,HSP90AB1,ZC3H12A,TCP1,BAG3,RBM22,EP300
GO: Biological Process	GO:0042306	regulation of protein import into nucleus		2.999e-05	0.135	0.0008523	0.007662	7	78	PIK3R1,HSP90AA1,HSP90AB1,ZC3H12A,BAG3,RBM22,EP300
GO: Biological Process	GO:0071897	DNA biosynthetic process		3.011e-05	0.1355	0.0008523	0.007662	17	471	TSPYL2,NASP,MCM7,HNRNPA2B1,HNRNPC,JUN,UBB,UBC,NFIC,HSP90AA1,HSP90AB1,TCP1,DUSP1,ID3,MPHOSPH8,POLG2,PTGES3
GO: Biological Process	GO:0006396	RNA processing		3.062e-05	0.1378	0.0008614	0.007743	35	1483	SRRM1,AHCYL1,SNHG12,YTHDC1,HNRNPA2B1,HNRNPC,DDX3X,HNRNPL,RBM25,JMJD6,CLK1,PIK3R1,CCNL1,TRA2A,HSPA1A,HSPA8,ZC3H12A,SRSF2,SRSF3,SRSF5,NOP56,TRA2B,POLR2A,DDX51,PABPC1,PCF11,IVNS1ABP,RMRP,INTS6,RBM22,NOP58,CTR9,FUS,DBR1,RPPH1
GO: Biological Process	GO:0031960	response to corticosteroid		3.171e-05	0.1427	0.0008864	0.007968	10	174	PIK3R1,FOXO1,CALM1,FOS,FOSB,DUSP1,CASP3,ZFP36,HEY1,EP300
GO: Biological Process	GO:0035967	cellular response to topologically incorrect protein		3.496e-05	0.1573	0.000971	0.008729	10	176	TSPYL2,PIK3R1,HSPA1A,HSPA1B,HSPA2,HSPA8,HSPD1,BAG3,ATF3,EP300
GO: Biological Process	GO:0032270	positive regulation of cellular protein metabolic process		3.523e-05	0.1586	0.000971	0.008729	37	1619	GADD45B,ZFAND2A,PLK2,HSPH1,IST1,KMT2E,EZH2,DDX3X,HNRNPL,CKS1B,UBB,UBC,ADRB2,PIK3R1,KMT2A,HES1,GNAS,ARIH1,HSPA1A,HSPA1B,HSPA2,HSPA8,HSP90AA1,HSP90AB1,HSPD1,HSPE1,ZC3H12A,CALM1,PIK3R3,SOCS3,PABPC1,AKAP9,EGR1,CTR9,CAPRIN2,MASTL,EP300
GO: Biological Process	GO:0046824	positive regulation of nucleocytoplasmic transport		3.538e-05	0.1592	0.000971	0.008729	7	80	PIK3R1,HSP90AA1,HSP90AB1,ZC3H12A,BAG3,RBM22,EP300
GO: Biological Process	GO:0042325	regulation of phosphorylation		3.628e-05	0.1633	0.0009896	0.008896	36	1558	GADD45B,GGNBP2,HSPH1,TSPYL2,IRF1,MCM7,PFKFB3,EZH2,DDX3X,CKS1B,JUN,UBB,UBC,ADRB2,PIK3R1,CCNL1,HES1,GNAS,HSPA2,HSP90AA1,HSP90AB1,ZC3H12A,CALM1,DUSP1,PIK3R3,SOCS3,CASP3,CHORDC1,CCNG2,AKAP9,EGR1,CAPRIN2,LRP6,DYNLL1,PTGES3,EP300
GO: Biological Process	GO:0018022	peptidyl-lysine methylation		3.683e-05	0.1658	0.0009987	0.008978	9	142	KDM3A,ARID4B,ASH1L,KMT2E,EZH2,KMT2A,ARID4A,RLF,CTR9
GO: Biological Process	GO:0006482	protein demethylation		3.883e-05	0.1748	0.00104	0.009351	5	34	KDM3A,KDM5B,KDM3B,JMJD6,JMJD1C
GO: Biological Process	GO:0008214	protein dealkylation		3.883e-05	0.1748	0.00104	0.009351	5	34	KDM3A,KDM5B,KDM3B,JMJD6,JMJD1C
GO: Biological Process	GO:0034599	cellular response to oxidative stress		4.012e-05	0.1806	0.001068	0.009598	14	342	NET1,HSPH1,MCL1,EZH2,KLF2,JUN,HSPA1A,HSPA1B,FOXO1,FOXO3,ZC3H12A,FOS,NR4A2,RHOB
GO: Biological Process	GO:0044770	cell cycle phase transition		4.032e-05	0.1815	0.001068	0.009598	21	686	PLK2,NASP,MCM7,KMT2E,EZH2,DDX3X,CKS1B,HSPA2,HSP90AA1,CALM1,WEE1,PPM1D,DUSP1,ID2,ID4,CCNG2,AKAP9,MASTL,DYNLL1,CEP57,EP300
GO: Biological Process	GO:0038066	p38MAPK cascade		4.105e-05	0.1848	0.001081	0.009714	6	56	GADD45B,HSPH1,PER1,ZC3H12A,DUSP1,ZFP36
GO: Biological Process	GO:1903320	regulation of protein modification by small protein conjugation or removal		4.403e-05	0.1982	0.001152	0.01036	12	259	DDX3X,UBB,HSPA1A,HSPA1B,HSP90AA1,HSP90AB1,ZC3H12A,IVNS1ABP,EGR1,CTR9,MASTL,PRKCG
GO: Biological Process	GO:0010243	response to organonitrogen compound		4.725e-05	0.2127	0.001229	0.01105	29	1147	AHCYL1,PER1,IRF1,NR4A1,EZH2,KLF2,JUN,ADRB2,PIK3R1,GNAS,HSP90AB1,FOXO1,SRSF3,SRSF5,CALM1,FOS,FOSB,DUSP1,PIK3R3,SOCS3,NR4A2,CASP3,ID1,AKAP9,KLF10,EGR1,MYLIP,LRP6,PRKCG
GO: Biological Process	GO:1901701	cellular response to oxygen-containing compound		4.838e-05	0.2178	0.001252	0.01125	32	1330	AHCYL1,NET1,HSPH1,IRF1,NR4A1,EZH2,KLF2,JUN,ADRB2,PIK3R1,GNAS,FOXO1,FOXO3,ZC3H12A,SRSF3,SRSF5,TRA2B,FOS,PIK3R3,SOCS3,NR4A2,ID1,ID3,NR1D1,ZFP36,RHOB,AKAP9,KLF10,EGR1,CTR9,LRP6,DYNLL1
GO: Biological Process	GO:0070848	response to growth factor		4.983e-05	0.2243	0.001282	0.01152	23	805	KDM5B,MCM7,NR4A1,JUN,UBB,UBC,BAMBI,HES1,HSPA1A,FOXC1,HSP90AB1,TMEM204,FOS,POLR2A,CASP3,ID1,SKIL,ZFP36,IER2,EGR1,EGR3,CEP57,EP300
GO: Biological Process	GO:0031113	regulation of microtubule polymerization		5.022e-05	0.226	0.001284	0.01154	6	58	HSPA1A,CAMSAP2,HSPA1B,FKBP4,AKAP9,NIN
GO: Biological Process	GO:0033993	response to lipid		5.203e-05	0.2342	0.001323	0.01189	26	977	KDM3A,PER1,NASP,EZH2,PRDM2,JUN,PIK3R1,LBH,FKBP4,FOXO1,FOXO3,ZC3H12A,CALM1,FOS,FOSB,DUSP1,CASP3,ID3,NR1D1,ZFP36,TXNIP,HEY1,CTR9,LRP6,PTGES3,EP300
GO: Biological Process	GO:0061061	muscle structure development		5.48e-05	0.2467	0.001385	0.01245	22	755	BHLHE41,NR4A1,SIX4,EZH2,ADRB2,PIK3R1,HES1,FOXC1,TMEM204,FOS,CASP3,ID2,ID3,SKIL,EGR1,HEY1,EGR3,MORF4L2,EPC1,LRP6,ATF3,EP300
GO: Biological Process	GO:0071243	cellular response to arsenic-containing substance		5.535e-05	0.2491	0.001385	0.01245	4	19	ZFAND2A,DDX3X,ZC3H12A,ATF3
GO: Biological Process	GO:0009409	response to cold		5.537e-05	0.2492	0.001385	0.01245	6	59	ADRB2,HSPA2,HSP90AA1,HSPD1,FOXO1,FOS
GO: Biological Process	GO:0051248	negative regulation of protein metabolic process		5.587e-05	0.2515	0.001389	0.01249	30	1218	GADD45B,KDM3A,GGNBP2,TNRC6B,IRF1,NR4A1,DDX3X,WAC,JUN,BCL2L12,PIK3R1,HSPA1A,HSPA1B,HSP90AB1,ZC3H12A,CALM1,DUSP1,SOCS3,DNAJB6,CASP3,CHORDC1,ZFP36,IVNS1ABP,PPP1R10,CAPRIN2,MASTL,LRP6,SERPINB1,PRKCG,EP300
GO: Biological Process	GO:0051052	regulation of DNA metabolic process		5.797e-05	0.2609	0.001434	0.01289	15	400	HNRNPA2B1,HNRNPC,KMT2A,HSP90AA1,HSP90AB1,KPNA2,TCP1,DUSP1,RLF,PPP1R10,PRKCG,MPHOSPH8,FUS,POLG2,PTGES3
GO: Biological Process	GO:0045639	positive regulation of myeloid cell differentiation		5.851e-05	0.2634	0.001439	0.01294	8	117	JUN,GNAS,HSPA1A,HSPA1B,FOXO3,FOS,ID2,KLF10
GO: Biological Process	GO:0051568	histone H3-K4 methylation		6.095e-05	0.2743	0.001491	0.0134	6	60	ASH1L,KMT2E,KMT2A,ARID4A,RLF,CTR9
GO: Biological Process	GO:0043462	regulation of ATPase activity		6.547e-05	0.2947	0.001593	0.01432	7	88	ADRB2,HSPA2,DNAJB1,DNAJB6,AHSA1,DYNLL1,ATP1B2
GO: Biological Process	GO:1903708	positive regulation of hemopoiesis		6.675e-05	0.3004	0.001607	0.01444	10	190	IRF1,CD83,JUN,GNAS,HSP90AA1,FOS,ID2,NFKBIZ,KLF10,EGR3
GO: Biological Process	GO:1902107	positive regulation of leukocyte differentiation		6.675e-05	0.3004	0.001607	0.01444	10	190	IRF1,CD83,JUN,GNAS,HSP90AA1,FOS,ID2,NFKBIZ,KLF10,EGR3
GO: Biological Process	GO:0019221	cytokine-mediated signaling pathway		6.837e-05	0.3077	0.001632	0.01467	23	822	CEBPD,MCL1,IRF1,HNRNPA2B1,UBB,UBC,OTULIN,PIK3R1,HSPA1A,HSPA1B,HSPA8,HSP90AA1,FOXC1,HSP90AB1,HNRNPDL,FOXO1,FOXO3,TCP1,FOS,SOCS3,CASP3,EGR1,CTR9
GO: Biological Process	GO:0022402	cell cycle process		6.853e-05	0.3085	0.001632	0.01467	37	1671	PLK2,CENPC,NASP,IST1,IRF1,MCM7,KMT2E,EZH2,DDX3X,CKS1B,UBB,HES1,HSPA1A,HSPA1B,HSPA2,HSP90AA1,FOXC1,HSP90AB1,CALM1,WEE1,PPM1D,DUSP1,ID2,ID4,HBP1,CHORDC1,SKIL,RHOB,CCNG2,PPP1R10,AKAP9,EPC1,MASTL,DYNLL1,CEP57,EP300,NIN
GO: Biological Process	GO:0071824	protein-DNA complex subunit organization		7.175e-05	0.323	0.0017	0.01528	14	361	CENPC,TSPYL2,NASP,MCM7,HNRNPC,UBB,UBC,SPTY2D1,HSP90AA1,HSP90AB1,TCP1,BRD2,PTGES3,EP300
GO: Biological Process	GO:0016571	histone methylation		7.293e-05	0.3283	0.001719	0.01545	9	155	KDM3A,ARID4B,ASH1L,KMT2E,EZH2,KMT2A,ARID4A,RLF,CTR9
GO: Biological Process	GO:0044728	DNA methylation or demethylation		7.426e-05	0.3342	0.001741	0.01565	8	121	KMT2E,EZH2,KMT2A,GNAS,PPM1D,FOS,RLF,MPHOSPH8
GO: Biological Process	GO:0001932	regulation of protein phosphorylation		7.586e-05	0.3414	0.001769	0.0159	32	1362	GADD45B,GGNBP2,HSPH1,TSPYL2,IRF1,EZH2,DDX3X,CKS1B,JUN,UBB,UBC,ADRB2,PIK3R1,CCNL1,HES1,GNAS,HSPA2,HSP90AA1,HSP90AB1,ZC3H12A,CALM1,DUSP1,PIK3R3,SOCS3,CASP3,CHORDC1,CCNG2,AKAP9,EGR1,CAPRIN2,LRP6,EP300
GO: Biological Process	GO:0071363	cellular response to growth factor stimulus		8.031e-05	0.3615	0.001863	0.01675	22	775	KDM5B,MCM7,NR4A1,JUN,UBB,UBC,BAMBI,HES1,HSPA1A,FOXC1,HSP90AB1,TMEM204,FOS,POLR2A,CASP3,ID1,SKIL,ZFP36,EGR1,EGR3,CEP57,EP300
GO: Biological Process	GO:1903313	positive regulation of mRNA metabolic process		8.11e-05	0.365	0.001872	0.01683	7	91	TNRC6B,TRA2A,HSPA8,ZC3H12A,TRA2B,PABPC1,ZFP36
GO: Biological Process	GO:0080182	histone H3-K4 trimethylation		8.395e-05	0.3779	0.001928	0.01733	4	21	KMT2E,KMT2A,ARID4A,CTR9
GO: Biological Process	GO:0045598	regulation of fat cell differentiation		9.311e-05	0.4191	0.002127	0.01912	9	160	SAV1,HES1,FOXO1,ZC3H12A,ID2,ID4,NR1D1,ZFP36,LRP6
GO: Biological Process	GO:0070423	nucleotide-binding oligomerization domain containing signaling pathway		9.801e-05	0.4411	0.002228	0.02003	5	41	UBB,UBC,OTULIN,HSPA1A,HSPA1B
GO: Biological Process	GO:0042176	regulation of protein catabolic process		9.992e-05	0.4498	0.00226	0.02032	15	420	ZFAND2A,PLK2,WAC,UBB,ARIH1,HSPA1A,HSPA1B,HSP90AA1,HSP90AB1,FOXO1,WWP2,TIPARP,MYLIP,SERPINB1,PRKCG
GO: Biological Process	GO:0060009	Sertoli cell development		0.0001017	0.4577	0.002289	0.02057	4	22	ARID4B,NUP210L,ARID4A,AKAP9
GO: Biological Process	GO:2000278	regulation of DNA biosynthetic process		0.0001044	0.4697	0.002337	0.02101	8	127	HNRNPA2B1,HNRNPC,HSP90AA1,HSP90AB1,TCP1,DUSP1,POLG2,PTGES3
GO: Biological Process	GO:0035872	nucleotide-binding domain, leucine rich repeat containing receptor signaling pathway		0.0001102	0.4961	0.002456	0.02208	5	42	UBB,UBC,OTULIN,HSPA1A,HSPA1B
GO: Biological Process	GO:1902949	positive regulation of tau-protein kinase activity		0.0001161	0.5227	0.002568	0.02309	3	9	HSP90AA1,HSP90AB1,EGR1
GO: Biological Process	GO:1903426	regulation of reactive oxygen species biosynthetic process		0.0001164	0.5239	0.002568	0.02309	8	129	KLF2,HSP90AA1,HSP90AB1,HSPD1,FOXO3,ZC3H12A,HBP1,DYNLL1
GO: Biological Process	GO:0051592	response to calcium ion		0.0001233	0.5551	0.002708	0.02434	9	166	AHCYL1,JUN,CALM1,FOS,FOSB,DUSP1,TXNIP,FUS,EP300
GO: Biological Process	GO:0010648	negative regulation of cell communication		0.0001289	0.5801	0.002816	0.02532	36	1658	PLK2,GGNBP2,DHRS3,HSPH1,ASH1L,DDIT4L,PER1,MCL1,IRF1,RGS21,EZH2,DDX3X,BCL2L12,UBB,UBC,ADRB2,LBH,BAMBI,NMB,HSPA1A,HSPA1B,FOXO1,FOXO3,ZC3H12A,DUSP1,WWP2,SOCS3,NR4A2,SKIL,NR1D1,RGS16,IVNS1ABP,EGR1,HEY1,LRP6,ATF3
GO: Biological Process	GO:0019220	regulation of phosphate metabolic process		0.0001303	0.5864	0.002833	0.02547	38	1790	GADD45B,GGNBP2,HSPH1,TSPYL2,IRF1,MCM7,PFKFB3,EZH2,DDX3X,CKS1B,JUN,UBB,UBC,ADRB2,PIK3R1,CCNL1,HES1,GNAS,HSPA2,HSP90AA1,HSP90AB1,ZC3H12A,CALM1,DUSP1,PIK3R3,SOCS3,CASP3,CHORDC1,CCNG2,PPP1R10,AKAP9,EGR1,CAPRIN2,MASTL,LRP6,DYNLL1,PTGES3,EP300
GO: Biological Process	GO:0051174	regulation of phosphorus metabolic process		0.0001318	0.5932	0.002852	0.02564	38	1791	GADD45B,GGNBP2,HSPH1,TSPYL2,IRF1,MCM7,PFKFB3,EZH2,DDX3X,CKS1B,JUN,UBB,UBC,ADRB2,PIK3R1,CCNL1,HES1,GNAS,HSPA2,HSP90AA1,HSP90AB1,ZC3H12A,CALM1,DUSP1,PIK3R3,SOCS3,CASP3,CHORDC1,CCNG2,PPP1R10,AKAP9,EGR1,CAPRIN2,MASTL,LRP6,DYNLL1,PTGES3,EP300
GO: Biological Process	GO:0071496	cellular response to external stimulus		0.000133	0.5986	0.002863	0.02574	13	336	IRF1,HNRNPL,JUN,HSPA8,FOXO1,FOXO3,ZC3H12A,PPM1D,FOS,BAG3,NR4A2,KLF10,ATF3
GO: Biological Process	GO:0023057	negative regulation of signaling		0.0001336	0.6013	0.002863	0.02574	36	1661	PLK2,GGNBP2,DHRS3,HSPH1,ASH1L,DDIT4L,PER1,MCL1,IRF1,RGS21,EZH2,DDX3X,BCL2L12,UBB,UBC,ADRB2,LBH,BAMBI,NMB,HSPA1A,HSPA1B,FOXO1,FOXO3,ZC3H12A,DUSP1,WWP2,SOCS3,NR4A2,SKIL,NR1D1,RGS16,IVNS1ABP,EGR1,HEY1,LRP6,ATF3
GO: Biological Process	GO:0043085	positive regulation of catalytic activity		0.0001401	0.6306	0.002989	0.02687	35	1600	GADD45B,NET1,HSPH1,EZH2,HNRNPA2B1,DDX3X,CKS1B,JUN,UBB,UBC,ADRB2,GNAS,HSPA1A,HSPA2,HSPA8,HSP90AA1,HSP90AB1,HSPD1,HSPE1,DNAJB1,CALM1,TCP1,NR4A2,DNAJB6,AHSA1,RGS16,ABHD5,FAM13A,EGR1,EIF5,MASTL,DYNLL1,POLG2,ATP1B2,PTGES3
GO: Biological Process	GO:0000280	nuclear division		0.0001412	0.6354	0.002997	0.02694	30	1283	PLK2,CENPC,NASP,MCM7,KMT2E,EZH2,DDX3X,CKS1B,UBB,HES1,HSPA1A,HSPA1B,HSPA2,HSP90AA1,FOXC1,CALM1,WEE1,PPM1D,DUSP1,ID2,ID4,RHOB,CCNG2,PPP1R10,AKAP9,MASTL,DYNLL1,CEP57,EP300,NIN
GO: Biological Process	GO:0009968	negative regulation of signal transduction		0.0001428	0.6426	0.003017	0.02712	34	1537	GGNBP2,DHRS3,HSPH1,ASH1L,DDIT4L,PER1,MCL1,IRF1,RGS21,EZH2,DDX3X,BCL2L12,UBB,UBC,ADRB2,LBH,BAMBI,HSPA1A,HSPA1B,FOXO1,FOXO3,ZC3H12A,DUSP1,WWP2,SOCS3,NR4A2,SKIL,NR1D1,RGS16,IVNS1ABP,EGR1,HEY1,LRP6,ATF3
GO: Biological Process	GO:0001656	metanephros development		0.0001566	0.7047	0.003293	0.0296	7	101	SIX4,HES1,RDH10,ID2,OSR2,ID3,EGR1
GO: Biological Process	GO:0009267	cellular response to starvation		0.0001613	0.7262	0.003378	0.03036	9	172	HNRNPL,JUN,HSPA8,FOXO1,FOXO3,ZC3H12A,PPM1D,KLF10,ATF3
GO: Biological Process	GO:0097191	extrinsic apoptotic signaling pathway		0.0001659	0.7467	0.003457	0.03108	11	254	MCL1,DDX3X,BCL2L12,PIK3R1,HSPA1A,HSPA1B,FOXO3,BAG3,CASP3,SKIL,ATF3
GO: Biological Process	GO:0051101	regulation of DNA binding		0.0001679	0.7558	0.003483	0.03131	8	136	JUN,HES1,FOXC1,CALM1,ID1,ID2,HEY1,EP300
GO: Biological Process	GO:0010656	negative regulation of muscle cell apoptotic process		0.0001698	0.7643	0.00349	0.03137	6	72	PIK3R1,HSPA8,ZC3H12A,BAG3,PPP1R10,LRP6
GO: Biological Process	GO:0043967	histone H4 acetylation		0.0001698	0.7643	0.00349	0.03137	6	72	PER1,KMT2A,MEAF6,MORF4L2,EPC1,EP300
GO: Biological Process	GO:0045926	negative regulation of growth		0.0001717	0.7728	0.003513	0.03158	12	299	ING1,TSPYL2,SAV1,DDX3X,ADRB2,GNAS,HSPA1A,HSPA1B,SERTAD3,CDKN2AIP,MT1E,CAPRIN2
GO: Biological Process	GO:1901698	response to nitrogen compound		0.0001735	0.781	0.003534	0.03177	29	1236	AHCYL1,PER1,IRF1,NR4A1,EZH2,KLF2,JUN,ADRB2,PIK3R1,GNAS,HSP90AB1,FOXO1,SRSF3,SRSF5,CALM1,FOS,FOSB,DUSP1,PIK3R3,SOCS3,NR4A2,CASP3,ID1,AKAP9,KLF10,EGR1,MYLIP,LRP6,PRKCG
GO: Biological Process	GO:0042752	regulation of circadian rhythm		0.0001766	0.7949	0.003581	0.03219	8	137	KDM5B,PER1,EZH2,PER3,ID2,NR1D1,KLF10,PRKCG
GO: Biological Process	GO:0034622	cellular protein-containing complex assembly		0.0001808	0.8137	0.003649	0.0328	29	1239	CENPC,TSPYL2,NASP,MCM7,YTHDC1,HNRNPC,DDX3X,UBB,UBC,ADRB2,HSPA1A,CAMSAP2,HSPA1B,SPTY2D1,FKBP4,TBCC,HSP90AA1,HSP90AB1,HSPD1,SRSF5,TCP1,PLEKHG2,BRD2,AKAP9,EIF5,MPHOSPH8,PTGES3,EP300,NIN
GO: Biological Process	GO:0042594	response to starvation		0.0001848	0.8318	0.003713	0.03338	10	215	HNRNPL,JUN,HSPA8,FOXO1,FOXO3,ZC3H12A,PPM1D,ZFP36,KLF10,ATF3
GO: Biological Process	GO:0051591	response to cAMP		0.0001879	0.8457	0.003759	0.03379	7	104	PER1,JUN,PIK3R1,FOS,FOSB,DUSP1,AKAP9
GO: Biological Process	GO:0060412	ventricular septum morphogenesis		0.0001898	0.8543	0.00378	0.03398	5	47	SAV1,HES1,ID2,HEY1,LRP6
GO: Biological Process	GO:0051240	positive regulation of multicellular organismal process		0.0001921	0.8647	0.003809	0.03424	36	1692	KDM3A,KDM5B,IST1,IRF1,CD83,SIX4,EZH2,DDX3X,JUN,ADRB2,PIK3R1,LBH,BAMBI,HES1,GNAS,HILPDA,HSPA1A,HSPA1B,HSP90AA1,FOXC1,HSPD1,FOXO3,ZC3H12A,FOS,ID2,OSR2,NFKBIZ,SKIL,RHOB,KLF10,EGR1,EGR3,CAPRIN2,LRP6,EP300,NIN
GO: Biological Process	GO:0031668	cellular response to extracellular stimulus		0.00021	0.9453	0.004146	0.03727	11	261	HNRNPL,JUN,HSPA8,FOXO1,FOXO3,ZC3H12A,PPM1D,FOS,NR4A2,KLF10,ATF3
GO: Biological Process	GO:0061013	regulation of mRNA catabolic process		0.0002145	0.9654	0.004216	0.0379	10	219	TNRC6B,HNRNPC,UBB,UBC,HSPA1A,HSPA8,ZC3H12A,PABPC1,ZFP36,FUS
GO: Biological Process	GO:0043414	macromolecule methylation		0.0002217	0.9981	0.004335	0.03897	13	354	KDM3A,ARID4B,ASH1L,KMT2E,EZH2,KMT2A,GNAS,ARID4A,PPM1D,FOS,RLF,CTR9,MPHOSPH8
GO: Biological Process	GO:0040029	regulation of gene expression, epigenetic		0.0002225	1	0.004335	0.03897	10	220	ARID4B,EZH2,YTHDC1,KLF2,ARID4A,PPM1D,MORF4L2,EPC1,MPHOSPH8,EP300
GO: Biological Process	GO:1901654	response to ketone		0.0002308	1	0.004474	0.04022	10	221	NASP,KLF2,GNAS,FOXO1,CALM1,FOS,FOSB,DUSP1,TXNIP,EP300
GO: Biological Process	GO:1900744	regulation of p38MAPK cascade		0.0002316	1	0.004474	0.04022	5	49	GADD45B,HSPH1,PER1,ZC3H12A,DUSP1
GO: Biological Process	GO:0001655	urogenital system development		0.000244	1	0.004693	0.04219	14	406	SIX4,JMJD6,HES1,FKBP4,FOXC1,RDH10,ID2,OSR2,ID3,ID4,TIPARP,EGR1,HEY1,HSPB11
GO: Biological Process	GO:0006304	DNA modification		0.0002484	1	0.004758	0.04277	8	144	KMT2E,EZH2,KMT2A,GNAS,PPM1D,FOS,RLF,MPHOSPH8
GO: Biological Process	GO:0032259	methylation		0.0002502	1	0.004771	0.04289	14	407	KDM3A,ARID4B,ASH1L,KMT2E,EZH2,PRDM2,KMT2A,GNAS,ARID4A,PPM1D,FOS,RLF,CTR9,MPHOSPH8
GO: Biological Process	GO:0045786	negative regulation of cell cycle		0.0002522	1	0.004789	0.04305	19	670	PLK2,TSPYL2,IRF1,NR4A1,KMT2E,EZH2,WAC,FOXC1,HSP90AB1,WEE1,DUSP1,CASP3,ID2,HBP1,SKIL,RHOB,PPP1R10,EPC1,EP300
GO: Biological Process	GO:0046677	response to antibiotic		0.000255	1	0.004802	0.04317	5	50	KDM5B,EZH2,HSP90AA1,CASP3,ID1
GO: Biological Process	GO:1903362	regulation of cellular protein catabolic process		0.0002554	1	0.004802	0.04317	11	267	ZFAND2A,PLK2,WAC,UBB,ARIH1,HSPA1A,HSPA1B,HSP90AA1,HSP90AB1,MYLIP,PRKCG
GO: Biological Process	GO:0007179	transforming growth factor beta receptor signaling pathway		0.0002571	1	0.004802	0.04317	10	224	JUN,UBB,UBC,BAMBI,HSPA1A,HSP90AB1,FOS,ID1,SKIL,EP300
GO: Biological Process	GO:0031396	regulation of protein ubiquitination		0.0002571	1	0.004802	0.04317	10	224	DDX3X,UBB,HSPA1A,HSPA1B,HSP90AA1,HSP90AB1,IVNS1ABP,CTR9,MASTL,PRKCG
GO: Biological Process	GO:0070301	cellular response to hydrogen peroxide		0.0002657	1	0.004942	0.04443	7	110	NET1,HSPH1,EZH2,KLF2,FOXO1,FOXO3,RHOB
GO: Biological Process	GO:0034614	cellular response to reactive oxygen species		0.000267	1	0.004946	0.04446	9	184	NET1,HSPH1,EZH2,KLF2,JUN,FOXO1,FOXO3,FOS,RHOB
GO: Biological Process	GO:0060008	Sertoli cell differentiation		0.0002698	1	0.004977	0.04474	4	28	ARID4B,NUP210L,ARID4A,AKAP9
GO: Biological Process	GO:0060541	respiratory system development		0.0002722	1	0.005001	0.04496	11	269	SAV1,SIX4,KLF2,JMJD6,HES1,RDH10,ID1,LRP6,HSPB11,PTGES3,EP300
GO: Biological Process	GO:0048285	organelle fission		0.0002832	1	0.005182	0.04659	30	1336	PLK2,CENPC,NASP,MCM7,KMT2E,EZH2,DDX3X,CKS1B,UBB,HES1,HSPA1A,HSPA1B,HSPA2,HSP90AA1,FOXC1,CALM1,WEE1,PPM1D,DUSP1,ID2,ID4,RHOB,CCNG2,PPP1R10,AKAP9,MASTL,DYNLL1,CEP57,EP300,NIN
GO: Biological Process	GO:0071383	cellular response to steroid hormone stimulus		0.0002859	1	0.005211	0.04684	10	227	KDM3A,PER1,LBH,FKBP4,FOXO1,NR1D1,ZFP36,HEY1,PTGES3,EP300
GO: Biological Process	GO:0072359	circulatory system development		0.0002979	1	0.005407	0.04861	30	1340	PLK2,GGNBP2,DHRS3,SAV1,NR4A1,KLF2,JUN,ADRB2,OTULIN,JMJD6,HES1,FOXC1,FOXO1,ZC3H12A,TMEM204,PIK3R3,SOCS3,CASP3,ID1,ID2,ID3,TIPARP,RHOB,EGR1,HEY1,EGR3,EPC1,LRP6,HSPB11,EP300
GO: Biological Process	GO:0031400	negative regulation of protein modification process		0.0002993	1	0.005411	0.04864	18	624	GADD45B,KDM3A,GGNBP2,IRF1,JUN,HSPA1A,HSPA1B,ZC3H12A,CALM1,DUSP1,SOCS3,CASP3,CHORDC1,IVNS1ABP,PPP1R10,MASTL,LRP6,PRKCG
GO: Biological Process	GO:0060322	head development		0.0003018	1	0.005433	0.04884	23	910	EZH2,CSRNP1,UBB,HES1,FOXC1,FOXO3,DNAJB1,CALM1,TRA2B,BAG3,NR4A2,CASP3,ID1,ID2,OSR2,ID4,TIPARP,LRP6,DYNLL1,ATP1B2,PCDH9,EP300,NIN
GO: Biological Process	GO:2001242	regulation of intrinsic apoptotic signaling pathway		0.000313	1	0.005612	0.05045	9	188	BCLAF1,HSPH1,MCL1,DDX3X,BCL2L12,UBB,HSPA1A,SKIL,IVNS1ABP
GO: Biological Process	GO:0030162	regulation of proteolysis		0.0003218	1	0.005731	0.05152	21	797	ZFAND2A,PLK2,IST1,NR4A1,DDX3X,WAC,BCL2L12,UBB,PIK3R1,ARIH1,HSPA1A,HSPA1B,HSPA8,HSP90AB1,HSPD1,HSPE1,ZC3H12A,DNAJB6,SERPINB1,PRKCG,EP300
GO: Biological Process	GO:0019058	viral life cycle		0.0003221	1	0.005731	0.05152	13	368	IST1,DDX3X,UBB,UBC,HSPA1A,HSPA1B,HSPA8,HSP90AB1,KPNA2,ZC3H12A,WWP2,PABPC1,MPHOSPH8
GO: Biological Process	GO:0060411	cardiac septum morphogenesis		0.000324	1	0.005742	0.05162	6	81	DHRS3,SAV1,HES1,ID2,HEY1,LRP6
GO: Biological Process	GO:0051972	regulation of telomerase activity		0.000336	1	0.00593	0.05331	5	53	HNRNPA2B1,HSP90AA1,HSP90AB1,TCP1,PTGES3
GO: Biological Process	GO:0097193	intrinsic apoptotic signaling pathway		0.0003379	1	0.005942	0.05341	12	322	BCLAF1,HSPH1,MCL1,DDX3X,BCL2L12,UBB,PIK3R1,HSPA1A,CASP3,SKIL,IVNS1ABP,EP300
GO: Biological Process	GO:0006611	protein export from nucleus		0.0003516	1	0.006133	0.05513	9	191	SRRM1,AHCYL1,YTHDC1,HNRNPA2B1,SRSF2,SRSF3,SRSF5,BAG3,RBM22
GO: Biological Process	GO:0046661	male sex differentiation		0.0003516	1	0.006133	0.05513	9	191	ARID4B,NUP210L,NASP,SIX4,UBB,FKBP4,ARID4A,JMJD1C,AKAP9
GO: Biological Process	GO:0007020	microtubule nucleation		0.0003547	1	0.006141	0.05521	4	30	HSPA1A,HSPA1B,AKAP9,NIN
GO: Biological Process	GO:0070076	histone lysine demethylation		0.0003547	1	0.006141	0.05521	4	30	KDM3A,KDM5B,KDM3B,JMJD1C
GO: Biological Process	GO:0007167	enzyme linked receptor protein signaling pathway		0.0003718	1	0.006392	0.05746	27	1168	CSRNP1,JUN,UBB,UBC,ADRB2,PIK3R1,BAMBI,HES1,HSPA1A,HSP90AA1,FOXC1,HSP90AB1,FOXO1,SRSF3,TMEM204,FOS,POLR2A,PIK3R3,SOCS3,CASP3,ID1,SKIL,TIPARP,TXNIP,EGR1,CEP57,EP300
GO: Biological Process	GO:0048568	embryonic organ development		0.0003721	1	0.006392	0.05746	16	527	GGNBP2,SIX4,KMT2A,HES1,GNAS,FOXC1,TRA2B,SOCS3,RDH10,DNAJB6,ID2,OSR2,ID3,LRIG3,HEY1,LRP6
GO: Biological Process	GO:0060213	positive regulation of nuclear-transcribed mRNA poly(A) tail shortening		0.0003823	1	0.006471	0.05817	3	13	TNRC6B,PABPC1,ZFP36
GO: Biological Process	GO:0060086	circadian temperature homeostasis		0.0003839	1	0.006471	0.05817	2	3	NR1D1,EGR1
GO: Biological Process	GO:0014737	positive regulation of muscle atrophy		0.0003839	1	0.006471	0.05817	2	3	FOXO3,EP300
GO: Biological Process	GO:0001172	transcription, RNA-templated		0.0003839	1	0.006471	0.05817	2	3	POLR2A,RMRP
GO: Biological Process	GO:0001966	thigmotaxis		0.0003839	1	0.006471	0.05817	2	3	ID2,EP300
GO: Biological Process	GO:0043523	regulation of neuron apoptotic process		0.0003943	1	0.006577	0.05912	11	281	HSPH1,MCL1,SIX4,JUN,HSP90AB1,HSPD1,FOXO3,NR4A2,CASP3,EGR1,PRKCG
GO: Biological Process	GO:0038034	signal transduction in absence of ligand		0.0003945	1	0.006577	0.05912	6	84	MCL1,HSPA1A,HSPA1B,FOXO3,BAG3,CASP3
GO: Biological Process	GO:0097192	extrinsic apoptotic signaling pathway in absence of ligand		0.0003945	1	0.006577	0.05912	6	84	MCL1,HSPA1A,HSPA1B,FOXO3,BAG3,CASP3
GO: Biological Process	GO:0072594	establishment of protein localization to organelle		0.0004121	1	0.006845	0.06153	18	641	ING1,HSPH1,UBB,UBC,PIK3R1,HSPA8,HSP90AA1,HSP90AB1,KPNA2,HSPD1,ZC3H12A,CALM1,TCP1,BAG3,TXNIP,PPP1R10,RBM22,EP300
GO: Biological Process	GO:0051098	regulation of binding		0.000415	1	0.006867	0.06173	14	428	PLK2,HNRNPL,JUN,ADRB2,BAMBI,HES1,FOXC1,HSP90AB1,CALM1,ID1,ID2,HEY1,CAPRIN2,EP300
GO: Biological Process	GO:0010833	telomere maintenance via telomere lengthening		0.0004205	1	0.006933	0.06232	6	85	HNRNPA2B1,HNRNPC,HSP90AA1,HSP90AB1,TCP1,PTGES3
GO: Biological Process	GO:0061136	regulation of proteasomal protein catabolic process		0.0004246	1	0.006949	0.06247	9	196	ZFAND2A,PLK2,WAC,UBB,ARIH1,HSPA1A,HSPA1B,HSP90AB1,PRKCG
GO: Biological Process	GO:1901653	cellular response to peptide		0.0004247	1	0.006949	0.06247	14	429	AHCYL1,IRF1,NR4A1,KLF2,ADRB2,PIK3R1,FOXO1,SRSF3,SRSF5,PIK3R3,SOCS3,NR4A2,ID1,KLF10
GO: Biological Process	GO:1903409	reactive oxygen species biosynthetic process		0.0004261	1	0.006949	0.06247	8	156	KLF2,HSP90AA1,HSP90AB1,HSPD1,FOXO3,ZC3H12A,HBP1,DYNLL1
GO: Biological Process	GO:0018023	peptidyl-lysine trimethylation		0.000435	1	0.007043	0.06331	5	56	ARID4B,KMT2E,KMT2A,ARID4A,CTR9
GO: Biological Process	GO:0045646	regulation of erythrocyte differentiation		0.000435	1	0.007043	0.06331	5	56	HSPA1A,HSPA1B,FOXO3,ID2,ZFP36
GO: Biological Process	GO:0043488	regulation of mRNA stability		0.0004406	1	0.007108	0.0639	9	197	HNRNPC,UBB,UBC,HSPA1A,HSPA8,ZC3H12A,PABPC1,ZFP36,FUS
GO: Biological Process	GO:0046785	microtubule polymerization		0.0004478	1	0.007199	0.06471	6	86	HSPA1A,CAMSAP2,HSPA1B,FKBP4,AKAP9,NIN
GO: Biological Process	GO:0042127	regulation of cell population proliferation		0.00045	1	0.007208	0.06479	39	1973	KDM5B,GGNBP2,ING1,SAV1,IRF1,IER5,NR4A1,SIX4,EZH2,JUN,ADRB2,PIK3R1,LBH,KMT2A,BAMBI,HES1,GNAS,NMB,HILPDA,HSPA1A,HSPA1B,FOXO1,FOXO3,PPM1D,DUSP1,CASP3,ID1,ID2,OSR2,ID4,NR1D1,ZFP36,TXNIP,KLF10,EGR1,HEY1,EGR3,LRP6,ATF3
GO: Biological Process	GO:0035295	tube development		0.0004541	1	0.007248	0.06515	29	1310	KDM5B,PLK2,SAV1,NR4A1,SIX4,KLF2,JUN,UBB,ADRB2,OTULIN,JMJD6,HES1,FOXC1,ZC3H12A,PIK3R3,RDH10,CASP3,ID1,ID2,JMJD1C,TIPARP,RHOB,BRD2,HEY1,EGR3,LRP6,HSPB11,PTGES3,EP300
GO: Biological Process	GO:0006378	mRNA polyadenylation		0.0004724	1	0.007488	0.06731	5	57	AHCYL1,YTHDC1,PABPC1,PCF11,CTR9
GO: Biological Process	GO:0061647	histone H3-K9 modification		0.0004724	1	0.007488	0.06731	5	57	KDM3A,ARID4B,ASH1L,KMT2A,ARID4A
GO: Biological Process	GO:0033169	histone H3-K9 demethylation		0.0004825	1	0.00762	0.0685	3	14	KDM3A,KDM3B,JMJD1C
GO: Biological Process	GO:0006403	RNA localization		0.0004894	1	0.007657	0.06883	10	243	SRRM1,YTHDC1,HNRNPA2B1,SRSF2,SRSF3,SRSF5,TCP1,ZFP36,MRPL18,NOP58
GO: Biological Process	GO:0045732	positive regulation of protein catabolic process		0.0004894	1	0.007657	0.06883	10	243	ZFAND2A,PLK2,ARIH1,HSPA1A,HSPA1B,HSP90AA1,FOXO1,WWP2,TIPARP,MYLIP
GO: Biological Process	GO:0006479	protein methylation		0.0004916	1	0.007657	0.06883	9	200	KDM3A,ARID4B,ASH1L,KMT2E,EZH2,KMT2A,ARID4A,RLF,CTR9
GO: Biological Process	GO:0008213	protein alkylation		0.0004916	1	0.007657	0.06883	9	200	KDM3A,ARID4B,ASH1L,KMT2E,EZH2,KMT2A,ARID4A,RLF,CTR9
GO: Biological Process	GO:1900180	regulation of protein localization to nucleus		0.0005043	1	0.007828	0.07036	8	160	PIK3R1,HSP90AA1,HSP90AB1,ZC3H12A,TCP1,BAG3,RBM22,EP300
GO: Biological Process	GO:0043009	chordate embryonic development		0.0005222	1	0.008078	0.07261	21	827	GGNBP2,NASP,SIX4,YTHDC1,KLF2,HES1,GNAS,FOXC1,SOCS3,RDH10,DNAJB6,CASP3,OSR2,SKIL,BRD2,HEY1,CTR9,LRP6,POLG2,USPL1,EP300
GO: Biological Process	GO:0071417	cellular response to organonitrogen compound		0.0005241	1	0.008079	0.07263	19	711	AHCYL1,IRF1,NR4A1,EZH2,KLF2,ADRB2,PIK3R1,GNAS,FOXO1,SRSF3,SRSF5,PIK3R3,SOCS3,NR4A2,CASP3,ID1,AKAP9,KLF10,EGR1
GO: Biological Process	GO:1902105	regulation of leukocyte differentiation		0.0005491	1	0.008435	0.07583	12	340	IRF1,CD83,JUN,PIK3R1,GNAS,HSP90AA1,ZC3H12A,FOS,ID2,NFKBIZ,KLF10,EGR3
GO: Biological Process	GO:0010629	negative regulation of gene expression		0.0005535	1	0.008462	0.07607	37	1857	GGNBP2,TNRC6B,CD83,EZH2,HNRNPA2B1,HNRNPC,DDX3X,HNRNPL,KLF2,BCL2L12,UBB,UBC,HES1,HSPA1A,HSPA1B,HSPA8,HSP90AB1,ZC3H12A,TRA2B,PPM1D,WWP2,POLR2A,ID1,ID2,ID3,ZHX2,PABPC1,ZFP36,TIPARP,RMRP,HEY1,MORF4L2,EPC1,CAPRIN2,SERPINB1,MPHOSPH8,FUS
GO: Biological Process	GO:0060711	labyrinthine layer development		0.0005546	1	0.008462	0.07607	5	59	GGNBP2,HES1,SOCS3,DNAJB6,HEY1
GO: Biological Process	GO:0051099	positive regulation of binding		0.0005671	1	0.008569	0.07703	9	204	PLK2,HNRNPL,BAMBI,HES1,FOXC1,HSP90AB1,CALM1,CAPRIN2,EP300
GO: Biological Process	GO:0008584	male gonad development		0.0005703	1	0.008569	0.07703	8	163	ARID4B,NUP210L,NASP,SIX4,UBB,ARID4A,JMJD1C,AKAP9
GO: Biological Process	GO:0003151	outflow tract morphogenesis		0.0005711	1	0.008569	0.07703	6	90	DHRS3,JUN,HES1,FOXC1,HEY1,LRP6
GO: Biological Process	GO:0045665	negative regulation of neuron differentiation		0.0005711	1	0.008569	0.07703	6	90	HES1,FOXO3,ID2,ID4,ZHX2,HEY1
GO: Biological Process	GO:0043549	regulation of kinase activity		0.0005728	1	0.008569	0.07703	24	1014	GADD45B,GGNBP2,HSPH1,TSPYL2,EZH2,DDX3X,CKS1B,JUN,UBB,UBC,ADRB2,PIK3R1,CCNL1,HSP90AA1,HSP90AB1,CALM1,DUSP1,PIK3R3,SOCS3,CASP3,CHORDC1,CCNG2,EGR1,LRP6
GO: Biological Process	GO:0050686	negative regulation of mRNA processing		0.0005793	1	0.008569	0.07703	4	34	HNRNPA2B1,HNRNPL,TRA2B,CTR9
GO: Biological Process	GO:0051973	positive regulation of telomerase activity		0.0005793	1	0.008569	0.07703	4	34	HSP90AA1,HSP90AB1,TCP1,PTGES3
GO: Biological Process	GO:0031116	positive regulation of microtubule polymerization		0.0005793	1	0.008569	0.07703	4	34	HSPA1A,HSPA1B,AKAP9,NIN
GO: Biological Process	GO:0016055	Wnt signaling pathway		0.0005797	1	0.008569	0.07703	16	549	TNRC6B,DDX3X,UBB,UBC,OTULIN,BAMBI,RNF138,FOXO1,FOXO3,CALM1,NR4A2,HBP1,EGR1,CTR9,CAPRIN2,LRP6
GO: Biological Process	GO:0048646	anatomical structure formation involved in morphogenesis		0.0005807	1	0.008569	0.07703	30	1395	PLK2,NR4A1,SIX4,KLF2,JUN,ADRB2,OTULIN,JMJD6,HES1,GNAS,FOXC1,FOXO1,ZC3H12A,TBPL1,DUSP1,PIK3R3,RDH10,CASP3,ID1,OSR2,SKIL,SLC40A1,RHOB,BRD2,HEY1,EGR3,CTR9,LRP6,USPL1,EP300
GO: Biological Process	GO:0046546	development of primary male sexual characteristics		0.0005938	1	0.008704	0.07824	8	164	ARID4B,NUP210L,NASP,SIX4,UBB,ARID4A,JMJD1C,AKAP9
GO: Biological Process	GO:0060211	regulation of nuclear-transcribed mRNA poly(A) tail shortening		0.000598	1	0.008704	0.07824	3	15	TNRC6B,PABPC1,ZFP36
GO: Biological Process	GO:1902947	regulation of tau-protein kinase activity		0.000598	1	0.008704	0.07824	3	15	HSP90AA1,HSP90AB1,EGR1
GO: Biological Process	GO:1900153	positive regulation of nuclear-transcribed mRNA catabolic process, deadenylation-dependent decay		0.000598	1	0.008704	0.07824	3	15	TNRC6B,PABPC1,ZFP36
GO: Biological Process	GO:0000381	regulation of alternative mRNA splicing, via spliceosome		0.0005995	1	0.008704	0.07824	5	60	YTHDC1,HNRNPL,RBM25,SRSF2,TRA2B
GO: Biological Process	GO:0198738	cell-cell signaling by wnt		0.0006028	1	0.008723	0.07842	16	551	TNRC6B,DDX3X,UBB,UBC,OTULIN,BAMBI,RNF138,FOXO1,FOXO3,CALM1,NR4A2,HBP1,EGR1,CTR9,CAPRIN2,LRP6
GO: Biological Process	GO:1990830	cellular response to leukemia inhibitory factor		0.000605	1	0.008728	0.07846	7	126	KDM3A,KDM5B,BCLAF1,RNF138,SRSF3,SOCS3,EIF4A2
GO: Biological Process	GO:0007517	muscle organ development		0.0006129	1	0.008813	0.07923	13	394	NR4A1,SIX4,ADRB2,FOXC1,FOS,ID3,SKIL,EGR1,HEY1,EGR3,LRP6,ATF3,EP300
GO: Biological Process	GO:0060429	epithelium development		0.0006203	1	0.008891	0.07993	32	1532	KDM5B,ARID4B,NUP210L,SAV1,SIX4,EZH2,KLF2,JUN,LBH,HES1,GNAS,FOXC1,ARID4A,SOCS3,RDH10,CASP3,ID1,ID2,ID3,ID4,SKIL,SLC40A1,JMJD1C,ZFP36,RHOB,TXNIP,BRD2,AKAP9,HEY1,LRP6,EP300,MAF
GO: Biological Process	GO:0009791	post-embryonic development		0.0006342	1	0.009033	0.0812	7	127	KDM5B,ASH1L,CSRNP1,KMT2A,GNAS,NR4A2,TIPARP
GO: Biological Process	GO:1990823	response to leukemia inhibitory factor		0.0006342	1	0.009033	0.0812	7	127	KDM3A,KDM5B,BCLAF1,RNF138,SRSF3,SOCS3,EIF4A2
GO: Biological Process	GO:0071514	genetic imprinting		0.0006483	1	0.009176	0.08249	4	35	ARID4B,GNAS,ARID4A,CTR9
GO: Biological Process	GO:0045648	positive regulation of erythrocyte differentiation		0.0006483	1	0.009176	0.08249	4	35	HSPA1A,HSPA1B,FOXO3,ID2
GO: Biological Process	GO:0001822	kidney development		0.0006569	1	0.009268	0.08332	12	347	SIX4,JMJD6,HES1,FOXC1,RDH10,ID2,OSR2,ID3,TIPARP,EGR1,HEY1,HSPB11
GO: Biological Process	GO:0001944	vasculature development		0.0006683	1	0.009371	0.08424	22	903	PLK2,GGNBP2,NR4A1,KLF2,JUN,ADRB2,OTULIN,JMJD6,HES1,FOXC1,FOXO1,ZC3H12A,TMEM204,PIK3R3,SOCS3,ID1,TIPARP,RHOB,EGR1,HEY1,EGR3,EPC1
GO: Biological Process	GO:0000723	telomere maintenance		0.0006689	1	0.009371	0.08424	8	167	HNRNPA2B1,HNRNPC,HSPA1A,HSP90AA1,HSP90AB1,TCP1,PPP1R10,PTGES3
GO: Biological Process	GO:0048585	negative regulation of response to stimulus		0.0006717	1	0.009371	0.08424	38	1945	PLK2,GGNBP2,DHRS3,HSPH1,ASH1L,DDIT4L,PER1,MCL1,IRF1,RGS21,EZH2,DDX3X,BCL2L12,UBB,UBC,ADRB2,OTULIN,LBH,BAMBI,HSPA1A,HSPA1B,FOXO1,FOXO3,ZC3H12A,DUSP1,WWP2,SOCS3,NR4A2,SKIL,NR1D1,ZFP36,RGS16,IVNS1ABP,PPP1R10,EGR1,HEY1,LRP6,ATF3
GO: Biological Process	GO:0051168	nuclear export		0.0006746	1	0.009371	0.08424	9	209	SRRM1,AHCYL1,YTHDC1,HNRNPA2B1,SRSF2,SRSF3,SRSF5,BAG3,RBM22
GO: Biological Process	GO:0043487	regulation of RNA stability		0.0006746	1	0.009371	0.08424	9	209	HNRNPC,UBB,UBC,HSPA1A,HSPA8,ZC3H12A,PABPC1,ZFP36,FUS
GO: Biological Process	GO:0043631	RNA polyadenylation		0.0006973	1	0.009609	0.08638	5	62	AHCYL1,YTHDC1,PABPC1,PCF11,CTR9
GO: Biological Process	GO:0010171	body morphogenesis		0.0006973	1	0.009609	0.08638	5	62	CSRNP1,GNAS,TIPARP,LRP6,EP300
GO: Biological Process	GO:0030855	epithelial cell differentiation		0.0006981	1	0.009609	0.08638	22	906	KDM5B,ARID4B,NUP210L,SAV1,EZH2,KLF2,JUN,LBH,HES1,FOXC1,ARID4A,CASP3,ID1,ID2,ID3,SKIL,JMJD1C,ZFP36,TXNIP,AKAP9,HEY1,MAF
GO: Biological Process	GO:0097190	apoptotic signaling pathway		0.0007145	1	0.009805	0.08814	18	672	BCLAF1,HSPH1,MCL1,DDX3X,JUN,BCL2L12,UBB,PIK3R1,HSPA1A,HSPA1B,FOXO3,BAG3,NR4A2,CASP3,SKIL,IVNS1ABP,ATF3,EP300
GO: Biological Process	GO:0031110	regulation of microtubule polymerization or depolymerization		0.0007193	1	0.009836	0.08842	6	94	HSPA1A,CAMSAP2,HSPA1B,FKBP4,AKAP9,NIN
GO: Biological Process	GO:0046685	response to arsenic-containing substance		0.0007229	1	0.009836	0.08842	4	36	ZFAND2A,DDX3X,ZC3H12A,ATF3
GO: Biological Process	GO:0071697	ectodermal placode morphogenesis		0.0007299	1	0.009836	0.08842	3	16	SIX4,GNAS,LRP6
GO: Biological Process	GO:0060788	ectodermal placode formation		0.0007299	1	0.009836	0.08842	3	16	SIX4,GNAS,LRP6
GO: Biological Process	GO:0061684	chaperone-mediated autophagy		0.0007299	1	0.009836	0.08842	3	16	HSPA8,HSP90AA1,BAG3
GO: Biological Process	GO:0048715	negative regulation of oligodendrocyte differentiation		0.0007299	1	0.009836	0.08842	3	16	HES1,ID2,ID4
GO: Biological Process	GO:0009792	embryo development ending in birth or egg hatching		0.0007424	1	0.009975	0.08967	21	850	GGNBP2,NASP,SIX4,YTHDC1,KLF2,HES1,GNAS,FOXC1,SOCS3,RDH10,DNAJB6,CASP3,OSR2,SKIL,BRD2,HEY1,CTR9,LRP6,POLG2,USPL1,EP300
GO: Biological Process	GO:0045859	regulation of protein kinase activity		0.0007504	1	0.01005	0.09036	22	911	GADD45B,GGNBP2,HSPH1,TSPYL2,EZH2,DDX3X,CKS1B,JUN,UBB,UBC,ADRB2,CCNL1,HSP90AA1,HSP90AB1,CALM1,DUSP1,SOCS3,CASP3,CHORDC1,CCNG2,EGR1,LRP6
GO: Biological Process	GO:1990911	response to psychosocial stress		0.0007619	1	0.01015	0.09127	2	4	ADRB2,PRKCG
GO: Biological Process	GO:0010508	positive regulation of autophagy		0.0007624	1	0.01015	0.09127	7	131	PLK2,WAC,ADRB2,FOXO1,FOXO3,ZC3H12A,BAG3
GO: Biological Process	GO:0048705	skeletal system morphogenesis		0.0007774	1	0.01032	0.09279	10	258	DHRS3,SIX4,CSRNP1,GNAS,FOXC1,RDH10,OSR2,TIPARP,LRP6,CSGALNACT1
GO: Biological Process	GO:0061448	connective tissue development		0.0007998	1	0.01054	0.09476	11	306	UBB,GNAS,ID2,OSR2,ID4,CREB5,EGR1,LRP6,CSGALNACT1,EP300,MAF
GO: Biological Process	GO:0033365	protein localization to organelle		0.0008008	1	0.01054	0.09476	31	1489	CENPC,ING1,HSPH1,NASP,SIX4,EZH2,DDX3X,UBB,UBC,PIK3R1,HSPA8,GOLGB1,HSP90AA1,HSP90AB1,KPNA2,HSPD1,ZC3H12A,CALM1,TCP1,BAG3,DNAJB6,TXNIP,PPP1R10,RBM22,AKAP9,CFAP20,DYNLL1,HSPB11,CEP57,EP300,NIN
GO: Biological Process	GO:0002755	MyD88-dependent toll-like receptor signaling pathway		0.0008033	1	0.01054	0.09476	4	37	IRF1,UBB,UBC,HSPD1
GO: Biological Process	GO:0045686	negative regulation of glial cell differentiation		0.0008033	1	0.01054	0.09476	4	37	HES1,ID2,ID4,NR1D1
GO: Biological Process	GO:1901214	regulation of neuron death		0.0008083	1	0.01058	0.09507	13	406	HSPH1,MCL1,SIX4,JUN,UBB,HSP90AB1,HSPD1,FOXO3,FOS,NR4A2,CASP3,EGR1,PRKCG
GO: Biological Process	GO:0040008	regulation of growth		0.000833	1	0.01087	0.0977	20	798	NET1,ING1,TSPYL2,SAV1,IST1,SIX4,DDX3X,ADRB2,GNAS,HSPA1A,HSPA1B,FOXC1,SERTAD3,CDKN2AIP,SOCS3,MT1E,MORF4L2,EPC1,CAPRIN2,EP300
GO: Biological Process	GO:0032886	regulation of microtubule-based process		0.0008491	1	0.01105	0.0993	10	261	PLK2,HSPH1,HSPA1A,CAMSAP2,HSPA1B,FKBP4,CHORDC1,AKAP9,CFAP20,NIN
GO: Biological Process	GO:0050673	epithelial cell proliferation		0.000863	1	0.01117	0.1005	15	515	KDM5B,SAV1,NR4A1,SIX4,JUN,HES1,ID1,ID2,OSR2,NR1D1,ZFP36,HEY1,EGR3,LRP6,SERPINB1
GO: Biological Process	GO:0010038	response to metal ion		0.0008646	1	0.01117	0.1005	13	409	AHCYL1,JUN,CALM1,FOS,FOSB,DUSP1,CASP3,ID2,SLC40A1,TXNIP,MT1E,FUS,EP300
GO: Biological Process	GO:0046822	regulation of nucleocytoplasmic transport		0.0008714	1	0.01117	0.1005	7	134	PIK3R1,HSP90AA1,HSP90AB1,ZC3H12A,BAG3,RBM22,EP300
GO: Biological Process	GO:0071696	ectodermal placode development		0.0008789	1	0.01117	0.1005	3	17	SIX4,GNAS,LRP6
GO: Biological Process	GO:0070431	nucleotide-binding oligomerization domain containing 2 signaling pathway		0.0008789	1	0.01117	0.1005	3	17	OTULIN,HSPA1A,HSPA1B
GO: Biological Process	GO:0045793	positive regulation of cell size		0.0008789	1	0.01117	0.1005	3	17	HSP90AA1,HSP90AB1,EP300
GO: Biological Process	GO:1900151	regulation of nuclear-transcribed mRNA catabolic process, deadenylation-dependent decay		0.0008789	1	0.01117	0.1005	3	17	TNRC6B,PABPC1,ZFP36
GO: Biological Process	GO:0043968	histone H2A acetylation		0.0008789	1	0.01117	0.1005	3	17	MEAF6,MORF4L2,EPC1
GO: Biological Process	GO:0006278	RNA-dependent DNA biosynthetic process		0.0008956	1	0.01136	0.1021	6	98	HNRNPC,HSP90AA1,HSP90AB1,TCP1,MPHOSPH8,PTGES3
GO: Biological Process	GO:0072001	renal system development		0.0009043	1	0.01143	0.1028	12	360	SIX4,JMJD6,HES1,FOXC1,RDH10,ID2,OSR2,ID3,TIPARP,EGR1,HEY1,HSPB11
GO: Biological Process	GO:0065003	protein-containing complex assembly		0.0009126	1	0.01151	0.1034	36	1839	CENPC,TSPYL2,NASP,MCM7,YTHDC1,HNRNPC,DDX3X,UBB,UBC,ADRB2,JMJD6,KMT2A,HES1,HSPA1A,CAMSAP2,HSPA1B,SPTY2D1,HSPA8,FKBP4,TBCC,HSP90AA1,HSP90AB1,HSPD1,ZC3H12A,SRSF5,TCP1,PLEKHG2,BRD2,AKAP9,EIF5,MPHOSPH8,FUS,CEP57,PTGES3,EP300,NIN
GO: Biological Process	GO:0001649	osteoblast differentiation		0.0009262	1	0.01164	0.1046	10	264	CEBPD,HNRNPC,BAMBI,GNAS,HSPE1,ID1,ID2,ID3,ID4,HEY1
GO: Biological Process	GO:0045604	regulation of epidermal cell differentiation		0.0009283	1	0.01164	0.1046	5	66	EZH2,HES1,FOXC1,ZFP36,HEY1
GO: Biological Process	GO:0009314	response to radiation		0.0009694	1	0.0121	0.1087	15	521	NET1,PER1,JUN,PER3,PIK3R1,KMT2A,CALM1,PPM1D,FOS,DUSP1,CASP3,ID2,RHOB,EGR1,EP300
GO: Biological Process	GO:0006473	protein acetylation		0.0009701	1	0.0121	0.1087	9	220	PER1,DDX3X,EID1,KMT2A,MEAF6,FOXO1,MORF4L2,EPC1,EP300
GO: Biological Process	GO:0031112	positive regulation of microtubule polymerization or depolymerization		0.0009828	1	0.01215	0.1092	4	39	HSPA1A,HSPA1B,AKAP9,NIN
GO: Biological Process	GO:0060674	placenta blood vessel development		0.0009828	1	0.01215	0.1092	4	39	GGNBP2,HES1,SOCS3,HEY1
GO: Biological Process	GO:0048710	regulation of astrocyte differentiation		0.0009828	1	0.01215	0.1092	4	39	HES1,ID2,ID4,NR1D1
GO: Biological Process	GO:0051402	neuron apoptotic process		0.0009864	1	0.01216	0.1093	11	314	HSPH1,MCL1,SIX4,JUN,HSP90AB1,HSPD1,FOXO3,NR4A2,CASP3,EGR1,PRKCG
GO: Biological Process	GO:0002221	pattern recognition receptor signaling pathway		0.001002	1	0.01232	0.1107	9	221	IRF1,DDX3X,UBB,UBC,OTULIN,HSPA1A,HSPA1B,HSPD1,NR1D1
GO: Biological Process	GO:1901652	response to peptide		0.001018	1	0.01248	0.1122	16	579	AHCYL1,IRF1,NR4A1,KLF2,ADRB2,PIK3R1,FOXO1,SRSF3,SRSF5,PIK3R3,SOCS3,NR4A2,ID1,KLF10,EGR1,LRP6
GO: Biological Process	GO:0009790	embryo development		0.001051	1	0.01285	0.1155	28	1316	GGNBP2,NASP,SIX4,YTHDC1,KLF2,CKS1B,KMT2A,HES1,GNAS,FOXC1,TRA2B,DUSP1,SOCS3,RDH10,DNAJB6,CASP3,ID2,OSR2,ID3,SKIL,LRIG3,BRD2,HEY1,CTR9,LRP6,POLG2,USPL1,EP300
GO: Biological Process	GO:0017015	regulation of transforming growth factor beta receptor signaling pathway		0.00108	1	0.01317	0.1184	7	139	UBB,UBC,BAMBI,HSPA1A,HSP90AB1,SKIL,EP300
GO: Biological Process	GO:0060325	face morphogenesis		0.001082	1	0.01317	0.1184	4	40	CSRNP1,TIPARP,LRP6,EP300
GO: Biological Process	GO:0032200	telomere organization		0.001088	1	0.0132	0.1187	8	180	HNRNPA2B1,HNRNPC,HSPA1A,HSP90AA1,HSP90AB1,TCP1,PPP1R10,PTGES3
GO: Biological Process	GO:0070647	protein modification by small protein conjugation or removal		0.001122	1	0.01358	0.1221	26	1192	WSB1,DDX3X,WAC,UBB,UBC,ADRB2,OTULIN,USP38,ARIH1,HSPA1A,HSPA1B,RNF138,HSP90AA1,HSP90AB1,ZC3H12A,WWP2,SOCS3,CBX4,IVNS1ABP,EGR1,CTR9,MYLIP,MASTL,PRKCG,USPL1,EP300
GO: Biological Process	GO:0060249	anatomical structure homeostasis		0.00115	1	0.01387	0.1247	15	530	HNRNPA2B1,HNRNPC,ADRB2,KMT2A,GNAS,HSPA1A,HSP90AA1,FOXC1,HSP90AB1,TCP1,BAG3,PPP1R10,LRP6,ATP1B2,PTGES3
GO: Biological Process	GO:0031669	cellular response to nutrient levels		0.001171	1	0.01409	0.1266	9	226	HNRNPL,JUN,HSPA8,FOXO1,FOXO3,ZC3H12A,PPM1D,KLF10,ATF3
GO: Biological Process	GO:0032434	regulation of proteasomal ubiquitin-dependent protein catabolic process		0.001174	1	0.01409	0.1266	7	141	ZFAND2A,PLK2,WAC,ARIH1,HSPA1A,HSPA1B,HSP90AB1
GO: Biological Process	GO:0051054	positive regulation of DNA metabolic process		0.001208	1	0.01443	0.1297	9	227	HNRNPA2B1,HSP90AA1,HSP90AB1,TCP1,PPP1R10,PRKCG,FUS,POLG2,PTGES3
GO: Biological Process	GO:0009887	animal organ morphogenesis		0.001209	1	0.01443	0.1297	27	1263	KDM5B,DHRS3,ASH1L,SAV1,SIX4,CSRNP1,JUN,NFIC,HES1,GNAS,FOXC1,FOXO1,FOXO3,RDH10,ID1,ID2,OSR2,ID3,ID4,ZHX2,SLC40A1,TIPARP,LRIG3,HEY1,LRP6,CSGALNACT1,EP300
GO: Biological Process	GO:0002763	positive regulation of myeloid leukocyte differentiation		0.001212	1	0.01443	0.1297	5	70	JUN,GNAS,FOS,ID2,KLF10
GO: Biological Process	GO:1903844	regulation of cellular response to transforming growth factor beta stimulus		0.001223	1	0.01452	0.1305	7	142	UBB,UBC,BAMBI,HSPA1A,HSP90AB1,SKIL,EP300
GO: Biological Process	GO:0048385	regulation of retinoic acid receptor signaling pathway		0.001232	1	0.01455	0.1308	3	19	DHRS3,EZH2,KLF2
GO: Biological Process	GO:0051571	positive regulation of histone H3-K4 methylation		0.001232	1	0.01455	0.1308	3	19	KMT2E,KMT2A,CTR9
GO: Biological Process	GO:0090063	positive regulation of microtubule nucleation		0.00126	1	0.01466	0.1318	2	5	HSPA1A,HSPA1B
GO: Biological Process	GO:0043335	protein unfolding		0.00126	1	0.01466	0.1318	2	5	HSPA8,HSP90AA1
GO: Biological Process	GO:0043435	response to corticotropin-releasing hormone		0.00126	1	0.01466	0.1318	2	5	NR4A1,NR4A2
GO: Biological Process	GO:0071376	cellular response to corticotropin-releasing hormone stimulus		0.00126	1	0.01466	0.1318	2	5	NR4A1,NR4A2
GO: Biological Process	GO:0014735	regulation of muscle atrophy		0.00126	1	0.01466	0.1318	2	5	FOXO3,EP300
GO: Biological Process	GO:0009991	response to extracellular stimulus		0.001262	1	0.01466	0.1318	15	535	HNRNPL,JUN,ADRB2,HSPA8,FOXO1,FOXO3,ZC3H12A,PPM1D,FOS,NR4A2,ZFP36,KLF10,LRP6,PRKCG,ATF3
GO: Biological Process	GO:0031401	positive regulation of protein modification process		0.001264	1	0.01466	0.1318	26	1202	GADD45B,HSPH1,KMT2E,EZH2,DDX3X,CKS1B,UBB,UBC,ADRB2,PIK3R1,KMT2A,HES1,GNAS,HSPA2,HSP90AA1,HSP90AB1,ZC3H12A,CALM1,PIK3R3,SOCS3,AKAP9,EGR1,CTR9,CAPRIN2,MASTL,EP300
GO: Biological Process	GO:0003206	cardiac chamber morphogenesis		0.001273	1	0.01473	0.1325	7	143	DHRS3,SAV1,HES1,FOXC1,ID2,HEY1,LRP6
GO: Biological Process	GO:0048821	erythrocyte development		0.001302	1	0.01503	0.1351	4	42	KLF2,JMJD6,ALAS1,ARID4A
GO: Biological Process	GO:1901699	cellular response to nitrogen compound		0.001323	1	0.01523	0.1369	19	769	AHCYL1,IRF1,NR4A1,EZH2,KLF2,ADRB2,PIK3R1,GNAS,FOXO1,SRSF3,SRSF5,PIK3R3,SOCS3,NR4A2,CASP3,ID1,AKAP9,KLF10,EGR1
GO: Biological Process	GO:0007004	telomere maintenance via telomerase		0.001375	1	0.01575	0.1416	5	72	HNRNPC,HSP90AA1,HSP90AB1,TCP1,PTGES3
GO: Biological Process	GO:1905324	telomere-telomerase complex assembly		0.001375	1	0.01575	0.1416	5	72	HNRNPC,HSP90AA1,HSP90AB1,TCP1,PTGES3
GO: Biological Process	GO:1903050	regulation of proteolysis involved in cellular protein catabolic process		0.001404	1	0.01604	0.1442	9	232	ZFAND2A,PLK2,WAC,UBB,ARIH1,HSPA1A,HSPA1B,HSP90AB1,PRKCG
GO: Biological Process	GO:0021955	central nervous system neuron axonogenesis		0.001423	1	0.01618	0.1454	4	43	HSP90AA1,HSP90AB1,NR4A2,NIN
GO: Biological Process	GO:0051567	histone H3-K9 methylation		0.001423	1	0.01618	0.1454	4	43	KDM3A,ARID4B,ASH1L,ARID4A
GO: Biological Process	GO:0042532	negative regulation of tyrosine phosphorylation of STAT protein		0.001437	1	0.01629	0.1464	3	20	GGNBP2,IRF1,SOCS3
GO: Biological Process	GO:0060537	muscle tissue development		0.001471	1	0.01664	0.1496	14	488	SAV1,NR4A1,SIX4,ADRB2,FOXC1,FOS,ID2,SKIL,TIPARP,EGR1,HEY1,LRP6,ATF3,EP300
GO: Biological Process	GO:0030324	lung development		0.00149	1	0.01676	0.1506	9	234	SAV1,KLF2,JMJD6,HES1,RDH10,ID1,HSPB11,PTGES3,EP300
GO: Biological Process	GO:2000377	regulation of reactive oxygen species metabolic process		0.00149	1	0.01676	0.1506	9	234	KLF2,HSP90AA1,HSP90AB1,HSPD1,FOXO1,FOXO3,ZC3H12A,HBP1,DYNLL1
GO: Biological Process	GO:0046683	response to organophosphorus		0.001493	1	0.01676	0.1506	7	147	PER1,JUN,PIK3R1,FOS,FOSB,DUSP1,AKAP9
GO: Biological Process	GO:0051345	positive regulation of hydrolase activity		0.001513	1	0.01694	0.1522	21	900	NET1,EZH2,DDX3X,JUN,ADRB2,GNAS,HSPA1A,HSPA2,HSP90AB1,HSPD1,HSPE1,DNAJB1,CALM1,DNAJB6,AHSA1,RGS16,ABHD5,FAM13A,EIF5,DYNLL1,ATP1B2
GO: Biological Process	GO:0071560	cellular response to transforming growth factor beta stimulus		0.001519	1	0.01696	0.1525	10	282	JUN,UBB,UBC,BAMBI,HSPA1A,HSP90AB1,FOS,ID1,SKIL,EP300
GO: Biological Process	GO:0007346	regulation of mitotic cell cycle		0.001525	1	0.01699	0.1527	17	660	PLK2,KMT2E,EZH2,DDX3X,CKS1B,HES1,HSPA2,HSP90AA1,FOXC1,WEE1,DUSP1,ID2,PPP1R10,AKAP9,DYNLL1,CEP57,EP300
GO: Biological Process	GO:2001252	positive regulation of chromosome organization		0.001536	1	0.01707	0.1535	8	190	KMT2E,HNRNPA2B1,KMT2A,TCP1,PPP1R10,CTR9,MPHOSPH8,EP300
GO: Biological Process	GO:0070988	demethylation		0.001555	1	0.01719	0.1546	5	74	KDM3A,KDM5B,KDM3B,JMJD6,JMJD1C
GO: Biological Process	GO:0045682	regulation of epidermis development		0.001555	1	0.01719	0.1546	5	74	EZH2,HES1,FOXC1,ZFP36,HEY1
GO: Biological Process	GO:0051960	regulation of nervous system development		0.001596	1	0.01761	0.1583	15	548	BHLHE41,IST1,EZH2,PIK3R1,HES1,ID1,ID2,ID4,SKIL,NR1D1,HEY1,CAPRIN2,LRP6,EP300,NIN
GO: Biological Process	GO:0060349	bone morphogenesis		0.001628	1	0.01792	0.1611	6	110	DHRS3,GNAS,FOXC1,OSR2,LRP6,CSGALNACT1
GO: Biological Process	GO:0071900	regulation of protein serine/threonine kinase activity		0.001654	1	0.01815	0.1632	15	550	GADD45B,EZH2,DDX3X,CKS1B,UBB,UBC,ADRB2,CCNL1,HSP90AB1,CALM1,DUSP1,CASP3,CHORDC1,CCNG2,LRP6
GO: Biological Process	GO:0051412	response to corticosterone		0.001662	1	0.0182	0.1636	3	21	CALM1,FOS,FOSB
GO: Biological Process	GO:0042327	positive regulation of phosphorylation		0.001672	1	0.01824	0.164	23	1033	GADD45B,HSPH1,PFKFB3,EZH2,DDX3X,CKS1B,UBB,UBC,ADRB2,PIK3R1,HES1,GNAS,HSPA2,HSP90AA1,HSP90AB1,CALM1,PIK3R3,SOCS3,AKAP9,EGR1,CAPRIN2,PTGES3,EP300
GO: Biological Process	GO:0030323	respiratory tube development		0.001674	1	0.01824	0.164	9	238	SAV1,KLF2,JMJD6,HES1,RDH10,ID1,HSPB11,PTGES3,EP300
GO: Biological Process	GO:0010765	positive regulation of sodium ion transport		0.001688	1	0.01831	0.1646	4	45	AHCYL1,ADRB2,GNAS,ATP1B2
GO: Biological Process	GO:1902895	positive regulation of pri-miRNA transcription by RNA polymerase II		0.001688	1	0.01831	0.1646	4	45	JUN,FOXO3,FOS,EGR1
GO: Biological Process	GO:0006402	mRNA catabolic process		0.001707	1	0.01847	0.166	12	388	TNRC6B,HNRNPC,UBB,UBC,HSPA1A,HSPA1B,HSPA8,ZC3H12A,ZHX2,PABPC1,ZFP36,FUS
GO: Biological Process	GO:0002753	cytoplasmic pattern recognition receptor signaling pathway		0.001751	1	0.0189	0.1699	5	76	UBB,UBC,OTULIN,HSPA1A,HSPA1B
GO: Biological Process	GO:0051704	multi-organism process		0.001771	1	0.01908	0.1715	27	1297	KDM3A,KDM5B,GGNBP2,ARID4B,NUP210L,ASH1L,YTHDC1,DDX3X,UBB,UBC,HSPA2,FKBP4,FOXC1,KPNA2,FOXO3,ARID4A,TCP1,TBPL1,FOS,FOSB,SKIL,BRD2,AKAP9,MASTL,DYNLL1,HSPB11,CEP57
GO: Biological Process	GO:2001243	negative regulation of intrinsic apoptotic signaling pathway		0.001785	1	0.01918	0.1724	6	112	HSPH1,MCL1,DDX3X,BCL2L12,HSPA1A,IVNS1ABP
GO: Biological Process	GO:0071559	response to transforming growth factor beta		0.001819	1	0.01945	0.1748	10	289	JUN,UBB,UBC,BAMBI,HSPA1A,HSP90AB1,FOS,ID1,SKIL,EP300
GO: Biological Process	GO:0010564	regulation of cell cycle process		0.001822	1	0.01945	0.1748	20	852	PLK2,KMT2E,EZH2,DDX3X,HSPA1A,HSPA1B,HSPA2,HSP90AA1,HSP90AB1,CALM1,WEE1,DUSP1,ID2,CHORDC1,PPP1R10,AKAP9,EPC1,DYNLL1,CEP57,EP300
GO: Biological Process	GO:0050870	positive regulation of T cell activation		0.001823	1	0.01945	0.1748	9	241	HSPH1,IRF1,CD83,PIK3R1,HES1,HSP90AA1,HSPD1,NFKBIZ,EGR3
GO: Biological Process	GO:0060323	head morphogenesis		0.001833	1	0.0195	0.1753	4	46	CSRNP1,TIPARP,LRP6,EP300
GO: Biological Process	GO:2000573	positive regulation of DNA biosynthetic process		0.001855	1	0.01964	0.1766	5	77	HSP90AA1,HSP90AB1,TCP1,POLG2,PTGES3
GO: Biological Process	GO:0070370	cellular heat acclimation		0.001876	1	0.01964	0.1766	2	6	HSPA1A,HSPA1B
GO: Biological Process	GO:0034773	histone H4-K20 trimethylation		0.001876	1	0.01964	0.1766	2	6	ARID4B,ARID4A
GO: Biological Process	GO:0070434	positive regulation of nucleotide-binding oligomerization domain containing 2 signaling pathway		0.001876	1	0.01964	0.1766	2	6	HSPA1A,HSPA1B
GO: Biological Process	GO:0061038	uterus morphogenesis		0.001876	1	0.01964	0.1766	2	6	KDM5B,ASH1L
GO: Biological Process	GO:0071866	negative regulation of apoptotic process in bone marrow cell		0.001876	1	0.01964	0.1766	2	6	PLK2,HSPD1
GO: Biological Process	GO:0043401	steroid hormone mediated signaling pathway		0.001877	1	0.01964	0.1766	7	153	KDM3A,PER1,LBH,FKBP4,NR1D1,PTGES3,EP300
GO: Biological Process	GO:0050767	regulation of neurogenesis		0.001913	1	0.01998	0.1796	13	447	BHLHE41,IST1,EZH2,HES1,ID1,ID2,ID4,SKIL,NR1D1,HEY1,CAPRIN2,EP300,NIN
GO: Biological Process	GO:0070997	neuron death		0.001951	1	0.02021	0.1817	13	448	HSPH1,MCL1,SIX4,JUN,UBB,HSP90AB1,HSPD1,FOXO3,FOS,NR4A2,CASP3,EGR1,PRKCG
GO: Biological Process	GO:0050678	regulation of epithelial cell proliferation		0.001951	1	0.02021	0.1817	13	448	KDM5B,SAV1,NR4A1,SIX4,JUN,HES1,ID1,OSR2,NR1D1,ZFP36,HEY1,EGR3,LRP6
GO: Biological Process	GO:0006406	mRNA export from nucleus		0.001953	1	0.02021	0.1817	6	114	SRRM1,YTHDC1,HNRNPA2B1,SRSF2,SRSF3,SRSF5
GO: Biological Process	GO:0071427	mRNA-containing ribonucleoprotein complex export from nucleus		0.001953	1	0.02021	0.1817	6	114	SRRM1,YTHDC1,HNRNPA2B1,SRSF2,SRSF3,SRSF5
GO: Biological Process	GO:1905114	cell surface receptor signaling pathway involved in cell-cell signaling		0.001962	1	0.02023	0.1819	17	676	TNRC6B,DDX3X,UBB,UBC,ADRB2,OTULIN,BAMBI,RNF138,FOXO1,FOXO3,CALM1,NR4A2,HBP1,EGR1,CTR9,CAPRIN2,LRP6
GO: Biological Process	GO:0000380	alternative mRNA splicing, via spliceosome		0.001964	1	0.02023	0.1819	5	78	YTHDC1,HNRNPL,RBM25,SRSF2,TRA2B
GO: Biological Process	GO:1903427	negative regulation of reactive oxygen species biosynthetic process		0.001985	1	0.02036	0.183	4	47	HSPD1,ZC3H12A,HBP1,DYNLL1
GO: Biological Process	GO:0043433	negative regulation of DNA-binding transcription factor activity		0.00199	1	0.02036	0.183	8	198	EZH2,OTULIN,HES1,ZC3H12A,WWP2,ID1,ID2,ID3
GO: Biological Process	GO:0007519	skeletal muscle tissue development		0.00199	1	0.02036	0.183	8	198	NR4A1,SIX4,ADRB2,FOS,SKIL,EGR1,ATF3,EP300
GO: Biological Process	GO:0045667	regulation of osteoblast differentiation		0.00202	1	0.02062	0.1854	7	155	CEBPD,BAMBI,GNAS,ID1,ID2,ID3,HEY1
GO: Biological Process	GO:0030900	forebrain development		0.002068	1	0.02106	0.1893	13	451	EZH2,UBB,HES1,DNAJB1,TRA2B,NR4A2,CASP3,ID2,ID4,LRP6,ATP1B2,PCDH9,NIN
GO: Biological Process	GO:0032271	regulation of protein polymerization		0.002154	1	0.02189	0.1967	9	247	HSPA1A,CAMSAP2,HSPA1B,FKBP4,HSP90AA1,PLEKHG2,AKAP9,MPHOSPH8,NIN
GO: Biological Process	GO:0051028	mRNA transport		0.002172	1	0.02197	0.1975	7	157	SRRM1,YTHDC1,HNRNPA2B1,SRSF2,SRSF3,SRSF5,ZFP36
GO: Biological Process	GO:0070507	regulation of microtubule cytoskeleton organization		0.002172	1	0.02197	0.1975	7	157	HSPH1,HSPA1A,CAMSAP2,HSPA1B,FKBP4,AKAP9,NIN
GO: Biological Process	GO:0018027	peptidyl-lysine dimethylation		0.002177	1	0.02197	0.1975	3	23	KDM3A,ASH1L,KMT2A
GO: Biological Process	GO:0045428	regulation of nitric oxide biosynthetic process		0.002196	1	0.02206	0.1983	5	80	KLF2,HSP90AA1,HSP90AB1,ZC3H12A,DYNLL1
GO: Biological Process	GO:0035914	skeletal muscle cell differentiation		0.002196	1	0.02206	0.1983	5	80	NR4A1,SIX4,FOS,EGR1,ATF3
GO: Biological Process	GO:0001568	blood vessel development		0.002201	1	0.02206	0.1983	20	866	PLK2,GGNBP2,NR4A1,KLF2,JUN,ADRB2,OTULIN,JMJD6,HES1,FOXC1,FOXO1,ZC3H12A,PIK3R3,SOCS3,ID1,TIPARP,RHOB,EGR1,HEY1,EGR3
GO: Biological Process	GO:0071774	response to fibroblast growth factor		0.002251	1	0.02249	0.2021	7	158	KDM5B,NR4A1,POLR2A,ZFP36,IER2,EGR3,CEP57
GO: Biological Process	GO:0002521	leukocyte differentiation		0.002253	1	0.02249	0.2021	16	626	IRF1,CD83,EZH2,JUN,JMJD6,PIK3R1,GNAS,HSP90AA1,ZC3H12A,FOS,ID2,NFKBIZ,KLF10,EGR1,EGR3,EP300
GO: Biological Process	GO:0045862	positive regulation of proteolysis		0.002288	1	0.02279	0.2048	12	402	ZFAND2A,PLK2,IST1,DDX3X,ARIH1,HSPA1A,HSPA1B,HSPA8,HSPD1,HSPE1,ZC3H12A,EP300
GO: Biological Process	GO:0048609	multicellular organismal reproductive process		0.002322	1	0.02304	0.2071	22	996	KDM3A,GGNBP2,ARID4B,NUP210L,ASH1L,YTHDC1,DDX3X,UBB,HSPA2,FOXC1,FOXO3,ARID4A,TBPL1,CASP3,SKIL,BRD2,AKAP9,EGR1,MASTL,DYNLL1,HSPB11,CEP57
GO: Biological Process	GO:0010660	regulation of muscle cell apoptotic process		0.002324	1	0.02304	0.2071	6	118	PIK3R1,HSPA8,ZC3H12A,BAG3,PPP1R10,LRP6
GO: Biological Process	GO:0080164	regulation of nitric oxide metabolic process		0.002448	1	0.02411	0.2167	5	82	KLF2,HSP90AA1,HSP90AB1,ZC3H12A,DYNLL1
GO: Biological Process	GO:0032481	positive regulation of type I interferon production		0.002448	1	0.02411	0.2167	5	82	IRF1,DDX3X,HSP90AA1,HSPD1,EP300
GO: Biological Process	GO:0003281	ventricular septum development		0.002448	1	0.02411	0.2167	5	82	SAV1,HES1,ID2,HEY1,LRP6
GO: Biological Process	GO:0050658	RNA transport		0.002469	1	0.02421	0.2176	8	205	SRRM1,YTHDC1,HNRNPA2B1,SRSF2,SRSF3,SRSF5,ZFP36,MRPL18
GO: Biological Process	GO:0050657	nucleic acid transport		0.002469	1	0.02421	0.2176	8	205	SRRM1,YTHDC1,HNRNPA2B1,SRSF2,SRSF3,SRSF5,ZFP36,MRPL18
GO: Biological Process	GO:0007178	transmembrane receptor protein serine/threonine kinase signaling pathway		0.002532	1	0.02477	0.2227	12	407	JUN,UBB,UBC,BAMBI,HES1,HSPA1A,HSP90AB1,FOS,ID1,SKIL,EGR1,EP300
GO: Biological Process	GO:0035239	tube morphogenesis		0.002551	1	0.02491	0.2239	23	1068	KDM5B,PLK2,NR4A1,SIX4,KLF2,JUN,ADRB2,OTULIN,JMJD6,HES1,FOXC1,ZC3H12A,PIK3R3,RDH10,CASP3,ID1,ID2,TIPARP,RHOB,BRD2,HEY1,EGR3,LRP6
GO: Biological Process	GO:0000082	G1/S transition of mitotic cell cycle		0.002565	1	0.02499	0.2246	10	303	PLK2,NASP,MCM7,KMT2E,EZH2,DDX3X,WEE1,ID2,ID4,EP300
GO: Biological Process	GO:0044703	multi-organism reproductive process		0.002596	1	0.02508	0.2254	25	1200	KDM3A,KDM5B,GGNBP2,ARID4B,NUP210L,ASH1L,YTHDC1,DDX3X,UBB,HSPA2,FKBP4,FOXC1,FOXO3,ARID4A,TCP1,TBPL1,FOS,FOSB,SKIL,BRD2,AKAP9,MASTL,DYNLL1,HSPB11,CEP57
GO: Biological Process	GO:0070426	positive regulation of nucleotide-binding oligomerization domain containing signaling pathway		0.002607	1	0.02508	0.2254	2	7	HSPA1A,HSPA1B
GO: Biological Process	GO:0097368	establishment of Sertoli cell barrier		0.002607	1	0.02508	0.2254	2	7	ARID4B,ARID4A
GO: Biological Process	GO:0010286	heat acclimation		0.002607	1	0.02508	0.2254	2	7	HSPA1A,HSPA1B
GO: Biological Process	GO:0010968	regulation of microtubule nucleation		0.002607	1	0.02508	0.2254	2	7	HSPA1A,HSPA1B
GO: Biological Process	GO:0071865	regulation of apoptotic process in bone marrow cell		0.002607	1	0.02508	0.2254	2	7	PLK2,HSPD1
GO: Biological Process	GO:0014706	striated muscle tissue development		0.002643	1	0.02537	0.2281	13	464	SAV1,NR4A1,SIX4,ADRB2,FOXC1,FOS,ID2,SKIL,EGR1,HEY1,LRP6,ATF3,EP300
GO: Biological Process	GO:0071364	cellular response to epidermal growth factor stimulus		0.002685	1	0.02571	0.2311	4	51	MCM7,FOXC1,ID1,ZFP36
GO: Biological Process	GO:0002682	regulation of immune system process		0.002695	1	0.02575	0.2314	33	1747	HSPH1,TNRC6B,IRF1,CD83,KMT2E,JUN,MTUS1,PIK3R1,KMT2A,HES1,GNAS,HSPA1A,HSPA1B,HSPA8,HSP90AA1,HSP90AB1,HSPD1,FOXO3,ZC3H12A,CALM1,FOS,DUSP1,SOCS3,CASP3,ID2,NFKBIZ,NR1D1,ZFP36,KLF10,EGR3,CTR9,SERPINB1,EP300
GO: Biological Process	GO:0051236	establishment of RNA localization		0.0027	1	0.02575	0.2314	8	208	SRRM1,YTHDC1,HNRNPA2B1,SRSF2,SRSF3,SRSF5,ZFP36,MRPL18
GO: Biological Process	GO:0035019	somatic stem cell population maintenance		0.002719	1	0.02588	0.2326	5	84	LBH,HES1,POLR2A,ZHX2,KLF10
GO: Biological Process	GO:0001934	positive regulation of protein phosphorylation		0.002745	1	0.02603	0.234	21	946	GADD45B,HSPH1,EZH2,DDX3X,CKS1B,UBB,UBC,ADRB2,PIK3R1,HES1,GNAS,HSPA2,HSP90AA1,HSP90AB1,CALM1,PIK3R3,SOCS3,AKAP9,EGR1,CAPRIN2,EP300
GO: Biological Process	GO:0010657	muscle cell apoptotic process		0.002747	1	0.02603	0.234	6	122	PIK3R1,HSPA8,ZC3H12A,BAG3,PPP1R10,LRP6
GO: Biological Process	GO:0048025	negative regulation of mRNA splicing, via spliceosome		0.00278	1	0.02629	0.2363	3	25	HNRNPA2B1,HNRNPL,TRA2B
GO: Biological Process	GO:1902903	regulation of supramolecular fiber organization		0.002796	1	0.02638	0.2371	12	412	PIK3R1,HSPA1A,CAMSAP2,HSPA1B,HSPA8,FKBP4,ID1,PLEKHG2,AKAP9,MPHOSPH8,EP300,NIN
GO: Biological Process	GO:0019953	sexual reproduction		0.002818	1	0.02653	0.2385	22	1012	KDM3A,KDM5B,GGNBP2,ARID4B,NUP210L,ASH1L,YTHDC1,DDX3X,UBB,HSPA2,FOXC1,FOXO3,ARID4A,TCP1,TBPL1,SKIL,BRD2,AKAP9,MASTL,DYNLL1,HSPB11,CEP57
GO: Biological Process	GO:0061515	myeloid cell development		0.002863	1	0.0269	0.2418	5	85	KLF2,JMJD6,ALAS1,ARID4A,EP300
GO: Biological Process	GO:0007276	gamete generation		0.002874	1	0.02695	0.2423	19	824	KDM3A,GGNBP2,ARID4B,NUP210L,YTHDC1,DDX3X,UBB,HSPA2,FOXC1,FOXO3,ARID4A,TBPL1,SKIL,BRD2,AKAP9,MASTL,DYNLL1,HSPB11,CEP57
GO: Biological Process	GO:0001701	in utero embryonic development		0.00292	1	0.02733	0.2456	14	526	GGNBP2,NASP,YTHDC1,KLF2,HES1,FOXC1,SOCS3,RDH10,DNAJB6,SKIL,HEY1,CTR9,POLG2,USPL1
GO: Biological Process	GO:0060538	skeletal muscle organ development		0.002947	1	0.02742	0.2465	8	211	NR4A1,SIX4,ADRB2,FOS,SKIL,EGR1,ATF3,EP300
GO: Biological Process	GO:1901990	regulation of mitotic cell cycle phase transition		0.00295	1	0.02742	0.2465	13	470	PLK2,KMT2E,EZH2,DDX3X,HSPA2,HSP90AA1,WEE1,DUSP1,ID2,AKAP9,DYNLL1,CEP57,EP300
GO: Biological Process	GO:0033044	regulation of chromosome organization		0.002952	1	0.02742	0.2465	10	309	KMT2E,HNRNPA2B1,HNRNPC,KMT2A,TCP1,DUSP1,PPP1R10,CTR9,MPHOSPH8,EP300
GO: Biological Process	GO:0032504	multicellular organism reproduction		0.002955	1	0.02742	0.2465	22	1016	KDM3A,GGNBP2,ARID4B,NUP210L,ASH1L,YTHDC1,DDX3X,UBB,HSPA2,FOXC1,FOXO3,ARID4A,TBPL1,CASP3,SKIL,BRD2,AKAP9,EGR1,MASTL,DYNLL1,HSPB11,CEP57
GO: Biological Process	GO:0014074	response to purine-containing compound		0.002968	1	0.02749	0.2471	7	166	PER1,JUN,PIK3R1,FOS,FOSB,DUSP1,AKAP9
GO: Biological Process	GO:0043525	positive regulation of neuron apoptotic process		0.003012	1	0.02784	0.2502	5	86	MCL1,JUN,FOXO3,CASP3,EGR1
GO: Biological Process	GO:0071103	DNA conformation change		0.003076	1	0.02834	0.2547	11	363	CENPC,TSPYL2,NASP,MCM7,HNRNPA2B1,DDX3X,UBB,UBC,SPTY2D1,BRD2,MPHOSPH8
GO: Biological Process	GO:0031648	protein destabilization		0.003091	1	0.02834	0.2547	4	53	ID1,NR1D1,MYLIP,EP300
GO: Biological Process	GO:0014014	negative regulation of gliogenesis		0.003091	1	0.02834	0.2547	4	53	HES1,ID2,ID4,NR1D1
GO: Biological Process	GO:0061014	positive regulation of mRNA catabolic process		0.003091	1	0.02834	0.2547	4	53	TNRC6B,ZC3H12A,PABPC1,ZFP36
GO: Biological Process	GO:0003279	cardiac septum development		0.003099	1	0.02834	0.2547	6	125	DHRS3,SAV1,HES1,ID2,HEY1,LRP6
GO: Biological Process	GO:0097150	neuronal stem cell population maintenance		0.003116	1	0.02834	0.2547	3	26	HES1,FOXO1,FOXO3
GO: Biological Process	GO:0060716	labyrinthine layer blood vessel development		0.003116	1	0.02834	0.2547	3	26	GGNBP2,HES1,HEY1
GO: Biological Process	GO:0044342	type B pancreatic cell proliferation		0.003116	1	0.02834	0.2547	3	26	NR4A1,NR1D1,SERPINB1
GO: Biological Process	GO:0043543	protein acylation		0.003193	1	0.02892	0.26	9	262	PER1,DDX3X,EID1,KMT2A,MEAF6,FOXO1,MORF4L2,EPC1,EP300
GO: Biological Process	GO:0015931	nucleobase-containing compound transport		0.003193	1	0.02892	0.26	9	262	SRRM1,YTHDC1,HNRNPA2B1,SRSF2,SRSF3,SRSF5,ZFP36,MRPL18,SLC25A36
GO: Biological Process	GO:1903037	regulation of leukocyte cell-cell adhesion		0.003207	1	0.02898	0.2605	11	365	HSPH1,IRF1,CD83,PIK3R1,HES1,HSP90AA1,HSPD1,ZC3H12A,CASP3,NFKBIZ,EGR3
GO: Biological Process	GO:0043124	negative regulation of I-kappaB kinase/NF-kappaB signaling		0.003309	1	0.02985	0.2683	4	54	ASH1L,PER1,ZC3H12A,NR1D1
GO: Biological Process	GO:1903039	positive regulation of leukocyte cell-cell adhesion		0.003357	1	0.03022	0.2717	9	264	HSPH1,IRF1,CD83,PIK3R1,HES1,HSP90AA1,HSPD1,NFKBIZ,EGR3
GO: Biological Process	GO:0016573	histone acetylation		0.003386	1	0.0304	0.2733	7	170	PER1,EID1,KMT2A,MEAF6,MORF4L2,EPC1,EP300
GO: Biological Process	GO:2001233	regulation of apoptotic signaling pathway		0.003391	1	0.0304	0.2733	12	422	BCLAF1,HSPH1,MCL1,DDX3X,BCL2L12,UBB,HSPA1A,HSPA1B,NR4A2,SKIL,IVNS1ABP,ATF3
GO: Biological Process	GO:0072049	comma-shaped body morphogenesis		0.00345	1	0.03069	0.2759	2	8	HES1,HEY1
GO: Biological Process	GO:0021861	forebrain radial glial cell differentiation		0.00345	1	0.03069	0.2759	2	8	HES1,LRP6
GO: Biological Process	GO:0097692	histone H3-K4 monomethylation		0.00345	1	0.03069	0.2759	2	8	KMT2A,RLF
GO: Biological Process	GO:0071839	apoptotic process in bone marrow cell		0.00345	1	0.03069	0.2759	2	8	PLK2,HSPD1
GO: Biological Process	GO:0070303	negative regulation of stress-activated protein kinase signaling cascade		0.003537	1	0.03122	0.2806	4	55	HSPH1,PER1,FOXO1,DUSP1
GO: Biological Process	GO:0032873	negative regulation of stress-activated MAPK cascade		0.003537	1	0.03122	0.2806	4	55	HSPH1,PER1,FOXO1,DUSP1
GO: Biological Process	GO:2000677	regulation of transcription regulatory region DNA binding		0.003537	1	0.03122	0.2806	4	55	FOXC1,ID2,HEY1,EP300
GO: Biological Process	GO:0070849	response to epidermal growth factor		0.003537	1	0.03122	0.2806	4	55	MCM7,FOXC1,ID1,ZFP36
GO: Biological Process	GO:0030518	intracellular steroid hormone receptor signaling pathway		0.00362	1	0.03189	0.2867	6	129	KDM3A,PER1,LBH,FKBP4,PTGES3,EP300
GO: Biological Process	GO:0043086	negative regulation of catalytic activity		0.003628	1	0.03189	0.2867	21	969	GADD45B,GGNBP2,NR4A1,DDX3X,JUN,BCL2L12,DUSP1,SOCS3,DNAJB6,CASP3,CHORDC1,ZFP36,TXNIP,PPP1R10,AKAP9,EIF4A2,MASTL,LRP6,SERPINB1,DYNLL1,EP300
GO: Biological Process	GO:0051129	negative regulation of cellular component organization		0.003634	1	0.03189	0.2867	19	842	KDM3A,HNRNPC,DDX3X,PIK3R1,HES1,HSPA1A,CAMSAP2,HSPA1B,HSPA2,HSPA8,FKBP4,DNAJB1,DUSP1,DNAJB6,ID1,KATNA1,MYLIP,MPHOSPH8,EP300
GO: Biological Process	GO:0030512	negative regulation of transforming growth factor beta receptor signaling pathway		0.003665	1	0.03209	0.2885	5	90	UBB,UBC,BAMBI,HSPA1A,SKIL
GO: Biological Process	GO:2000058	regulation of ubiquitin-dependent protein catabolic process		0.003728	1	0.03258	0.2929	7	173	ZFAND2A,PLK2,WAC,ARIH1,HSPA1A,HSPA1B,HSP90AB1
GO: Biological Process	GO:0050863	regulation of T cell activation		0.003775	1	0.03293	0.296	11	373	HSPH1,IRF1,CD83,PIK3R1,HES1,HSP90AA1,HSPD1,ZC3H12A,CASP3,NFKBIZ,EGR3
GO: Biological Process	GO:0009057	macromolecule catabolic process		0.003825	1	0.0333	0.2993	29	1508	ZFAND2A,PLK2,TNRC6B,HNRNPC,WAC,UBB,UBC,USP38,ARIH1,HSPA1A,HSPA1B,HSPA8,HSP90AA1,HSP90AB1,FOXO1,ZC3H12A,CALM1,WWP2,BAG3,CASP3,ZHX2,NR1D1,PABPC1,ZFP36,TIPARP,MYLIP,SERPINB1,PRKCG,FUS
GO: Biological Process	GO:0043154	negative regulation of cysteine-type endopeptidase activity involved in apoptotic process		0.003842	1	0.03339	0.3001	5	91	NR4A1,DDX3X,BCL2L12,DNAJB6,EP300
GO: Biological Process	GO:0048026	positive regulation of mRNA splicing, via spliceosome		0.003862	1	0.03349	0.301	3	28	TRA2A,HSPA8,TRA2B
GO: Biological Process	GO:0030308	negative regulation of cell growth		0.003902	1	0.03367	0.3026	8	221	ING1,TSPYL2,DDX3X,HSPA1A,HSPA1B,SERTAD3,CDKN2AIP,CAPRIN2
GO: Biological Process	GO:0071426	ribonucleoprotein complex export from nucleus		0.003904	1	0.03367	0.3026	6	131	SRRM1,YTHDC1,HNRNPA2B1,SRSF2,SRSF3,SRSF5
GO: Biological Process	GO:0031109	microtubule polymerization or depolymerization		0.003904	1	0.03367	0.3026	6	131	HSPA1A,CAMSAP2,HSPA1B,FKBP4,AKAP9,NIN
GO: Biological Process	GO:1903131	mononuclear cell differentiation		0.003913	1	0.03367	0.3027	13	486	IRF1,CD83,EZH2,JUN,JMJD6,PIK3R1,HSP90AA1,ZC3H12A,ID2,NFKBIZ,EGR1,EGR3,EP300
GO: Biological Process	GO:0030098	lymphocyte differentiation		0.003937	1	0.0338	0.3039	12	430	IRF1,CD83,EZH2,JMJD6,PIK3R1,HSP90AA1,ZC3H12A,ID2,NFKBIZ,EGR1,EGR3,EP300
GO: Biological Process	GO:0060284	regulation of cell development		0.003943	1	0.0338	0.3039	15	603	BHLHE41,NET1,IST1,EZH2,HES1,ID1,ID2,ID4,SKIL,NR1D1,HEY1,CAPRIN2,LRP6,EP300,NIN
GO: Biological Process	GO:0000086	G2/M transition of mitotic cell cycle		0.003985	1	0.0341	0.3065	9	271	HSPA2,HSP90AA1,CALM1,WEE1,PPM1D,AKAP9,MASTL,DYNLL1,CEP57
GO: Biological Process	GO:0071166	ribonucleoprotein complex localization		0.004052	1	0.03461	0.3111	6	132	SRRM1,YTHDC1,HNRNPA2B1,SRSF2,SRSF3,SRSF5
GO: Biological Process	GO:0018393	internal peptidyl-lysine acetylation		0.004095	1	0.03491	0.3138	7	176	PER1,EID1,KMT2A,MEAF6,MORF4L2,EPC1,EP300
GO: Biological Process	GO:0007420	brain development		0.004176	1	0.03553	0.3194	19	853	EZH2,UBB,HES1,FOXC1,FOXO3,DNAJB1,CALM1,TRA2B,BAG3,NR4A2,CASP3,ID1,ID2,ID4,LRP6,DYNLL1,ATP1B2,PCDH9,NIN
GO: Biological Process	GO:1901216	positive regulation of neuron death		0.004204	1	0.0357	0.321	6	133	MCL1,JUN,FOXO3,FOS,CASP3,EGR1
GO: Biological Process	GO:0006886	intracellular protein transport		0.004222	1	0.03579	0.3217	30	1588	SRRM1,AHCYL1,ING1,YTHDC1,HNRNPA2B1,UBB,UBC,PIK3R1,HSPA8,HSP90AA1,HSP90AB1,KPNA2,HSPD1,ZC3H12A,SRSF2,SRSF3,SRSF5,BAG3,ARL4D,PPP1R3C,RHOB,TXNIP,PPP1R10,RBM22,AKAP9,CFAP20,DYNLL1,HSPB11,CEP57,EP300
GO: Biological Process	GO:0031440	regulation of mRNA 3'-end processing		0.004271	1	0.03614	0.3249	3	29	AHCYL1,YTHDC1,CTR9
GO: Biological Process	GO:0043268	positive regulation of potassium ion transport		0.004285	1	0.03619	0.3253	4	58	ADRB2,HBP1,AKAP9,ATP1B2
GO: Biological Process	GO:0006401	RNA catabolic process		0.004314	1	0.03636	0.3268	12	435	TNRC6B,HNRNPC,UBB,UBC,HSPA1A,HSPA1B,HSPA8,ZC3H12A,ZHX2,PABPC1,ZFP36,FUS
GO: Biological Process	GO:0097435	supramolecular fiber organization		0.004335	1	0.03647	0.3278	18	793	SIX4,PIK3R1,HSPA1A,CAMSAP2,HSPA1B,HSPA8,FKBP4,FOXC1,HSP90AB1,DNAJB6,ID1,PLEKHG2,KATNA1,RHOB,AKAP9,MPHOSPH8,EP300,NIN
GO: Biological Process	GO:0048699	generation of neurons		0.004349	1	0.0365	0.3282	33	1802	BHLHE41,PLK2,IST1,SIX4,EZH2,JUN,UBB,PIK3R1,HES1,CAMSAP2,FKBP4,HSP90AA1,HSP90AB1,FOXO3,WEE1,NR4A2,CASP3,ID1,ID2,ID3,ID4,KATNA1,SKIL,ZHX2,NR1D1,IER2,HEY1,MYLIP,CAPRIN2,LRP6,ATP1B2,EP300,NIN
GO: Biological Process	GO:0006475	internal protein amino acid acetylation		0.004355	1	0.0365	0.3282	7	178	PER1,EID1,KMT2A,MEAF6,MORF4L2,EPC1,EP300
GO: Biological Process	GO:1903753	negative regulation of p38MAPK cascade		0.004403	1	0.03663	0.3293	2	9	HSPH1,DUSP1
GO: Biological Process	GO:0070432	regulation of nucleotide-binding oligomerization domain containing 2 signaling pathway		0.004403	1	0.03663	0.3293	2	9	HSPA1A,HSPA1B
GO: Biological Process	GO:0030917	midbrain-hindbrain boundary development		0.004403	1	0.03663	0.3293	2	9	HES1,LRP6
GO: Biological Process	GO:1904796	regulation of core promoter binding		0.004403	1	0.03663	0.3293	2	9	FOXC1,ID2
GO: Biological Process	GO:0008625	extrinsic apoptotic signaling pathway via death domain receptors		0.004413	1	0.03665	0.3294	5	94	DDX3X,PIK3R1,BAG3,SKIL,ATF3
GO: Biological Process	GO:0032446	protein modification by small protein conjugation		0.004526	1	0.03751	0.3372	21	988	WSB1,DDX3X,WAC,UBB,UBC,OTULIN,ARIH1,HSPA1A,HSPA1B,RNF138,HSP90AA1,HSP90AB1,WWP2,SOCS3,CBX4,IVNS1ABP,EGR1,CTR9,MYLIP,MASTL,PRKCG
GO: Biological Process	GO:0048255	mRNA stabilization		0.004557	1	0.03756	0.3377	4	59	HNRNPC,PABPC1,ZFP36,FUS
GO: Biological Process	GO:0043392	negative regulation of DNA binding		0.004557	1	0.03756	0.3377	4	59	JUN,ID1,ID2,HEY1
GO: Biological Process	GO:1902893	regulation of pri-miRNA transcription by RNA polymerase II		0.004557	1	0.03756	0.3377	4	59	JUN,FOXO3,FOS,EGR1
GO: Biological Process	GO:0034612	response to tumor necrosis factor		0.004588	1	0.03771	0.339	10	329	IRF1,KLF2,OTULIN,HSPA1A,HSPA1B,FOXO3,ZC3H12A,CASP3,NR1D1,ZFP36
GO: Biological Process	GO:0010562	positive regulation of phosphorus metabolic process		0.004612	1	0.03771	0.339	23	1121	GADD45B,HSPH1,PFKFB3,EZH2,DDX3X,CKS1B,UBB,UBC,ADRB2,PIK3R1,HES1,GNAS,HSPA2,HSP90AA1,HSP90AB1,CALM1,PIK3R3,SOCS3,AKAP9,EGR1,CAPRIN2,PTGES3,EP300
GO: Biological Process	GO:0045937	positive regulation of phosphate metabolic process		0.004612	1	0.03771	0.339	23	1121	GADD45B,HSPH1,PFKFB3,EZH2,DDX3X,CKS1B,UBB,UBC,ADRB2,PIK3R1,HES1,GNAS,HSPA2,HSP90AA1,HSP90AB1,CALM1,PIK3R3,SOCS3,AKAP9,EGR1,CAPRIN2,PTGES3,EP300
GO: Biological Process	GO:0032436	positive regulation of proteasomal ubiquitin-dependent protein catabolic process		0.004616	1	0.03771	0.339	5	95	ZFAND2A,PLK2,ARIH1,HSPA1A,HSPA1B
GO: Biological Process	GO:0006809	nitric oxide biosynthetic process		0.004616	1	0.03771	0.339	5	95	KLF2,HSP90AA1,HSP90AB1,ZC3H12A,DYNLL1
GO: Biological Process	GO:0001659	temperature homeostasis		0.004627	1	0.03773	0.3392	7	180	KDM3A,ADRB2,GNAS,FOXO1,ID1,NR1D1,EGR1
GO: Biological Process	GO:0044843	cell cycle G1/S phase transition		0.004686	1	0.03814	0.3428	10	330	PLK2,NASP,MCM7,KMT2E,EZH2,DDX3X,WEE1,ID2,ID4,EP300
GO: Biological Process	GO:0033119	negative regulation of RNA splicing		0.004706	1	0.03814	0.3429	3	30	HNRNPA2B1,HNRNPL,TRA2B
GO: Biological Process	GO:0043153	entrainment of circadian clock by photoperiod		0.004706	1	0.03814	0.3429	3	30	PER1,PER3,ID2
GO: Biological Process	GO:0043254	regulation of protein-containing complex assembly		0.004711	1	0.03814	0.3429	13	497	DDX3X,HES1,HSPA1A,CAMSAP2,HSPA1B,HSPA8,FKBP4,HSP90AA1,PLEKHG2,AKAP9,MPHOSPH8,EP300,NIN
GO: Biological Process	GO:2001236	regulation of extrinsic apoptotic signaling pathway		0.004768	1	0.03853	0.3464	7	181	MCL1,DDX3X,BCL2L12,HSPA1A,HSPA1B,SKIL,ATF3
GO: Biological Process	GO:0051348	negative regulation of transferase activity		0.004785	1	0.03855	0.3465	10	331	GADD45B,GGNBP2,JUN,DUSP1,SOCS3,CASP3,CHORDC1,ZFP36,EIF4A2,LRP6
GO: Biological Process	GO:1902275	regulation of chromatin organization		0.004825	1	0.03855	0.3465	8	229	KDM3A,KMT2E,EID1,KMT2A,SPTY2D1,CTR9,MPHOSPH8,EP300
GO: Biological Process	GO:0043370	regulation of CD4-positive, alpha-beta T cell differentiation		0.004839	1	0.03855	0.3465	4	60	IRF1,CD83,ZC3H12A,NFKBIZ
GO: Biological Process	GO:0070918	production of small RNA involved in gene silencing by RNA		0.004839	1	0.03855	0.3465	4	60	HNRNPA2B1,DDX3X,ZC3H12A,RMRP
GO: Biological Process	GO:0060324	face development		0.004839	1	0.03855	0.3465	4	60	CSRNP1,TIPARP,LRP6,EP300
GO: Biological Process	GO:0061614	pri-miRNA transcription by RNA polymerase II		0.004839	1	0.03855	0.3465	4	60	JUN,FOXO3,FOS,EGR1
GO: Biological Process	GO:0045668	negative regulation of osteoblast differentiation		0.004839	1	0.03855	0.3465	4	60	BAMBI,ID1,ID2,ID3
GO: Biological Process	GO:0031050	dsRNA processing		0.004839	1	0.03855	0.3465	4	60	HNRNPA2B1,DDX3X,ZC3H12A,RMRP
GO: Biological Process	GO:0010975	regulation of neuron projection development		0.004908	1	0.03903	0.3509	14	558	IST1,EZH2,HES1,CAMSAP2,FKBP4,ID1,KATNA1,SKIL,MYLIP,CAPRIN2,LRP6,ATP1B2,EP300,NIN
GO: Biological Process	GO:0051091	positive regulation of DNA-binding transcription factor activity		0.004931	1	0.03914	0.3519	15	618	PLK2,ASH1L,PER1,SAV1,IRF1,DDX3X,UBB,UBC,HSPA1A,HSPA1B,ZC3H12A,NR1D1,SLC20A1,LRP6,EP300
GO: Biological Process	GO:0060560	developmental growth involved in morphogenesis		0.005036	1	0.03991	0.3588	9	281	KDM5B,IST1,SIX4,HSP90AA1,HSP90AB1,RDH10,LRP6,EP300,NIN
GO: Biological Process	GO:0045787	positive regulation of cell cycle		0.005063	1	0.04005	0.36	12	444	PLK2,KMT2E,EZH2,DDX3X,CKS1B,HES1,HSPA2,HSP90AB1,ID2,PPP1R10,LRP6,EP300
GO: Biological Process	GO:0031175	neuron projection development		0.005081	1	0.04012	0.3607	24	1197	PLK2,IST1,EZH2,JUN,UBB,PIK3R1,HES1,CAMSAP2,FKBP4,HSP90AA1,HSP90AB1,WEE1,NR4A2,CASP3,ID1,KATNA1,SKIL,HEY1,MYLIP,CAPRIN2,LRP6,ATP1B2,EP300,NIN
GO: Biological Process	GO:0031667	response to nutrient levels		0.005116	1	0.04032	0.3625	13	502	HNRNPL,JUN,ADRB2,HSPA8,FOXO1,FOXO3,ZC3H12A,PPM1D,ZFP36,KLF10,LRP6,PRKCG,ATF3
GO: Biological Process	GO:1900117	regulation of execution phase of apoptosis		0.005167	1	0.04066	0.3655	3	31	MTRNR2L2,MTRNR2L9,ZC3H12A
GO: Biological Process	GO:0007021	tubulin complex assembly		0.005463	1	0.04246	0.3817	2	10	TBCC,TCP1
GO: Biological Process	GO:1903748	negative regulation of establishment of protein localization to mitochondrion		0.005463	1	0.04246	0.3817	2	10	HSPH1,BAG3
GO: Biological Process	GO:2000980	regulation of inner ear receptor cell differentiation		0.005463	1	0.04246	0.3817	2	10	HES1,HEY1
GO: Biological Process	GO:0048387	negative regulation of retinoic acid receptor signaling pathway		0.005463	1	0.04246	0.3817	2	10	DHRS3,EZH2
GO: Biological Process	GO:0072050	S-shaped body morphogenesis		0.005463	1	0.04246	0.3817	2	10	HES1,HEY1
GO: Biological Process	GO:0045607	regulation of inner ear auditory receptor cell differentiation		0.005463	1	0.04246	0.3817	2	10	HES1,HEY1
GO: Biological Process	GO:0045631	regulation of mechanoreceptor differentiation		0.005463	1	0.04246	0.3817	2	10	HES1,HEY1
GO: Biological Process	GO:0021953	central nervous system neuron differentiation		0.005481	1	0.04249	0.382	8	234	UBB,HES1,HSP90AA1,HSP90AB1,NR4A2,ID4,LRP6,NIN
GO: Biological Process	GO:0030901	midbrain development		0.005494	1	0.04249	0.382	5	99	HES1,CALM1,NR4A2,LRP6,DYNLL1
GO: Biological Process	GO:0046209	nitric oxide metabolic process		0.005494	1	0.04249	0.382	5	99	KLF2,HSP90AA1,HSP90AB1,ZC3H12A,DYNLL1
GO: Biological Process	GO:0071347	cellular response to interleukin-1		0.005521	1	0.04263	0.3832	7	186	IRF1,KLF2,UBB,UBC,ZC3H12A,NR1D1,EGR1
GO: Biological Process	GO:0032411	positive regulation of transporter activity		0.005577	1	0.04298	0.3864	6	141	ADRB2,KMT2A,HSPA2,CALM1,AKAP9,ATP1B2
GO: Biological Process	GO:0001890	placenta development		0.005682	1	0.04372	0.393	7	187	GGNBP2,ASH1L,HES1,HSP90AB1,SOCS3,DNAJB6,HEY1
GO: Biological Process	GO:0051092	positive regulation of NF-kappaB transcription factor activity		0.005728	1	0.04387	0.3944	13	509	PLK2,ASH1L,PER1,IRF1,DDX3X,UBB,UBC,HSPA1A,HSPA1B,ZC3H12A,NR1D1,SLC20A1,EP300
GO: Biological Process	GO:0002028	regulation of sodium ion transport		0.005731	1	0.04387	0.3944	5	100	AHCYL1,PER1,ADRB2,GNAS,ATP1B2
GO: Biological Process	GO:0006112	energy reserve metabolic process		0.005731	1	0.04387	0.3944	5	100	GNAS,CALM1,NR1D1,PPP1R3C,PTGES3
GO: Biological Process	GO:0001775	cell activation		0.005742	1	0.04388	0.3944	30	1623	HSPH1,IST1,IRF1,CD83,KMT2E,EZH2,DDX3X,JUN,ADRB2,JMJD6,PIK3R1,HES1,GNAS,HSPA1A,HSPA1B,HSPA8,HSP90AA1,HSP90AB1,HSPD1,ZC3H12A,CASP3,ID2,NFKBIZ,NR1D1,EGR1,EGR3,SERPINB1,PRKCG,DYNLL1,EP300
GO: Biological Process	GO:0043524	negative regulation of neuron apoptotic process		0.005846	1	0.0446	0.4009	7	188	HSPH1,SIX4,JUN,HSP90AB1,HSPD1,NR4A2,PRKCG
GO: Biological Process	GO:1901987	regulation of cell cycle phase transition		0.005913	1	0.04503	0.4048	13	511	PLK2,KMT2E,EZH2,DDX3X,HSPA2,HSP90AA1,WEE1,DUSP1,ID2,AKAP9,DYNLL1,CEP57,EP300
GO: Biological Process	GO:0006405	RNA export from nucleus		0.005966	1	0.0452	0.4063	6	143	SRRM1,YTHDC1,HNRNPA2B1,SRSF2,SRSF3,SRSF5
GO: Biological Process	GO:2000117	negative regulation of cysteine-type endopeptidase activity		0.005975	1	0.0452	0.4063	5	101	NR4A1,DDX3X,BCL2L12,DNAJB6,EP300
GO: Biological Process	GO:0032092	positive regulation of protein binding		0.005975	1	0.0452	0.4063	5	101	PLK2,BAMBI,HSP90AB1,CAPRIN2,EP300
GO: Biological Process	GO:0060021	roof of mouth development		0.005975	1	0.0452	0.4063	5	101	DHRS3,CSRNP1,OSR2,TIPARP,LRP6
GO: Biological Process	GO:0018394	peptidyl-lysine acetylation		0.006014	1	0.04542	0.4083	7	189	PER1,EID1,KMT2A,MEAF6,MORF4L2,EPC1,EP300
GO: Biological Process	GO:0043388	positive regulation of DNA binding		0.006087	1	0.04589	0.4126	4	64	HES1,FOXC1,CALM1,EP300
GO: Biological Process	GO:0003231	cardiac ventricle development		0.006168	1	0.04612	0.4146	6	144	SAV1,HES1,FOXC1,ID2,HEY1,LRP6
GO: Biological Process	GO:0002761	regulation of myeloid leukocyte differentiation		0.006168	1	0.04612	0.4146	6	144	JUN,PIK3R1,GNAS,FOS,ID2,KLF10
GO: Biological Process	GO:0046426	negative regulation of receptor signaling pathway via JAK-STAT		0.006169	1	0.04612	0.4146	3	33	GGNBP2,IRF1,SOCS3
GO: Biological Process	GO:0051569	regulation of histone H3-K4 methylation		0.006169	1	0.04612	0.4146	3	33	KMT2E,KMT2A,CTR9
GO: Biological Process	GO:0045672	positive regulation of osteoclast differentiation		0.006169	1	0.04612	0.4146	3	33	GNAS,FOS,KLF10
GO: Biological Process	GO:0006417	regulation of translation		0.006221	1	0.04632	0.4164	12	456	PER1,TNRC6B,DDX3X,HNRNPL,FOXO3,ZC3H12A,PABPC1,ZFP36,EIF4A2,CAPRIN2,EIF5,EP300
GO: Biological Process	GO:2001057	reactive nitrogen species metabolic process		0.006226	1	0.04632	0.4164	5	102	KLF2,HSP90AA1,HSP90AB1,ZC3H12A,DYNLL1
GO: Biological Process	GO:0051702	biological process involved in interaction with symbiont		0.006226	1	0.04632	0.4164	5	102	JUN,HSPA8,HSPD1,ZC3H12A,EP300
GO: Biological Process	GO:0044839	cell cycle G2/M phase transition		0.006292	1	0.04673	0.4201	9	291	HSPA2,HSP90AA1,CALM1,WEE1,PPM1D,AKAP9,MASTL,DYNLL1,CEP57
GO: Biological Process	GO:0044087	regulation of cellular component biogenesis		0.00636	1	0.04716	0.424	22	1085	PLK2,SIX4,DDX3X,PIK3R1,HES1,HSPA1A,CAMSAP2,HSPA1B,HSPA2,SPTY2D1,HSPA8,FKBP4,HSP90AA1,DNAJB1,DNAJB6,ID1,PLEKHG2,AKAP9,DYNLL1,MPHOSPH8,EP300,NIN
GO: Biological Process	GO:0048512	circadian behavior		0.00643	1	0.0476	0.4279	4	65	PER3,ID2,NR1D1,EGR1
GO: Biological Process	GO:2000045	regulation of G1/S transition of mitotic cell cycle		0.006539	1	0.04825	0.4337	7	192	PLK2,KMT2E,EZH2,DDX3X,WEE1,ID2,EP300
GO: Biological Process	GO:0002040	sprouting angiogenesis		0.006539	1	0.04825	0.4337	7	192	PLK2,NR4A1,KLF2,OTULIN,JMJD6,PIK3R3,EGR3
GO: Biological Process	GO:0030182	neuron differentiation		0.006576	1	0.04844	0.4354	30	1639	PLK2,IST1,EZH2,JUN,UBB,PIK3R1,HES1,CAMSAP2,FKBP4,HSP90AA1,HSP90AB1,FOXO3,WEE1,NR4A2,CASP3,ID1,ID2,ID3,ID4,KATNA1,SKIL,ZHX2,IER2,HEY1,MYLIP,CAPRIN2,LRP6,ATP1B2,EP300,NIN
GO: Biological Process	GO:0042476	odontogenesis		0.006586	1	0.04844	0.4354	6	146	NFIC,FOXC1,FOXO1,OSR2,ID3,LRP6
GO: Biological Process	GO:0010506	regulation of autophagy		0.006607	1	0.04851	0.4361	10	347	PLK2,MCL1,WAC,ADRB2,FOXO1,FOXO3,ZC3H12A,BAG3,CASP3,EP300
GO: Biological Process	GO:0051385	response to mineralocorticoid		0.00671	1	0.04887	0.4393	3	34	CALM1,FOS,FOSB
GO: Biological Process	GO:0009648	photoperiodism		0.00671	1	0.04887	0.4393	3	34	PER1,PER3,ID2
GO: Biological Process	GO:0036075	replacement ossification		0.00671	1	0.04887	0.4393	3	34	GNAS,FOXC1,CSGALNACT1
GO: Biological Process	GO:0001958	endochondral ossification		0.00671	1	0.04887	0.4393	3	34	GNAS,FOXC1,CSGALNACT1
GO: Biological Process	GO:0021537	telencephalon development		0.006712	1	0.04887	0.4393	9	294	EZH2,HES1,TRA2B,CASP3,ID2,ID4,LRP6,ATP1B2,NIN
GO: Biological Process	GO:0003205	cardiac chamber development		0.006721	1	0.04887	0.4393	7	193	DHRS3,SAV1,HES1,FOXC1,ID2,HEY1,LRP6
GO: Biological Process	GO:1902373	negative regulation of mRNA catabolic process		0.006785	1	0.04925	0.4428	4	66	HNRNPC,PABPC1,ZFP36,FUS
GO: Biological Process	GO:0016049	cell growth		0.006824	1	0.04946	0.4446	14	580	NET1,ING1,TSPYL2,IST1,DDX3X,HSPA1A,HSPA1B,HSP90AA1,SERTAD3,HSP90AB1,CDKN2AIP,CAPRIN2,EP300,NIN
GO: Biological Process	GO:0007159	leukocyte cell-cell adhesion		0.006905	1	0.04997	0.4492	11	405	HSPH1,IRF1,CD83,PIK3R1,HES1,HSP90AA1,HSPD1,ZC3H12A,CASP3,NFKBIZ,EGR3
GO: Cellular Component	GO:0000785	chromatin		4.572e-12	2.272e-09	2.272e-09	1.542e-08	46	1294	BHLHE41,KDM3A,PLK2,CEBPD,CENPC,TSPYL2,KDM3B,NASP,IST1,IRF1,MCM7,NR4A1,SIX4,KMT2E,EZH2,HNRNPA2B1,HNRNPC,KLF2,CSRNP1,JUN,NFIC,HES1,FOXC1,FOXO1,FOXO3,TCP1,FOS,FOSB,POLR2A,NR4A2,ID2,HBP1,ZHX2,NR1D1,JMJD1C,CREB5,PPP1R10,KLF10,EGR1,HEY1,EGR3,CTR9,MPHOSPH8,ATF3,EP300,MAF
GO: Cellular Component	GO:0005694	chromosome		7.572e-10	3.763e-07	1.882e-07	1.277e-06	52	1845	BHLHE41,KDM3A,PLK2,CEBPD,CENPC,TSPYL2,ASH1L,KDM3B,NASP,IST1,IRF1,MCM7,NR4A1,SIX4,KMT2E,EZH2,HNRNPA2B1,HNRNPC,KLF2,CSRNP1,JUN,NFIC,HES1,HSPA2,RNF138,FOXC1,MEAF6,FOXO1,FOXO3,TCP1,FOS,FOSB,POLR2A,NR4A2,ID2,HBP1,ZHX2,NR1D1,JMJD1C,CREB5,PPP1R10,KLF10,EGR1,HEY1,EGR3,CTR9,DYNLL1,MPHOSPH8,ATF3,PTGES3,EP300,MAF
GO: Cellular Component	GO:0140513	nuclear protein-containing complex		3.562e-08	1.77e-05	5.901e-06	4.005e-05	39	1310	SRRM1,KDM3A,NUP210L,BCLAF1,KDM3B,MCM7,EZH2,HNRNPA2B1,HNRNPC,WAC,JUN,CCNL1,TRA2A,KMT2A,HSPA1A,HSPA1B,HSPA8,HSP90AB1,MEAF6,SRSF2,NOP56,TRA2B,TBPL1,FOS,POLR2A,CBX4,PABPC1,JMJD1C,PCF11,IVNS1ABP,INTS6,RBM22,NOP58,MORF4L2,CTR9,EPC1,DYNLL1,PTGES3,EP300
GO: Cellular Component	GO:0016607	nuclear speck		9.098e-08	4.522e-05	1.13e-05	7.672e-05	20	421	SRRM1,BCLAF1,ZNF395,KMT2E,YTHDC1,WAC,RBM25,CCNL1,SCAPER,HSPA1A,HSPA1B,SRSF2,SRSF3,SRSF5,NR4A2,NFKBIZ,HBP1,CBX4,BRD2,CTR9
GO: Cellular Component	GO:0016604	nuclear body		1.793e-07	8.91e-05	1.782e-05	0.0001209	29	856	SRRM1,CENPC,BCLAF1,ZNF395,KMT2E,YTHDC1,HNRNPA2B1,WAC,RBM25,CCNL1,NUFIP2,SCAPER,ARIH1,HSPA1A,HSPA1B,SRSF2,SRSF3,SRSF5,NR4A2,NFKBIZ,HBP1,CBX4,SKIL,NR1D1,PPP1R10,NOP58,BRD2,CTR9,USPL1
GO: Cellular Component	GO:1902494	catalytic complex		1.934e-06	0.0009614	0.0001602	0.001087	40	1592	SRRM1,KDM3A,ZFAND2A,KDM3B,IER5,EZH2,HNRNPA2B1,HNRNPC,CKS1B,OTULIN,PIK3R1,KMT2A,GNAS,ARIH1,HSP90AA1,MEAF6,CALM1,TBPL1,WWP2,POLR2A,PIK3R3,SOCS3,CBX4,PABPC1,JMJD1C,ZFP36,PPP1R3C,CCNG2,RMRP,PPP1R10,RBM22,AKAP9,MORF4L2,CTR9,EPC1,DYNLL1,POLG2,ATP1B2,EP300,RPPH1
GO: Cellular Component	GO:1990904	ribonucleoprotein complex		2.746e-06	0.001365	0.000195	0.001323	25	768	SRRM1,HNRNPA2B1,HNRNPC,DDX3X,HNRNPL,WAC,JMJD6,NUFIP2,TRA2A,HSPA1A,HSPA1B,HSPA8,SRSF2,NOP56,TRA2B,PABPC1,ZFP36,IVNS1ABP,RMRP,RBM22,MRPL18,NOP58,FUS,PTGES3,RPPH1
GO: Cellular Component	GO:0005681	spliceosomal complex		1.458e-05	0.007245	0.0009056	0.006146	11	193	SRRM1,HNRNPA2B1,HNRNPC,WAC,TRA2A,HSPA8,SRSF2,TRA2B,PABPC1,IVNS1ABP,RBM22
GO: Cellular Component	GO:0101031	chaperone complex		2.508e-05	0.01246	0.001385	0.009398	5	31	HSPA8,HSP90AB1,TCP1,BAG3,PTGES3
GO: Cellular Component	GO:0035770	ribonucleoprotein granule		3.86e-05	0.01919	0.001919	0.01302	12	254	TNRC6B,HNRNPA2B1,DDX3X,HNRNPL,NUFIP2,EID1,KPNA2,ZC3H12A,NFKBIZ,PABPC1,ZFP36,SERPINB1
GO: Cellular Component	GO:0000974	Prp19 complex		0.0001034	0.05139	0.004671	0.0317	7	94	SRRM1,HNRNPA2B1,HNRNPC,HSPA8,POLR2A,PABPC1,RBM22
GO: Cellular Component	GO:0036464	cytoplasmic ribonucleoprotein granule		0.0001186	0.05893	0.004911	0.03333	11	243	TNRC6B,HNRNPA2B1,DDX3X,NUFIP2,EID1,KPNA2,ZC3H12A,NFKBIZ,PABPC1,ZFP36,SERPINB1
GO: Cellular Component	GO:0099524	postsynaptic cytosol		0.0002051	0.1019	0.007842	0.05322	4	26	HNRNPA2B1,HSPA8,DNAJB1,PRKCG
GO: Cellular Component	GO:0008180	COP9 signalosome		0.000739	0.3673	0.02554	0.1734	4	36	HSPA1A,HSPA1B,HSP90AB1,DYNLL1
GO: Cellular Component	GO:0035976	transcription factor AP-1 complex		0.0007709	0.3832	0.02554	0.1734	2	4	JUN,FOS
GO: Cellular Component	GO:0005814	centriole		0.0008912	0.4429	0.02768	0.1879	18	681	PLK2,IST1,DDX3X,HSPA1A,CAMSAP2,HSPA1B,CALM1,TCP1,ID1,KATNA1,AKAP9,CFAP20,CAPRIN2,MASTL,DYNLL1,HSPB11,CEP57,NIN
GO: Cellular Component	GO:1990234	transferase complex		0.001012	0.5031	0.02821	0.1914	20	806	EZH2,CKS1B,OTULIN,PIK3R1,KMT2A,ARIH1,MEAF6,TBPL1,WWP2,POLR2A,PIK3R3,SOCS3,CBX4,CCNG2,RMRP,MORF4L2,CTR9,EPC1,POLG2,EP300
GO: Cellular Component	GO:0005813	centrosome		0.001022	0.5078	0.02821	0.1914	17	632	PLK2,IST1,DDX3X,HSPA1A,CAMSAP2,HSPA1B,CALM1,TCP1,ID1,KATNA1,AKAP9,CAPRIN2,MASTL,DYNLL1,HSPB11,CEP57,NIN
GO: Cellular Component	GO:0099522	region of cytosol		0.001106	0.5498	0.02894	0.1964	4	40	HNRNPA2B1,HSPA8,DNAJB1,PRKCG
GO: Cellular Component	GO:0061695	transferase complex, transferring phosphorus-containing groups		0.001353	0.6723	0.03342	0.2268	10	276	CKS1B,PIK3R1,TBPL1,POLR2A,PIK3R3,SOCS3,CCNG2,RMRP,CTR9,POLG2
GO: Cellular Component	GO:0044295	axonal growth cone		0.001454	0.7228	0.03342	0.2268	4	43	FKBP4,HSP90AA1,HSP90AB1,NIN
GO: Cellular Component	GO:0005815	microtubule organizing center		0.00148	0.7353	0.03342	0.2268	20	832	PLK2,IST1,KMT2E,DDX3X,MTUS1,HSPA1A,CAMSAP2,HSPA1B,CALM1,TCP1,ID1,KATNA1,AKAP9,CFAP20,CAPRIN2,MASTL,DYNLL1,HSPB11,CEP57,NIN
GO: Cellular Component	GO:0035267	NuA4 histone acetyltransferase complex		0.001691	0.8402	0.03501	0.2376	3	21	MEAF6,MORF4L2,EPC1
GO: Cellular Component	GO:0043189	H4/H2A histone acetyltransferase complex		0.001691	0.8402	0.03501	0.2376	3	21	MEAF6,MORF4L2,EPC1
GO: Cellular Component	GO:0010494	cytoplasmic stress granule		0.001904	0.9462	0.0371	0.2518	5	77	DDX3X,NUFIP2,KPNA2,PABPC1,ZFP36
GO: Cellular Component	GO:0045120	pronucleus		0.001941	0.9647	0.0371	0.2518	3	22	EZH2,HNRNPC,HNRNPL
GO: Cellular Component	GO:0016234	inclusion body		0.00238	1	0.0438	0.2973	5	81	ARIH1,HSPA1A,HSPA1B,HSP90AB1,BAG3
GO: Cellular Component	GO:0031428	box C/D RNP complex		0.002638	1	0.04503	0.3056	2	7	NOP56,NOP58
GO: Cellular Component	GO:0070761	pre-snoRNP complex		0.002638	1	0.04503	0.3056	2	7	NOP56,NOP58
GO: Cellular Component	GO:0043209	myelin sheath		0.002718	1	0.04503	0.3056	8	207	UBB,UBC,HSPA2,HSPA8,HSP90AA1,HSPD1,CALM1,TCP1
GO: Cellular Component	GO:0000242	pericentriolar material		0.002827	1	0.04532	0.3076	3	25	TCP1,AKAP9,NIN
GO: Cellular Component	GO:1904813	ficolin-1-rich granule lumen		0.003066	1	0.04762	0.3232	6	124	DDX3X,HSPA1A,HSPA1B,HSPA8,HSP90AA1,HSP90AB1
GO: Cellular Component	GO:0071013	catalytic step 2 spliceosome		0.003248	1	0.04891	0.3319	5	87	SRRM1,HNRNPA2B1,HNRNPC,PABPC1,RBM22
Gene Ontology (GO) terms of HTC
Category	ID	Name	Source	p-value	q-value Bonferroni	q-value FDR B&H	q-value FDR B&Y	Hit Count in Query List	Hit Count in Genome	Hit in Query List
GO: Molecular Function	GO:0098680	template-free RNA nucleotidyltransferase		0.00103	0.08445	0.03376	0.1685	1	2	RMRP
GO: Molecular Function	GO:0140297	DNA-binding transcription factor binding		0.001216	0.09971	0.03376	0.1685	3	438	BHLHE41,MEF2C,WWP2
GO: Molecular Function	GO:0003968	RNA-directed 5'-3' RNA polymerase activity		0.001544	0.1266	0.03376	0.1685	1	3	RMRP
GO: Molecular Function	GO:0042826	histone deacetylase binding		0.002022	0.1658	0.03376	0.1685	2	133	BHLHE41,MEF2C
GO: Molecular Function	GO:0000171	ribonuclease MRP activity		0.002059	0.1688	0.03376	0.1685	1	4	RMRP
GO: Molecular Function	GO:0140031	phosphorylation-dependent protein binding		0.0036	0.2952	0.04218	0.2105	1	7	PLCG2
GO: Molecular Function	GO:0043426	MRF binding		0.0036	0.2952	0.04218	0.2105	1	7	BHLHE41
GO: Biological Process	GO:0032412	regulation of ion transmembrane transporter activity		9.432e-06	0.008121	0.003799	0.02787	4	301	MEF2C,WWP2,PLCG2,S100A1
GO: Biological Process	GO:0022898	regulation of transmembrane transporter activity		1.087e-05	0.009357	0.003799	0.02787	4	312	MEF2C,WWP2,PLCG2,S100A1
GO: Biological Process	GO:0032409	regulation of transporter activity		1.324e-05	0.0114	0.003799	0.02787	4	328	MEF2C,WWP2,PLCG2,S100A1
GO: Biological Process	GO:1904062	regulation of cation transmembrane transport		3.09e-05	0.0266	0.006651	0.04879	4	407	MEF2C,WWP2,PLCG2,S100A1
GO: Biological Process	GO:2001257	regulation of cation channel activity		0.0001239	0.1067	0.02134	0.1566	3	209	MEF2C,PLCG2,S100A1
GO: Biological Process	GO:0034765	regulation of ion transmembrane transport		0.0001917	0.1651	0.02218	0.1627	4	651	MEF2C,WWP2,PLCG2,S100A1
GO: Biological Process	GO:0034762	regulation of transmembrane transport		0.0001963	0.169	0.02218	0.1627	4	655	MEF2C,WWP2,PLCG2,S100A1
GO: Biological Process	GO:1901021	positive regulation of calcium ion transmembrane transporter activity		0.0002061	0.1775	0.02218	0.1627	2	44	PLCG2,S100A1
GO: Biological Process	GO:0051253	negative regulation of RNA metabolic process		0.0004814	0.4145	0.03874	0.2842	5	1552	BHLHE41,RMRP,MEF2C,WWP2,S100A1
GO: Biological Process	GO:0003185	sinoatrial valve morphogenesis		0.000495	0.4262	0.03874	0.2842	1	1	MEF2C
GO: Biological Process	GO:0003172	sinoatrial valve development		0.000495	0.4262	0.03874	0.2842	1	1	MEF2C
GO: Biological Process	GO:0045934	negative regulation of nucleobase-containing compound metabolic process		0.0006696	0.5765	0.04186	0.307	5	1666	BHLHE41,RMRP,MEF2C,WWP2,S100A1
GO: Biological Process	GO:0045652	regulation of megakaryocyte differentiation		0.0007515	0.647	0.04186	0.307	2	84	SCIN,MEF2C
GO: Biological Process	GO:2001259	positive regulation of cation channel activity		0.000862	0.7422	0.04186	0.307	2	90	PLCG2,S100A1
GO: Biological Process	GO:1904427	positive regulation of calcium ion transmembrane transport		0.0008812	0.7587	0.04186	0.307	2	91	PLCG2,S100A1
GO: Biological Process	GO:0000122	negative regulation of transcription by RNA polymerase II		0.0009689	0.8343	0.04186	0.307	4	996	BHLHE41,MEF2C,WWP2,S100A1
GO: Biological Process	GO:0007521	muscle cell fate determination		0.0009892	0.8517	0.04186	0.307	1	2	MEF2C
GO: Biological Process	GO:0062103	double-stranded RNA biosynthetic process		0.0009892	0.8517	0.04186	0.307	1	2	RMRP
GO: Biological Process	GO:1903704	negative regulation of production of siRNA involved in RNA interference		0.0009892	0.8517	0.04186	0.307	1	2	RMRP
GO: Biological Process	GO:0002316	follicular B cell differentiation		0.0009892	0.8517	0.04186	0.307	1	2	PLCG2
GO: Biological Process	GO:1901019	regulation of calcium ion transmembrane transporter activity		0.001021	0.879	0.04186	0.307	2	98	PLCG2,S100A1
GO: Biological Process	GO:0098655	cation transmembrane transport		0.001186	1	0.04235	0.3106	4	1051	MEF2C,WWP2,PLCG2,S100A1
GO: Biological Process	GO:0030219	megakaryocyte differentiation		0.001193	1	0.04235	0.3106	2	106	SCIN,MEF2C
GO: Biological Process	GO:0051153	regulation of striated muscle cell differentiation		0.00145	1	0.04235	0.3106	2	117	BHLHE41,MEF2C
GO: Biological Process	GO:2000111	positive regulation of macrophage apoptotic process		0.001484	1	0.04235	0.3106	1	3	MEF2C
GO: Biological Process	GO:0003138	primary heart field specification		0.001484	1	0.04235	0.3106	1	3	MEF2C
GO: Biological Process	GO:1900369	negative regulation of RNA interference		0.001484	1	0.04235	0.3106	1	3	RMRP
GO: Biological Process	GO:0001172	transcription, RNA-templated		0.001484	1	0.04235	0.3106	1	3	RMRP
GO: Biological Process	GO:0060025	regulation of synaptic activity		0.001484	1	0.04235	0.3106	1	3	MEF2C
GO: Biological Process	GO:0090065	regulation of production of siRNA involved in RNA interference		0.001484	1	0.04235	0.3106	1	3	RMRP
GO: Biological Process	GO:0002062	chondrocyte differentiation		0.001525	1	0.04235	0.3106	2	120	SCIN,MEF2C
GO: Biological Process	GO:0032414	positive regulation of ion transmembrane transporter activity		0.001813	1	0.04481	0.3287	2	131	PLCG2,S100A1
GO: Biological Process	GO:0030282	bone mineralization		0.001868	1	0.04481	0.3287	2	133	MEF2C,IBSP
GO: Biological Process	GO:0050853	B cell receptor signaling pathway		0.001924	1	0.04481	0.3287	2	135	MEF2C,PLCG2
GO: Biological Process	GO:2001013	epithelial cell proliferation involved in renal tubule morphogenesis		0.001978	1	0.04481	0.3287	1	4	MEF2C
GO: Biological Process	GO:1900368	regulation of RNA interference		0.001978	1	0.04481	0.3287	1	4	RMRP
GO: Biological Process	GO:0035983	response to trichostatin A		0.001978	1	0.04481	0.3287	1	4	MEF2C
GO: Biological Process	GO:0035984	cellular response to trichostatin A		0.001978	1	0.04481	0.3287	1	4	MEF2C
GO: Biological Process	GO:0032411	positive regulation of transporter activity		0.002096	1	0.04575	0.3356	2	141	PLCG2,S100A1
GO: Biological Process	GO:0014902	myotube differentiation		0.002125	1	0.04575	0.3356	2	142	BHLHE41,MEF2C
GO: Biological Process	GO:0051928	positive regulation of calcium ion transport		0.002337	1	0.04907	0.3599	2	149	PLCG2,S100A1
GO: Cellular Component	GO:0016528	sarcoplasm		0.0008385	0.04192	0.02466	0.111	2	89	MEF2C,S100A1
GO: Cellular Component	GO:1990572	TERT-RMRP complex		0.0009865	0.04933	0.02466	0.111	1	2	RMRP
GO: Cellular Component	GO:0031379	RNA-directed RNA polymerase complex		0.001972	0.09861	0.03287	0.1479	1	4	RMRP
Gene Ontology (GO) terms of preHTC
Category	ID	Name	Source	p-value	q-value Bonferroni	q-value FDR B&H	q-value FDR B&Y	Hit Count in Query List	Hit Count in Genome	Hit in Query List
GO: Molecular Function	GO:0005198	structural molecule activity		3.124e-18	2.04e-15	2.04e-15	1.44e-14	43	743	RPL27A,RPL34,RPL39,RPLP0,RPLP1,ASPN,RPS4X,RPS12,RPS14,RPS19,RPS24,RPS27,ANOS1,SRPX2,EFEMP1,PXDN,AEBP1,SCARA3,PLS3,COL1A2,COL5A1,COL5A2,DPT,COL8A2,MXRA5,COL15A1,FN1,ABI3BP,RPSA,VWA1,ECM1,ARPC3,RPS27L,TGFBI,THBS3,IGFBP7,PRELP,LUM,RPL13A,RPL7,RPL10,RPL12,RPL18A
GO: Molecular Function	GO:0005201	extracellular matrix structural constituent		3.544e-17	2.314e-14	1.157e-14	8.169e-14	23	185	ASPN,ANOS1,SRPX2,EFEMP1,PXDN,AEBP1,SCARA3,COL1A2,COL5A1,COL5A2,DPT,COL8A2,MXRA5,COL15A1,FN1,ABI3BP,VWA1,ECM1,TGFBI,THBS3,IGFBP7,PRELP,LUM
GO: Molecular Function	GO:0003735	structural constituent of ribosome		6.241e-12	4.075e-09	1.358e-09	9.59e-09	18	183	RPL27A,RPL34,RPL39,RPLP0,RPLP1,RPS4X,RPS12,RPS14,RPS19,RPS24,RPS27,RPSA,RPS27L,RPL13A,RPL7,RPL10,RPL12,RPL18A
GO: Molecular Function	GO:0019838	growth factor binding		1.278e-08	8.346e-06	2.087e-06	1.473e-05	14	168	HTRA1,PDGFRL,CD109,RPS19,NRP2,SRPX2,EFEMP1,PXDN,SDCBP,COL1A2,COL5A1,IGFBP4,IGFBP5,IGFBP7
GO: Molecular Function	GO:0016491	oxidoreductase activity		1.796e-07	0.0001173	2.345e-05	0.0001656	28	783	CDO1,GAPDH,P4HA3,NDUFB1,AKR1C1,AKR1C2,NDUFS8,NDUFV2,PXDN,MGST3,DIO2,UQCR11,CMAHP,AKR1B1,VCAM1,STEAP1,OXR1,GPX8,COX4I1,AOC2,COX6B1,PTGES,COX7A1,COX7A2,NDUFA13,FTH1,PAM,SOD2
GO: Molecular Function	GO:0005539	glycosaminoglycan binding		3.342e-07	0.0002182	3.637e-05	0.0002567	15	252	SMOC1,NRP2,ANOS1,SULF2,SULF1,MAMDC2,COL5A1,FN1,ABI3BP,ADAMTS1,ADAMTS5,THBS3,PRELP,CLEC3B,TNFAIP6
GO: Molecular Function	GO:0005518	collagen binding		5.242e-07	0.0003423	4.89e-05	0.0003452	9	82	ASPN,AEBP1,MRC2,ANTXR1,FN1,ABI3BP,TGFBI,LUM,CTSB
GO: Molecular Function	GO:0009055	electron transfer activity		1.826e-06	0.001192	0.0001491	0.001052	11	151	NDUFB1,NDUFS8,NDUFV2,UQCR11,AKR1B1,COX4I1,AOC2,COX6B1,COX7A1,COX7A2,NDUFA13
GO: Molecular Function	GO:0008201	heparin binding		1.048e-05	0.006845	0.0007606	0.005369	11	181	SMOC1,NRP2,ANOS1,COL5A1,FN1,ABI3BP,ADAMTS1,ADAMTS5,THBS3,PRELP,CLEC3B
GO: Molecular Function	GO:0016655	oxidoreductase activity, acting on NAD(P)H, quinone or similar compound as acceptor		8.148e-05	0.0532	0.00532	0.03756	6	61	NDUFB1,AKR1C1,AKR1C2,NDUFS8,NDUFV2,NDUFA13
GO: Molecular Function	GO:0005178	integrin binding		0.0001054	0.06884	0.005813	0.04104	9	157	ITGB5,FAP,VCAM1,COL5A1,FN1,ADAMTS5,TGFBI,THY1,CD151
GO: Molecular Function	GO:0050840	extracellular matrix binding		0.0001068	0.06976	0.005813	0.04104	6	64	SMOC1,SSC5D,RPSA,ADAMTS5,ECM1,TGFBI
GO: Molecular Function	GO:0030020	extracellular matrix structural constituent conferring tensile strength		0.0001302	0.08505	0.006543	0.04619	5	42	COL1A2,COL5A1,COL5A2,COL8A2,COL15A1
GO: Molecular Function	GO:1901681	sulfur compound binding		0.0002102	0.1372	0.009802	0.0692	12	295	SMOC1,NRP2,ANOS1,COL5A1,FN1,ABI3BP,ADAMTS1,PTGES,ADAMTS5,THBS3,PRELP,CLEC3B
GO: Molecular Function	GO:0004129	cytochrome-c oxidase activity		0.000309	0.2018	0.0126	0.08894	4	28	COX4I1,COX6B1,COX7A1,COX7A2
GO: Molecular Function	GO:0004032	alditol:NADP+ 1-oxidoreductase activity		0.0003294	0.2151	0.0126	0.08894	3	12	AKR1C1,AKR1C2,AKR1B1
[truncated: 2,179 more rows]
