# Supplementary material for: Identification of cellular heterogeneity and immunogenicity of chondrocytes via single-cell RNA sequencing technique in human osteoarthritis
Source: Front Pharmacol. 2022 Sep 29;13:1004766. doi: 10.3389/fphar.2022.1004766 (PMC9562112; doi:10.3389/fphar.2022.1004766)
Supplement: Supplementary file 2 [file Table3.XLSX]

## Sheet: Sheet1
Table-S3: The Disease Ontology (DO) terms of each Chondrocyte subtype
Disease Ontology (DO) terms of CPC
ID	Description	GeneRatio	BgRatio	pvalue	p.adjust	qvalue	geneID	Count
DOID:2256	osteochondrodysplasia	4/26	16/8007	1.54844e-07	5.80667e-05	3.96076e-05	COL9A1/COL1A1/RUNX2/ALPL	4
DOID:201	connective tissue cancer	9/26	370/8007	1.35329e-06	0.000253741	0.000173078	CD24/CADM1/PTH1R/SERPINF1/ENPP2/MMP13/MMP2/COL1A1/RUNX2	9
DOID:0080005	bone remodeling disease	6/26	141/8007	4.61706e-06	0.000523493	0.000357077	TALDO1/SPARC/MMP13/COL1A1/RUNX2/ALPL	6
DOID:0060100	musculoskeletal system cancer	9/26	439/8007	5.58392e-06	0.000523493	0.000357077	CD24/CADM1/PTH1R/SERPINF1/ENPP2/MMP13/MMP2/COL1A1/RUNX2	9
DOID:184	bone cancer	7/26	243/8007	8.73293e-06	0.00065497	0.000446758	CD24/PTH1R/SERPINF1/MMP13/MMP2/COL1A1/RUNX2	7
DOID:11476	osteoporosis	5/26	96/8007	1.20223e-05	0.000677563	0.00046217	SPARC/MMP13/COL1A1/RUNX2/ALPL	5
DOID:0080011	bone resorption disease	5/26	97/8007	1.26478e-05	0.000677563	0.00046217	SPARC/MMP13/COL1A1/RUNX2/ALPL	5
DOID:0080006	bone development disease	4/26	55/8007	2.66285e-05	0.00124821	0.00085141	COL9A1/COL1A1/RUNX2/ALPL	4
DOID:3371	chondrosarcoma	4/26	63/8007	4.56952e-05	0.00190397	0.00129871	CD24/MMP13/MMP2/RUNX2	4
DOID:3347	osteosarcoma	6/26	215/8007	5.13169e-05	0.00192438	0.00131263	PTH1R/SERPINF1/MMP13/MMP2/COL1A1/RUNX2	6
DOID:3565	meningioma	4/26	77/8007	0.000100661	0.00343161	0.00234072	CADM1/SPARC/MMP2/ALPL	4
DOID:2871	endometrial carcinoma	4/26	82/8007	0.000128675	0.00402109	0.00274281	MMP2/LEPR/KCNN4/CCND3	4
DOID:1091	tooth disease	5/26	162/8007	0.000148604	0.00428665	0.00292394	SPARC/MMP13/MMP2/COL1A1/ALPL	5
DOID:1380	endometrial cancer	4/26	97/8007	0.000246615	0.00641358	0.00437474	MMP2/LEPR/KCNN4/CCND3	4
DOID:363	uterine cancer	4/26	98/8007	0.000256543	0.00641358	0.00437474	MMP2/LEPR/KCNN4/CCND3	4
DOID:403	mouth disease	5/26	188/8007	0.000297937	0.00698289	0.00476306	SPARC/MMP13/MMP2/COL1A1/ALPL	5
DOID:11830	myopia	3/26	45/8007	0.000394043	0.00826331	0.00563645	MMP2/EPYC/COL1A1	3
DOID:3963	thyroid carcinoma	5/26	200/8007	0.000396639	0.00826331	0.00563645	TMSB10/ENPP2/MMP2/LEPR/RUNX2	5
DOID:1781	thyroid cancer	5/26	213/8007	0.000529697	0.0104545	0.0071311	TMSB10/ENPP2/MMP2/LEPR/RUNX2	5
DOID:3083	chronic obstructive pulmonary disease	5/26	220/8007	0.000614029	0.0112349	0.0076634	PARK7/MMP13/MMP2/LEPR/COL1A1	5
DOID:3620	central nervous system cancer	4/26	124/8007	0.000629156	0.0112349	0.0076634	CADM1/SPARC/MMP2/ALPL	4
DOID:3996	urinary system cancer	7/26	500/8007	0.00082342	0.0140356	0.00957373	CD24/PARK7/PTH1R/MMP13/MMP2/LEPR/CCND3	7
DOID:1003	pelvic inflammatory disease	2/26	14/8007	0.000900848	0.0146877	0.0100186	CTSA/MMP2	2
DOID:4451	renal carcinoma	6/26	380/8007	0.0011252	0.0175812	0.0119922	CD24/PARK7/PTH1R/MMP13/MMP2/CCND3	6
DOID:9835	refractive error	3/26	71/8007	0.00150078	0.0216716	0.0147823	MMP2/EPYC/COL1A1	3
DOID:11836	clubfoot	2/26	18/8007	0.00150256	0.0216716	0.0147823	COL9A1/COL1A1	2
DOID:4676	uremia	2/26	20/8007	0.0018585	0.0258125	0.0176068	PTH1R/RUNX2	2
DOID:3908	non-small cell lung carcinoma	6/26	431/8007	0.00215177	0.0288184	0.0196572	CD24/CADM1/SPARC/PTH1R/MMP2/STMN1	6
DOID:263	kidney cancer	6/26	437/8007	0.00230834	0.0295216	0.0201368	CD24/PARK7/PTH1R/MMP13/MMP2/CCND3	6
DOID:4468	clear cell adenocarcinoma	2/26	24/8007	0.00267826	0.0295216	0.0201368	PTH1R/MMP2	2
DOID:2320	obstructive lung disease	5/26	308/8007	0.00275438	0.0295216	0.0201368	PARK7/MMP13/MMP2/LEPR/COL1A1	5
DOID:289	endometriosis	3/26	88/8007	0.00277806	0.0295216	0.0201368	MMP13/MMP2/LEPR	3
DOID:120	female reproductive organ cancer	6/26	455/8007	0.00283055	0.0295216	0.0201368	MMP13/MMP2/LEPR/STMN1/KCNN4/CCND3	6
DOID:1575	rheumatic disease	4/26	188/8007	0.00293573	0.0295216	0.0201368	TMSB10/ENPP2/MMP2/COL1A1	4
DOID:418	systemic scleroderma	4/26	188/8007	0.00293573	0.0295216	0.0201368	TMSB10/ENPP2/MMP2/COL1A1	4
DOID:419	scleroderma	4/26	188/8007	0.00293573	0.0295216	0.0201368	TMSB10/ENPP2/MMP2/COL1A1	4
DOID:9970	obesity	5/26	313/8007	0.00295401	0.0295216	0.0201368	SPARC/SERPINF1/ENPP2/MMP2/LEPR	5
DOID:557	kidney disease	6/26	461/8007	0.00302314	0.0295216	0.0201368	CD24/PTH1R/MMP2/LEPR/RUNX2/ALPL	6
DOID:205	hyperostosis	2/26	26/8007	0.0031412	0.0295216	0.0201368	COL1A1/ALPL	2
DOID:1793	pancreatic cancer	5/26	319/8007	0.00320727	0.0295216	0.0201368	CADM1/PARK7/SPARC/PTH1R/MMP2	5
DOID:229	female reproductive system disease	4/26	193/8007	0.00322769	0.0295216	0.0201368	CTSA/MMP13/MMP2/LEPR	4
DOID:654	overnutrition	5/26	322/8007	0.00333966	0.0298184	0.0203393	SPARC/SERPINF1/ENPP2/MMP2/LEPR	5
DOID:18	urinary system disease	6/26	478/8007	0.00362293	0.0311281	0.0212327	CD24/PTH1R/MMP2/LEPR/RUNX2/ALPL	6
DOID:381	arthropathy	3/26	97/8007	0.00366111	0.0311281	0.0212327	SPARC/MMP2/ALPL	3
DOID:854	collagen disease	4/26	201/8007	0.00373537	0.0311281	0.0212327	TMSB10/ENPP2/MMP2/COL1A1	4
DOID:1389	polyneuropathy	2/26	29/8007	0.00390069	0.0317991	0.0216903	PARK7/MMP2	2
DOID:374	nutrition disease	5/26	338/8007	0.00411391	0.0324234	0.0221162	SPARC/SERPINF1/ENPP2/MMP2/LEPR	5
DOID:3070	malignant glioma	4/26	207/8007	0.0041502	0.0324234	0.0221162	CD24/MMP2/STMN1/CCND3	4
DOID:4450	renal cell carcinoma	5/26	342/8007	0.00432616	0.0329625	0.0224839	CD24/PARK7/MMP13/MMP2/CCND3	5
DOID:319	spinal cord disease	2/26	31/8007	0.00444978	0.0329625	0.0224839	LEPR/COL1A1	2
DOID:850	lung disease	6/26	499/8007	0.0044829	0.0329625	0.0224839	PARK7/SPARC/MMP13/MMP2/LEPR/COL1A1	6
DOID:13375	temporal arteritis	2/26	32/8007	0.00473699	0.0335164	0.0228617	CD24/MMP2	2
DOID:525	central nervous system vasculitis	2/26	32/8007	0.00473699	0.0335164	0.0228617	CD24/MMP2	2
DOID:4766	embryoma	5/26	352/8007	0.00489127	0.0339672	0.0231692	CD24/TMSB10/PTH1R/MMP2/RUNX2	5
DOID:3355	fibrosarcoma	2/26	33/8007	0.00503257	0.034313	0.0234051	ENPP2/COL1A1	2
DOID:13207	proliferative diabetic retinopathy	2/26	35/8007	0.00564864	0.0371621	0.0253485	SPARC/MMP2	2
DOID:2596	larynx cancer	2/26	35/8007	0.00564864	0.0371621	0.0253485	MMP2/CCND3	2
DOID:688	embryonal cancer	5/26	373/8007	0.00624779	0.0403952	0.0275538	CD24/TMSB10/PTH1R/MMP2/RUNX2	5
DOID:3713	ovary adenocarcinoma	2/26	38/8007	0.00663421	0.0421666	0.0287621	MMP2/CCND3	2
DOID:3459	breast carcinoma	5/26	383/8007	0.00697986	0.0436241	0.0297563	CD24/SPARC/PTH1R/MMP2/ALPL	5
DOID:1192	peripheral nervous system neoplasm	5/26	396/8007	0.00801999	0.0493032	0.03363	CD24/CADM1/PARK7/MMP13/MMP2	5
DOID:0060095	uterine benign neoplasm	2/26	43/8007	0.00843731	0.0502221	0.0342567	MMP2/COL1A1	2
DOID:13223	uterine fibroid	2/26	43/8007	0.00843731	0.0502221	0.0342567	MMP2/COL1A1	2
DOID:0060086	female reproductive organ benign neoplasm	2/26	45/8007	0.00921351	0.053409	0.0364305	MMP2/COL1A1	2
DOID:2994	germ cell cancer	5/26	410/8007	0.00925756	0.053409	0.0364305	CD24/TMSB10/PTH1R/MMP2/RUNX2	5
DOID:0060085	organ system benign neoplasm	4/26	262/8007	0.00949363	0.0539411	0.0367935	MMP2/LEPR/COL1A1/CCND3	4
DOID:3388	periodontal disease	3/26	139/8007	0.00993888	0.0552602	0.0376932	SPARC/MMP13/MMP2	3
DOID:0050622	reproductive organ benign neoplasm	2/26	47/8007	0.0100205	0.0552602	0.0376932	MMP2/COL1A1	2
DOID:8692	myeloid leukemia	3/26	142/8007	0.0105334	0.0572467	0.0390482	CD24/MMP2/LEPR	3
DOID:3376	bone osteosarcoma	2/26	50/8007	0.0112879	0.0604708	0.0412475	PTH1R/RUNX2	2
DOID:10591	pre-eclampsia	4/26	278/8007	0.0116326	0.0610694	0.0416557	CD24/ENPP2/MMP2/LEPR	4
DOID:4948	gallbladder carcinoma	2/26	51/8007	0.0117253	0.0610694	0.0416557	CD24/MMP2	2
DOID:3121	gallbladder cancer	2/26	52/8007	0.0121702	0.0623899	0.0425565	CD24/MMP2	2
DOID:1037	lymphoblastic leukemia	5/26	443/8007	0.0126927	0.0623899	0.0425565	CD24/CADM1/MMP2/LEPR/CCND3	5
DOID:2151	malignant ovarian surface epithelial-stromal neoplasm	4/26	286/8007	0.0128107	0.0623899	0.0425565	MMP13/MMP2/STMN1/CCND3	4
DOID:2152	ovary epithelial cancer	4/26	286/8007	0.0128107	0.0623899	0.0425565	MMP13/MMP2/STMN1/CCND3	4
DOID:4001	ovarian carcinoma	4/26	286/8007	0.0128107	0.0623899	0.0425565	MMP13/MMP2/STMN1/CCND3	4
DOID:4074	pancreas adenocarcinoma	3/26	161/8007	0.0147779	0.0702745	0.0479346	CADM1/PARK7/SPARC	3
DOID:2462	retinal vascular disease	2/26	58/8007	0.0149919	0.0702745	0.0479346	SPARC/MMP2	2
DOID:8947	diabetic retinopathy	2/26	58/8007	0.0149919	0.0702745	0.0479346	SPARC/MMP2	2
DOID:11612	polycystic ovary syndrome	3/26	166/8007	0.0160347	0.0742348	0.050636	SERPINF1/MMP2/LEPR	3
DOID:0060084	cell type benign neoplasm	5/26	475/8007	0.0167794	0.0759811	0.0518271	CADM1/MMP2/LEPR/COL1A1/CCND3	5
DOID:2377	multiple sclerosis	3/26	169/8007	0.0168171	0.0759811	0.0518271	CD24/LEPR/STMN1	3
DOID:2394	ovarian cancer	4/26	312/8007	0.0171643	0.0766265	0.0522673	MMP13/MMP2/STMN1/CCND3	4
DOID:3213	demyelinating disease	3/26	175/8007	0.018446	0.0813796	0.0555094	CD24/LEPR/STMN1	3
DOID:0070004	myeloma	4/26	323/8007	0.0192569	0.0831579	0.0567224	MMP13/MMP2/COL1A1/RUNX2	4
DOID:3910	lung adenocarcinoma	3/26	178/8007	0.0192926	0.0831579	0.0567224	CADM1/PTH1R/STMN1	3
DOID:4960	bone marrow cancer	4/26	328/8007	0.0202589	0.0863306	0.0588866	MMP13/MMP2/COL1A1/RUNX2	4
DOID:8398	osteoarthritis	3/26	187/8007	0.0219615	0.0925345	0.0631182	MMP13/MMP2/COL1A1	3
DOID:574	peripheral nervous system disease	2/26	74/8007	0.0237328	0.0988867	0.0674511	PARK7/MMP2	2
DOID:1123	spondyloarthropathy	2/26	77/8007	0.0255578	0.105321	0.0718397	SPARC/ALPL	2
DOID:2921	glomerulonephritis	2/26	79/8007	0.0268055	0.109262	0.074528	MMP2/LEPR	2
DOID:11335	sarcoidosis	2/26	84/8007	0.0300312	0.116574	0.0795156	CD24/COL1A1	2
DOID:2621	autonomic nervous system neoplasm	4/26	375/8007	0.0312847	0.116574	0.0795156	CD24/CADM1/PARK7/MMP2	4
DOID:769	neuroblastoma	4/26	375/8007	0.0312847	0.116574	0.0795156	CD24/CADM1/PARK7/MMP2	4
DOID:9352	type 2 diabetes mellitus	3/26	215/8007	0.0315083	0.116574	0.0795156	CD24/MMP2/LEPR	3
DOID:0060099	musculoskeletal system benign neoplasm	1/26	10/8007	0.0320189	0.116574	0.0795156	MMP2	1
DOID:12185	otosclerosis	1/26	10/8007	0.0320189	0.116574	0.0795156	COL1A1	1
DOID:13550	angle-closure glaucoma	1/26	10/8007	0.0320189	0.116574	0.0795156	SPARC	1
DOID:2738	pseudoxanthoma elasticum	1/26	10/8007	0.0320189	0.116574	0.0795156	MMP2	1
DOID:4449	macular retinal edema	1/26	10/8007	0.0320189	0.116574	0.0795156	SERPINF1	1
DOID:5200	urinary tract obstruction	1/26	10/8007	0.0320189	0.116574	0.0795156	CD24	1
DOID:6929	retinal edema	1/26	10/8007	0.0320189	0.116574	0.0795156	SERPINF1	1
DOID:2916	hypersensitivity reaction type IV disease	2/26	88/8007	0.0327182	0.117974	0.0804708	CD24/COL1A1	2
DOID:15	reproductive system disease	4/26	386/8007	0.0342964	0.122487	0.0835491	CTSA/MMP13/MMP2/LEPR	4
DOID:3507	dermatofibrosarcoma protuberans	1/26	11/8007	0.035166	0.124408	0.0848595	COL1A1	1
DOID:6000	congestive heart failure	3/26	229/8007	0.036986	0.129624	0.0884172	MMP13/MMP2/LEPR	3
DOID:127	leiomyoma	2/26	95/8007	0.0376396	0.13058	0.089069	MMP2/COL1A1	2
DOID:13359	Ehlers-Danlos syndrome	1/26	12/8007	0.0383033	0.13058	0.089069	COL1A1	1
DOID:4305	bone giant cell tumor	1/26	12/8007	0.0383033	0.13058	0.089069	MMP13	1
DOID:0060122	integumentary system cancer	2/26	98/8007	0.0398314	0.131666	0.0898098	MMP13/MMP2	2
DOID:4159	skin cancer	2/26	98/8007	0.0398314	0.131666	0.0898098	MMP13/MMP2	2
DOID:4905	pancreatic carcinoma	3/26	237/8007	0.040325	0.131666	0.0898098	CADM1/PARK7/SPARC	3
DOID:0060089	endocrine organ benign neoplasm	2/26	99/8007	0.0405727	0.131666	0.0898098	LEPR/CCND3	2
DOID:2742	auditory system disease	2/26	100/8007	0.0413193	0.131666	0.0898098	MMP2/COL1A1	2
DOID:1089	tethered spinal cord syndrome	1/26	13/8007	0.0414308	0.131666	0.0898098	LEPR	1
DOID:288	endometriosis of uterus	1/26	13/8007	0.0414308	0.131666	0.0898098	MMP2	1
DOID:3086	gingival overgrowth	1/26	13/8007	0.0414308	0.131666	0.0898098	SPARC	1
DOID:13001	carotid stenosis	1/26	14/8007	0.0445485	0.136932	0.0934019	MMP2	1
DOID:2945	severe acute respiratory syndrome	1/26	14/8007	0.0445485	0.136932	0.0934019	CCND3	1
DOID:5408	Paget's disease of bone	1/26	14/8007	0.0445485	0.136932	0.0934019	ALPL	1
DOID:6204	follicular adenoma	1/26	14/8007	0.0445485	0.136932	0.0934019	CCND3	1
DOID:10283	prostate cancer	4/26	425/8007	0.0463282	0.13747	0.0937693	MMP2/COL1A1/CCND3/RUNX2	4
DOID:11054	urinary bladder cancer	2/26	107/8007	0.0466904	0.13747	0.0937693	MMP2/LEPR	2
DOID:9119	acute myeloid leukemia	2/26	107/8007	0.0466904	0.13747	0.0937693	MMP2/LEPR	2
DOID:3969	papillary thyroid carcinoma	2/26	108/8007	0.0474779	0.13747	0.0937693	LEPR/RUNX2	2
DOID:552	pneumonia	2/26	108/8007	0.0474779	0.13747	0.0937693	MMP2/COL1A1	2
DOID:11202	primary hyperparathyroidism	1/26	15/8007	0.0476564	0.13747	0.0937693	COL1A1	1
DOID:12176	goiter	1/26	15/8007	0.0476564	0.13747	0.0937693	CCND3	1
DOID:2891	thyroid adenoma	1/26	15/8007	0.0476564	0.13747	0.0937693	CCND3	1
DOID:3856	male reproductive organ cancer	4/26	435/8007	0.0497562	0.139534	0.0951768	MMP2/COL1A1/CCND3/RUNX2	4
DOID:230	lateral sclerosis	2/26	111/8007	0.0498701	0.139534	0.0951768	PARK7/MMP2	2
Disease Ontology (DO) terms of EC
ID	Description	GeneRatio	BgRatio	pvalue	p.adjust	qvalue	geneID	Count
DOID:3908	non-small cell lung carcinoma	21/160	431/8007	0.000125769	0.069676	0.05931	TUBB2B/RGCC/WIF1/PDPN/BHLHE40/TUBA1A/SCD/PEBP1/LGALS3/KRT8/CD82/HSPB1/GSTP1/FABP3/SLC29A1/ENO1/EIF4E/DDIT3/CDKN1A/CDA/CD14	21
DOID:936	brain disease	20/160	454/8007	0.000683228	0.124951	0.106362	PHLDA1/RAMP1/ARPC2/SOD1/SAT1/S100B/SERPINI1/NUCB2/NDUFA1/LDLR/HLA-B/HEXB/HEXA/GSTP1/CTSD/CST3/TSPO/APOD/ANXA2/ANXA1	20
DOID:3565	meningioma	7/160	77/8007	0.0008302	0.124951	0.106362	NDRG2/MEG3/YWHAQ/YWHAZ/YWHAH/S100B/CDKN1A	7
DOID:11714	gestational diabetes	6/160	60/8007	0.00119031	0.124951	0.106362	RBP4/SERPINA1/LMNA/SLC29A1/DDIT3/APOD	6
DOID:4989	pancreatitis	8/160	117/8007	0.0023042	0.124951	0.106362	TF/SOD1/SERPINA1/KRT8/HSPB1/GSTP1/CD14/CA2	8
DOID:7319	axonal neuropathy	3/160	14/8007	0.0024241	0.124951	0.106362	TRPV4/LMNA/TBCB	3
DOID:28	endocrine system disease	17/160	399/8007	0.00249297	0.124951	0.106362	WDR11/PRDX5/TF/SOD1/RBP4/SERPINA1/LRPAP1/LGALS3/KRT8/HSPB1/HLA-C/HLA-B/HLA-A/GSTP1/CDKN1A/CD14/CA2	17
DOID:655	inherited metabolic disorder	15/160	331/8007	0.00249311	0.124951	0.106362	GNPTG/TF/SOD1/SCD/S100B/RBP4/RARRES2/SERPINA1/LMNA/LDLR/HLA-B/HLA-A/HEXB/HEXA/GSTP1	15
DOID:3211	lysosomal storage disease	9/160	150/8007	0.00304979	0.124951	0.106362	GNPTG/SCD/RBP4/RARRES2/SERPINA1/LMNA/HEXB/HEXA/GSTP1	9
DOID:10871	age related macular degeneration	6/160	72/8007	0.0030527	0.124951	0.106362	TF/HLA-B/CFH/GSTP1/GPX3/CST3	6
DOID:2007	degeneration of macula and posterior pole	6/160	72/8007	0.0030527	0.124951	0.106362	TF/HLA-B/CFH/GSTP1/GPX3/CST3	6
DOID:184	bone cancer	12/160	243/8007	0.00337419	0.124951	0.106362	MED19/DKK1/WIF1/PDPN/HSP90B1/LGALS3/HSPB1/HLA-A/GSTP1/CDKN1A/CD9/ANXA2	12
DOID:4448	macular degeneration	6/160	74/8007	0.00350333	0.124951	0.106362	TF/HLA-B/CFH/GSTP1/GPX3/CST3	6
DOID:10595	Charcot-Marie-Tooth disease	4/160	32/8007	0.00357044	0.124951	0.106362	TRPV4/LITAF/LMNA/HSPB1	4
DOID:299	adenocarcinoma	9/160	158/8007	0.00430748	0.124951	0.106362	PDPN/SRA1/SOD1/PEBP1/LGALS3/KRT8/HSPB1/GPX3/CDKN1A	9
DOID:0060033	autoimmune disease of peripheral nervous system	3/160	17/8007	0.00433373	0.124951	0.106362	YWHAQ/CST3/CD14	3
DOID:12842	Guillain-Barre syndrome	3/160	17/8007	0.00433373	0.124951	0.106362	YWHAQ/CST3/CD14	3
DOID:9455	lipid storage disease	8/160	130/8007	0.00441456	0.124951	0.106362	SCD/RBP4/RARRES2/SERPINA1/LMNA/HEXB/HEXA/GSTP1	8
DOID:811	lipodystrophy	4/160	34/8007	0.00446454	0.124951	0.106362	RBP4/LMNA/HLA-B/SLC29A1	4
DOID:0050890	synucleinopathy	11/160	220/8007	0.00451087	0.124951	0.106362	PRDX5/YWHAZ/TF/SOD1/S100B/NDUFA1/CFH/CST3/CRYAB/CD14/APOD	11
DOID:866	vein disease	4/160	38/8007	0.006681	0.164125	0.139708	VKORC1/SERPINA1/MGP/BNIP3	4
DOID:1883	hepatitis C	11/160	233/8007	0.00689591	0.164125	0.139708	CCL21/RBP4/SERPINA1/LDLR/KRT8/ISG20/HLA-C/HLA-B/DDX5/CDKN1A/CD14	11
DOID:201	connective tissue cancer	15/160	370/8007	0.00700226	0.164125	0.139708	MED19/DKK1/WIF1/PDPN/HSP90B1/LGALS3/HSPB1/HLA-A/GSTP1/DDIT3/CDKN1A/CD14/CD9/APOD/ANXA2	15
DOID:526	Human immunodeficiency virus infectious disease	9/160	173/8007	0.00772529	0.164125	0.139708	CCL21/SERPINA1/HSPB1/HLA-C/HLA-B/HLA-A/HEXB/HEXA/GPX3	9
DOID:6713	cerebrovascular disease	7/160	116/8007	0.00843677	0.164125	0.139708	RAMP1/SOD1/S100B/RBP4/LDLR/CST3/ANXA1	7
DOID:37	skin disease	14/160	350/8007	0.0101573	0.164125	0.139708	SOD1/SAT1/S100A11/RBP4/PEBP1/LMNA/HSPB1/HLA-B/HLA-A/GSTP1/SLC29A1/ENO1/CDKN1A/ANXA2	14
DOID:1443	cerebral degeneration	5/160	67/8007	0.0106772	0.164125	0.139708	S100B/HEXB/HEXA/ANXA2/ANXA1	5
DOID:3347	osteosarcoma	10/160	215/8007	0.0108513	0.164125	0.139708	MED19/DKK1/WIF1/PDPN/HSP90B1/HLA-A/GSTP1/CDKN1A/CD9/ANXA2	10
DOID:1793	pancreatic cancer	13/160	319/8007	0.0113235	0.164125	0.139708	NDRG2/PALLD/DKK1/U2AF1/PEBP1/NFATC1/LGALS3/HSPB1/HLA-A/SLC29A1/CA2/BNIP3/ANXA1	13
DOID:6590	spondylitis	5/160	68/8007	0.0113434	0.164125	0.139708	DKK1/HLA-C/HLA-B/HLA-A/CD14	5
DOID:272	hepatic vascular disease	3/160	24/8007	0.0116472	0.164125	0.139708	VKORC1/SERPINA1/CTH	3
DOID:3907	lung squamous cell carcinoma	3/160	24/8007	0.0116472	0.164125	0.139708	PDPN/PEBP1/CDKN1A	3
DOID:2349	arteriosclerosis	14/160	356/8007	0.0116768	0.164125	0.139708	PALLD/RAMP1/YWHAZ/SOD1/SCD/MGP/LDLR/HSPB1/CFH/GSTP1/CST3/CD14/CA2/TSPO	14
DOID:9452	fatty liver disease	6/160	95/8007	0.0116838	0.164125	0.139708	SCD/RBP4/RARRES2/SERPINA1/LMNA/GSTP1	6
DOID:10652	Alzheimer's disease	16/160	430/8007	0.0118604	0.164125	0.139708	NDRG2/DKK1/TF/SOD1/S100B/SERPINA1/LDLR/HLA-A/CFH/GSTP1/FABP3/ENO1/CTSD/CST3/CRYAB/APOD	16
DOID:3620	central nervous system cancer	7/160	124/8007	0.01194	0.164125	0.139708	NDRG2/MEG3/YWHAQ/YWHAZ/YWHAH/S100B/CDKN1A	7
DOID:7147	ankylosing spondylitis	5/160	69/8007	0.0120374	0.164125	0.139708	DKK1/HLA-C/HLA-B/HLA-A/CD14	5
DOID:16	integumentary system disease	15/160	394/8007	0.0121024	0.164125	0.139708	PDPN/SOD1/SAT1/S100A11/RBP4/PEBP1/LMNA/HSPB1/HLA-B/HLA-A/GSTP1/SLC29A1/ENO1/CDKN1A/ANXA2	15
DOID:3113	papillary carcinoma	4/160	45/8007	0.0121105	0.164125	0.139708	S100A10/LGALS3/CD82/EIF4E	4
DOID:14330	Parkinson's disease	9/160	187/8007	0.0125011	0.164125	0.139708	PRDX5/YWHAZ/TF/SOD1/S100B/NDUFA1/CFH/CD14/APOD	9
DOID:3312	bipolar disorder	8/160	156/8007	0.0127715	0.164125	0.139708	BHLHE40/NR4A3/YWHAH/HSP90B1/S100B/FABP3/ATF4/ANXA2	8
DOID:680	tauopathy	16/160	434/8007	0.0128716	0.164125	0.139708	NDRG2/DKK1/TF/SOD1/S100B/SERPINA1/LDLR/HLA-A/CFH/GSTP1/FABP3/ENO1/CTSD/CST3/CRYAB/APOD	16
DOID:423	myopathy	15/160	398/8007	0.0131818	0.164125	0.139708	TRPV4/SYNE1/TPM2/SOD1/SDHA/CCL21/LMNA/HLA-B/HLA-A/FHL1/CTH/CST3/CRYAB/CDKN1A/SLC25A4	15
DOID:66	muscle tissue disease	15/160	398/8007	0.0131818	0.164125	0.139708	TRPV4/SYNE1/TPM2/SOD1/SDHA/CCL21/LMNA/HLA-B/HLA-A/FHL1/CTH/CST3/CRYAB/CDKN1A/SLC25A4	15
DOID:3324	mood disorder	9/160	189/8007	0.0133315	0.164125	0.139708	BHLHE40/NR4A3/YWHAH/HSP90B1/S100B/S100A10/FABP3/ATF4/ANXA2	9
DOID:767	muscular atrophy	4/160	47/8007	0.0140604	0.166311	0.141568	TRPV4/TPM2/SOD1/LMNA	4
DOID:0060100	musculoskeletal system cancer	16/160	439/8007	0.0142297	0.166311	0.141568	MED19/DKK1/WIF1/PDPN/HSP90B1/LGALS3/IGFBP6/HSPB1/HLA-A/GSTP1/DDIT3/CDKN1A/CD14/CD9/APOD/ANXA2	16
DOID:10588	adrenoleukodystrophy	3/160	26/8007	0.0145336	0.166311	0.141568	S100B/ANXA2/ANXA1	3
DOID:870	neuropathy	9/160	194/8007	0.0155865	0.166311	0.141568	TRPV4/LITAF/NDUFA1/LMNA/LDLR/HSPB1/TBCB/SLC25A4/ACAN	9
DOID:574	peripheral nervous system disease	5/160	74/8007	0.0159421	0.166311	0.141568	RBP4/LMNA/HLA-B/CRYAB/SLC25A4	5
DOID:1229	paranoid schizophrenia	2/160	10/8007	0.0160724	0.166311	0.141568	YWHAZ/S100B	2
DOID:0050737	autosomal recessive disease	13/160	334/8007	0.0160998	0.166311	0.141568	TRPV4/FXYD5/SBDS/DKK1/TF/SCD/SERPINA1/MGP/LMNA/IFRD1/GSTP1/CDKN1A/ACAN	13
DOID:2352	hemochromatosis	3/160	27/8007	0.016115	0.166311	0.141568	TF/HLA-B/HLA-A	3
DOID:0080000	muscular disease	15/160	408/8007	0.0162108	0.166311	0.141568	TRPV4/SYNE1/TPM2/SOD1/SDHA/CCL21/LMNA/HLA-B/HLA-A/FHL1/CTH/CST3/CRYAB/CDKN1A/SLC25A4	15
DOID:9884	muscular dystrophy	6/160	103/8007	0.0168904	0.170133	0.144821	SYNE1/LMNA/HLA-B/HLA-A/FHL1/SLC25A4	6
DOID:0080014	chromosomal disease	7/160	135/8007	0.0183312	0.172395	0.146747	WDR11/SOD1/S100B/SERPINA1/KRT8/HSPB1/CA2	7
DOID:1123	spondyloarthropathy	5/160	77/8007	0.0186491	0.172395	0.146747	DKK1/HLA-C/HLA-B/HLA-A/CD14	5
DOID:6432	pulmonary hypertension	5/160	77/8007	0.0186491	0.172395	0.146747	MAP1LC3B/SOD1/SARS1/HLA-B/HLA-A	5
DOID:1826	epilepsy syndrome	9/160	201/8007	0.0192002	0.172395	0.146747	PHLDA1/ARPC2/SOD1/SERPINI1/NUCB2/NDUFA1/GSTP1/CTSD/CST3	9
DOID:4988	alcoholic pancreatitis	2/160	11/8007	0.0193888	0.172395	0.146747	GSTP1/CD14	2
DOID:1389	polyneuropathy	3/160	29/8007	0.0195568	0.172395	0.146747	RBP4/CRYAB/SLC25A4	3
DOID:11054	urinary bladder cancer	6/160	107/8007	0.0200151	0.172395	0.146747	S100A11/LGALS3/CD82/GSTP1/CDKN1A/ANXA1	6
DOID:1936	atherosclerosis	13/160	344/8007	0.0200524	0.172395	0.146747	PALLD/YWHAZ/SOD1/SCD/MGP/LDLR/HSPB1/CFH/GSTP1/CST3/CD14/CA2/TSPO	13
DOID:2348	arteriosclerotic cardiovascular disease	13/160	345/8007	0.0204846	0.172395	0.146747	PALLD/YWHAZ/SOD1/SCD/MGP/LDLR/HSPB1/CFH/GSTP1/CST3/CD14/CA2/TSPO	13
DOID:326	ischemia	9/160	204/8007	0.0209222	0.172395	0.146747	TF/SOD1/S100B/MFGE8/LDHA/HSPB1/FABP3/DDIT3/CST3	9
DOID:26	pancreas disease	8/160	171/8007	0.0210955	0.172395	0.146747	TF/SOD1/SERPINA1/KRT8/HSPB1/GSTP1/CD14/CA2	8
DOID:0060116	sensory system cancer	7/160	139/8007	0.0211604	0.172395	0.146747	GPC6/PDCD6/DEGS1/S100B/LMNA/KRT8/CDKN1A	7
DOID:2174	ocular cancer	7/160	139/8007	0.0211604	0.172395	0.146747	GPC6/PDCD6/DEGS1/S100B/LMNA/KRT8/CDKN1A	7
DOID:13378	Kawasaki disease	4/160	54/8007	0.0224029	0.176702	0.150413	HLA-C/HLA-B/HLA-A/COL11A2	4
DOID:1574	alcohol abuse	2/160	12/8007	0.0229648	0.176702	0.150413	TF/SERPINA1	2
DOID:3911	progeria	2/160	12/8007	0.0229648	0.176702	0.150413	LMNA/ACAN	2
DOID:7188	autoimmune thyroiditis	2/160	12/8007	0.0229648	0.176702	0.150413	HLA-B/HLA-A	2
DOID:2237	hepatitis	15/160	431/8007	0.0252074	0.1913	0.162839	CCL21/S100B/RBP4/SERPINA1/LDLR/KRT8/ISG20/HLA-C/HLA-B/HLA-A/GSTP1/ETS2/DDX5/CDKN1A/CD14	15
DOID:4607	biliary tract cancer	8/160	178/8007	0.0260716	0.195185	0.166146	SERPINA1/LRPAP1/LGALS3/LDLR/CD82/CDKN1A/ANXA2/ANXA1	8
DOID:3429	inclusion body myositis	2/160	13/8007	0.0267888	0.19788	0.168441	LMNA/CST3	2
DOID:1602	lymphadenitis	4/160	58/8007	0.028281	0.202651	0.172502	HLA-C/HLA-B/HLA-A/COL11A2	4
DOID:9942	lymph node disease	4/160	58/8007	0.028281	0.202651	0.172502	HLA-C/HLA-B/HLA-A/COL11A2	4
DOID:13241	Behcet's disease	5/160	86/8007	0.0285321	0.202651	0.172502	CCL21/HLA-B/HLA-A/GSTP1/ENO1	5
DOID:14250	Down syndrome	4/160	61/8007	0.0332383	0.227036	0.193259	SOD1/S100B/KRT8/CA2	4
DOID:5517	stomach carcinoma	7/160	153/8007	0.0334347	0.227036	0.193259	TAGLN/SOD1/PEBP1/HSPB1/CDKN1A/BNIP3/ANXA1	7
DOID:231	motor neuron disease	8/160	187/8007	0.0336046	0.227036	0.193259	TRPV4/SOD1/LGALS3/IDI1/HSPB1/GSTP1/DDIT3/CST3	8
DOID:8398	osteoarthritis	8/160	187/8007	0.0336046	0.227036	0.193259	PRDX5/DKK1/TIMP4/CCL21/S100A11/FRZB/CRYAB/ACAN	8
DOID:0050621	respiratory system benign neoplasm	3/160	36/8007	0.0345478	0.230596	0.196289	PDCD6/SOD1/CDKN1A	3
DOID:865	vasculitis	6/160	122/8007	0.0351818	0.232032	0.197512	CCL21/SERPINA1/HLA-B/HLA-A/GSTP1/ENO1	6
DOID:715	T-cell leukemia	4/160	63/8007	0.0368077	0.2399	0.204209	SPOCK3/DKK1/LDHA/CDKN1A	4
DOID:9538	multiple myeloma	10/160	264/8007	0.0385754	0.242957	0.206811	DKK1/HSPB1/HLA-B/HLA-A/GSTP1/FRZB/EIF4E/DDX5/CD9/BNIP3	10
DOID:321	tropical spastic paraparesis	2/160	16/8007	0.0396385	0.242957	0.206811	HLA-C/ACAN	2
DOID:9637	stomatitis	2/160	16/8007	0.0396385	0.242957	0.206811	HSP90B1/EIF4E	2
DOID:3717	gastric adenocarcinoma	5/160	94/8007	0.0396753	0.242957	0.206811	TAGLN/SOD1/PEBP1/HSPB1/ANXA1	5
DOID:6000	congestive heart failure	9/160	229/8007	0.0398189	0.242957	0.206811	RAMP1/TIMP4/SOD1/S100A1/LMNA/LGALS3/HLA-B/CST3/CD14	9
DOID:50	thyroid gland disease	7/160	159/8007	0.0399081	0.242957	0.206811	PRDX5/RBP4/LRPAP1/LGALS3/HLA-C/HLA-B/HLA-A	7
DOID:3996	urinary system cancer	16/160	500/8007	0.0413251	0.248849	0.211826	NDRG2/DKK1/WIF1/SPINT2/S100A11/S100A1/SERPINA5/LGALS3/CD82/IGFBP6/HSPB1/HLA-A/GSTP1/FRZB/CDKN1A/ANXA1	16
DOID:10762	portal hypertension	2/160	17/8007	0.0443458	0.255197	0.21723	SERPINA1/CTH	2
DOID:47	prostate disease	2/160	17/8007	0.0443458	0.255197	0.21723	SERPINA5/PEBP1	2
DOID:381	arthropathy	5/160	97/8007	0.0444503	0.255197	0.21723	DKK1/HLA-C/HLA-B/HLA-A/CD14	5
DOID:12306	vitiligo	4/160	67/8007	0.0445854	0.255197	0.21723	HLA-C/HLA-B/HLA-A/GSTP1	4
DOID:1279	ocular motility disease	3/160	40/8007	0.0451431	0.255197	0.21723	LDLR/SLC25A4/ACAN	3
DOID:896	metal metabolism disorder	3/160	40/8007	0.0451431	0.255197	0.21723	TF/HLA-B/HLA-A	3
DOID:3393	coronary artery disease	12/160	348/8007	0.045657	0.255495	0.217484	VKORC1/RAMP1/SOD1/S100B/MGP/LDLR/INSIG1/CFH/FABP3/CTSD/CST3/CD14	12
DOID:0060180	colitis	4/160	69/8007	0.0487939	0.257392	0.219099	CCL21/NFATC1/KRT8/CA2	4
DOID:8577	ulcerative colitis	4/160	69/8007	0.0487939	0.257392	0.219099	CCL21/NFATC1/KRT8/CA2	4
DOID:4766	embryoma	12/160	352/8007	0.0490491	0.257392	0.219099	NDRG2/PDPN/SIVA1/PRDX4/ARPC2/S100A11/PEBP1/LGALS3/KRT8/CD82/CDKN1A/ATF4	12
DOID:11836	clubfoot	2/160	18/8007	0.0492484	0.257392	0.219099	TPM2/FHL1	2
DOID:302	substance abuse	2/160	18/8007	0.0492484	0.257392	0.219099	TF/SERPINA1	2
DOID:3479	uveal cancer	2/160	18/8007	0.0492484	0.257392	0.219099	PDCD6/S100B	2
DOID:6039	uveal melanoma	2/160	18/8007	0.0492484	0.257392	0.219099	PDCD6/S100B	2
Disease Ontology (DO) terms of FC
ID	Description	GeneRatio	BgRatio	pvalue	p.adjust	qvalue	geneID	Count
DOID:6713	cerebrovascular disease	12/127	116/8007	2.55597e-07	0.000145435	0.000116499	TFPI/NOTCH3/NFKB1/MDK/GPX1/F3/ENG/ELN/COL4A1/CD74/APOE/APEX1	12
DOID:1184	nephrotic syndrome	7/127	55/8007	2.30698e-05	0.00460944	0.00369233	TFPI/PSMB8/CXCL8/F3/APOE/ACTN4/ABCA1	7
DOID:2527	nephrosis	7/127	57/8007	2.92772e-05	0.00460944	0.00369233	TFPI/PSMB8/CXCL8/F3/APOE/ACTN4/ABCA1	7
DOID:5844	myocardial infarction	15/127	279/8007	3.24038e-05	0.00460944	0.00369233	THBS2/TFPI/CXCL12/SORT1/PSMB8/PSMA6/MDK/CXCL8/GPX1/F3/EPHX1/ENG/ELN/APOE/ABCA1	15
DOID:3393	coronary artery disease	16/127	348/8007	0.000114535	0.0121125	0.00970252	THBS2/TFPI/CXCL12/SORT1/PSMB8/PSMA6/PLTP/MDK/CXCL8/GPX1/F3/EPHX1/ENG/ELN/APOE/ABCA1	16
DOID:3620	central nervous system cancer	9/127	124/8007	0.000146129	0.0121125	0.00970252	CXCL12/PCNA/LAMB1/JAK1/F3/ENG/CAT/AQP1/ANPEP	9
DOID:5679	retinal disease	16/127	358/8007	0.000159167	0.0121125	0.00970252	PLXDC1/CFLAR/ADAM9/TNFRSF1A/CXCL12/PTGFR/NFKB1/CXCL8/FBN1/ELN/CFD/CAPN1/C2/AQP1/APOE/PLIN2	16
DOID:0070004	myeloma	15/127	323/8007	0.000170298	0.0121125	0.00970252	COL18A1/CFLAR/SFRP2/CXCL12/PTN/PSMA6/SRGN/PDGFRB/PCNA/NFKB1/CXCL8/ENG/CD74/B2M/APEX1	15
DOID:4960	bone marrow cancer	15/127	328/8007	0.000201532	0.0127413	0.0102063	COL18A1/CFLAR/SFRP2/CXCL12/PTN/PSMA6/SRGN/PDGFRB/PCNA/NFKB1/CXCL8/ENG/CD74/B2M/APEX1	15
DOID:1686	glaucoma	8/127	109/8007	0.0003194	0.0173466	0.0138952	TNFRSF1A/PTGFR/NFKB1/FBN1/ELN/CAPN1/AQP1/APOE	8
DOID:2377	multiple sclerosis	10/127	169/8007	0.000335347	0.0173466	0.0138952	CXCL12/CXCL8/IFI27/HLA-DRA/HLA-DPB1/EBF1/CFD/ENTPD1/CAT/APOE	10
DOID:10591	pre-eclampsia	13/127	278/8007	0.000442589	0.018041	0.0144515	ERAP2/TFPI/PRCP/CXCL8/GPX4/GPX1/F3/EPHX1/ENG/CD74/CAT/APOE/APEX1	13
DOID:3213	demyelinating disease	10/127	175/8007	0.000442954	0.018041	0.0144515	CXCL12/CXCL8/IFI27/HLA-DRA/HLA-DPB1/EBF1/CFD/ENTPD1/CAT/APOE	10
DOID:0060084	cell type benign neoplasm	18/127	475/8007	0.000469939	0.018041	0.0144515	CFLAR/TNFRSF1A/THBS2/SFRP2/CXCL12/SORT1/PLEC/PDGFRB/PCNA/NFKB1/LAMB1/CXCL8/GPX4/GPX1/EPHX1/CDH13/AQP1/AHR	18
DOID:2349	arteriosclerosis	15/127	356/8007	0.000485197	0.018041	0.0144515	ADAM9/RGS5/TNFRSF1A/TFPI/CXCL12/PSMA6/PLTP/NFKB1/F3/CAT/B2M/APOE/AHR/PLIN2/ABCA1	15
DOID:263	kidney cancer	17/127	437/8007	0.000507304	0.018041	0.0144515	COL18A1/XAF1/BASP1/AKR1C3/SFRP2/CXCL12/NOTCH3/NFKB1/JAK1/CXCL8/IFI16/CRABP2/BST2/B2M/AQP1/APOE/PLIN2	17
DOID:3996	urinary system cancer	18/127	500/8007	0.000859972	0.0269124	0.0215578	COL18A1/XAF1/BASP1/CFLAR/AKR1C3/SFRP2/CXCL12/NOTCH3/NFKB1/JAK1/CXCL8/IFI16/CRABP2/BST2/B2M/AQP1/APOE/PLIN2	18
DOID:9538	multiple myeloma	12/127	264/8007	0.000948215	0.0269124	0.0215578	COL18A1/CFLAR/SFRP2/CXCL12/PTN/PSMA6/SRGN/PCNA/NFKB1/CD74/B2M/APEX1	12
DOID:4451	renal carcinoma	15/127	380/8007	0.000953165	0.0269124	0.0215578	COL18A1/XAF1/AKR1C3/SFRP2/CXCL12/NOTCH3/NFKB1/JAK1/CXCL8/CRABP2/BST2/B2M/AQP1/APOE/PLIN2	15
DOID:4450	renal cell carcinoma	14/127	342/8007	0.000999858	0.0269124	0.0215578	COL18A1/XAF1/AKR1C3/SFRP2/CXCL12/NOTCH3/NFKB1/JAK1/CXCL8/CRABP2/BST2/B2M/AQP1/APOE	14
DOID:1936	atherosclerosis	14/127	344/8007	0.00105782	0.0269124	0.0215578	ADAM9/RGS5/TNFRSF1A/TFPI/CXCL12/PSMA6/PLTP/NFKB1/F3/CAT/APOE/AHR/PLIN2/ABCA1	14
DOID:10283	prostate cancer	16/127	425/8007	0.00106352	0.0269124	0.0215578	CFLAR/AKR1C3/SRPX/CXCL12/PTN/PDGFRB/PCNA/NFKB1/LAMB1/JAK1/CXCL8/IFI16/F3/CAPN1/B2M/APOE	16
DOID:2348	arteriosclerotic cardiovascular disease	14/127	345/8007	0.00108785	0.0269124	0.0215578	ADAM9/RGS5/TNFRSF1A/TFPI/CXCL12/PSMA6/PLTP/NFKB1/F3/CAT/APOE/AHR/PLIN2/ABCA1	14
DOID:6432	pulmonary hypertension	6/127	77/8007	0.00133652	0.0298307	0.0238955	CXCL12/PCNA/NOTCH3/F3/APOE/ABCA1	6
DOID:3856	male reproductive organ cancer	16/127	435/8007	0.00135786	0.0298307	0.0238955	CFLAR/AKR1C3/SRPX/CXCL12/PTN/PDGFRB/PCNA/NFKB1/LAMB1/JAK1/CXCL8/IFI16/F3/CAPN1/B2M/APOE	16
DOID:11394	adult respiratory distress syndrome	4/127	31/8007	0.00136309	0.0298307	0.0238955	TFPI/NFKB1/CXCL8/F3	4
DOID:4045	muscle cancer	7/127	107/8007	0.00150076	0.0316272	0.0253345	SPRY1/CXCL12/NFKB1/CD68/CAPN1/CALD1/APEX1	7
DOID:3070	malignant glioma	10/127	207/8007	0.00161555	0.0328302	0.0262982	GPNMB/ARL4A/CFLAR/CXCL12/PTN/MDK/CXCL8/CALD1/ARHGDIA/AQP1	10
DOID:11162	respiratory failure	5/127	55/8007	0.00171114	0.0335737	0.0268938	TFPI/NFKB1/CXCL8/F3/AQP1	5
DOID:3526	cerebral infarction	5/127	56/8007	0.00185537	0.0351902	0.0281886	NFKB1/MDK/F3/APOE/APEX1	5
DOID:12716	newborn respiratory distress syndrome	4/127	35/8007	0.0021601	0.0396483	0.0317598	TFPI/NFKB1/CXCL8/F3	4
DOID:1969	cerebral palsy	3/127	17/8007	0.00225221	0.0400471	0.0320792	CXCL8/GPX4/APOE	3
DOID:5082	liver cirrhosis	10/127	220/8007	0.00253194	0.0436567	0.0349706	CXCL12/PCNA/NFKB1/CXCL8/F3/ENG/ENTPD1/B2M/AQP1/APOE	10
DOID:8466	retinal degeneration	11/127	261/8007	0.00280893	0.0470083	0.0376553	TNFRSF1A/PTGFR/NFKB1/FBN1/ELN/CFD/CAPN1/C2/AQP1/APOE/PLIN2	11
DOID:3454	brain infarction	5/127	62/8007	0.00291451	0.0473815	0.0379543	NFKB1/MDK/F3/APOE/APEX1	5
DOID:15	reproductive system disease	14/127	386/8007	0.00310867	0.0491343	0.0393583	AKR1C3/TFPI/CXCL12/MDK/LAMB1/CXCL8/HLA-E/GPX4/F3/CREM/ENTPD1/CAT/AQP1/AHR	14
DOID:104	bacterial infectious disease	11/127	271/8007	0.00374678	0.0576194	0.0461552	NPDC1/PYCARD/TNFRSF1A/PSMB9/PSMB8/NFKB1/CXCL8/SP110/HLA-DPB1/F3/APOE	11
DOID:1542	head and neck carcinoma	10/127	235/8007	0.0040656	0.0602345	0.04825	COL18A1/CFLAR/AKR1C3/CXCL12/NFKB1/MDK/IFI27/EPHX1/APOE/ANPEP	10
DOID:11077	brucellosis	4/127	42/8007	0.00424014	0.0602345	0.04825	PYCARD/TNFRSF1A/PSMB9/PSMB8	4
DOID:1037	lymphoblastic leukemia	15/127	443/8007	0.00424716	0.0602345	0.04825	COL18A1/XAF1/TNFRSF1A/TNFAIP3/CXCL12/NOTCH3/NFKB1/MDK/JAK1/CXCL8/HLA-DPB1/EPHX1/B2M/ANPEP/AHR	15
DOID:576	proteinuria	5/127	68/8007	0.00435416	0.0602345	0.04825	TFPI/PSMB8/F3/ENG/ACTN4	5
DOID:0050338	primary bacterial infectious disease	10/127	238/8007	0.00444613	0.0602345	0.04825	NPDC1/PYCARD/TNFRSF1A/PSMB9/PSMB8/NFKB1/CXCL8/SP110/HLA-DPB1/APOE	10
DOID:11934	head and neck cancer	10/127	239/8007	0.00457905	0.0605926	0.0485368	COL18A1/CFLAR/AKR1C3/CXCL12/NFKB1/MDK/IFI27/EPHX1/APOE/ANPEP	10
DOID:326	ischemia	9/127	204/8007	0.00502749	0.0650145	0.052079	TNFRSF1A/CXCL12/NFKB1/NDUFB2/MDK/CXCL8/ENTPD1/APOE/APEX1	9
DOID:120	female reproductive organ cancer	15/127	455/8007	0.00543141	0.0686772	0.0550129	CFLAR/TNFRSF1A/CXCL12/PDGFRB/PCNA/NOTCH3/NFKB1/MDK/CXCL8/IFI27/IFI16/ENG/ANPEP/PLIN2/ACTN4	15
DOID:10747	lymphoid leukemia	5/127	72/8007	0.00555838	0.0687547	0.055075	CXCL12/NFKB1/CXCL8/B2M/AHR	5
DOID:655	inherited metabolic disorder	12/127	331/8007	0.00614571	0.0744024	0.059599	CXCL12/NOTCH3/NFKB1/CXCL8/GLA/CRABP2/B2M/ATOX1/APRT/APOE/PLIN2/ABCA1	12
DOID:345	uterine disease	4/127	48/8007	0.00685304	0.081237	0.0650738	CXCL8/F3/CAT/AQP1	4
DOID:3565	meningioma	5/127	77/8007	0.00737288	0.0856156	0.0685812	LAMB1/JAK1/F3/ENG/ANPEP	5
DOID:657	adenoma	12/127	340/8007	0.00755914	0.086023	0.0689075	THBS2/SFRP2/CXCL12/SORT1/PLEC/PCNA/CXCL8/GPX4/GPX1/EPHX1/CDH13/AHR	12
DOID:2237	hepatitis	14/127	431/8007	0.00815637	0.0897538	0.071896	ISG15/TNFRSF1A/CXCL12/PSMB9/NFKB1/JAK1/CXCL8/HLA-E/HLA-DPB1/EPHX1/ENG/B2M/AQP1/APOE	14
DOID:3247	rhabdomyosarcoma	5/127	79/8007	0.00820245	0.0897538	0.071896	SPRY1/CXCL12/NFKB1/CAPN1/APEX1	5
DOID:2513	basal cell carcinoma	3/127	27/8007	0.00863248	0.0910466	0.0729316	CFLAR/CXCL12/CXCL8	3
DOID:12361	Graves' disease	5/127	80/8007	0.00864063	0.0910466	0.0729316	TFPI/NFKB1/CXCL8/HLA-DPB1/APEX1	5
DOID:4766	embryoma	12/127	352/8007	0.00982962	0.101692	0.0814589	GPNMB/ARPC1B/SFRP2/CXCL12/PCNA/MDK/JAK1/CXCL8/CAT/CALD1/B2M/APOE	12
DOID:4043	skeletal muscle cancer	5/127	83/8007	0.010052	0.102136	0.0818145	SPRY1/CXCL12/NFKB1/CAPN1/APEX1	5
DOID:3587	pancreatic ductal carcinoma	2/127	10/8007	0.0103348	0.103166	0.0826399	PTN/ACTN4	2
DOID:9588	encephalitis	4/127	55/8007	0.0110359	0.108266	0.0867246	ISG15/CFLAR/CXCL8/APOE	4
DOID:13241	Behcet's disease	5/127	86/8007	0.0116144	0.11201	0.0897241	TNFRSF1A/CXCL12/LGALS3BP/CXCL8/HLA-E	5
DOID:870	neuropathy	8/127	194/8007	0.0118344	0.112229	0.0898999	BASP1/TNFRSF1A/NOTCH3/HLA-E/HLA-DRA/EPHX1/CHN1/APOE	8
DOID:0060005	autoimmune disease of endocrine system	5/127	87/8007	0.01217	0.112442	0.0900701	TFPI/NFKB1/CXCL8/HLA-DPB1/APEX1	5
DOID:850	lung disease	15/127	499/8007	0.0122567	0.112442	0.0900701	COL18A1/CFLAR/TFPI/CXCL12/PCNA/NFKB1/CXCL8/IFI27/F3/EPHX1/ELN/CAT/AQP1/APOE/AHR	15
DOID:1387	hypolipoproteinemia	2/127	11/8007	0.0125012	0.112442	0.0900701	APOE/ABCA1	2
DOID:865	vasculitis	6/127	122/8007	0.0128109	0.112442	0.0900701	TNFRSF1A/TNFAIP3/CXCL12/LGALS3BP/CXCL8/HLA-E	6
DOID:2994	germ cell cancer	13/127	410/8007	0.0129123	0.112442	0.0900701	GPNMB/ARPC1B/SFRP2/CXCL12/PCNA/MDK/JAK1/CXCL8/CAT/CALD1/B2M/AQP1/APOE	13
DOID:2462	retinal vascular disease	4/127	58/8007	0.0132401	0.112442	0.0900701	PLXDC1/CXCL12/NFKB1/CXCL8	4
DOID:8947	diabetic retinopathy	4/127	58/8007	0.0132401	0.112442	0.0900701	PLXDC1/CXCL12/NFKB1/CXCL8	4
DOID:14018	alcoholic liver cirrhosis	2/127	12/8007	0.014847	0.121971	0.0977034	NFKB1/CXCL8	2
DOID:14504	Niemann-Pick disease	2/127	12/8007	0.014847	0.121971	0.0977034	APOE/ABCA1	2
DOID:688	embryonal cancer	12/127	373/8007	0.0150472	0.121971	0.0977034	GPNMB/ARPC1B/SFRP2/CXCL12/PCNA/MDK/JAK1/CXCL8/CAT/CALD1/B2M/APOE	12
DOID:3146	lipid metabolism disorder	5/127	92/8007	0.0152196	0.121971	0.0977034	NFKB1/CXCL8/CRABP2/APOE/ABCA1	5
DOID:1927	sphingolipidosis	3/127	34/8007	0.016299	0.126942	0.101685	GLA/APOE/ABCA1	3
DOID:811	lipodystrophy	3/127	34/8007	0.016299	0.126942	0.101685	NEDD8/CXCL8/CRABP2	3
DOID:12571	phacogenic glaucoma	2/127	13/8007	0.017366	0.126942	0.101685	ELN/APOE	2
DOID:13641	exfoliation syndrome	2/127	13/8007	0.017366	0.126942	0.101685	ELN/APOE	2
DOID:288	endometriosis of uterus	2/127	13/8007	0.017366	0.126942	0.101685	CXCL8/CAT	2
DOID:715	T-cell leukemia	4/127	63/8007	0.0175019	0.126942	0.101685	NFKB1/CXCL8/B2M/AHR	4
DOID:13207	proliferative diabetic retinopathy	3/127	35/8007	0.0176246	0.126942	0.101685	PLXDC1/CXCL12/NFKB1	3
DOID:2596	larynx cancer	3/127	35/8007	0.0176246	0.126942	0.101685	THBS2/PCNA/CXCL8	3
DOID:7998	hyperthyroidism	5/127	96/8007	0.0179995	0.128022	0.10255	TFPI/NFKB1/CXCL8/HLA-DPB1/APEX1	5
DOID:26	pancreas disease	7/127	171/8007	0.0188103	0.132136	0.105846	TNFRSF1A/TFPI/NFKB1/CXCL8/F3/ENG/APOE	7
DOID:4330	non-langerhans-cell histiocytosis	2/127	14/8007	0.0200523	0.135537	0.10857	APOE/ABCA1	2
DOID:6419	tetralogy of Fallot	2/127	14/8007	0.0200523	0.135537	0.10857	FBN1/APOE	2
DOID:255	hemangioma	3/127	37/8007	0.0204512	0.135537	0.10857	PDGFRB/NFKB1/AQP1	3
DOID:3405	histiocytosis	3/127	37/8007	0.0204512	0.135537	0.10857	CFLAR/APOE/ABCA1	3
DOID:5520	head and neck squamous cell carcinoma	7/127	174/8007	0.0204854	0.135537	0.10857	CFLAR/AKR1C3/CXCL12/NFKB1/MDK/IFI27/ANPEP	7
DOID:0060100	musculoskeletal system cancer	13/127	439/8007	0.021574	0.141099	0.113025	PLXDC1/SPRY1/CXCL12/PDGFRB/NFKB1/CXCL8/FBN1/F3/DNASE1L3/CD68/CAPN1/CALD1/APEX1	13
DOID:16	integumentary system disease	12/127	394/8007	0.0221557	0.143257	0.114754	SSH1/PLEC/PCNA/NEDD8/CXCL8/GPX1/F3/ELN/CRABP2/CAT/ATOX1/ANPEP	12
DOID:3910	lung adenocarcinoma	7/127	178/8007	0.0228775	0.144606	0.115835	CFLAR/SRPX/CXCL12/PTN/CXCL8/APOE/AHR	7
DOID:37	skin disease	11/127	350/8007	0.0228825	0.144606	0.115835	SSH1/PLEC/PCNA/NEDD8/CXCL8/GPX1/F3/ELN/CRABP2/CAT/ANPEP	11
DOID:2030	anxiety disorder	4/127	69/8007	0.0236342	0.144606	0.115835	CXCL8/ELN/CREM/APOE	4
DOID:12365	malaria	5/127	103/8007	0.0236351	0.144606	0.115835	COL18A1/TNFRSF1A/ENG/CAPN1/APOE	5
DOID:9884	muscular dystrophy	5/127	103/8007	0.0236351	0.144606	0.115835	SYTL2/CELF2/CFLAR/PLEC/CAPN1	5
DOID:2893	cervix carcinoma	5/127	104/8007	0.0245233	0.145931	0.116896	CFLAR/CXCL12/NFKB1/IFI27/IFI16	5
DOID:3068	glioblastoma multiforme	4/127	70/8007	0.0247678	0.145931	0.116896	CXCL12/PTN/CXCL8/AQP1	4
DOID:5656	cranial nerve disease	4/127	70/8007	0.0247678	0.145931	0.116896	BASP1/NOTCH3/EPHX1/CHN1	4
DOID:896	metal metabolism disorder	3/127	40/8007	0.0251314	0.145931	0.116896	B2M/ATOX1/APOE	3
DOID:1036	chronic leukemia	8/127	223/8007	0.0252067	0.145931	0.116896	TNFAIP3/CXCL12/NFKB1/HLA-DPB1/ENG/CDH13/B2M/ANPEP	8
DOID:4362	cervical cancer	5/127	105/8007	0.0254327	0.145931	0.116896	CFLAR/CXCL12/NFKB1/IFI27/IFI16	5
DOID:12205	dengue disease	2/127	16/8007	0.0259034	0.145931	0.116896	JAK1/F3	2
DOID:1993	rectum cancer	2/127	16/8007	0.0259034	0.145931	0.116896	CXCL12/APOE	2
DOID:552	pneumonia	5/127	108/8007	0.02829	0.150303	0.120398	CFLAR/TFPI/CXCL12/CXCL8/APOE	5
DOID:3744	cervical squamous cell carcinoma	4/127	73/8007	0.0283636	0.150303	0.120398	CFLAR/NFKB1/IFI27/IFI16	4
DOID:6364	migraine	4/127	73/8007	0.0283636	0.150303	0.120398	NOTCH3/NFKB1/AQP1/APOE	4
DOID:12217	Lewy body dementia	3/127	42/8007	0.0285449	0.150303	0.120398	GPX1/AQP1/APOE	3
DOID:1319	brain cancer	3/127	42/8007	0.0285449	0.150303	0.120398	CXCL12/CAT/AQP1	3
DOID:3298	vaccinia	3/127	42/8007	0.0285449	0.150303	0.120398	DUSP23/NFKB1/CD74	3
DOID:10941	intracranial aneurysm	2/127	17/8007	0.0290569	0.150303	0.120398	ENG/ELN	2
DOID:2055	post-traumatic stress disorder	2/127	17/8007	0.0290569	0.150303	0.120398	CXCL8/APOE	2
DOID:240	iris disease	2/127	17/8007	0.0290569	0.150303	0.120398	ELN/APOE	2
DOID:10534	stomach cancer	9/127	274/8007	0.0298372	0.152949	0.122518	ARPC1B/CFLAR/CXCL12/RNASE1/PCNA/NFKB1/LGALS3BP/CXCL8/APEX1	9
DOID:1883	hepatitis C	8/127	233/8007	0.0316202	0.158217	0.126737	ISG15/NFKB1/JAK1/CXCL8/HLA-E/EPHX1/ENG/APOE	8
DOID:1307	dementia	6/127	150/8007	0.0317807	0.158217	0.126737	TNFRSF1A/CXCL8/GPX1/AQP1/APOE/ABCA1	6
DOID:1398	parasitic infectious disease	6/127	150/8007	0.0317807	0.158217	0.126737	COL18A1/TNFRSF1A/F3/ENG/CAPN1/APOE	6
DOID:1555	urticaria	3/127	44/8007	0.0321921	0.158217	0.126737	GPX1/F3/CAT	3
DOID:1564	fungal infectious disease	4/127	76/8007	0.0322551	0.158217	0.126737	TNFRSF1A/NFKB1/HLA-DPB1/APOE	4
DOID:1115	sarcoma	7/127	193/8007	0.033564	0.161847	0.129645	THBS2/PDGFRB/NFKB1/MDK/CXCL8/ENG/ANPEP	7
DOID:229	female reproductive system disease	7/127	193/8007	0.033564	0.161847	0.129645	CXCL12/MDK/LAMB1/CXCL8/F3/CAT/AQP1	7
DOID:3407	carotid artery disease	2/127	19/8007	0.0357926	0.170906	0.136902	TFPI/CD74	2
DOID:612	primary immunodeficiency disease	7/127	196/8007	0.0360435	0.170906	0.136902	CELF2/CXCL12/PTN/NFKB1/SP110/BST2/APOE	7
DOID:399	tuberculosis	6/127	156/8007	0.0374314	0.17602	0.140999	PYCARD/NFKB1/CXCL8/SP110/HLA-DPB1/APOE	6
DOID:184	bone cancer	8/127	243/8007	0.039077	0.1821	0.145869	PLXDC1/CXCL12/PDGFRB/NFKB1/CXCL8/FBN1/DNASE1L3/APEX1	8
DOID:12252	Cushing's syndrome	2/127	20/8007	0.0393643	0.1821	0.145869	TFPI/CXCL8	2
DOID:3908	non-small cell lung carcinoma	12/127	431/8007	0.0403496	0.185153	0.148314	CFLAR/SRPX/CXCL12/PTN/PCNA/NFKB1/CXCL8/F3/CDH13/APOE/ANPEP/AHR	12
DOID:1168	familial hyperlipidemia	4/127	82/8007	0.0409357	0.186339	0.149264	NFKB1/CXCL8/CRABP2/APOE	4
DOID:4971	myelofibrosis	3/127	49/8007	0.0423197	0.189605	0.151881	CXCL12/CXCL8/ENG	3
DOID:9952	acute lymphocytic leukemia	3/127	49/8007	0.0423197	0.189605	0.151881	JAK1/CXCL8/HLA-DPB1	3
DOID:11724	limb-girdle muscular dystrophy	2/127	21/8007	0.0430652	0.191438	0.153349	SYTL2/CFLAR	2
DOID:10286	prostate carcinoma	5/127	122/8007	0.0442709	0.194841	0.156075	CFLAR/AKR1C3/SRPX/NFKB1/F3	5
DOID:1070	primary open angle glaucoma	3/127	50/8007	0.0445156	0.194841	0.156075	ELN/AQP1/APOE	3
DOID:4079	heart valve disease	3/127	51/8007	0.0467674	0.196181	0.157148	FBN1/ELN/APOE	3
DOID:13089	intracranial arterial disease	2/127	22/8007	0.0468903	0.196181	0.157148	ENG/ELN	2
DOID:14221	metabolic syndrome X	2/127	22/8007	0.0468903	0.196181	0.157148	F3/APOE	2
DOID:3527	cerebral arterial disease	2/127	22/8007	0.0468903	0.196181	0.157148	ENG/ELN	2
DOID:631	fibromyalgia	2/127	22/8007	0.0468903	0.196181	0.157148	CXCL8/APOE	2
DOID:649	prion disease	2/127	22/8007	0.0468903	0.196181	0.157148	NFKB1/AQP1	2
Disease Ontology (DO) terms of HomC
ID	Description	GeneRatio	BgRatio	pvalue	p.adjust	qvalue	geneID	Count
DOID:2621	autonomic nervous system neoplasm	19/142	375/8007	3.16849e-05	0.0064162	0.00622025	WSB1/HEY1/KLF2/BAG3/PRDM2/PIK3R1/PER1/MCM7/JUN/ING1/ID3/ID2/ID1/HSPD1/GNAS/FOXO3/FOXO1/EGR1/DUSP1	19
DOID:769	neuroblastoma	19/142	375/8007	3.16849e-05	0.0064162	0.00622025	WSB1/HEY1/KLF2/BAG3/PRDM2/PIK3R1/PER1/MCM7/JUN/ING1/ID3/ID2/ID1/HSPD1/GNAS/FOXO3/FOXO1/EGR1/DUSP1	19
DOID:1192	peripheral nervous system neoplasm	19/142	396/8007	6.66013e-05	0.00899117	0.00871658	WSB1/HEY1/KLF2/BAG3/PRDM2/PIK3R1/PER1/MCM7/JUN/ING1/ID3/ID2/ID1/HSPD1/GNAS/FOXO3/FOXO1/EGR1/DUSP1	19
DOID:1206	Rett syndrome	4/142	17/8007	0.000188573	0.019093	0.0185099	ID4/ID3/ID2/ID1	4
DOID:8692	myeloid leukemia	8/142	142/8007	0.00365967	0.296433	0.28738	PLEKHG2/KMT2E/SOCS3/PER3/KMT2A/MCL1/JUN/CEBPD	8
DOID:10283	prostate cancer	15/142	425/8007	0.00817326	0.511641	0.496016	RASL11A/HBP1/TXNIP/SOCS3/PIK3R1/MCM7/MCL1/JUN/ID2/ID1/HSPD1/HSPA1A/EZH2/EGR1/CEBPD	15
DOID:3856	male reproductive organ cancer	15/142	435/8007	0.0100136	0.511641	0.496016	RASL11A/HBP1/TXNIP/SOCS3/PIK3R1/MCM7/MCL1/JUN/ID2/ID1/HSPD1/HSPA1A/EZH2/EGR1/CEBPD	15
DOID:14203	childhood type dermatomyositis	2/142	10/8007	0.0128023	0.511641	0.496016	CD83/HSPD1	2
DOID:8552	chronic myeloid leukemia	3/142	28/8007	0.0129351	0.511641	0.496016	SOCS3/PER3/MCL1	3
DOID:201	connective tissue cancer	13/142	370/8007	0.0140107	0.511641	0.496016	ZNF395/PRDM2/PRKCG/GADD45B/MCL1/JUN/ING1/ID2/ID1/FUS/EZH2/DUSP1/CASP3	13
DOID:3382	liposarcoma	2/142	12/8007	0.0183465	0.511641	0.496016	JUN/FUS	2
DOID:3939	lipomatous cancer	2/142	12/8007	0.0183465	0.511641	0.496016	JUN/FUS	2
DOID:1176	bronchial disease	7/142	153/8007	0.0188717	0.511641	0.496016	JMJD6/MAF/IRF1/HSPD1/HSPA1B/HSPA1A/ADRB2	7
DOID:0050815	eye adnexa disease	2/142	13/8007	0.021433	0.511641	0.496016	HNRNPA2B1/CLK1	2
DOID:4766	embryoma	12/142	352/8007	0.0222043	0.511641	0.496016	MTUS1/PIK3R1/MCL1/KPNA2/JUN/IRF1/ID4/ID1/HSPE1/HSP90AA1/ATF3/RHOB	12
DOID:0060100	musculoskeletal system cancer	14/142	439/8007	0.0234718	0.511641	0.496016	ZNF395/PRDM2/PRKCG/GADD45B/MCL1/JUN/ING1/ID2/ID1/FUS/FOXO1/EZH2/DUSP1/CASP3	14
DOID:2043	hepatitis B	8/142	197/8007	0.0236964	0.511641	0.496016	SOCS3/JUN/DNAJB1/HSPD1/HSP90AA1/NR4A1/EGR3/DDX3X	8
DOID:9563	bronchiectasis	2/142	14/8007	0.0247181	0.511641	0.496016	JMJD6/ADRB2	2
DOID:0060040	pervasive developmental disorder	8/142	201/8007	0.0263282	0.511641	0.496016	JMJD1C/PER1/ID4/ID3/ID2/ID1/CASP3/ADRB2	8
DOID:219	colon cancer	10/142	282/8007	0.0280771	0.511641	0.496016	PER1/JUN/HSPE1/HSPD1/HSP90AA1/HSPA8/HSPA1A/FOS/EP300/CASP3	10
DOID:184	bone cancer	9/142	243/8007	0.0285968	0.511641	0.496016	ZNF395/PRDM2/PRKCG/JUN/ING1/ID2/EZH2/DUSP1/CASP3	9
DOID:3070	malignant glioma	8/142	207/8007	0.0306489	0.511641	0.496016	PIK3R1/MCM7/JUN/ING1/HSPA8/CASP3/ATP1B2/RHOB	8
DOID:9256	colorectal cancer	10/142	287/8007	0.0311701	0.511641	0.496016	PER1/JUN/HSPE1/HSPD1/HSP90AA1/HSPA8/HSPA1A/FOS/EP300/CASP3	10
DOID:2841	asthma	6/142	134/8007	0.0316345	0.511641	0.496016	MAF/IRF1/HSPD1/HSPA1B/HSPA1A/ADRB2	6
DOID:5672	large intestine cancer	10/142	288/8007	0.0318165	0.511641	0.496016	PER1/JUN/HSPE1/HSPD1/HSP90AA1/HSPA8/HSPA1A/FOS/EP300/CASP3	10
DOID:688	embryonal cancer	12/142	373/8007	0.0328461	0.511641	0.496016	MTUS1/PIK3R1/MCL1/KPNA2/JUN/IRF1/ID4/ID1/HSPE1/HSP90AA1/ATF3/RHOB	12
DOID:3068	glioblastoma multiforme	4/142	70/8007	0.035325	0.529874	0.513692	PIK3R1/ING1/CASP3/RHOB	4
DOID:3347	osteosarcoma	8/142	215/8007	0.0371379	0.537174	0.520769	ZNF395/PRDM2/PRKCG/JUN/ING1/EZH2/DUSP1/CASP3	8
DOID:10155	intestinal cancer	10/142	300/8007	0.040328	0.563201	0.546001	PER1/JUN/HSPE1/HSPD1/HSP90AA1/HSPA8/HSPA1A/FOS/EP300/CASP3	10
DOID:3113	papillary carcinoma	3/142	45/8007	0.0451109	0.597725	0.579471	AKAP9/CD83/CASP3	3
DOID:9007	sudden infant death syndrome	2/142	20/8007	0.048172	0.597725	0.579471	RMRP/CASP3	2
DOID:3069	astrocytoma	5/142	112/8007	0.0485706	0.597725	0.579471	PIK3R1/MCM7/ING1/CASP3/RHOB	5
Disease Ontology (DO) terms of HTC
ID	Description	GeneRatio	BgRatio	pvalue	p.adjust	qvalue	geneID	Count
DOID:1070	primary open angle glaucoma	3/55	50/8007	0.00478497	0.518295	0.511826	VAV3/NTRK2/GSTT1	3
DOID:10283	prostate cancer	8/55	425/8007	0.00798535	0.518295	0.511826	STK26/AGR2/VAV3/SPP1/SOD3/IBSP/GSTT1/ETV1	8
DOID:6713	cerebrovascular disease	4/55	116/8007	0.00808138	0.518295	0.511826	SPP1/SOD3/GSTT1/F13A1	4
DOID:1067	open-angle glaucoma	3/55	61/8007	0.00833224	0.518295	0.511826	VAV3/NTRK2/GSTT1	3
DOID:3856	male reproductive organ cancer	8/55	435/8007	0.00913594	0.518295	0.511826	STK26/AGR2/VAV3/SPP1/SOD3/IBSP/GSTT1/ETV1	8
DOID:11723	Duchenne muscular dystrophy	2/55	23/8007	0.0106865	0.518295	0.511826	UTRN/SPP1	2
DOID:2978	carbohydrate metabolic disorder	2/55	27/8007	0.0145686	0.549654	0.542794	TGFBR3/GALE	2
DOID:5158	pleural cancer	2/55	36/8007	0.0251419	0.549654	0.542794	SPP1/PKM	2
DOID:7474	malignant pleural mesothelioma	2/55	36/8007	0.0251419	0.549654	0.542794	SPP1/PKM	2
DOID:783	end stage renal failure	2/55	38/8007	0.027812	0.549654	0.542794	PKD2/GSTT1	2
DOID:866	vein disease	2/55	38/8007	0.027812	0.549654	0.542794	GSTT1/F13A1	2
DOID:1037	lymphoblastic leukemia	7/55	443/8007	0.0308702	0.549654	0.542794	ZMYM2/PKM/MEF2C/HLF/GSTT1/F13A1/EPHA3	7
DOID:3393	coronary artery disease	6/55	348/8007	0.0311759	0.549654	0.542794	SPP1/SOD3/GSTT1/GSN/F13A1/CPE	6
DOID:5157	benign pleural mesothelioma	2/55	41/8007	0.0320205	0.549654	0.542794	SPP1/PKM	2
DOID:1686	glaucoma	3/55	109/8007	0.0386278	0.549654	0.542794	VAV3/NTRK2/GSTT1	3
DOID:8398	osteoarthritis	4/55	187/8007	0.0390151	0.549654	0.542794	UNC5C/TGFBR3/SPP1/P4HA1	4
DOID:0060084	cell type benign neoplasm	7/55	475/8007	0.0426478	0.549654	0.542794	JADE1/SLC23A2/SSTR2/SPP1/PKM/GSTT1/GSN	7
DOID:3328	temporal lobe epilepsy	2/55	49/8007	0.0443572	0.549654	0.542794	SSTR2/RELN	2
Disease Ontology (DO) terms of preHTC
ID	Description	GeneRatio	BgRatio	pvalue	p.adjust	qvalue	geneID	Count
DOID:8398	osteoarthritis	12/134	187/8007	6.48885e-05	0.0303678	0.0270482	SULF2/ASPN/SULF1/ADAMTS5/PRG4/PTGES/TNFAIP6/SOD2/HTRA1/FAP/DIO2/CTSB	12
DOID:13359	Ehlers-Danlos syndrome	3/134	12/8007	0.000902762	0.123715	0.110192	COL5A2/COL5A1/COL1A2	3
DOID:10871	age related macular degeneration	6/134	72/8007	0.0012415	0.123715	0.110192	PLEKHA1/ATP6AP2/SOD2/HTRA1/CFI/EFEMP1	6
DOID:2007	degeneration of macula and posterior pole	6/134	72/8007	0.0012415	0.123715	0.110192	PLEKHA1/ATP6AP2/SOD2/HTRA1/CFI/EFEMP1	6
DOID:4448	macular degeneration	6/134	74/8007	0.0014325	0.123715	0.110192	PLEKHA1/ATP6AP2/SOD2/HTRA1/CFI/EFEMP1	6
DOID:2526	prostate adenocarcinoma	3/134	16/8007	0.00218802	0.123715	0.110192	SQSTM1/SOD2/RPL10	3
DOID:184	bone cancer	11/134	243/8007	0.00245843	0.123715	0.110192	DKK3/SQSTM1/TMSB4X/TIMP1/TGFBI/SOD2/S100A6/S100A4/LUM/FN1/CTSB	11
DOID:10941	intracranial aneurysm	3/134	17/8007	0.00262458	0.123715	0.110192	TIMP1/CTSB/COL1A2	3
DOID:10976	membranous glomerulonephritis	3/134	17/8007	0.00262458	0.123715	0.110192	SOD2/CLU/AKR1B1	3
DOID:1781	thyroid cancer	10/134	213/8007	0.00296565	0.123715	0.110192	TIMP1/SOD2/S100A6/S100A4/RPL7/FN1/DIO2/DAD1/CTSB/CCND1	10
DOID:8719	in situ carcinoma	3/134	18/8007	0.00311124	0.123715	0.110192	S100A4/CCND2/CCND1	3
DOID:3347	osteosarcoma	10/134	215/8007	0.00317219	0.123715	0.110192	DKK3/SQSTM1/TMSB4X/TIMP1/TGFBI/S100A6/S100A4/LUM/FN1/CTSB	10
DOID:0060060	non-Hodgkin lymphoma	4/134	41/8007	0.00470239	0.153947	0.137119	FOXP1/PLS3/CDO1/CCND1	4
DOID:3908	non-small cell lung carcinoma	15/134	431/8007	0.00545988	0.153947	0.137119	CD109/TNFAIP8/DNAJB4/DLC1/ADAMTS1/TNFSF10/SOD2/S100A6/S100A4/LUM/IGFBP7/GJA1/FN1/EFEMP1/CD63	15
DOID:0060071	pre-malignant neoplasm	3/134	22/8007	0.0055921	0.153947	0.137119	S100A4/CCND2/CCND1	3
DOID:13089	intracranial arterial disease	3/134	22/8007	0.0055921	0.153947	0.137119	TIMP1/CTSB/COL1A2	3
DOID:3527	cerebral arterial disease	3/134	22/8007	0.0055921	0.153947	0.137119	TIMP1/CTSB/COL1A2	3
DOID:3963	thyroid carcinoma	9/134	200/8007	0.00626702	0.162943	0.145131	TIMP1/S100A6/S100A4/RPL7/FN1/DIO2/DAD1/CTSB/CCND1	9
DOID:201	connective tissue cancer	13/134	370/8007	0.00885456	0.218102	0.194261	DKK3/SQSTM1/TMSB4X/TIMP1/TGFBI/SOD2/S100A6/S100A4/LUM/FN1/CTSB/CLU/CCND1	13
DOID:557	kidney disease	15/134	461/8007	0.00993038	0.227621	0.20274	DKK3/ATP6AP2/TNFSF10/VCAM1/TIMP1/SOD2/SGK1/RGS2/PTGER2/PDE4D/FN1/F5/CLU/CCND1/AKR1B1	15
DOID:2921	glomerulonephritis	5/134	79/8007	0.0102138	0.227621	0.20274	VCAM1/SOD2/SGK1/CLU/AKR1B1	5
DOID:6536	plasma cell neoplasm	2/134	10/8007	0.0114566	0.240069	0.213827	FOXP1/CCND1	2
DOID:1936	atherosclerosis	12/134	344/8007	0.0124073	0.240069	0.213827	PTGES/TNFSF10/VCAM1/SOD2/PDE4D/ITGB5/GRN/FN1/F5/CTSB/SCARB2/AKR1B1	12
DOID:2348	arteriosclerotic cardiovascular disease	12/134	345/8007	0.012674	0.240069	0.213827	PTGES/TNFSF10/VCAM1/SOD2/PDE4D/ITGB5/GRN/FN1/F5/CTSB/SCARB2/AKR1B1	12
DOID:9588	encephalitis	4/134	55/8007	0.0132379	0.240069	0.213827	TNFSF10/VCAM1/RPSA/GRN	4
DOID:18	urinary system disease	15/134	478/8007	0.013531	0.240069	0.213827	DKK3/ATP6AP2/TNFSF10/VCAM1/TIMP1/SOD2/SGK1/RGS2/PTGER2/PDE4D/FN1/F5/CLU/CCND1/AKR1B1	15
DOID:2566	corneal dystrophy	2/134	11/8007	0.0138501	0.240069	0.213827	TGFBI/COL8A2	2
DOID:0060100	musculoskeletal system cancer	14/134	439/8007	0.0148458	0.240429	0.214148	DKK3/SQSTM1/TMSB4X/TIMP1/TGFBI/SOD2/S100A6/S100A4/LUM/GRN/FN1/CTSB/CLU/CCND1	14
DOID:0060058	lymphoma	5/134	88/8007	0.0157695	0.240429	0.214148	FOXP1/DLC1/PLS3/CDO1/CCND1	5
DOID:2349	arteriosclerosis	12/134	356/8007	0.0159079	0.240429	0.214148	PTGES/TNFSF10/VCAM1/SOD2/PDE4D/ITGB5/GRN/FN1/F5/CTSB/SCARB2/AKR1B1	12
DOID:11266	hemorrhagic fever with renal syndrome	2/134	12/8007	0.0164396	0.240429	0.214148	VCAM1/FN1	2
DOID:224	transient cerebral ischemia	2/134	12/8007	0.0164396	0.240429	0.214148	SLC1A1/F5	2
DOID:12571	phacogenic glaucoma	2/134	13/8007	0.0192179	0.258651	0.230378	SOD2/CLU	2
DOID:13641	exfoliation syndrome	2/134	13/8007	0.0192179	0.258651	0.230378	SOD2/CLU	2
DOID:854	collagen disease	8/134	201/8007	0.0193436	0.258651	0.230378	TMSB4X/TIMP1/PMAIP1/ITGB5/COL15A1/COL5A2/COL5A1/COL1A2	8
DOID:5408	Paget's disease of bone	2/134	14/8007	0.0221779	0.275096	0.245025	SQSTM1/CCND1	2
DOID:8541	Sezary's disease	2/134	14/8007	0.0221779	0.275096	0.245025	PLS3/CDO1	2
DOID:2621	autonomic nervous system neoplasm	12/134	375/8007	0.0229247	0.275096	0.245025	DKK3/ITM2B/SQSTM1/TNFSF10/TGFBI/SOD2/S100A4/PMAIP1/IGFBP5/DPYSL2/CLU/CCND1	12
DOID:769	neuroblastoma	12/134	375/8007	0.0229247	0.275096	0.245025	DKK3/ITM2B/SQSTM1/TNFSF10/TGFBI/SOD2/S100A4/PMAIP1/IGFBP5/DPYSL2/CLU/CCND1	12
DOID:3082	interstitial lung disease	7/134	170/8007	0.0237597	0.277989	0.247601	SOD2/SGK1/NFKBIA/ITGAE/IGFBP5/CCND1/AEBP1	7
DOID:26	pancreas disease	7/134	171/8007	0.0244395	0.278968	0.248474	TNFSF10/VCAM1/SOD2/SGK1/PPP3CA/DEFB1/CTSB	7
DOID:6590	spondylitis	4/134	68/8007	0.026797	0.29761	0.265078	ASPN/TNFSF10/SOD2/NFKBIA	4
DOID:7147	ankylosing spondylitis	4/134	69/8007	0.0280883	0.29761	0.265078	ASPN/TNFSF10/SOD2/NFKBIA	4
DOID:5241	hemangioblastoma	2/134	16/8007	0.0286166	0.29761	0.265078	CLU/CCND1	2
DOID:4866	salivary gland adenoid cystic carcinoma	3/134	40/8007	0.0288606	0.29761	0.265078	TNFSF10/SOX4/CCND1	3
DOID:8466	retinal degeneration	9/134	261/8007	0.0307535	0.29761	0.265078	PLEKHA1/ATP6AP2/SOD2/HTRA1/CFI/GJA1/EFEMP1/COL8A2/CLU	9
DOID:3083	chronic obstructive pulmonary disease	8/134	220/8007	0.0310683	0.29761	0.265078	FBXO32/SLC16A4/VCAM1/SOD2/PDE4D/NNMT/DEFB1/CD63	8
DOID:11971	synostosis	2/134	17/8007	0.0320822	0.29761	0.265078	GLI3/GJA1	2
DOID:240	iris disease	2/134	17/8007	0.0320822	0.29761	0.265078	SOD2/CLU	2
DOID:1192	peripheral nervous system neoplasm	12/134	396/8007	0.0331064	0.29761	0.265078	DKK3/ITM2B/SQSTM1/TNFSF10/TGFBI/SOD2/S100A4/PMAIP1/IGFBP5/DPYSL2/CLU/CCND1	12
DOID:3969	papillary thyroid carcinoma	5/134	108/8007	0.0345341	0.29761	0.265078	S100A6/RPL7/FN1/DAD1/CCND1	5
DOID:28	endocrine system disease	12/134	399/8007	0.0347908	0.29761	0.265078	TNFSF10/VCAM1/SOD2/SGK1/PPP3CA/ANOS1/F5/DIO2/DEFB1/CTSB/CD63/CCND1	12
DOID:0050743	mature T-cell and NK-cell lymphoma	2/134	18/8007	0.0357036	0.29761	0.265078	PLS3/CDO1	2
DOID:0050749	peripheral T-cell lymphoma	2/134	18/8007	0.0357036	0.29761	0.265078	PLS3/CDO1	2
DOID:0060061	cutaneous T cell lymphoma	2/134	18/8007	0.0357036	0.29761	0.265078	PLS3/CDO1	2
DOID:200	giant cell tumor	2/134	18/8007	0.0357036	0.29761	0.265078	CLU/CCND1	2
DOID:10952	nephritis	6/134	147/8007	0.0365592	0.29761	0.265078	TNFSF10/VCAM1/SOD2/SGK1/CLU/AKR1B1	6
DOID:5679	retinal disease	11/134	358/8007	0.0372297	0.29761	0.265078	PLEKHA1/ATP6AP2/VCAM1/SOD2/HTRA1/CFI/GJA1/EFEMP1/ECM1/COL8A2/CLU	11
DOID:1564	fungal infectious disease	4/134	76/8007	0.038159	0.29761	0.265078	SOD2/DEFB1/CLU/CDO1	4
DOID:850	lung disease	14/134	499/8007	0.0390744	0.29761	0.265078	FBXO32/SLC16A4/VCAM1/SOD2/SGK1/PDE4D/NNMT/NFKBIA/ITGAE/IGFBP5/DEFB1/CD63/CCND1/AEBP1	14
DOID:1342	congenital hypoplastic anemia	2/134	19/8007	0.0394746	0.29761	0.265078	RPS24/RPS19	2
DOID:1123	spondyloarthropathy	4/134	77/8007	0.0397461	0.29761	0.265078	ASPN/TNFSF10/SOD2/NFKBIA	4
DOID:10534	stomach cancer	9/134	274/8007	0.0400629	0.29761	0.265078	ARL6IP5/DLC1/SOD2/S100A6/RPS27/CFI/COL1A2/CCND2/CCND1	9
DOID:13406	pulmonary sarcoidosis	2/134	20/8007	0.0433894	0.31166	0.277592	NFKBIA/ITGAE	2
DOID:447	renal tubular transport disease	2/134	20/8007	0.0433894	0.31166	0.277592	SGK1/RGS2	2
DOID:0070004	myeloma	10/134	323/8007	0.0440231	0.31166	0.277592	SULF2/TNFSF10/VCAM1/SOD2/PMAIP1/NFKBIA/FN1/F5/CCND2/CCND1	10
DOID:6713	cerebrovascular disease	5/134	116/8007	0.044778	0.31166	0.277592	TIMP1/PDE4D/F5/CTSB/COL1A2	5
DOID:345	uterine disease	3/134	48/8007	0.0459145	0.31166	0.277592	SOD2/F5/CCND1	3
DOID:4989	pancreatitis	5/134	117/8007	0.0461736	0.31166	0.277592	TNFSF10/SOD2/PPP3CA/DEFB1/CTSB	5
DOID:1921	Klinefelter's syndrome	2/134	21/8007	0.0474421	0.31166	0.277592	ANOS1/F5	2
DOID:2316	brain ischemia	2/134	21/8007	0.0474421	0.31166	0.277592	SLC1A1/F5	2
DOID:4960	bone marrow cancer	10/134	328/8007	0.0479918	0.31166	0.277592	SULF2/TNFSF10/VCAM1/SOD2/PMAIP1/NFKBIA/FN1/F5/CCND2/CCND1	10
Disease Ontology (DO) terms of ProC
ID	Description	GeneRatio	BgRatio	pvalue	p.adjust	qvalue	geneID	Count
DOID:1107	esophageal carcinoma	18/314	123/8007	1.22852e-06	0.000837852	0.000645297	NDRG1/G3BP1/AKAP12/STC2/VEGFA/TGFB1/TAC1/CCL2/S100A2/PXN/PTGS2/SERPINE1/PRDX1/MMP3/INHBA/ERCC1/CD44/RHOC	18
DOID:4960	bone marrow cancer	31/314	328/8007	4.31284e-06	0.00132642	0.00102158	AGO2/KANK1/MAPKAPK2/SOCS2/XRCC5/XBP1/VEGFA/THBS1/TGFB1/TAC1/SDC1/CCL20/RANBP2/RAC1/PTPN11/PTGS2/PLAUR/TNFRSF11B/NPM1/ITGB1/ITGA5/INHBA/FLT1/FGFR1/FGF2/CEBPB/CD44/BMP6/BMP2/BIRC2/JAG1	31
DOID:3459	breast carcinoma	34/314	383/8007	5.8347e-06	0.00132642	0.00102158	NDRG1/SOCS2/BTG2/VEGFA/UPP1/TXN/TGFBR1/TGFB1/SDC4/SDC1/CCL2/RELA/RAC1/PXN/PTPN11/PTK2/PTGS2/PLAUR/SERPINE1/TNFRSF11B/NPM1/NCL/LOXL2/LIF/ITGB1/ITGA5/INHBA/HSPA9/FLT1/FGF2/EIF4G1/CD55/CD44/RHOC	34
DOID:5041	esophageal cancer	18/314	145/8007	1.33232e-05	0.0022716	0.00174954	NDRG1/G3BP1/AKAP12/STC2/VEGFA/TGFB1/TAC1/CCL2/S100A2/PXN/PTGS2/SERPINE1/PRDX1/MMP3/INHBA/ERCC1/CD44/RHOC	18
DOID:10283	prostate cancer	35/314	425/8007	2.18453e-05	0.0029797	0.00229491	PMEPA1/NDRG1/SPRY2/SYNJ2/XBP1/VEGFA/TPT1/TGFB1/SET/SDC1/CCL2/RPS6KA3/ABCE1/RELA/RAC1/PXN/PTK2/PTGS2/PLAUR/PCBP2/SERPINE1/PA2G4/NPM1/KCNMA1/ITGB1/ITGA5/ITGA2/FLT1/FLNA/FGF1/ERCC1/CEBPB/BMP6/BMP2/SERPINA3	35
DOID:2394	ovarian cancer	28/314	312/8007	3.33703e-05	0.00313939	0.0024179	TSC22D1/IQGAP1/VEGFA/TXN/TPT1/THBS1/TGFB1/SET/SDC1/RELA/PTK2/PTGS2/PLAUR/SERPINE1/LIF/ITGB1/INHBA/HAS2/FHL2/ERCC1/EIF4EBP1/HBEGF/RCAN1/CD44/BMP2/RHOC/BIRC2/JAG1	28
DOID:3856	male reproductive organ cancer	35/314	435/8007	3.56883e-05	0.00313939	0.0024179	PMEPA1/NDRG1/SPRY2/SYNJ2/XBP1/VEGFA/TPT1/TGFB1/SET/SDC1/CCL2/RPS6KA3/ABCE1/RELA/RAC1/PXN/PTK2/PTGS2/PLAUR/PCBP2/SERPINE1/PA2G4/NPM1/KCNMA1/ITGB1/ITGA5/ITGA2/FLT1/FLNA/FGF1/ERCC1/CEBPB/BMP6/BMP2/SERPINA3	35
DOID:326	ischemia	21/314	204/8007	4.65582e-05	0.00313939	0.0024179	ANGPTL4/VEGFA/TXN/THBS1/THBD/TGFB1/TAC1/CCL2/PTGS2/PTBP1/PRNP/TNFRSF11B/LIF/KCNMA1/FGF1/HBEGF/CD44/CALM2/AXL/ANXA5/SERPINA3	21
DOID:2151	malignant ovarian surface epithelial-stromal neoplasm	26/314	286/8007	5.16595e-05	0.00313939	0.0024179	TSC22D1/IQGAP1/VEGFA/TXN/TPT1/THBS1/TGFB1/SDC1/RELA/PTK2/PTGS2/SERPINE1/LIF/ITGB1/INHBA/HAS2/FHL2/ERCC1/EIF4EBP1/HBEGF/RCAN1/CD44/BMP2/RHOC/BIRC2/JAG1	26
DOID:2152	ovary epithelial cancer	26/314	286/8007	5.16595e-05	0.00313939	0.0024179	TSC22D1/IQGAP1/VEGFA/TXN/TPT1/THBS1/TGFB1/SDC1/RELA/PTK2/PTGS2/SERPINE1/LIF/ITGB1/INHBA/HAS2/FHL2/ERCC1/EIF4EBP1/HBEGF/RCAN1/CD44/BMP2/RHOC/BIRC2/JAG1	26
DOID:4001	ovarian carcinoma	26/314	286/8007	5.16595e-05	0.00313939	0.0024179	TSC22D1/IQGAP1/VEGFA/TXN/TPT1/THBS1/TGFB1/SDC1/RELA/PTK2/PTGS2/SERPINE1/LIF/ITGB1/INHBA/HAS2/FHL2/ERCC1/EIF4EBP1/HBEGF/RCAN1/CD44/BMP2/RHOC/BIRC2/JAG1	26
DOID:9408	acute myocardial infarction	13/314	92/8007	5.52386e-05	0.00313939	0.0024179	VEGFA/TGFB1/CCL2/PTGS2/PLAUR/PAPPA/SERPINE1/TNFRSF11B/MMP3/ITGA2/INHBA/HMOX1/ANXA5	13
DOID:0070004	myeloma	28/314	323/8007	6.20453e-05	0.00325499	0.00250693	AGO2/KANK1/MAPKAPK2/XRCC5/XBP1/VEGFA/THBS1/TGFB1/TAC1/SDC1/CCL20/RANBP2/RAC1/PTGS2/PLAUR/TNFRSF11B/NPM1/ITGB1/ITGA5/INHBA/FLT1/FGF2/CEBPB/CD44/BMP6/BMP2/BIRC2/JAG1	28
DOID:4451	renal carcinoma	31/314	380/8007	7.9039e-05	0.00385033	0.00296545	ACKR3/ANGPTL4/GREM1/KHDRBS1/NDRG1/FUBP1/VEGFA/THBS1/TGFB1/SFPQ/CCL2/RELA/RAN/PXN/PTGS2/PLAUR/SERPINE1/NOTCH2/MT1G/MMP3/ITGB1/TNC/FLT1/FGFR1/FGF2/EPAS1/EIF2S1/CD44/BMP6/AXL/JAG1	31
DOID:120	female reproductive organ cancer	35/314	455/8007	8.97201e-05	0.00404776	0.00311751	NDRG1/TSC22D1/IQGAP1/VEGFA/TXN/TPT1/THBS1/TGFB1/SET/SDC1/RELA/RAC1/PTK2/PTGS2/PLAUR/SERPINE1/MMP3/LIF/ITGB1/INHBA/IL11/IL6ST/HAS2/FHL2/ERCC1/EPAS1/EIF4EBP1/HBEGF/RCAN1/CEBPB/CD44/BMP2/RHOC/BIRC2/JAG1	35
DOID:3627	aortic aneurysm	10/314	60/8007	9.81396e-05	0.00404776	0.00311751	XYLT1/RTN4/TGFBR1/PTGS2/PRDX1/TNFRSF11B/ITGB1/ITGA5/CD44/CAPN2	10
DOID:9538	multiple myeloma	24/314	264/8007	0.000100897	0.00404776	0.00311751	AGO2/MAPKAPK2/XRCC5/XBP1/VEGFA/TGFB1/SDC1/CCL20/RANBP2/RAC1/PTGS2/PLAUR/TNFRSF11B/NPM1/ITGB1/ITGA5/INHBA/FLT1/FGF2/CEBPB/CD44/BMP2/BIRC2/JAG1	24
DOID:520	aortic disease	10/314	61/8007	0.000113372	0.00429556	0.00330836	XYLT1/RTN4/TGFBR1/PTGS2/PRDX1/TNFRSF11B/ITGB1/ITGA5/CD44/CAPN2	10
DOID:4450	renal cell carcinoma	28/314	342/8007	0.000166799	0.00598719	0.00461122	ACKR3/ANGPTL4/GREM1/KHDRBS1/VEGFA/THBS1/TGFB1/SFPQ/CCL2/RELA/RAN/PXN/PTGS2/PLAUR/SERPINE1/NOTCH2/MT1G/MMP3/ITGB1/TNC/FLT1/FGFR1/FGF2/EPAS1/EIF2S1/CD44/AXL/JAG1	28
DOID:1115	sarcoma	19/314	193/8007	0.000193451	0.00659667	0.00508063	ACKR3/ANGPTL4/XBP1/WRN/EZR/VEGFA/THBS1/CCL20/RAC1/PTGS2/PLAUR/SERPINE1/NPM1/NFATC2/MMP3/FGFR1/HBEGF/AXL/JAG1	19
DOID:0060100	musculoskeletal system cancer	33/314	439/8007	0.000221939	0.00692569	0.00533404	ACKR3/NDRG1/WRN/EZR/VEGFA/TGFBR1/TGFB1/RPL7A/RELA/PXN/PTPN11/PTK2/PTGS2/PLAUR/TNFRSF11B/NPM1/MMP3/TM4SF1/ITGB1/ITGA2/INHBA/TNC/HAS2/FGFR1/FGF2/LPAR1/HBEGF/COL6A3/CEBPB/CD44/CAPN2/BMP2/ANXA5	33
DOID:3393	coronary artery disease	28/314	348/8007	0.000223409	0.00692569	0.00533404	ANGPTL4/MTHFD1L/TRIB1/LRRFIP1/VEGFA/THBS1/THBD/TGFB1/CCL2/PTGS2/PLAUR/ENPP1/PAPPA/SERPINE1/TNFRSF11B/NPC1/MMP3/MEF2A/KCNMA1/ITGB1/ITGA2/INHBA/IL6ST/HMOX1/GCLM/FGF2/CTSL/ANXA5	28
DOID:5844	myocardial infarction	24/314	279/8007	0.000235882	0.00699441	0.00538696	TRIB1/LRRFIP1/VEGFA/THBS1/THBD/TGFB1/CCL2/PTGS2/PLAUR/ENPP1/PAPPA/SERPINE1/TNFRSF11B/MMP3/MEF2A/KCNMA1/ITGB1/ITGA2/INHBA/IL6ST/HMOX1/GCLM/FGF2/ANXA5	24
DOID:12205	dengue disease	5/314	16/8007	0.000274572	0.00780242	0.00600927	VEGFA/TGFB1/CCL2/IL11/FLT1	5
DOID:3458	breast adenocarcinoma	8/314	45/8007	0.000310081	0.008459	0.00651496	SDC4/RELA/PTK2/PLAUR/SERPINE1/TNFRSF11B/FGF2/RHOC	8
DOID:8398	osteoarthritis	18/314	187/8007	0.000375062	0.00983817	0.00757717	UNC5B/VEGFA/TGFB1/TAC1/SDC4/CCL20/SERPINE1/TNFRSF11B/MMP3/MATN3/HMOX1/FHL2/EPAS1/LPAR1/COMP/COL2A1/CALM2/JAG1	18
DOID:4971	myelofibrosis	8/314	49/8007	0.00056608	0.0142323	0.0109614	VEGFA/THBS1/TGFB1/TAC1/TNFRSF11B/NPM1/FGF2/BMP6	8
DOID:3910	lung adenocarcinoma	17/314	178/8007	0.000594444	0.0142323	0.0109614	ADAM12/XRCC5/VEGFA/TGFB1/S100A2/RELA/PXN/PTK2/PTGS2/ITGB1/ITGA5/INHBA/IL6ST/HMOX1/ERCC1/EIF4EBP1/AXL	17
DOID:201	connective tissue cancer	28/314	370/8007	0.000605184	0.0142323	0.0109614	NDRG1/WRN/EZR/VEGFA/TGFBR1/RPL7A/RELA/PXN/PTK2/PTGS2/PLAUR/TNFRSF11B/NPM1/MMP3/TM4SF1/ITGB1/ITGA2/INHBA/TNC/HAS2/FGF2/LPAR1/HBEGF/COL6A3/CEBPB/CD44/BMP2/ANXA5	28
DOID:3371	chondrosarcoma	9/314	63/8007	0.000714933	0.0161704	0.0124541	VEGFA/PTK2/PTGS2/MMP3/ITGB1/ITGA2/INHBA/TNC/BMP2	9
DOID:3908	non-small cell lung carcinoma	31/314	431/8007	0.000735018	0.0161704	0.0124541	ACKR3/DDIT4/SPRY2/PEA15/FOSL1/ADAM12/XRCC5/VEGFA/TGFB1/S100A2/RELA/RAC1/PXN/PTPN11/PTK2/PTGS2/PRDX1/ITGB1/ITGA5/INHBA/IL6ST/TNC/HMOX1/FLT1/ERCC1/EPAS1/EIF4EBP1/DSP/BMP2/AXL/RHOC	31
DOID:799	varicose veins	5/314	20/8007	0.000856317	0.0182273	0.0140383	VEGFA/NT5E/MMP3/HMOX1/EPAS1	5
DOID:2213	hemorrhagic disease	15/314	152/8007	0.000881967	0.0182273	0.0140383	KANK1/ADAM12/VEGFA/THBS1/THBD/TGFB1/SERPINE1/NOTCH2/MYH9/ITGA2/IL11/HMOX1/FLNA/FGF2/JAG1	15
DOID:263	kidney cancer	31/314	437/8007	0.000924279	0.0183927	0.0141657	ACKR3/ANGPTL4/GREM1/KHDRBS1/NDRG1/FUBP1/VEGFA/THBS1/TGFB1/SFPQ/CCL2/RELA/RAN/PXN/PTGS2/PLAUR/SERPINE1/NOTCH2/MT1G/MMP3/ITGB1/TNC/FLT1/FGFR1/FGF2/EPAS1/EIF2S1/CD44/BMP6/AXL/JAG1	31
DOID:5517	stomach carcinoma	15/314	153/8007	0.000943907	0.0183927	0.0141657	CEMIP/TGFB1/CCL2/S100A2/PTK2/PTGS2/MMP3/KRT17/ITGB1/ITGA2/IL11/HMOX1/HK2/CD44/RHOC	15
DOID:552	pneumonia	12/314	108/8007	0.00101919	0.019308	0.0148707	VEGFA/TXN/THBD/TGFB1/TAC1/CCL2/PTGS2/SERPINE1/IL11/IL6ST/TNC/HMOX1	12
DOID:3717	gastric adenocarcinoma	11/314	94/8007	0.00106721	0.0196714	0.0151505	CEMIP/TGFB1/S100A2/PTK2/PTGS2/MMP3/KRT17/IL11/HMOX1/HK2/CD44	11
DOID:576	proteinuria	9/314	68/8007	0.00125397	0.0218768	0.0168491	VEGFA/THBS1/TGFB1/CCL2/PRNP/HMOX1/FLT1/CD55/CTSL	9
DOID:2218	blood platelet disease	11/314	96/8007	0.00127164	0.0218768	0.0168491	KANK1/ADAM12/VEGFA/THBS1/THBD/TGFB1/SERPINE1/MYH9/ITGA2/IL11/FLNA	11
DOID:0080000	muscular disease	29/314	408/8007	0.0013105	0.0218768	0.0168491	PNPLA2/TNFRSF12A/PDLIM3/NOLC1/VEGFA/VCL/UBA1/TXN/THBS1/TGFB1/CCL2/PTPN11/SERPINE1/TNFRSF11B/NPR2/MMP3/MEF2A/TNC/HNRNPA1/NR3C1/B4GALT1/KDSR/DSG2/COL6A3/COL6A2/COL6A1/CBLB/CAPN2/ACVR1	29
DOID:184	bone cancer	20/314	243/8007	0.00134384	0.0218768	0.0168491	NDRG1/EZR/VEGFA/TGFBR1/RPL7A/RELA/PXN/PTK2/PTGS2/TNFRSF11B/NPM1/MMP3/ITGB1/TNC/HAS2/FGF2/LPAR1/CD44/BMP2/ANXA5	20
DOID:4766	embryoma	26/314	352/8007	0.00134725	0.0218768	0.0168491	RTN4/NDRG1/ACTR3/IL1RL1/GPRC5A/WRN/SDC1/CCL20/S100A2/RPL7A/RELA/PXN/PTK2/PTGS2/PLAUR/SERPINE1/PA2G4/NCL/MAP3K4/TM4SF1/ITGB1/IL6ST/TNC/HSPA9/AXL/BIRC2	26
DOID:3962	follicular thyroid carcinoma	8/314	56/8007	0.00140551	0.0222002	0.0170982	NUPR1/VEGFA/THBS1/TGFB1/PTK2/LIF/TNC/FLT1	8
DOID:0060085	organ system benign neoplasm	21/314	262/8007	0.00143227	0.0222002	0.0170982	ACKR3/DENND5A/NDRG1/VEGFA/TXN/TGFB1/RAC1/PTGS2/SERPINE1/PRDX1/LIF/ITGB1/ITGA2/INHBA/CTSL/CTNNA1/COL2A1/CEBPB/CD44/BMP2/ANK3	21
DOID:12206	dengue hemorrhagic fever	4/314	14/8007	0.00169959	0.0255651	0.0196898	VEGFA/TGFB1/CCL2/FLT1	4
DOID:1781	thyroid cancer	18/314	213/8007	0.00172433	0.0255651	0.0196898	NUPR1/VEGFA/TXN/THBS1/TGFB1/CCL2/PTK2/PTGS2/PLAUR/PRDX1/NACA/MT1G/LIF/KRT17/TNC/FLT1/EIF2S1/CEBPB	18
DOID:1247	blood coagulation disease	16/314	180/8007	0.00183227	0.0256934	0.0197885	KANK1/ADAM12/VEGFA/THBS1/THBD/TGFB1/PTPN11/SERPINE1/NOTCH2/MYH9/ITGA2/IL11/HMOX1/FLNA/FGF2/JAG1	16
DOID:423	myopathy	28/314	398/8007	0.00184601	0.0256934	0.0197885	PNPLA2/TNFRSF12A/PDLIM3/NOLC1/VEGFA/VCL/UBA1/TXN/THBS1/TGFB1/CCL2/PTPN11/SERPINE1/TNFRSF11B/NPR2/MMP3/TNC/HNRNPA1/NR3C1/B4GALT1/KDSR/DSG2/COL6A3/COL6A2/COL6A1/CBLB/CAPN2/ACVR1	28
DOID:66	muscle tissue disease	28/314	398/8007	0.00184601	0.0256934	0.0197885	PNPLA2/TNFRSF12A/PDLIM3/NOLC1/VEGFA/VCL/UBA1/TXN/THBS1/TGFB1/CCL2/PTPN11/SERPINE1/TNFRSF11B/NPR2/MMP3/TNC/HNRNPA1/NR3C1/B4GALT1/KDSR/DSG2/COL6A3/COL6A2/COL6A1/CBLB/CAPN2/ACVR1	28
DOID:3347	osteosarcoma	18/314	215/8007	0.00191394	0.0261062	0.0201065	NDRG1/EZR/VEGFA/TGFBR1/RPL7A/RELA/PXN/PTK2/PTGS2/TNFRSF11B/NPM1/ITGB1/HAS2/FGF2/LPAR1/CD44/BMP2/ANXA5	18
DOID:3963	thyroid carcinoma	17/314	200/8007	0.00216044	0.0288906	0.022251	NUPR1/VEGFA/TXN/THBS1/TGFB1/CCL2/PTK2/PTGS2/PRDX1/NACA/MT1G/LIF/KRT17/TNC/FLT1/EIF2S1/CEBPB	17
DOID:289	endometriosis	10/314	88/8007	0.00222898	0.029234	0.0225154	FSTL3/CCL2/RELA/PTGS2/MMP3/LIF/IL11/TNC/AXL/ACTN1	10
DOID:3083	chronic obstructive pulmonary disease	18/314	220/8007	0.0024663	0.0309784	0.023859	MAEA/IL1RL1/XRCC5/XBP1/VEGFA/TGFB1/CCL2/RELA/PTGS2/PLAUR/SERPINE2/SERPINE1/TNFRSF11B/MMP3/HMOX1/NR3C1/GCLM/FGF2	18
DOID:10534	stomach cancer	21/314	274/8007	0.00248212	0.0309784	0.023859	CEMIP/TGFB1/SDC1/CCL2/S100A2/RELA/PTK2/PTGS2/PLAUR/SERPINE1/MMP3/KRT17/ITPR3/ITGB1/ITGA2/IL11/HMOX1/HK2/CD44/RHOC/BIRC2	21
DOID:0050338	primary bacterial infectious disease	19/314	238/8007	0.00249826	0.0309784	0.023859	PHGDH/VEGFA/UBE3A/TXNRD1/THBD/TGFB1/CCL20/CCL2/RELA/PTGS2/PLAUR/SERPINE1/TNFRSF11B/MMP3/ITGB1/ITGA5/TNC/HBEGF/CBLB	19
DOID:403	mouth disease	16/314	188/8007	0.00285433	0.0347617	0.0267728	VEGFA/TGFB1/CCL20/CCL2/PTPN11/PTGS2/SERPINE1/TNFRSF11B/NGF/MSN/MMP3/IL11/FGF2/EIF4G1/CEBPB/CD44	16
DOID:3748	esophagus squamous cell carcinoma	8/314	63/8007	0.00302314	0.0352488	0.027148	NDRG1/PXN/PTGS2/SERPINE1/PRDX1/MMP3/INHBA/RHOC	8
DOID:688	embryonal cancer	26/314	373/8007	0.00302821	0.0352488	0.027148	RTN4/NDRG1/ACTR3/IL1RL1/GPRC5A/WRN/SDC1/CCL20/S100A2/RPL7A/RELA/PXN/PTK2/PTGS2/PLAUR/SERPINE1/PA2G4/NCL/MAP3K4/TM4SF1/ITGB1/IL6ST/TNC/HSPA9/AXL/BIRC2	26
DOID:3388	periodontal disease	13/314	139/8007	0.00308976	0.0352488	0.027148	VEGFA/TGFB1/CCL20/CCL2/PTGS2/SERPINE1/TNFRSF11B/MSN/MMP3/IL11/FGF2/CEBPB/CD44	13
DOID:3070	malignant glioma	17/314	207/8007	0.00310107	0.0352488	0.027148	SDC1/CCL20/CCL2/RAC1/PTPN11/PTK2/PTGS2/PLAUR/SERPINE1/NOTCH2/MMP3/ITGB1/ITGA5/IL6ST/TNC/CEBPB/AXL	17
DOID:1596	mental depression	6/314	38/8007	0.00331303	0.0358649	0.0276224	RTN4/PDLIM5/CCL2/PDE4B/ITGB1/ITGA2	6
DOID:3973	thyroid medullary carcinoma	6/314	38/8007	0.00331303	0.0358649	0.0276224	NUPR1/VEGFA/PTK2/LIF/TNC/FLT1	6
DOID:866	vein disease	6/314	38/8007	0.00331303	0.0358649	0.0276224	VEGFA/SERPINE1/NT5E/MMP3/HMOX1/EPAS1	6
DOID:0060084	cell type benign neoplasm	31/314	475/8007	0.00343276	0.0365804	0.0281735	WNT5B/TNS3/PEA15/SLC7A5/VEGFA/TXNRD1/THBS1/TGFB1/SLC3A2/RELA/PTK2/PTGS2/PLAUR/PRDX1/OGN/NCL/MMP3/TM4SF1/ITGB1/ITGA2/IL6ST/HMOX1/HMGA1/FGF2/FGF1/EPAS1/LPAR1/CTSL/CTNNA1/CEBPB/CD44	31
DOID:0080005	bone remodeling disease	13/314	141/8007	0.00349868	0.0367093	0.0282728	ANKH/DCAF13/PDLIM4/THBS1/TGFB1/CCL2/ENPP1/TNFRSF11B/IL11/FGF2/CD44/BMP6/BMP2	13
DOID:3996	urinary system cancer	32/314	500/8007	0.00399173	0.0412479	0.0317683	ACKR3/ANGPTL4/GREM1/KHDRBS1/NDRG1/FUBP1/VEGFA/THBS1/TGFB1/SFPQ/CCL2/RELA/RAN/PXN/PTGS2/PLAUR/SERPINE1/TNFRSF11B/NOTCH2/MT1G/MMP3/ITGB1/TNC/FLT1/FGFR1/FGF2/EPAS1/EIF2S1/CD44/BMP6/AXL/JAG1	32
DOID:2001	neuroma	5/314	28/8007	0.00419711	0.0427228	0.0329043	TGFB1/RAC1/CD44/BMP2/ANK3	5
DOID:9256	colorectal cancer	21/314	287/8007	0.0042899	0.0430252	0.0331371	SRPRB/PMEPA1/PTP4A1/VEGFA/TGFB1/ABCE1/RAC1/PTK2/PTGS2/PMP22/PLAUR/PRDX1/NFATC2/ITGB1/ITGA5/ITGA2/HMOX1/HAS2/FLT1/CD55/CD44	21
DOID:5672	large intestine cancer	21/314	288/8007	0.00446557	0.0441379	0.0339942	SRPRB/PMEPA1/PTP4A1/VEGFA/TGFB1/ABCE1/RAC1/PTK2/PTGS2/PMP22/PLAUR/PRDX1/NFATC2/ITGB1/ITGA5/ITGA2/HMOX1/HAS2/FLT1/CD55/CD44	21
DOID:2320	obstructive lung disease	22/314	308/8007	0.00466397	0.0454404	0.0349973	MAEA/IL1RL1/XRCC5/XBP1/VEGFA/THBD/TGFB1/CCL2/RELA/PTGS2/PLAUR/SERPINE2/SERPINE1/TNFRSF11B/NGF/MMP3/TNC/HMOX1/NR3C1/GCLM/FGF2/ACVR1	22
DOID:13378	Kawasaki disease	7/314	54/8007	0.00484507	0.045888	0.035342	ITPKC/VEGFA/TGFB1/CCL2/MMP3/ITPR3/FLT1	7
DOID:1588	thrombocytopenia	8/314	68/8007	0.00487374	0.045888	0.035342	ADAM12/THBD/TGFB1/SERPINE1/MYH9/ITGA2/IL11/FLNA	8
DOID:13189	gout	5/314	29/8007	0.00491176	0.045888	0.035342	TGFB1/PTGS2/MMP3/BMP6/BMP2	5
DOID:6713	cerebrovascular disease	11/314	116/8007	0.00567007	0.0522566	0.040247	THBD/TGFB1/CCL2/RELA/PTGS2/SERPINE2/TNFRSF11B/MMP3/NR3C1/FGF2/FGF1	11
DOID:5200	urinary tract obstruction	3/314	10/8007	0.00583689	0.0530767	0.0408787	RTN4/TGFB1/DLG1	3
DOID:1040	chronic lymphocytic leukemia	17/314	221/8007	0.00601055	0.0539368	0.0415411	SYNJ2/VEGFA/TGFB1/SDC1/CCL2/RELA/PTGS2/PDE4B/SERPINE1/NT5E/NOTCH2/ITGB1/FMOD/FLT1/FGF2/BGN/BIRC2	17
DOID:10591	pre-eclampsia	20/314	278/8007	0.00633407	0.0561018	0.0432085	HTRA3/SERBP1/ADAM12/VEGFA/THBD/TGFB1/SLC1A5/CCL2/PTGS2/ENPP1/PAPPA/SERPINE1/TNFRSF11B/LIF/INHBA/IL6ST/HMOX1/FLT1/HBEGF/BGN	20
DOID:2645	benign mesothelioma	7/314	57/8007	0.00654604	0.0571077	0.0439833	PEA15/VEGFA/RELA/PLAUR/TM4SF1/ITGB1/ITGA2	7
DOID:1192	peripheral nervous system neoplasm	26/314	396/8007	0.00664918	0.0571077	0.0439833	NCOA7/NDRG1/SPRY2/STC2/BTG2/VEGFA/TAC1/CCL2/PTK2/PTGS2/PRNP/LIF/ITGB1/ITGA2/INHBA/TNC/HSPA9/HMOX1/HMGA1/FLT1/FHL2/FGF2/EPAS1/CD44/BMP2/ATP1B1	26
DOID:5409	lung small cell carcinoma	8/314	72/8007	0.00689673	0.0571077	0.0439833	VEGFA/PTGS2/PLAUR/NR3C1/ERCC1/CEBPB/CD44/RHOC	8
DOID:18	urinary system disease	30/314	478/8007	0.00692674	0.0571077	0.0439833	RTN4/GREM1/AKAP12/IL1RL1/VEGFA/THBS1/TGFB1/CCL2/RELA/PTK2/PTGS2/PRNP/PLAUR/ENPP1/SERPINE1/TNFRSF11B/NGF/MYH9/ITGB1/IL6ST/HMOX1/NR3C1/GOT1/FLT1/HBEGF/DLG1/CD55/CTSL/BMP2/AXL	30
DOID:1793	pancreatic cancer	22/314	319/8007	0.00701029	0.0571077	0.0439833	NDRG1/AKAP12/WRN/EZR/VEGFA/THBS1/TGFB1/SDC1/RELA/PTK2/PTGS2/PLAUR/PNP/NGF/LIF/ITGB1/ITGA2/HMGA1/FLNA/EPAS1/CTNNA1/RHOC	22
DOID:850	lung disease	31/314	499/8007	0.0070327	0.0571077	0.0439833	GREM1/METAP2/MAEA/IL1RL1/XRCC5/XBP1/VEGFA/TXN/THBD/TGFB1/TAC1/SDC1/CCL2/RELA/PTGS2/PLAUR/SERPINE2/SERPINE1/TNFRSF11B/NGF/MMP3/IL11/IL6ST/TNC/HMOX1/NR3C1/GCLM/FLT1/FGF2/CD44/ACVR1	31
DOID:10155	intestinal cancer	21/314	300/8007	0.00708218	0.0571077	0.0439833	SRPRB/PMEPA1/PTP4A1/VEGFA/TGFB1/ABCE1/RAC1/PTK2/PTGS2/PMP22/PLAUR/PRDX1/NFATC2/ITGB1/ITGA5/ITGA2/HMOX1/HAS2/FLT1/CD55/CD44	21
DOID:1602	lymphadenitis	7/314	58/8007	0.00720127	0.0571077	0.0439833	ITPKC/VEGFA/TGFB1/CCL2/MMP3/ITPR3/FLT1	7
DOID:9942	lymph node disease	7/314	58/8007	0.00720127	0.0571077	0.0439833	ITPKC/VEGFA/TGFB1/CCL2/MMP3/ITPR3/FLT1	7
DOID:824	periodontitis	11/314	120/8007	0.00729316	0.0571717	0.0440325	VEGFA/TGFB1/CCL2/PTGS2/SERPINE1/TNFRSF11B/MMP3/IL11/FGF2/CEBPB/CD44	11
DOID:219	colon cancer	20/314	282/8007	0.00738825	0.0572589	0.0440997	SRPRB/PMEPA1/PTP4A1/VEGFA/TGFB1/ABCE1/RAC1/PTK2/PTGS2/PMP22/PLAUR/PRDX1/NFATC2/ITGB1/ITGA5/ITGA2/HMOX1/HAS2/FLT1/CD44	20
DOID:9743	diabetic neuropathy	4/314	21/8007	0.00818288	0.0627048	0.048294	VEGFA/TXN/THBD/RELA	4
DOID:5520	head and neck squamous cell carcinoma	14/314	174/8007	0.00832988	0.063122	0.0486153	DDIT4/VEGFA/TGFB1/RPS6KA3/RELA/RAC1/PTGS2/MMP3/ITGB1/IL6ST/ERCC1/HBEGF/CD44/BIRC2	14
DOID:0060115	nervous system benign neoplasm	5/314	33/8007	0.0086397	0.0647503	0.0498694	TGFB1/RAC1/CD44/BMP2/ANK3	5
DOID:341	peripheral vascular disease	7/314	61/8007	0.00945903	0.0701202	0.0540052	FERMT1/VEGFA/RPS6KA3/PPP1CC/SERPINE1/MMP3/ITGA2	7
DOID:104	bacterial infectious disease	19/314	271/8007	0.0100218	0.0717871	0.055289	PHGDH/VEGFA/UBE3A/TXNRD1/THBD/TGFB1/CCL20/CCL2/RELA/PTGS2/PLAUR/SERPINE1/TNFRSF11B/MMP3/ITGB1/ITGA5/TNC/HBEGF/CBLB	19
DOID:4415	fibrous histiocytoma	3/314	12/8007	0.0100952	0.0717871	0.055289	WRN/EZR/HBEGF	3
DOID:10652	Alzheimer's disease	27/314	430/8007	0.0101508	0.0717871	0.055289	HECTD2/RTN4/DDIT4/GOLM1/UBQLN1/HSPB8/VEGFA/TGFB1/SOS2/CCL2/PTGS2/PRNP/PRDX1/NPC1/PNP/NACA/MEF2A/ITGB1/HMOX1/HK1/GLUL/FGF1/EIF2S1/RCAN1/BMP6/ANK3/SERPINA3	27
DOID:2994	germ cell cancer	26/314	410/8007	0.010248	0.0717871	0.055289	RTN4/NDRG1/ACTR3/IL1RL1/GPRC5A/WRN/SDC1/CCL20/S100A2/RPL7A/RELA/PXN/PTK2/PTGS2/PLAUR/SERPINE1/PA2G4/NCL/MAP3K4/TM4SF1/ITGB1/IL6ST/TNC/HSPA9/AXL/BIRC2	26
DOID:6432	pulmonary hypertension	8/314	77/8007	0.0102498	0.0717871	0.055289	GREM1/VEGFA/PTGS2/INHBA/TNC/HMOX1/FGF2/BMP2	8
DOID:3454	brain infarction	7/314	62/8007	0.0103155	0.0717871	0.055289	THBD/TGFB1/CCL2/RELA/SERPINE2/NR3C1/FGF2	7
DOID:2237	hepatitis	27/314	431/8007	0.0104491	0.0719827	0.0554397	FNDC3B/GOLM1/AGO2/PHGDH/PSME3/G3BP1/EIF3A/VEGFA/THBS1/TGFB1/SFPQ/SDC1/CCL20/CCL2/RELA/PTGS2/PTBP1/PLAUR/ENPP1/NPM1/MMP3/ITGA2/HMOX1/B4GALT1/FGF2/CD58/JAG1	27
DOID:1091	tooth disease	13/314	162/8007	0.0110394	0.0752888	0.057986	VEGFA/TGFB1/CCL20/CCL2/PTGS2/SERPINE1/TNFRSF11B/MSN/MMP3/IL11/FGF2/CEBPB/CD44	13
DOID:680	tauopathy	27/314	434/8007	0.0113873	0.0768676	0.0592019	HECTD2/RTN4/DDIT4/GOLM1/UBQLN1/HSPB8/VEGFA/TGFB1/SOS2/CCL2/PTGS2/PRNP/PRDX1/NPC1/PNP/NACA/MEF2A/ITGB1/HMOX1/HK1/GLUL/FGF1/EIF2S1/RCAN1/BMP6/ANK3/SERPINA3	27
DOID:7693	abdominal aortic aneurysm	6/314	49/8007	0.0117152	0.0768676	0.0592019	XYLT1/TGFBR1/PTGS2/PRDX1/TNFRSF11B/CD44	6
DOID:9952	acute lymphocytic leukemia	6/314	49/8007	0.0117152	0.0768676	0.0592019	TGFB1/TAC1/CCL2/SERPINE1/AFF1/ASNS	6
DOID:4905	pancreatic carcinoma	17/314	237/8007	0.0117217	0.0768676	0.0592019	NDRG1/AKAP12/WRN/EZR/VEGFA/THBS1/TGFB1/PTK2/PTGS2/PNP/NGF/LIF/HMGA1/FLNA/EPAS1/CTNNA1/RHOC	17
DOID:2621	autonomic nervous system neoplasm	24/314	375/8007	0.0120644	0.0776216	0.0597827	NCOA7/NDRG1/SPRY2/STC2/BTG2/VEGFA/TAC1/CCL2/PTK2/PTGS2/PRNP/LIF/ITGB1/ITGA2/INHBA/HSPA9/HMOX1/HMGA1/FLT1/FHL2/FGF2/EPAS1/CD44/ATP1B1	24
DOID:769	neuroblastoma	24/314	375/8007	0.0120644	0.0776216	0.0597827	NCOA7/NDRG1/SPRY2/STC2/BTG2/VEGFA/TAC1/CCL2/PTK2/PTGS2/PRNP/LIF/ITGB1/ITGA2/INHBA/HSPA9/HMOX1/HMGA1/FLT1/FHL2/FGF2/EPAS1/CD44/ATP1B1	24
DOID:6132	bronchitis	3/314	13/8007	0.0127481	0.081254	0.0625803	VEGFA/THBD/TGFB1	3
DOID:8469	influenza	10/314	113/8007	0.0130108	0.0821607	0.0632786	TXN/TGFB1/CCL2/RPS6KA3/RELA/SERPINE1/NCL/IPO5/KPNA1/ATP1B1	10
DOID:381	arthropathy	9/314	97/8007	0.0135455	0.0842323	0.0648741	ANKH/VEGFA/CCL2/PSMD7/TNFRSF11B/MMP3/COL6A1/COL2A1/BMP2	9
DOID:557	kidney disease	28/314	461/8007	0.0135859	0.0842323	0.0648741	RTN4/GREM1/AKAP12/IL1RL1/VEGFA/THBS1/TGFB1/CCL2/RELA/PTK2/PTGS2/PRNP/PLAUR/ENPP1/SERPINE1/TNFRSF11B/MYH9/ITGB1/IL6ST/HMOX1/NR3C1/GOT1/FLT1/DLG1/CD55/CTSL/BMP2/AXL	28
DOID:0050700	cardiomyopathy	12/314	149/8007	0.0139513	0.0857185	0.0660187	TNFRSF12A/VCL/TXN/TGFB1/CCL2/PTPN11/SERPINE1/TNFRSF11B/NPR2/MMP3/TNC/DSG2	12
DOID:12689	acoustic neuroma	3/314	14/8007	0.0157613	0.0951256	0.0732639	TGFB1/RAC1/CD44	3
DOID:4231	histiocytoma	3/314	14/8007	0.0157613	0.0951256	0.0732639	WRN/EZR/HBEGF	3
DOID:1936	atherosclerosis	22/314	344/8007	0.0160197	0.0958369	0.0738117	RTN4/TNFRSF12A/XBP1/VEGFA/TXN/THBD/TGFB1/ST8SIA1/CCL2/PTGS2/PLAUR/PAPPA/SERPINE1/TNFRSF11B/NGF/MMP3/ITGA2/IL6ST/TNC/HMOX1/HAS2/HBEGF	22
DOID:3324	mood disorder	14/314	189/8007	0.016414	0.0970398	0.0747382	RTN4/ZNF365/PDLIM5/NAPG/XBP1/ST3GAL1/CCL2/PRNP/PDE4B/ITGB1/ITGA2/NR3C1/ANK3/AMD1	14
DOID:2348	arteriosclerotic cardiovascular disease	22/314	345/8007	0.0165142	0.0970398	0.0747382	RTN4/TNFRSF12A/XBP1/VEGFA/TXN/THBD/TGFB1/ST8SIA1/CCL2/PTGS2/PLAUR/PAPPA/SERPINE1/TNFRSF11B/NGF/MMP3/ITGA2/IL6ST/TNC/HMOX1/HAS2/HBEGF	22
DOID:0060036	intrinsic cardiomyopathy	11/314	135/8007	0.0167899	0.0970398	0.0747382	TNFRSF12A/VCL/TGFB1/CCL2/PTPN11/SERPINE1/TNFRSF11B/NPR2/MMP3/TNC/DSG2	11
DOID:0080014	chromosomal disease	11/314	135/8007	0.0167899	0.0970398	0.0747382	ADAM12/UBE3A/THBS1/CCL2/PAPPA/PRDX1/NACA/INHBA/FGFR1/RCAN1/ACVR1	11
DOID:0002116	pterygium	4/314	26/8007	0.0175335	0.0980151	0.0754893	VEGFA/TGFB1/PTGS2/PLAUR	4
DOID:10139	conjunctival degeneration	4/314	26/8007	0.0175335	0.0980151	0.0754893	VEGFA/TGFB1/PTGS2/PLAUR	4
DOID:10526	conjunctival pterygium	4/314	26/8007	0.0175335	0.0980151	0.0754893	VEGFA/TGFB1/PTGS2/PLAUR	4
DOID:3192	neurilemmoma	4/314	26/8007	0.0175335	0.0980151	0.0754893	TGFB1/RAC1/CD44/BMP2	4
DOID:3948	adrenocortical carcinoma	3/314	15/8007	0.0191399	0.106125	0.0817357	ERCC1/HBEGF/BMP2	3
DOID:10159	osteonecrosis	4/314	27/8007	0.0199637	0.1098	0.084566	VEGFA/SERPINE1/BMP6/ANXA5	4
DOID:4195	hyperglycemia	11/314	139/8007	0.0204362	0.1115	0.0858752	FSTL3/TGFB1/RELA/PTGS2/ENPP1/PCK2/SERPINE1/KCNMA1/HMOX1/GOT1/CTSL	11
DOID:5157	benign pleural mesothelioma	5/314	41/8007	0.0211677	0.11327	0.0872384	PEA15/VEGFA/RELA/PLAUR/TM4SF1	5
DOID:8432	polycythemia	5/314	41/8007	0.0211677	0.11327	0.0872384	SOCS2/VEGFA/TNFRSF11B/IL11/EIF2S1	5
DOID:1205	hypersensitivity reaction type I disease	10/314	122/8007	0.0212589	0.11327	0.0872384	SOCS2/WRN/TPT1/TGFB1/CCL2/PTPN11/NPM1/NR3C1/FGFR1/ACVR1	10
DOID:234	colon adenocarcinoma	4/314	28/8007	0.0225914	0.117359	0.0903873	PTP4A1/PTGS2/PMP22/FLT1	4
DOID:2349	arteriosclerosis	22/314	356/8007	0.0227867	0.117359	0.0903873	RTN4/TNFRSF12A/XBP1/VEGFA/TXN/THBD/TGFB1/ST8SIA1/CCL2/PTGS2/PLAUR/PAPPA/SERPINE1/TNFRSF11B/NGF/MMP3/ITGA2/IL6ST/TNC/HMOX1/HAS2/HBEGF	22
DOID:11729	Lyme disease	3/314	16/8007	0.0228867	0.117359	0.0903873	TGFB1/CCL2/PTGS2	3
DOID:2526	prostate adenocarcinoma	3/314	16/8007	0.0228867	0.117359	0.0903873	XBP1/RELA/ITGB1	3
DOID:3319	lymphangioleiomyomatosis	3/314	16/8007	0.0228867	0.117359	0.0903873	PLAUR/SERPINE1/CD44	3
DOID:11077	brucellosis	5/314	42/8007	0.023282	0.118495	0.0912626	VEGFA/THBD/TGFB1/SERPINE1/TNFRSF11B	5
DOID:2462	retinal vascular disease	6/314	58/8007	0.0253345	0.125521	0.096674	VEGFA/CCL2/SERPINE1/ITGA2/TNC/FGF2	6
DOID:8947	diabetic retinopathy	6/314	58/8007	0.0253345	0.125521	0.096674	VEGFA/CCL2/SERPINE1/ITGA2/TNC/FGF2	6
DOID:4961	bone marrow disease	5/314	43/8007	0.0255282	0.125521	0.096674	SOCS2/VEGFA/TNFRSF11B/IL11/EIF2S1	5
DOID:11934	head and neck cancer	16/314	239/8007	0.0255516	0.125521	0.096674	DDIT4/VEGFA/TGFB1/RPS6KA3/RELA/RAC1/PTGS2/MMP3/ITGB1/IL6ST/ERCC1/EPAS1/HBEGF/CD44/BIRC2/JAG1	16
DOID:3969	papillary thyroid carcinoma	9/314	108/8007	0.0255828	0.125521	0.096674	VEGFA/TXN/CCL2/PTGS2/PRDX1/NACA/MT1G/KRT17/CEBPB	9
DOID:10762	portal hypertension	3/314	17/8007	0.027002	0.131538	0.101308	TGFB1/SERPINE1/HMOX1	3
DOID:10603	glucose intolerance	5/314	44/8007	0.0279087	0.134991	0.103967	FSTL3/ENPP1/HMOX1/GOT1/CTSL	5
DOID:12930	dilated cardiomyopathy	8/314	93/8007	0.0290772	0.139653	0.107558	TNFRSF12A/TGFB1/SERPINE1/TNFRSF11B/NPR2/MMP3/TNC/DSG2	8
DOID:4007	bladder carcinoma	6/314	60/8007	0.0293803	0.140121	0.107919	ANGPTL4/VEGFA/TGFB1/PTGS2/PLAUR/TNFRSF11B	6
DOID:0080008	ischemic bone disease	5/314	45/8007	0.0304256	0.143463	0.110493	VEGFA/SERPINE1/MMP3/BMP6/ANXA5	5
DOID:9455	lipid storage disease	10/314	130/8007	0.031329	0.143463	0.110493	PNPLA2/XBP1/VEGFA/TGFB1/SERPINE1/TNFRSF11B/NPC1/HMOX1/FLT1/EIF2S1	10
DOID:200	giant cell tumor	3/314	18/8007	0.0314845	0.143463	0.110493	PTGS2/COL6A3/CEBPB	3
DOID:4248	coronary stenosis	3/314	18/8007	0.0314845	0.143463	0.110493	CCL2/SERPINE1/MMP3	3
DOID:660	adrenal cortex cancer	3/314	18/8007	0.0314845	0.143463	0.110493	ERCC1/HBEGF/BMP2	3
DOID:14250	Down syndrome	6/314	61/8007	0.0315535	0.143463	0.110493	THBS1/CCL2/PRDX1/NACA/RCAN1/ACVR1	6
DOID:8618	oral cavity cancer	6/314	61/8007	0.0315535	0.143463	0.110493	CTNNAL1/EZR/RELA/PTGS2/NGF/FGF2	6
DOID:127	leiomyoma	8/314	95/8007	0.0324753	0.146677	0.112967	WNT5B/SLC7A5/VEGFA/TGFB1/SLC3A2/FGF2/FGF1/CEBPB	8
DOID:10124	corneal disease	6/314	62/8007	0.033829	0.151785	0.116902	VEGFA/TGFB1/S100A2/PTGS2/PLAUR/ITGB1	6
DOID:11476	osteoporosis	8/314	96/8007	0.034272	0.152768	0.117659	ANKH/DCAF13/PDLIM4/THBS1/TGFB1/TNFRSF11B/CD44/BMP2	8
DOID:3247	rhabdomyosarcoma	7/314	79/8007	0.0347484	0.153629	0.118322	ACKR3/EZR/VEGFA/TGFB1/PTPN11/FGFR1/CAPN2	7
DOID:3082	interstitial lung disease	12/314	170/8007	0.0349158	0.153629	0.118322	GREM1/METAP2/VEGFA/TGFB1/SDC1/CCL2/PTGS2/MMP3/IL11/IL6ST/HMOX1/FLT1	12
DOID:767	muscular atrophy	5/314	47/8007	0.0358761	0.155976	0.120129	NOLC1/UBA1/TGFB1/KDSR/CBLB	5
DOID:0080011	bone resorption disease	8/314	97/8007	0.0361351	0.155976	0.120129	ANKH/DCAF13/PDLIM4/THBS1/TGFB1/TNFRSF11B/CD44/BMP2	8
DOID:1380	endometrial cancer	8/314	97/8007	0.0361351	0.155976	0.120129	NDRG1/SDC1/PTGS2/PLAUR/ITGB1/INHBA/EPAS1/BIRC2	8
DOID:363	uterine cancer	8/314	98/8007	0.0380654	0.163274	0.125751	NDRG1/SDC1/PTGS2/PLAUR/ITGB1/INHBA/EPAS1/BIRC2	8
DOID:1483	gingival disease	4/314	33/8007	0.0387923	0.164325	0.12656	VEGFA/TGFB1/MMP3/IL11	4
DOID:3443	mammary Paget's disease	4/314	33/8007	0.0387923	0.164325	0.12656	RELA/PTK2/TNFRSF11B/FGF2	4
DOID:229	female reproductive system disease	13/314	193/8007	0.0399232	0.168072	0.129445	FSTL3/VEGFA/CCL2/RELA/PTGS2/TNFRSF11B/MMP3/LIF/IL11/TNC/FLT1/AXL/ACTN1	13
DOID:1883	hepatitis C	15/314	233/8007	0.0403391	0.168781	0.129992	AGO2/PSME3/G3BP1/EIF3A/VEGFA/THBS1/TGFB1/SDC1/CCL2/PTGS2/PTBP1/ENPP1/ITGA2/HMOX1/FGF2	15
DOID:1168	familial hyperlipidemia	7/314	82/8007	0.0413201	0.171685	0.132229	PNPLA2/CCL2/PLAUR/PAPPA/SERPINE1/MMP3/CD55	7
DOID:13406	pulmonary sarcoidosis	3/314	20/8007	0.0415368	0.171685	0.132229	GREM1/VEGFA/FLT1	3
DOID:3328	temporal lobe epilepsy	5/314	49/8007	0.0418921	0.172056	0.132514	RTN4/FAM3C/PTGS2/PRNP/EIF2S1	5
DOID:2742	auditory system disease	8/314	100/8007	0.0421309	0.172056	0.132514	VEGFA/TXN/TGFB1/SERPINE1/MYH9/COL2A1/BMP2/ACTG1	8
DOID:3312	bipolar disorder	11/314	156/8007	0.0426081	0.17214	0.132579	RTN4/ZNF365/PDLIM5/NAPG/XBP1/ST3GAL1/CCL2/PRNP/NR3C1/ANK3/AMD1	11
DOID:4251	conjunctival disease	4/314	34/8007	0.0426564	0.17214	0.132579	VEGFA/TGFB1/PTGS2/PLAUR	4
DOID:1542	head and neck carcinoma	15/314	235/8007	0.0429551	0.172326	0.132722	DDIT4/VEGFA/TGFB1/RPS6KA3/RELA/RAC1/PTGS2/MMP3/ITGB1/IL6ST/ERCC1/EPAS1/HBEGF/CD44/BIRC2	15
DOID:4043	skeletal muscle cancer	7/314	83/8007	0.0436784	0.174203	0.134168	ACKR3/EZR/VEGFA/TGFB1/PTPN11/FGFR1/CAPN2	7
DOID:75	lymphatic system disease	8/314	101/8007	0.0442677	0.175526	0.135187	ITPKC/VEGFA/TGFB1/CCL2/NPC1/MMP3/ITPR3/FLT1	8
DOID:0050624	gastrointestinal system benign neoplasm	5/314	50/8007	0.0451149	0.177852	0.136978	NDRG1/VEGFA/PTGS2/PRDX1/CD44	5
DOID:11335	sarcoidosis	7/314	84/8007	0.046122	0.179437	0.138199	GREM1/VEGFA/TGFB1/CCL2/PTGS2/TNC/FLT1	7
DOID:1272	telangiectasis	4/314	35/8007	0.0467296	0.179437	0.138199	FERMT1/VEGFA/RPS6KA3/PPP1CC	4
DOID:3683	lung benign neoplasm	4/314	35/8007	0.0467296	0.179437	0.138199	ACKR3/SERPINE1/ITGB1/ITGA2	4
DOID:13133	HELLP syndrome	3/314	21/8007	0.0470957	0.179437	0.138199	ADAM12/THBD/SERPINE1	3
DOID:3953	adrenal gland cancer	3/314	21/8007	0.0470957	0.179437	0.138199	ERCC1/HBEGF/BMP2	3
DOID:4254	osteosclerosis	3/314	21/8007	0.0470957	0.179437	0.138199	TNFRSF11B/IL11/BMP6	3
DOID:4079	heart valve disease	5/314	51/8007	0.0484819	0.183692	0.141476	VEGFA/PTPN11/TNFRSF11B/FLNA/BMP2	5
DOID:9884	muscular dystrophy	8/314	103/8007	0.0487526	0.183698	0.14148	PDLIM3/VEGFA/HNRNPA1/NR3C1/COL6A3/COL6A2/COL6A1/CAPN2	8
DOID:15	reproductive system disease	22/314	386/8007	0.0492838	0.184679	0.142236	FSTL3/VEGFA/TGFB1/CCL2/RELA/PTGS2/SERPINE1/TNFRSF11B/MMP3/LIF/ITGB1/ITGA5/INHBA/IL11/IL6ST/TNC/HRH1/FLT1/ERCC1/CD44/AXL/ACTN1	22
DOID:10286	prostate carcinoma	9/314	122/8007	0.0499171	0.18603	0.143276	XBP1/VEGFA/RELA/PTK2/PTGS2/ITGB1/FGF1/ERCC1/SERPINA3	9
Disease Ontology (DO) terms of RegC
ID	Description	GeneRatio	BgRatio	pvalue	p.adjust	qvalue	geneID	Count
DOID:201	connective tissue cancer	18/146	370/8007	0.000126718	0.0339656	0.032899	RAPH1/IMP3/GNL3/NCOA3/VCP/TOP1/SNAI1/CCL5/PLAGL1/PCBP1/MYC/GSTM3/FGFR2/FAU/GADD45A/CTNNB1/ATM/ASS1	18
DOID:3347	osteosarcoma	13/146	215/8007	0.000142713	0.0339656	0.032899	RAPH1/IMP3/GNL3/VCP/TOP1/CCL5/GSTM3/FGFR2/FAU/GADD45A/CTNNB1/ATM/ASS1	13
DOID:184	bone cancer	13/146	243/8007	0.000472752	0.07501	0.0726545	RAPH1/IMP3/GNL3/VCP/TOP1/CCL5/GSTM3/FGFR2/FAU/GADD45A/CTNNB1/ATM/ASS1	13
DOID:0060100	musculoskeletal system cancer	18/146	439/8007	0.00100002	0.119002	0.115265	RAPH1/IMP3/GNL3/NCOA3/VCP/TOP1/SNAI1/CCL5/PLAGL1/PCBP1/MYC/GSTM3/FGFR2/FAU/GADD45A/CTNNB1/ATM/ASS1	18
DOID:0060122	integumentary system cancer	7/146	98/8007	0.00201266	0.159671	0.154657	KLF4/CCL5/PLAGL1/MYC/MMP10/FGFR2/CTNNB1	7
DOID:4159	skin cancer	7/146	98/8007	0.00201266	0.159671	0.154657	KLF4/CCL5/PLAGL1/MYC/MMP10/FGFR2/CTNNB1	7
DOID:1115	sarcoma	10/146	193/8007	0.00271348	0.184517	0.178722	MALAT1/NCOA3/VIM/SNAI1/MYC/HDGF/FGFR2/FAU/GADD45A/CTNNB1	10
DOID:3459	breast carcinoma	15/146	383/8007	0.00411438	0.22907	0.221877	IMP3/VIM/VCP/SLC16A1/RHEB/ODC1/YBX1/NKX3-1/MYC/FGFR2/GADD45A/CTNNB1/COMT/ATM/RHOA	15
DOID:349	systemic mastocytosis	4/146	38/8007	0.00483873	0.22907	0.221877	KLF4/CCL5/MYC/ATP2A2	4
DOID:423	myopathy	15/146	398/8007	0.00585272	0.22907	0.221877	DNAJC19/TMEM70/SYNCRIP/ABCC9/RAB7A/CNBP/VCP/TFAM/SGCD/DNAJA1/COMT/COL9A3/CD47/CAST/ATP2A2	15
DOID:66	muscle tissue disease	15/146	398/8007	0.00585272	0.22907	0.221877	DNAJC19/TMEM70/SYNCRIP/ABCC9/RAB7A/CNBP/VCP/TFAM/SGCD/DNAJA1/COMT/COL9A3/CD47/CAST/ATP2A2	15
DOID:643	progressive multifocal leukoencephalopathy	5/146	64/8007	0.00605245	0.22907	0.221877	USP7/SP100/MYC/CSNK1A1/CREBBP	5
DOID:5683	hereditary breast ovarian cancer	10/146	222/8007	0.00726382	0.22907	0.221877	LMO4/SMC1A/NCOA3/TOP1/MYC/FGFR2/GADD45A/CREBBP/COMT/ATM	10
DOID:0080000	muscular disease	15/146	408/8007	0.00731203	0.22907	0.221877	DNAJC19/TMEM70/SYNCRIP/ABCC9/RAB7A/CNBP/VCP/TFAM/SGCD/DNAJA1/COMT/COL9A3/CD47/CAST/ATP2A2	15
DOID:0050736	autosomal dominant disease	15/146	409/8007	0.00747275	0.22907	0.221877	TMEM70/PPP1R15A/LMO4/SMC1A/NCOA3/TOP1/SGCD/RHEB/MYC/FGFR2/GADD45A/CREBBP/CP/COMT/ATM	15
DOID:10892	hypospadias	3/146	23/8007	0.00805018	0.22907	0.221877	TMEM70/WTAP/FGFR2	3
DOID:350	mastocytosis	4/146	44/8007	0.00818107	0.22907	0.221877	KLF4/CCL5/MYC/ATP2A2	4
DOID:2893	cervix carcinoma	6/146	104/8007	0.0116556	0.305175	0.295592	IFITM1/USP7/SNAI1/MYC/CHI3L1/ATP2A2	6
DOID:4362	cervical cancer	6/146	105/8007	0.0121814	0.305175	0.295592	IFITM1/USP7/SNAI1/MYC/CHI3L1/ATP2A2	6
DOID:4798	aggressive systemic mastocytosis	3/146	29/8007	0.0153417	0.365132	0.353666	KLF4/CCL5/ATP2A2	3
DOID:4610	intestinal benign neoplasm	3/146	31/8007	0.0183815	0.397709	0.38522	KLF4/LOX/HNRNPK	3
DOID:8029	sporadic breast cancer	3/146	31/8007	0.0183815	0.397709	0.38522	ODC1/GADD45A/COMT	3
DOID:10155	intestinal cancer	11/146	300/8007	0.020979	0.413771	0.400778	CITED2/VIM/SNAI1/SLC16A1/MYC/MAT2A/CTNNB1/CHI3L1/ATP2A2/ATM/RHOA	11
DOID:0060121	integumentary system benign neoplasm	3/146	33/8007	0.0217317	0.413771	0.400778	FGFR2/CTNNB1/CDKN1C	3
DOID:3165	skin benign neoplasm	3/146	33/8007	0.0217317	0.413771	0.400778	FGFR2/CTNNB1/CDKN1C	3
DOID:3620	central nervous system cancer	6/146	124/8007	0.0255801	0.468312	0.453606	YWHAE/MYC/MT2A/MT1A/GADD45A/ATM	6
DOID:255	hemangioma	3/146	37/8007	0.0293657	0.517706	0.501449	PLAGL1/CTNNB1/CDKN1C	3
DOID:2218	blood platelet disease	5/146	96/8007	0.030633	0.52076	0.504407	CYCS/CCL5/CTNNB1/CP/CDKN1C	5
DOID:5166	endometrial stromal tumor	2/146	16/8007	0.0335237	0.55025	0.532971	MALAT1/CTNNB1	2
DOID:1588	thrombocytopenia	4/146	68/8007	0.0351691	0.554938	0.537512	CYCS/CCL5/CP/CDKN1C	4
DOID:5672	large intestine cancer	10/146	288/8007	0.0374587	0.554938	0.537512	CITED2/SNAI1/SLC16A1/MYC/MAT2A/CTNNB1/CHI3L1/ATP2A2/ATM/RHOA	10
DOID:1273	respiratory syncytial virus infectious disease	2/146	17/8007	0.0375471	0.554938	0.537512	TNFRSF10D/CCL5	2
DOID:3068	glioblastoma multiforme	4/146	70/8007	0.0385205	0.554938	0.537512	MYC/CDKN1C/ATM/RHOA	4
DOID:5520	head and neck squamous cell carcinoma	7/146	174/8007	0.0396384	0.554938	0.537512	SERTAD1/KLF4/SNAI1/MYC/CTNNB1/CHI3L1/ATP2A2	7
DOID:302	substance abuse	2/146	18/8007	0.041745	0.567731	0.549903	CTNNB1/COMT	2
DOID:3744	cervical squamous cell carcinoma	4/146	73/8007	0.0438796	0.580186	0.561967	IFITM1/SNAI1/MYC/ATP2A2	4
DOID:0080008	ischemic bone disease	3/146	45/8007	0.0483126	0.583722	0.565392	CTNNB1/CREBBP/COMT	3
DOID:0060085	organ system benign neoplasm	9/146	262/8007	0.049864	0.583722	0.565392	KLF4/RHEB/MMP10/LOX/HNRNPK/FGFR2/CTNNB1/COMT/CDKN1C	9
