# Supplementary material for: Identification of cellular heterogeneity and immunogenicity of chondrocytes via single-cell RNA sequencing technique in human osteoarthritis
Source: Front Pharmacol. 2022 Sep 29;13:1004766. doi: 10.3389/fphar.2022.1004766 (PMC9562112; doi:10.3389/fphar.2022.1004766)
Supplement: Supplementary file 3 [file Table4.XLSX]

## Sheet: Sheet1
Table-S4: The detailed results of CellphoneDB
P value of CellphoneDB
id_cp_interaction	interacting_pair	partner_a	partner_b	gene_a	gene_b	secreted	receptor_a	receptor_b	annotation_strategy	is_integrin	CPC|CPC	CPC|EC	CPC|FC	CPC|HTC	CPC|HomC	CPC|ProC	CPC|RegC	CPC|preHTC	EC|CPC	EC|EC	EC|FC	EC|HTC	EC|HomC	EC|ProC	EC|RegC	EC|preHTC	FC|CPC	FC|EC	FC|FC	FC|HTC	FC|HomC	FC|ProC	FC|RegC	FC|preHTC	HTC|CPC	HTC|EC	HTC|FC	HTC|HTC	HTC|HomC	HTC|ProC	HTC|RegC	HTC|preHTC	HomC|CPC	HomC|EC	HomC|FC	HomC|HTC	HomC|HomC	HomC|ProC	HomC|RegC
CPI-SS028784FC6	HLA-DPA1_TNFSF9	simple:HLADPA1	simple:P41273	HLA-DPA1	TNFSF9	TRUE	TRUE	FALSE	InnateDB-All	FALSE	1	1	1	1	1	1	1	1	1	1	1	1	1	1	1	1	1	1	1	1	1	1	1	1	1	1	1	1	1	1	1	1	1	1	1	1	1	1	1
CPI-SS00A8596B5	PVR_TNFSF9	simple:P15151	simple:P41273	PVR	TNFSF9	TRUE	TRUE	FALSE	InnateDB-All	FALSE	1	1	1	1	1	1	1	1	1	1	1	1	1	1	1	1	1	1	1	1	1	1	1	1	1	1	1	1	1	1	1	1	1	1	1	1	1	1	1
CPI-SS072B19293	HLA-DPA1_GAL	simple:HLADPA1	simple:P22466	HLA-DPA1	GAL	TRUE	TRUE	FALSE	InnateDB-All	FALSE	1	1	1	1	1	1	1	1	1	1	1	1	1	1	1	1	1	1	1	1	1	1	1	1	1	1	1	1	1	1	1	1	1	1	1	1	1	1	1
CPI-SS0F8ABC300	GALR2_GAL	simple:O43603	simple:P22466	GALR2	GAL	TRUE	TRUE	FALSE	guidetopharmacology.org	FALSE	1	1	1	1	1	1	1	1	1	1	1	1	1	1	1	1	1	1	1	1	1	1	1	1	1	1	1	1	1	1	1	1	1	1	1	1	1	1	1
CPI-SS0B84DAE3D	PVR_CD96	simple:P15151	simple:P40200	PVR	CD96	TRUE	TRUE	TRUE	curated	FALSE	1	1	1	1	1	1	1	1	1	1	1	1	1	1	1	1	1	1	1	1	1	1	1	1	1	1	1	1	1	1	1	1	1	1	1	1	1	1	1
CPI-SS0A8627ED6	PVR_CD226	simple:P15151	simple:Q15762	PVR	CD226	TRUE	TRUE	TRUE	curated	FALSE	1	1	1	1	1	1	1	1	1	1	1	1	1	1	1	1	1	1	1	1	1	1	1	1	1	1	1	1	1	1	1	1	1	1	1	1	1	1	1
CPI-SS00561BBD7	PVR_TIGIT	simple:P15151	simple:Q495A1	PVR	TIGIT	TRUE	TRUE	FALSE	curated	FALSE	1	1	1	1	1	1	1	1	1	1	1	1	1	1	1	1	1	1	1	1	1	1	1	1	1	1	1	1	1	1	1	1	1	1	1	1	1	1	1
CPI-SS09C06644C	CADM3_CADM1	simple:Q8N126	simple:Q9BY67	CADM3	CADM1	FALSE	FALSE	FALSE	curated	FALSE	1	1	1	1	1	1	1	1	1	1	1	1	1	1	1	1	1	1	1	1	1	1	1	1	1	1	1	1	1	1	1	1	1	1	1	1	1	1	1
CPI-SS0889E281D	CADM1_CADM1	simple:Q9BY67	simple:Q9BY67	CADM1	CADM1	FALSE	FALSE	FALSE	curated	FALSE	0	1	0	1	0	1	1	0	1	1	1	1	1	1	1	1	0	1	0	1	0	1	1	0	1	1	1	1	1	1	1	1	0	1	0	1	0.2	1	1
CPI-SS0C9696AAA	CRTAM_CADM1	simple:O95727	simple:Q9BY67	CRTAM	CADM1	FALSE	FALSE	FALSE	curated	FALSE	1	1	1	1	1	1	1	1	1	1	1	1	1	1	1	1	1	1	1	1	1	1	1	1	1	1	1	1	1	1	1	1	1	1	1	1	1	1	1
CPI-SS02D18D12B	CADM3_CADM4	simple:Q8N126	simple:Q8NFZ8	CADM3	CADM4	FALSE	FALSE	FALSE	curated	FALSE	1	1	1	1	1	1	1	1	1	1	1	1	1	1	1	1	1	1	1	1	1	1	1	1	1	1	1	1	1	1	1	1	1	1	1	1	1	1	1
CPI-SS0B3829651	CADM3_EPB41L1	simple:Q8N126	simple:Q9H4G0	CADM3	EPB41L1	FALSE	FALSE	FALSE	curated	FALSE	1	1	1	1	1	1	1	1	1	1	1	1	1	1	1	1	1	1	1	1	1	1	1	1	1	1	1	1	1	1	1	1	1	1	1	1	1	1	1
CPI-SC01C699B73	COL6A6_a10b1 complex	simple:A6NMZ7	complex:a10b1 complex	COL6A6		TRUE	FALSE	FALSE	curated	TRUE	1	1	1	1	1	1	1	1	1	1	1	1	1	1	1	1	1	1	1	1	1	1	1	1	1	1	1	1	1	1	1	1	1	1	1	1	1	1	1
CPI-SC00A0B0892	COL6A5_a10b1 complex	simple:A8TX70	complex:a10b1 complex	COL6A5		TRUE	FALSE	FALSE	curated	TRUE	1	1	1	1	1	1	1	1	1	1	1	1	1	1	1	1	1	1	1	1	1	1	1	1	1	1	1	1	1	1	1	1	1	1	1	1	1	1	1
CPI-SC07ECBFCA7	COL1A1_a10b1 complex	simple:P02452	complex:a10b1 complex	COL1A1		TRUE	FALSE	FALSE	curated	TRUE	0	0	0	0	0	0	0	0	1	1	1	0.44	0.92	1	1	1	0	0	0	0	0	0	0	0	1	1	1	0.82	0.97	1	1	1	0.97	1	1	0.22	0.62	0.98	1
CPI-SC0DA298BEC	COL2A1_a10b1 complex	simple:P02458	complex:a10b1 complex	COL2A1		TRUE	FALSE	FALSE	curated	TRUE	0	0	0.01	0	0	0	0	0	0.95	0.98	1	0.06	0.41	0.96	1	0.97	1	1	1	0.97	1	1	1	1	0.85	0.9	1	0.16	0.38	0.8	0.97	0.85	0.48	0.52	1	0.02	0.07	0.4	0.79
CPI-SC067433F6B	COL3A1_a10b1 complex	simple:P02461	complex:a10b1 complex	COL3A1		TRUE	FALSE	FALSE	curated	TRUE	0	0	0.18	0	0	0	0	0	1	1	1	1	1	1	1	1	0	0	0	0	0	0	0	0	1	1	1	1	1	1	1	1	0.81	0.81	1	0.17	0.36	0.74	0.97
CPI-SC0B6F1A278	COL4A1_a10b1 complex	simple:P02462	complex:a10b1 complex	COL4A1		TRUE	FALSE	FALSE	curated	TRUE	0.77	0.88	1	0	0.04	0.67	1	0.71	1	1	1	1	1	1	1	1	0	0	0	0	0	0	0	0	1	1	1	1	1	1	1	1	1	1	1	1	1	1	1
CPI-SC0D19BAF15	FN1_a10b1 complex	simple:P02751	complex:a10b1 complex	FN1		TRUE	FALSE	FALSE	curated	TRUE	0.88	0.9	1	0.12	0.42	0.84	0.95	0.87	1	1	1	0.82	1	1	1	1	1	1	1	1	1	1	1	1	0.09	0.03	1	0	0	0.02	0.19	0.03	1	1	1	0.99	1	1	1
CPI-SC0F516B854	COL5A2_a10b1 complex	simple:P05997	complex:a10b1 complex	COL5A2		TRUE	FALSE	FALSE	curated	TRUE	0.16	0.09	1	0	0	0.05	0.37	0.12	1	1	1	0.03	0.51	1	1	1	0	0	0.75	0	0	0	0.01	0	0.79	0.86	1	0.02	0.19	0.72	0.96	0.82	0.7	0.83	1	0	0.07	0.56	0.96
CPI-SC011F01833	COL1A2_a10b1 complex	simple:P08123	complex:a10b1 complex	COL1A2		TRUE	FALSE	FALSE	curated	TRUE	0	0	0	0	0	0	0	0	1	1	1	1	1	1	1	1	0	0	0	0	0	0	0	0	1	1	1	1	1	1	1	1	0.88	0.92	1	0.18	0.44	0.86	0.99
CPI-SC0FA79E269	COL4A2_a10b1 complex	simple:P08572	complex:a10b1 complex	COL4A2		TRUE	FALSE	FALSE	curated	TRUE	0.56	0.53	1	0	0	0.26	0.98	0.5	1	1	1	1	1	1	1	1	0	0	0	0	0	0	0	0	1	1	1	1	1	1	1	1	1	1	1	1	1	1	1
CPI-SC04936738A	COL11A1_a10b1 complex	simple:P12107	complex:a10b1 complex	COL11A1		TRUE	FALSE	FALSE	curated	TRUE	0	0	0	0	0	0	0	0	0.97	1	1	0.02	0.21	0.97	1	0.99	1	1	1	1	1	1	1	1	0.01	0	0.94	0	0	0	0.02	0	0.07	0.01	1	0	0	0	0.06
CPI-SC02B111AB0	COL6A1_a10b1 complex	simple:P12109	complex:a10b1 complex	COL6A1		TRUE	FALSE	FALSE	curated	TRUE	0.1	0.07	0.99	0	0	0.03	0.23	0.06	1	1	1	0.03	0.4	0.99	1	0.99	0	0	0.01	0	0	0	0	0	1	1	1	1	1	1	1	1	1	1	1	0.93	1	1	1
CPI-SC0CE851065	COL6A2_a10b1 complex	simple:P12110	complex:a10b1 complex	COL6A2		TRUE	FALSE	FALSE	curated	TRUE	0.24	0.21	1	0	0.01	0.14	0.34	0.2	0.98	1	1	0	0.16	0.97	1	0.97	0	0	0.46	0	0	0	0	0	1	1	1	1	1	1	1	1	1	1	1	0.72	0.98	1	1
CPI-SC07375C073	COL6A3_a10b1 complex	simple:P12111	complex:a10b1 complex	COL6A3		TRUE	FALSE	FALSE	curated	TRUE	0.4	0.37	1	0	0.02	0.26	0.59	0.32	1	1	1	0.05	0.56	1	1	1	0	0	0	0	0	0	0	0	1	1	1	1	1	1	1	1	1	1	1	0.97	1	1	1
CPI-SC0D6C777F2	COL11A2_a10b1 complex	simple:P13942	complex:a10b1 complex	COL11A2		TRUE	FALSE	FALSE	curated	TRUE	0.01	0	0.71	0	0	0	0	0	0	0	0.9	0	0	0	0	0	1	1	1	1	1	1	1	1	0	0	0.32	0	0	0	0	0	0.1	0.05	1	0	0	0.01	0.28
CPI-SC0F74C069F	COL9A1_a10b1 complex	simple:P20849	complex:a10b1 complex	COL9A1		TRUE	FALSE	FALSE	curated	TRUE	0	0	0	0	0	0	0	0	0.51	0.6	1	0	0	0.2	1	0.39	0.9	0.94	1	0.04	0.19	0.84	1	0.93	0.85	0.95	1	0	0.07	0.78	1	0.87	0.24	0.15	1	0	0	0.08	0.74
CPI-SC041DEF0FB	COL5A1_a10b1 complex	simple:P20908	complex:a10b1 complex	COL5A1		TRUE	FALSE	FALSE	curated	TRUE	0.12	0.07	0.99	0	0	0.05	0.31	0.07	1	1	1	0.96	1	1	1	1	0	0	0.15	0	0	0	0	0	1	1	1	0.78	0.98	1	1	1	0.74	0.78	1	0.01	0.1	0.69	0.98
CPI-SC0C907A888	COL8A2_a10b1 complex	simple:P25067	complex:a10b1 complex	COL8A2		TRUE	FALSE	FALSE	curated	TRUE	0.19	0.07	1	0	0	0.01	0.58	0.1	0.89	1	1	0	0.03	0.96	1	0.96	0.59	0.57	1	0	0.01	0.36	0.93	0.49	0.77	0.95	1	0	0.02	0.67	1	0.82	0.84	0.98	1	0	0.06	0.9	1
CPI-SC08B1D5269	COL5A3_a10b1 complex	simple:P25940	complex:a10b1 complex	COL5A3		TRUE	FALSE	FALSE	curated	TRUE	1	1	1	1	1	1	1	1	1	1	1	1	1	1	1	1	0.01	0	0.77	0	0	0	0	0	1	1	1	1	1	1	1	1	1	1	1	1	1	1	1
CPI-SC0F8101D41	COL8A1_a10b1 complex	simple:P27658	complex:a10b1 complex	COL8A1		TRUE	FALSE	FALSE	curated	TRUE	1	1	1	1	1	1	1	1	1	1	1	1	1	1	1	1	0.01	0	0.71	0	0	0	0.04	0	1	1	1	1	1	1	1	1	1	1	1	1	1	1	1
CPI-SC087556B01	COL4A5_a10b1 complex	simple:P29400	complex:a10b1 complex	COL4A5		TRUE	FALSE	FALSE	curated	TRUE	1	1	1	1	1	1	1	1	1	1	1	1	1	1	1	1	1	1	1	1	1	1	1	1	1	1	1	1	1	1	1	1	1	1	1	1	1	1	1
CPI-SC08E75294D	COL15A1_a10b1 complex	simple:P39059	complex:a10b1 complex	COL15A1		TRUE	FALSE	FALSE	curated	TRUE	1	1	1	0.35	0.87	1	1	1	1	1	1	0.01	0.47	1	1	1	0.24	0.17	1	0	0	0.1	0.55	0.2	1	1	1	0.74	0.99	1	1	1	0.98	1	1	0.03	0.4	0.98	1
CPI-SC0017F527E	COL18A1_a10b1 complex	simple:P39060	complex:a10b1 complex	COL18A1		TRUE	FALSE	FALSE	curated	TRUE	0.48	0.49	1	0	0.01	0.17	0.97	0.38	1	1	1	1	1	1	1	1	0	0	0.14	0	0	0	0	0	1	1	1	1	1	1	1	1	1	1	1	1	1	1	1
CPI-SC00C0800EB	COL4A4_a10b1 complex	simple:P53420	complex:a10b1 complex	COL4A4		TRUE	FALSE	FALSE	curated	TRUE	1	1	1	1	1	1	1	1	1	1	1	1	1	1	1	1	1	1	1	1	1	1	1	1	1	1	1	1	1	1	1	1	1	1	1	1	1	1	1
CPI-SC0A3F146C2	COL4A3_a10b1 complex	simple:Q01955	complex:a10b1 complex	COL4A3		TRUE	FALSE	FALSE	curated	TRUE	1	1	1	1	1	1	1	1	1	1	1	1	1	1	1	1	1	1	1	1	1	1	1	1	1	1	1	1	1	1	1	1	1	1	1	1	1	1	1
CPI-SC008F4294F	COL7A1_a10b1 complex	simple:Q02388	complex:a10b1 complex	COL7A1		TRUE	FALSE	FALSE	curated	TRUE	0.41	0.39	0.88	0	0	0.12	0.87	0.3	1	1	1	1	1	1	1	1	1	1	1	1	1	1	1	1	1	1	1	1	1	1	1	1	1	1	1	1	1	1	1
CPI-SC0A199B69E	COL10A1_a10b1 complex	simple:Q03692	complex:a10b1 complex	COL10A1		TRUE	FALSE	FALSE	curated	TRUE	0	0	0	0	0	0	0	0	0.33	0.27	1	0	0	0.07	0.77	0.24	0.75	0.76	1	0.13	0.26	0.69	0.91	0.69	0	0	0	0	0	0	0	0	0.96	0.99	1	0.12	0.5	0.96	1
CPI-SC015980AEB	COL14A1_a10b1 complex	simple:Q05707	complex:a10b1 complex	COL14A1		TRUE	FALSE	FALSE	curated	TRUE	0.76	0.81	1	0.01	0.08	0.57	1	0.67	1	1	1	1	1	1	1	1	0	0	0	0	0	0	0	0	1	1	1	1	1	1	1	1	0.74	0.86	1	0	0.03	0.66	1
CPI-SC0F94B2CF9	COL16A1_a10b1 complex	simple:Q07092	complex:a10b1 complex	COL16A1		TRUE	FALSE	FALSE	curated	TRUE	0.33	0.22	1	0	0	0.12	0.74	0.19	0.34	0.17	1	0	0	0.04	0.95	0.15	0.01	0	1	0	0	0	0.01	0	0.55	0.52	1	0	0.01	0.24	0.97	0.44	0.35	0.15	1	0	0	0.01	0.78
CPI-SC05565E8CE	COL4A6_a10b1 complex	simple:Q14031	complex:a10b1 complex	COL4A6		TRUE	FALSE	FALSE	curated	TRUE	1	1	1	1	1	1	1	1	1	1	1	1	1	1	1	1	1	1	1	1	1	1	1	1	1	1	1	1	1	1	1	1	1	1	1	1	1	1	1
CPI-SC0517A327B	COL9A3_a10b1 complex	simple:Q14050	complex:a10b1 complex	COL9A3		TRUE	FALSE	FALSE	curated	TRUE	0	0	0.41	0	0	0	0	0	0.17	0.01	1	0	0	0	0.51	0.03	1	1	1	0.96	1	1	1	1	0.04	0	1	0	0	0	0.03	0	0.06	0	1	0	0	0.01	0.31
CPI-SC067EE23E1	COL9A2_a10b1 complex	simple:Q14055	complex:a10b1 complex	COL9A2		TRUE	FALSE	FALSE	curated	TRUE	0	0	0.01	0	0	0	0	0	0.4	0.29	1	0	0	0.09	0.96	0.25	1	1	1	0.97	1	1	1	1	0	0	0.99	0	0	0	0	0	0.13	0.07	1	0	0	0.02	0.34
CPI-SC09DFB2ACA	COL19A1_a10b1 complex	simple:Q14993	complex:a10b1 complex	COL19A1		TRUE	FALSE	FALSE	curated	TRUE	0.22	0.11	0.63	0	0	0	0.6	0.1	1	1	1	1	1	1	1	1	1	1	1	1	1	1	1	1	1	1	1	1	1	1	1	1	1	1	1	1	1	1	1
CPI-SC090311934	COL24A1_a10b1 complex	simple:Q17RW2	complex:a10b1 complex	COL24A1		TRUE	FALSE	FALSE	curated	TRUE	1	1	1	1	1	1	1	1	1	1	1	1	1	1	1	1	1	1	1	1	1	1	1	1	1	1	1	1	1	1	1	1	1	1	1	1	1	1	1
CPI-SC0725E3A76	COL13A1_a10b1 complex	simple:Q5TAT6	complex:a10b1 complex	COL13A1		FALSE	FALSE	FALSE	curated	TRUE	0.25	0.02	0.94	0	0	0.01	0.79	0.06	1	1	1	1	1	1	1	1	1	1	1	1	1	1	1	1	1	1	1	1	1	1	1	1	1	1	1	1	1	1	1
CPI-SC0C9CBDD21	COL27A1_a10b1 complex	simple:Q8IZC6	complex:a10b1 complex	COL27A1		TRUE	FALSE	FALSE	curated	TRUE	0.06	0.02	1	0	0	0	0.2	0.01	0.44	0.38	1	0	0	0.12	0.97	0.32	1	1	1	0.32	0.82	0.99	1	1	0.04	0	1	0	0	0	0.06	0	0.25	0.12	1	0	0	0.06	0.68
CPI-SC0BA1D5E00	COL22A1_a10b1 complex	simple:Q8NFW1	complex:a10b1 complex	COL22A1		TRUE	FALSE	FALSE	curated	TRUE	1	1	1	1	1	1	1	1	1	1	1	1	1	1	1	1	1	1	1	1	1	1	1	1	1	1	1	1	1	1	1	1	1	1	1	1	1	1	1
CPI-SC0147A8A42	COL26A1_a10b1 complex	simple:Q96A83	complex:a10b1 complex	COL26A1		TRUE	FALSE	FALSE	curated	TRUE	1	1	1	1	1	1	1	1	1	1	1	1	1	1	1	1	1	1	1	1	1	1	1	1	1	1	1	1	1	1	1	1	1	1	1	1	1	1	1
CPI-SC08938BB1C	COL21A1_a10b1 complex	simple:Q96P44	complex:a10b1 complex	COL21A1		TRUE	FALSE	FALSE	curated	TRUE	1	1	1	1	1	1	1	1	1	1	1	1	1	1	1	1	0	0	0.93	0	0	0	0	0	1	1	1	1	1	1	1	1	1	1	1	1	1	1	1
CPI-SC02131C05A	COL12A1_a10b1 complex	simple:Q99715	complex:a10b1 complex	COL12A1		TRUE	FALSE	FALSE	curated	TRUE	0.23	0.19	1	0	0.01	0.12	0.49	0.17	1	1	1	0.11	0.73	1	1	1	0.14	0.17	1	0	0.01	0.03	0.47	0.13	1	1	1	0.52	0.93	1	1	1	0.15	0.05	1	0	0	0	0.43
CPI-SC06B4C6DD5	COL17A1_a10b1 complex	simple:Q9UMD9	complex:a10b1 complex	COL17A1		TRUE	FALSE	FALSE	curated	TRUE	1	1	1	1	1	1	1	1	1	1	1	1	1	1	1	1	1	1	1	1	1	1	1	1	1	1	1	1	1	1	1	1	1	1	1	1	1	1	1
CPI-SC07E0348EF	COL6A6_a11b1 complex	simple:A6NMZ7	complex:a11b1 complex	COL6A6		TRUE	FALSE	FALSE	curated	TRUE	1	1	1	1	1	1	1	1	1	1	1	1	1	1	1	1	1	1	1	1	1	1	1	1	1	1	1	1	1	1	1	1	1	1	1	1	1	1	1
CPI-SC05CE52A12	COL6A5_a11b1 complex	simple:A8TX70	complex:a11b1 complex	COL6A5		TRUE	FALSE	FALSE	curated	TRUE	1	1	1	1	1	1	1	1	1	1	1	1	1	1	1	1	1	1	1	1	1	1	1	1	1	1	1	1	1	1	1	1	1	1	1	1	1	1	1
CPI-SC0F7E26271	COL1A1_a11b1 complex	simple:P02452	complex:a11b1 complex	COL1A1		TRUE	FALSE	FALSE	curated	TRUE	0	0	0	1	0	0	0	0	0.9	1	1	1	1	1	1	1	0	0	0	1	0	0	0	0	0.97	1	1	1	1	1	1	1	0.56	1	1	1	1	1	1
CPI-SC0CF621D48	COL2A1_a11b1 complex	simple:P02458	complex:a11b1 complex	COL2A1		TRUE	FALSE	FALSE	curated	TRUE	0	0	0	1	0	0	0	0	0.3	0.99	0.97	1	0.94	0.98	0.98	0.82	1	1	1	1	1	1	1	1	0.36	0.94	0.92	1	0.82	0.88	0.92	0.66	0.07	0.6	0.51	1	0.43	0.48	0.55
CPI-SC0A8902C85	COL3A1_a11b1 complex	simple:P02461	complex:a11b1 complex	COL3A1		TRUE	FALSE	FALSE	curated	TRUE	0	0	0	1	0	0	0	0	1	1	1	1	1	1	1	1	0	0	0	1	0	0	0	0	1	1	1	1	1	1	1	1	0.3	0.89	0.8	1	0.75	0.82	0.85
CPI-SC0A0532ADC	COL4A1_a11b1 complex	simple:P02462	complex:a11b1 complex	COL4A1		TRUE	FALSE	FALSE	curated	TRUE	0.01	0.99	0.82	1	0.68	0.84	0.98	0.29	1	1	1	1	1	1	1	1	0	0	0	1	0	0	0	0	1	1	1	1	1	1	1	1	1	1	1	1	1	1	1
CPI-SC0CFF5E19D	FN1_a11b1 complex	simple:P02751	complex:a11b1 complex	FN1		TRUE	FALSE	FALSE	curated	TRUE	0.33	0.93	0.9	1	0.89	0.89	0.92	0.71	1	1	1	1	1	1	1	1	1	1	1	1	1	1	1	1	0	0.07	0.06	1	0.02	0.03	0.04	0	1	1	1	1	1	1	1
CPI-SC0DF641DAA	COL5A2_a11b1 complex	simple:P05997	complex:a11b1 complex	COL5A2		TRUE	FALSE	FALSE	curated	TRUE	0.01	0.16	0.11	1	0.05	0.07	0.11	0.02	0.34	1	1	1	1	1	1	0.99	0	0	0	1	0	0	0	0	0.1	0.94	0.88	1	0.73	0.86	0.91	0.53	0.03	0.9	0.74	1	0.63	0.76	0.83
CPI-SC0681D30FE	COL1A2_a11b1 complex	simple:P08123	complex:a11b1 complex	COL1A2		TRUE	FALSE	FALSE	curated	TRUE	0	0	0	1	0	0	0	0	1	1	1	1	1	1	1	1	0	0	0	1	0	0	0	0	1	1	1	1	1	1	1	1	0.34	0.94	0.92	1	0.9	0.91	0.92
CPI-SC02017BE74	COL4A2_a11b1 complex	simple:P08572	complex:a11b1 complex	COL4A2		TRUE	FALSE	FALSE	curated	TRUE	0	0.88	0.56	1	0.28	0.45	0.68	0.03	1	1	1	1	1	1	1	1	0	0	0	1	0	0	0	0	1	1	1	1	1	1	1	1	1	1	1	1	1	1	1
CPI-SC0861656EC	COL11A1_a11b1 complex	simple:P12107	complex:a11b1 complex	COL11A1		TRUE	FALSE	FALSE	curated	TRUE	0	0	0	1	0	0	0	0	0.1	1	0.99	1	1	1	0.99	0.89	1	1	1	1	1	1	1	1	0	0	0	1	0	0	0	0	0	0.03	0.01	1	0	0	0.02
CPI-SC04085F9F9	COL6A1_a11b1 complex	simple:P12109	complex:a11b1 complex	COL6A1		TRUE	FALSE	FALSE	curated	TRUE	0	0.11	0.05	1	0.04	0.05	0.09	0.01	0.27	1	1	1	1	1	1	0.95	0	0	0	1	0	0	0	0	1	1	1	1	1	1	1	1	1	1	1	1	1	1	1
CPI-SC0A54B5323	COL6A2_a11b1 complex	simple:P12110	complex:a11b1 complex	COL6A2		TRUE	FALSE	FALSE	curated	TRUE	0	0.24	0.21	1	0.16	0.2	0.18	0.05	0.03	1	1	1	0.99	1	1	0.75	0	0	0	1	0	0	0	0	1	1	1	1	1	1	1	1	0.95	1	1	1	1	1	1
CPI-SC0ECFACED2	COL6A3_a11b1 complex	simple:P12111	complex:a11b1 complex	COL6A3		TRUE	FALSE	FALSE	curated	TRUE	0.04	0.42	0.37	1	0.28	0.33	0.37	0.16	0.38	1	1	1	1	1	1	0.98	0	0	0	1	0	0	0	0	1	1	1	1	1	1	1	1	1	1	1	1	1	1	1
CPI-SC0CA323AE3	COL11A2_a11b1 complex	simple:P13942	complex:a11b1 complex	COL11A2		TRUE	FALSE	FALSE	curated	TRUE	0	0	0	1	0	0	0	0	0	0	0	1	0	0	0	0	1	1	1	1	1	1	1	1	0	0	0	1	0	0	0	0	0	0.13	0.09	1	0.02	0.05	0.08
CPI-SC0CBC30AB7	COL9A1_a11b1 complex	simple:P20849	complex:a11b1 complex	COL9A1		TRUE	FALSE	FALSE	curated	TRUE	0	0	0	1	0	0	0	0	0	0.88	0.6	1	0.16	0.5	0.74	0	0.1	1	0.96	1	0.85	0.97	1	0.65	0.02	1	0.92	1	0.85	0.96	0.99	0.51	0	0.31	0.21	1	0.04	0.09	0.19
CPI-SC0092846B0	COL5A1_a11b1 complex	simple:P20908	complex:a11b1 complex	COL5A1		TRUE	FALSE	FALSE	curated	TRUE	0.01	0.12	0.1	1	0.05	0.09	0.11	0.03	1	1	1	1	1	1	1	1	0	0	0	1	0	0	0	0	0.96	1	1	1	1	1	1	1	0.09	0.88	0.78	1	0.71	0.77	0.83
CPI-SC08AF9CA91	COL8A2_a11b1 complex	simple:P25067	complex:a11b1 complex	COL8A2		TRUE	FALSE	FALSE	curated	TRUE	0	0.18	0.07	1	0.01	0.05	0.1	0	0.01	1	1	1	0.98	1	1	0.54	0	0.74	0.56	1	0.32	0.53	0.67	0.07	0	1	0.92	1	0.78	0.94	0.97	0.23	0.01	1	0.95	1	0.88	1	1
CPI-SC07E958BDE	COL5A3_a11b1 complex	simple:P25940	complex:a11b1 complex	COL5A3		TRUE	FALSE	FALSE	curated	TRUE	1	1	1	1	1	1	1	1	1	1	1	1	1	1	1	1	0	0	0	1	0	0	0	0	1	1	1	1	1	1	1	1	1	1	1	1	1	1	1
CPI-SC08CC68F11	COL8A1_a11b1 complex	simple:P27658	complex:a11b1 complex	COL8A1		TRUE	FALSE	FALSE	curated	TRUE	1	1	1	1	1	1	1	1	1	1	1	1	1	1	1	1	0	0	0.01	1	0	0	0	0	1	1	1	1	1	1	1	1	1	1	1	1	1	1	1
CPI-SC0CE433AB8	COL4A5_a11b1 complex	simple:P29400	complex:a11b1 complex	COL4A5		TRUE	FALSE	FALSE	curated	TRUE	1	1	1	1	1	1	1	1	1	1	1	1	1	1	1	1	1	1	1	1	1	1	1	1	1	1	1	1	1	1	1	1	1	1	1	1	1	1	1
CPI-SC03BFF1D95	COL15A1_a11b1 complex	simple:P39059	complex:a11b1 complex	COL15A1		TRUE	FALSE	FALSE	curated	TRUE	0.77	1	1	1	1	1	1	1	0.25	1	1	1	1	1	1	1	0	0.28	0.22	1	0.12	0.15	0.2	0.03	1	1	1	1	1	1	1	1	0.28	1	0.99	1	0.97	0.98	0.99
CPI-SC03ADD2063	COL18A1_a11b1 complex	simple:P39060	complex:a11b1 complex	COL18A1		TRUE	FALSE	FALSE	curated	TRUE	0	0.81	0.49	1	0.18	0.39	0.55	0.04	1	1	1	1	1	1	1	1	0	0	0	1	0	0	0	0	1	1	1	1	1	1	1	1	1	1	1	1	1	1	1
CPI-SC0082A7233	COL4A4_a11b1 complex	simple:P53420	complex:a11b1 complex	COL4A4		TRUE	FALSE	FALSE	curated	TRUE	1	1	1	1	1	1	1	1	1	1	1	1	1	1	1	1	1	1	1	1	1	1	1	1	1	1	1	1	1	1	1	1	1	1	1	1	1	1	1
CPI-SC0674C647E	COL4A3_a11b1 complex	simple:Q01955	complex:a11b1 complex	COL4A3		TRUE	FALSE	FALSE	curated	TRUE	1	1	1	1	1	1	1	1	1	1	1	1	1	1	1	1	1	1	1	1	1	1	1	1	1	1	1	1	1	1	1	1	1	1	1	1	1	1	1
CPI-SC03D71E025	COL7A1_a11b1 complex	simple:Q02388	complex:a11b1 complex	COL7A1		TRUE	FALSE	FALSE	curated	TRUE	0	0.85	0.34	1	0.09	0.2	0.49	0	1	1	1	1	1	1	1	1	1	1	1	1	1	1	1	1	1	1	1	1	1	1	1	1	1	1	1	1	1	1	1
CPI-SC0DF986F22	COL10A1_a11b1 complex	simple:Q03692	complex:a11b1 complex	COL10A1		TRUE	FALSE	FALSE	curated	TRUE	0	0	0	1	0	0	0	0	0	0.44	0.24	1	0.05	0.23	0.31	0.02	0.27	0.83	0.74	1	0.67	0.77	0.81	0.54	0	0	0	1	0	0	0	0	0.43	1	0.98	1	0.99	0.99	0.99
CPI-SC060984F83	COL14A1_a11b1 complex	simple:Q05707	complex:a11b1 complex	COL14A1		TRUE	FALSE	FALSE	curated	TRUE	0.04	0.96	0.76	1	0.58	0.74	0.86	0.28	1	1	1	1	1	1	1	1	0	0	0	1	0	0	0	0	1	1	1	1	1	1	1	1	0.01	0.98	0.87	1	0.68	0.87	0.96
CPI-SC0014D5A6E	COL16A1_a11b1 complex	simple:Q07092	complex:a11b1 complex	COL16A1		TRUE	FALSE	FALSE	curated	TRUE	0	0.41	0.28	1	0.11	0.22	0.31	0.02	0	0.46	0.21	1	0.01	0.07	0.2	0	0	0	0	1	0	0	0	0	0	0.78	0.51	1	0.26	0.45	0.56	0.04	0	0.37	0.2	1	0.03	0.11	0.2
CPI-SC0B066E03C	COL4A6_a11b1 complex	simple:Q14031	complex:a11b1 complex	COL4A6		TRUE	FALSE	FALSE	curated	TRUE	1	1	1	1	1	1	1	1	1	1	1	1	1	1	1	1	1	1	1	1	1	1	1	1	1	1	1	1	1	1	1	1	1	1	1	1	1	1	1
CPI-SC0B4BD965C	COL9A3_a11b1 complex	simple:Q14050	complex:a11b1 complex	COL9A3		TRUE	FALSE	FALSE	curated	TRUE	0	0	0	1	0	0	0	0	0	0.02	0.06	1	0	0	0.01	0	1	1	1	1	1	1	1	1	0	0	0	1	0	0	0	0	0	0.06	0.03	1	0.01	0.01	0.02
CPI-SC0247E9ADB	COL9A2_a11b1 complex	simple:Q14055	complex:a11b1 complex	COL9A2		TRUE	FALSE	FALSE	curated	TRUE	0	0	0	1	0	0	0	0	0	0.61	0.29	1	0.08	0.21	0.37	0	1	1	1	1	1	1	1	1	0	0	0	1	0	0	0	0	0	0.14	0.09	1	0.01	0.05	0.09
CPI-SC0035F0B0F	COL19A1_a11b1 complex	simple:Q14993	complex:a11b1 complex	COL19A1		TRUE	FALSE	FALSE	curated	TRUE	0	0.36	0.17	1	0	0	0.08	0	1	1	1	1	1	1	1	1	1	1	1	1	1	1	1	1	1	1	1	1	1	1	1	1	1	1	1	1	1	1	1
CPI-SC06ACCFA52	COL24A1_a11b1 complex	simple:Q17RW2	complex:a11b1 complex	COL24A1		TRUE	FALSE	FALSE	curated	TRUE	1	1	1	1	1	1	1	1	1	1	1	1	1	1	1	1	1	1	1	1	1	1	1	1	1	1	1	1	1	1	1	1	1	1	1	1	1	1	1
CPI-SC0D2BDC009	COL13A1_a11b1 complex	simple:Q5TAT6	complex:a11b1 complex	COL13A1		FALSE	FALSE	FALSE	curated	TRUE	0	0.08	0.12	1	0	0.01	0.04	0	1	1	1	1	1	1	1	1	1	1	1	1	1	1	1	1	1	1	1	1	1	1	1	1	1	1	1	1	1	1	1
CPI-SC05F111D21	COL27A1_a11b1 complex	simple:Q8IZC6	complex:a11b1 complex	COL27A1		TRUE	FALSE	FALSE	curated	TRUE	0	0.04	0.02	1	0.01	0.01	0.04	0	0	0.78	0.41	1	0.08	0.25	0.49	0	0.83	1	1	1	0.99	1	1	0.99	0	0	0	1	0	0	0	0	0	0.24	0.18	1	0.03	0.09	0.15
CPI-SC0BCD683D4	COL22A1_a11b1 complex	simple:Q8NFW1	complex:a11b1 complex	COL22A1		TRUE	FALSE	FALSE	curated	TRUE	1	1	1	1	1	1	1	1	1	1	1	1	1	1	1	1	1	1	1	1	1	1	1	1	1	1	1	1	1	1	1	1	1	1	1	1	1	1	1
CPI-SC041215790	COL26A1_a11b1 complex	simple:Q96A83	complex:a11b1 complex	COL26A1		TRUE	FALSE	FALSE	curated	TRUE	1	1	1	1	1	1	1	1	1	1	1	1	1	1	1	1	1	1	1	1	1	1	1	1	1	1	1	1	1	1	1	1	1	1	1	1	1	1	1
CPI-SC037C3901A	COL21A1_a11b1 complex	simple:Q96P44	complex:a11b1 complex	COL21A1		TRUE	FALSE	FALSE	curated	TRUE	1	1	1	1	1	1	1	1	1	1	1	1	1	1	1	1	0	0	0	1	0	0	0	0	1	1	1	1	1	1	1	1	1	1	1	1	1	1	1
CPI-SC05B2AA866	COL12A1_a11b1 complex	simple:Q99715	complex:a11b1 complex	COL12A1		TRUE	FALSE	FALSE	curated	TRUE	0	0.27	0.21	1	0.15	0.2	0.18	0.06	0.59	1	1	1	1	1	1	1	0.01	0.27	0.16	1	0.07	0.15	0.16	0.01	0.89	1	1	1	1	1	1	1	0	0.11	0.08	1	0.01	0.04	0.04
CPI-SC0247375A7	COL17A1_a11b1 complex	simple:Q9UMD9	complex:a11b1 complex	COL17A1		TRUE	FALSE	FALSE	curated	TRUE	1	1	1	1	1	1	1	1	1	1	1	1	1	1	1	1	1	1	1	1	1	1	1	1	1	1	1	1	1	1	1	1	1	1	1	1	1	1	1
CPI-SC0B808E56A	COL6A6_a1b1 complex	simple:A6NMZ7	complex:a1b1 complex	COL6A6		TRUE	FALSE	FALSE	curated	TRUE	1	1	1	1	1	1	1	1	1	1	1	1	1	1	1	1	1	1	1	1	1	1	1	1	1	1	1	1	1	1	1	1	1	1	1	1	1	1	1
CPI-SC089D4762F	COL6A5_a1b1 complex	simple:A8TX70	complex:a1b1 complex	COL6A5		TRUE	FALSE	FALSE	curated	TRUE	1	1	1	1	1	1	1	1	1	1	1	1	1	1	1	1	1	1	1	1	1	1	1	1	1	1	1	1	1	1	1	1	1	1	1	1	1	1	1
CPI-SC0F73E9099	COL1A1_a1b1 complex	simple:P02452	complex:a1b1 complex	COL1A1		TRUE	FALSE	FALSE	curated	TRUE	1	0	0	0	0	0	0	0	1	1	1	1	1	1	1	1	1	0	0	0	0	0	0	0	1	1	1	1	1	1	1	1	1	1	0.97	1	1	1	1
CPI-SC016235D3A	COL2A1_a1b1 complex	simple:P02458	complex:a1b1 complex	COL2A1		TRUE	FALSE	FALSE	curated	TRUE	1	0	0	0	0	0	0	0	1	0.99	0.88	0.97	0.98	0.98	0.96	0.89	1	1	1	1	1	1	1	1	1	0.89	0.8	0.88	0.9	0.9	0.85	0.76	1	0.54	0.31	0.46	0.54	0.51	0.44
CPI-SC0BC63F8C0	COL3A1_a1b1 complex	simple:P02461	complex:a1b1 complex	COL3A1		TRUE	FALSE	FALSE	curated	TRUE	1	0	0	0	0	0	0	0	1	1	1	1	1	1	1	1	1	0	0	0	0	0	0	0	1	1	1	1	1	1	1	1	1	0.84	0.71	0.83	0.83	0.83	0.77
CPI-SC0672FBD31	COL4A1_a1b1 complex	simple:P02462	complex:a1b1 complex	COL4A1		TRUE	FALSE	FALSE	curated	TRUE	1	0.86	0.45	0.84	0.88	0.86	0.73	0.34	1	1	1	1	1	1	1	1	1	0	0	0	0	0	0	0	1	1	1	1	1	1	1	1	1	1	1	1	1	1	1
CPI-SC0545E2502	COL5A2_a1b1 complex	simple:P05997	complex:a1b1 complex	COL5A2		TRUE	FALSE	FALSE	curated	TRUE	1	0.07	0.03	0.1	0.07	0.07	0.06	0.03	1	1	1	1	1	1	1	0.99	1	0	0	0	0	0	0	0	1	0.85	0.72	0.87	0.88	0.86	0.78	0.61	1	0.78	0.47	0.77	0.84	0.78	0.67
CPI-SC006E22794	COL1A2_a1b1 complex	simple:P08123	complex:a1b1 complex	COL1A2		TRUE	FALSE	FALSE	curated	TRUE	1	0	0	0	0	0	0	0	1	1	1	1	1	1	1	1	1	0	0	0	0	0	0	0	1	1	1	1	1	1	1	1	1	0.92	0.84	0.93	0.93	0.92	0.92
CPI-SC0458F68A5	COL4A2_a1b1 complex	simple:P08572	complex:a1b1 complex	COL4A2		TRUE	FALSE	FALSE	curated	TRUE	1	0.59	0.18	0.56	0.68	0.49	0.35	0.1	1	1	1	1	1	1	1	1	1	0	0	0	0	0	0	0	1	1	1	1	1	1	1	1	1	1	1	1	1	1	1
CPI-SC06E5E0C83	COL11A1_a1b1 complex	simple:P12107	complex:a1b1 complex	COL11A1		TRUE	FALSE	FALSE	curated	TRUE	1	0	0	0	0	0	0	0	1	1	0.95	1	1	1	0.99	0.95	1	1	1	1	1	1	1	1	1	0	0	0	0	0	0	0	1	0.01	0	0.01	0.02	0	0.01
CPI-SC09FDA4F45	COL6A1_a1b1 complex	simple:P12109	complex:a1b1 complex	COL6A1		TRUE	FALSE	FALSE	curated	TRUE	1	0.07	0.01	0.07	0.07	0.05	0.04	0.01	1	1	0.97	1	1	1	1	0.97	1	0	0	0	0	0	0	0	1	1	1	1	1	1	1	1	1	1	1	1	1	1	1
CPI-SC0F4BC2909	COL6A2_a1b1 complex	simple:P12110	complex:a1b1 complex	COL6A2		TRUE	FALSE	FALSE	curated	TRUE	1	0.2	0.09	0.19	0.22	0.2	0.18	0.09	1	1	0.85	1	1	1	1	0.84	1	0	0	0	0	0	0	0	1	1	1	1	1	1	1	1	1	1	1	1	1	1	1
CPI-SC02AE206BE	COL6A3_a1b1 complex	simple:P12111	complex:a1b1 complex	COL6A3		TRUE	FALSE	FALSE	curated	TRUE	1	0.36	0.25	0.36	0.36	0.33	0.3	0.21	1	1	1	1	1	1	1	0.98	1	0	0	0	0	0	0	0	1	1	1	1	1	1	1	1	1	1	1	1	1	1	1
CPI-SC0A8E69BC5	COL11A2_a1b1 complex	simple:P13942	complex:a1b1 complex	COL11A2		TRUE	FALSE	FALSE	curated	TRUE	1	0	0	0	0	0	0	0	1	0	0	0	0	0	0	0	1	1	1	1	1	1	1	1	1	0	0	0	0	0	0	0	1	0.05	0.02	0.05	0.08	0.05	0.04
CPI-SC05B6D413B	COL9A1_a1b1 complex	simple:P20849	complex:a1b1 complex	COL9A1		TRUE	FALSE	FALSE	curated	TRUE	1	0	0	0	0	0	0	0	1	0.61	0.15	0.58	0.65	0.52	0.33	0	1	1	0.77	1	0.98	0.99	0.91	0.72	1	0.98	0.73	0.98	0.97	0.96	0.91	0.62	1	0.08	0.02	0.15	0.14	0.12	0.05
CPI-SC05992FDC8	COL5A1_a1b1 complex	simple:P20908	complex:a1b1 complex	COL5A1		TRUE	FALSE	FALSE	curated	TRUE	1	0.07	0.03	0.09	0.08	0.07	0.05	0.03	1	1	1	1	1	1	1	1	1	0	0	0	0	0	0	0	1	1	1	1	1	1	1	1	1	0.81	0.58	0.8	0.82	0.77	0.73
CPI-SC069F95780	COL8A2_a1b1 complex	simple:P25067	complex:a1b1 complex	COL8A2		TRUE	FALSE	FALSE	curated	TRUE	1	0.05	0	0.09	0.09	0.05	0.01	0	1	1	0.77	1	1	1	1	0.78	1	0.59	0.23	0.59	0.66	0.55	0.46	0.11	1	0.98	0.55	0.96	0.97	0.94	0.87	0.42	1	0.99	0.67	1	1	0.98	0.95
CPI-SC0DAD29856	COL5A3_a1b1 complex	simple:P25940	complex:a1b1 complex	COL5A3		TRUE	FALSE	FALSE	curated	TRUE	1	1	1	1	1	1	1	1	1	1	1	1	1	1	1	1	1	0	0	0	0	0	0	0	1	1	1	1	1	1	1	1	1	1	1	1	1	1	1
CPI-SC02F06FF62	COL8A1_a1b1 complex	simple:P27658	complex:a1b1 complex	COL8A1		TRUE	FALSE	FALSE	curated	TRUE	1	1	1	1	1	1	1	1	1	1	1	1	1	1	1	1	1	0	0	0	0	0	0	0	1	1	1	1	1	1	1	1	1	1	1	1	1	1	1
CPI-SC0EC572716	COL4A5_a1b1 complex	simple:P29400	complex:a1b1 complex	COL4A5		TRUE	FALSE	FALSE	curated	TRUE	1	1	1	1	1	1	1	1	1	1	1	1	1	1	1	1	1	1	1	1	1	1	1	1	1	1	1	1	1	1	1	1	1	1	1	1	1	1	1
CPI-SC0F8D27FBC	COL15A1_a1b1 complex	simple:P39059	complex:a1b1 complex	COL15A1		TRUE	FALSE	FALSE	curated	TRUE	1	1	1	1	1	1	1	1	1	1	1	1	1	1	1	1	1	0.18	0.06	0.18	0.23	0.16	0.14	0.03	1	1	1	1	1	1	1	1	1	0.99	0.95	0.98	1	0.98	0.98
CPI-SC0EA3FC100	COL18A1_a1b1 complex	simple:P39060	complex:a1b1 complex	COL18A1		TRUE	FALSE	FALSE	curated	TRUE	1	0.46	0.1	0.47	0.55	0.42	0.24	0.08	1	1	1	1	1	1	1	1	1	0	0	0	0	0	0	0	1	1	1	1	1	1	1	1	1	1	1	1	1	1	1
CPI-SC091173D82	COL4A4_a1b1 complex	simple:P53420	complex:a1b1 complex	COL4A4		TRUE	FALSE	FALSE	curated	TRUE	1	1	1	1	1	1	1	1	1	1	1	1	1	1	1	1	1	1	1	1	1	1	1	1	1	1	1	1	1	1	1	1	1	1	1	1	1	1	1
CPI-SC07FB88720	COL4A3_a1b1 complex	simple:Q01955	complex:a1b1 complex	COL4A3		TRUE	FALSE	FALSE	curated	TRUE	1	1	1	1	1	1	1	1	1	1	1	1	1	1	1	1	1	1	1	1	1	1	1	1	1	1	1	1	1	1	1	1	1	1	1	1	1	1	1
CPI-SC035953E6B	COL7A1_a1b1 complex	simple:Q02388	complex:a1b1 complex	COL7A1		TRUE	FALSE	FALSE	curated	TRUE	1	0.31	0.05	0.37	0.55	0.22	0.1	0.01	1	1	1	1	1	1	1	1	1	1	1	1	1	1	1	1	1	1	1	1	1	1	1	1	1	1	1	1	1	1	1
CPI-SC01115AAD1	COL10A1_a1b1 complex	simple:Q03692	complex:a1b1 complex	COL10A1		TRUE	FALSE	FALSE	curated	TRUE	1	0	0	0	0	0	0	0	1	0.25	0.04	0.23	0.28	0.23	0.12	0.02	1	0.79	0.62	0.79	0.81	0.75	0.73	0.58	1	0	0	0	0	0	0	0	1	0.99	0.94	0.99	0.99	0.99	0.98
CPI-SC0BD4C290F	COL14A1_a1b1 complex	simple:Q05707	complex:a1b1 complex	COL14A1		TRUE	FALSE	FALSE	curated	TRUE	1	0.8	0.5	0.75	0.84	0.81	0.68	0.41	1	1	1	1	1	1	1	1	1	0	0	0	0	0	0	0	1	1	1	1	1	1	1	1	1	0.89	0.5	0.93	0.92	0.89	0.82
CPI-SC053BBE2B1	COL16A1_a1b1 complex	simple:Q07092	complex:a1b1 complex	COL16A1		TRUE	FALSE	FALSE	curated	TRUE	1	0.28	0.07	0.25	0.32	0.21	0.15	0.03	1	0.12	0.01	0.15	0.23	0.09	0.02	0	1	0	0	0	0	0	0	0	1	0.46	0.18	0.51	0.61	0.45	0.32	0.09	1	0.15	0.03	0.17	0.21	0.09	0.05
CPI-SC0DA5EFA18	COL4A6_a1b1 complex	simple:Q14031	complex:a1b1 complex	COL4A6		TRUE	FALSE	FALSE	curated	TRUE	1	1	1	1	1	1	1	1	1	1	1	1	1	1	1	1	1	1	1	1	1	1	1	1	1	1	1	1	1	1	1	1	1	1	1	1	1	1	1
CPI-SC0F778DC8E	COL9A3_a1b1 complex	simple:Q14050	complex:a1b1 complex	COL9A3		TRUE	FALSE	FALSE	curated	TRUE	1	0	0	0	0	0	0	0	1	0.01	0	0	0	0	0	0	1	1	1	1	1	1	1	1	1	0	0	0	0	0	0	0	1	0.01	0	0.02	0.03	0.01	0
CPI-SC0F590482E	COL9A2_a1b1 complex	simple:Q14055	complex:a1b1 complex	COL9A2		TRUE	FALSE	FALSE	curated	TRUE	1	0	0	0	0	0	0	0	1	0.27	0.04	0.28	0.38	0.21	0.13	0.01	1	1	1	1	1	1	1	1	1	0	0	0	0	0	0	0	1	0.05	0.02	0.07	0.1	0.05	0.02
CPI-SC0BA41B0D3	COL19A1_a1b1 complex	simple:Q14993	complex:a1b1 complex	COL19A1		TRUE	FALSE	FALSE	curated	TRUE	1	0.01	0	0.08	0.1	0.01	0	0	1	1	1	1	1	1	1	1	1	1	1	1	1	1	1	1	1	1	1	1	1	1	1	1	1	1	1	1	1	1	1
CPI-SC090DB3159	COL24A1_a1b1 complex	simple:Q17RW2	complex:a1b1 complex	COL24A1		TRUE	FALSE	FALSE	curated	TRUE	1	1	1	1	1	1	1	1	1	1	1	1	1	1	1	1	1	1	1	1	1	1	1	1	1	1	1	1	1	1	1	1	1	1	1	1	1	1	1
CPI-SC08BF895FC	COL13A1_a1b1 complex	simple:Q5TAT6	complex:a1b1 complex	COL13A1		FALSE	FALSE	FALSE	curated	TRUE	1	0.03	0	0.03	0.04	0.01	0.01	0	1	1	1	1	1	1	1	1	1	1	1	1	1	1	1	1	1	1	1	1	1	1	1	1	1	1	1	1	1	1	1
CPI-SC0D7F33CFB	COL27A1_a1b1 complex	simple:Q8IZC6	complex:a1b1 complex	COL27A1		TRUE	FALSE	FALSE	curated	TRUE	1	0.01	0	0.01	0.02	0.01	0.01	0	1	0.38	0.08	0.43	0.45	0.29	0.15	0	1	1	0.99	1	1	1	1	0.99	1	0	0	0	0	0	0	0	1	0.13	0.04	0.1	0.14	0.09	0.04
CPI-SC040B3EFBC	COL22A1_a1b1 complex	simple:Q8NFW1	complex:a1b1 complex	COL22A1		TRUE	FALSE	FALSE	curated	TRUE	1	1	1	1	1	1	1	1	1	1	1	1	1	1	1	1	1	1	1	1	1	1	1	1	1	1	1	1	1	1	1	1	1	1	1	1	1	1	1
CPI-SC0EACF2D60	COL26A1_a1b1 complex	simple:Q96A83	complex:a1b1 complex	COL26A1		TRUE	FALSE	FALSE	curated	TRUE	1	1	1	1	1	1	1	1	1	1	1	1	1	1	1	1	1	1	1	1	1	1	1	1	1	1	1	1	1	1	1	1	1	1	1	1	1	1	1
CPI-SC09C06C70F	COL21A1_a1b1 complex	simple:Q96P44	complex:a1b1 complex	COL21A1		TRUE	FALSE	FALSE	curated	TRUE	1	1	1	1	1	1	1	1	1	1	1	1	1	1	1	1	1	0	0	0	0	0	0	0	1	1	1	1	1	1	1	1	1	1	1	1	1	1	1
CPI-SC004A436C5	COL12A1_a1b1 complex	simple:Q99715	complex:a1b1 complex	COL12A1		TRUE	FALSE	FALSE	curated	TRUE	1	0.17	0.11	0.21	0.18	0.16	0.12	0.09	1	1	1	1	1	1	1	1	1	0.17	0.01	0.18	0.19	0.14	0.09	0.01	1	1	1	1	1	1	1	1	1	0.03	0	0.03	0.05	0.02	0
CPI-SC08AA91C84	COL17A1_a1b1 complex	simple:Q9UMD9	complex:a1b1 complex	COL17A1		TRUE	FALSE	FALSE	curated	TRUE	1	1	1	1	1	1	1	1	1	1	1	1	1	1	1	1	1	1	1	1	1	1	1	1	1	1	1	1	1	1	1	1	1	1	1	1	1	1	1
CPI-SC0EAF80261	SEMA7A_a1b1 complex	simple:O75326	complex:a1b1 complex	SEMA7A		FALSE	FALSE	FALSE	curated	TRUE	1	1	1	1	1	1	1	1	1	1	1	1	1	1	1	1	1	1	1	1	1	1	1	1	1	1	1	1	1	1	1	1	1	1	1	1	1	1	1
CPI-SC05D87F723	COL6A6_a2b1 complex	simple:A6NMZ7	complex:a2b1 complex	COL6A6		TRUE	FALSE	FALSE	curated	TRUE	1	1	1	1	1	1	1	1	1	1	1	1	1	1	1	1	1	1	1	1	1	1	1	1	1	1	1	1	1	1	1	1	1	1	1	1	1	1	1
CPI-SC0606C6896	COL6A5_a2b1 complex	simple:A8TX70	complex:a2b1 complex	COL6A5		TRUE	FALSE	FALSE	curated	TRUE	1	1	1	1	1	1	1	1	1	1	1	1	1	1	1	1	1	1	1	1	1	1	1	1	1	1	1	1	1	1	1	1	1	1	1	1	1	1	1
CPI-SC01EA4FF6B	COL1A1_a2b1 complex	simple:P02452	complex:a2b1 complex	COL1A1		TRUE	FALSE	FALSE	curated	TRUE	0	0	0	0	0	0	0	0	1	0.15	1	1	1	0.04	1	1	0	0	0	0	0	0	0	0	1	0.71	1	1	1	0.49	1	1	1	0.13	1	1	1	0.08	1
CPI-SC036D78A43	COL2A1_a2b1 complex	simple:P02458	complex:a2b1 complex	COL2A1		TRUE	FALSE	FALSE	curated	TRUE	0.01	0	0	0.01	0.01	0	0	0.01	1	0	1	1	1	0	1	1	1	0.97	1	1	1	0.96	1	1	1	0.08	1	1	1	0.06	0.99	1	1	0	0.94	1	1	0	0.88
CPI-SC054484F7B	COL3A1_a2b1 complex	simple:P02461	complex:a2b1 complex	COL3A1		TRUE	FALSE	FALSE	curated	TRUE	0.04	0	0.02	0.03	0.08	0	0.01	0.03	1	1	1	1	1	1	1	1	0	0	0	0	0	0	0	0	1	1	1	1	1	1	1	1	1	0.03	1	1	1	0.04	0.98
CPI-SC02392F4AF	COL4A1_a2b1 complex	simple:P02462	complex:a2b1 complex	COL4A1		TRUE	FALSE	FALSE	curated	TRUE	1	0	1	1	1	0	1	1	1	1	1	1	1	1	1	1	0	0	0	0	0	0	0	0	1	1	1	1	1	1	1	1	1	1	1	1	1	1	1
CPI-SC01FFC9392	FN1_a2b1 complex	simple:P02751	complex:a2b1 complex	FN1		TRUE	FALSE	FALSE	curated	TRUE	1	0.08	0.99	1	1	0.02	0.98	1	1	0.61	1	1	1	0.29	1	1	1	1	1	1	1	1	1	1	0.86	0	0.69	0.93	0.99	0	0.41	0.95	1	0.99	1	1	1	1	1
CPI-SC0CA7B34A5	COL5A2_a2b1 complex	simple:P05997	complex:a2b1 complex	COL5A2		TRUE	FALSE	FALSE	curated	TRUE	0.92	0	0.77	0.93	0.99	0	0.62	0.98	1	0	1	1	1	0	1	1	0.31	0	0.11	0.29	0.55	0	0.01	0.31	1	0	0.97	1	1	0	1	1	1	0	0.99	1	1	0	1
CPI-SC05CCF815E	COL1A2_a2b1 complex	simple:P08123	complex:a2b1 complex	COL1A2		TRUE	FALSE	FALSE	curated	TRUE	0	0	0	0	0	0	0	0	1	1	1	1	1	1	1	1	0	0	0	0	0	0	0	0	1	1	1	1	1	1	1	1	1	0.08	1	1	1	0.04	1
CPI-SC07222A428	COL4A2_a2b1 complex	simple:P08572	complex:a2b1 complex	COL4A2		TRUE	FALSE	FALSE	curated	TRUE	1	0	0.98	1	1	0	1	1	1	1	1	1	1	1	1	1	0	0	0	0	0	0	0	0	1	1	1	1	1	1	1	1	1	1	1	1	1	1	1
CPI-SC0FBFA176B	COL11A1_a2b1 complex	simple:P12107	complex:a2b1 complex	COL11A1		TRUE	FALSE	FALSE	curated	TRUE	0	0	0	0	0	0	0	0	1	0	1	1	1	0	1	1	1	1	1	1	1	1	1	1	0.5	0	0.3	0.61	0.83	0	0.07	0.66	0.84	0	0.66	0.94	1	0	0.36
CPI-SC08D8A859F	COL6A1_a2b1 complex	simple:P12109	complex:a2b1 complex	COL6A1		TRUE	FALSE	FALSE	curated	TRUE	0.74	0	0.61	0.8	0.95	0	0.34	0.87	1	0	1	1	1	0	1	1	0	0	0	0	0	0	0	0	1	1	1	1	1	1	1	1	1	0.9	1	1	1	0.72	1
CPI-SC0814068D9	COL6A2_a2b1 complex	simple:P12110	complex:a2b1 complex	COL6A2		TRUE	FALSE	FALSE	curated	TRUE	0.89	0	0.81	0.92	1	0	0.55	0.97	1	0	1	1	1	0	1	1	0.11	0	0.04	0.09	0.23	0	0	0.09	1	1	1	1	1	1	1	1	1	0.43	1	1	1	0.27	1
CPI-SC0D870AE49	COL6A3_a2b1 complex	simple:P12111	complex:a2b1 complex	COL6A3		TRUE	FALSE	FALSE	curated	TRUE	0.95	0	0.87	0.96	0.99	0	0.79	0.98	1	0	1	1	1	0	1	1	0	0	0	0	0	0	0	0	1	1	1	1	1	1	1	1	1	0.97	1	1	1	0.93	1
CPI-SC0E4E54E13	COL11A2_a2b1 complex	simple:P13942	complex:a2b1 complex	COL11A2		TRUE	FALSE	FALSE	curated	TRUE	0.28	0	0.15	0.35	0.5	0	0.01	0.37	0.29	0	0.11	0.34	0.67	0	0	0.34	1	1	1	1	1	1	1	1	0.04	0	0.01	0.08	0.11	0	0	0	0.93	0	0.79	0.99	1	0	0.5
CPI-SC08F797F90	COL9A1_a2b1 complex	simple:P20849	complex:a2b1 complex	COL9A1		TRUE	FALSE	FALSE	curated	TRUE	0	0	0	0	0	0	0	0	1	0	0.98	1	1	0	1	1	1	0.02	0.99	1	1	0	1	1	1	0	1	1	1	0	1	1	1	0	0.95	1	1	0	0.96
CPI-SC035134F18	COL5A1_a2b1 complex	simple:P20908	complex:a2b1 complex	COL5A1		TRUE	FALSE	FALSE	curated	TRUE	0.84	0	0.68	0.88	0.95	0	0.46	0.96	1	0.97	1	1	1	0.83	1	1	0.03	0	0.01	0.04	0.06	0	0	0.01	1	0.66	1	1	1	0.47	1	1	1	0	1	1	1	0	0.99
CPI-SC04B354AE3	COL8A2_a2b1 complex	simple:P25067	complex:a2b1 complex	COL8A2		TRUE	FALSE	FALSE	curated	TRUE	0.99	0	0.91	1	1	0	0.94	1	1	0	1	1	1	0	1	1	1	0	0.99	1	1	0	0.99	1	1	0	1	1	1	0	1	1	1	0	0.99	1	1	0	1
CPI-SC0FC645961	COL5A3_a2b1 complex	simple:P25940	complex:a2b1 complex	COL5A3		TRUE	FALSE	FALSE	curated	TRUE	1	1	1	1	1	1	1	1	1	1	1	1	1	1	1	1	0.58	0	0.39	0.74	0.77	0	0.05	0.75	1	1	1	1	1	1	1	1	1	1	1	1	1	1	1
CPI-SC058845C44	COL8A1_a2b1 complex	simple:P27658	complex:a2b1 complex	COL8A1		TRUE	FALSE	FALSE	curated	TRUE	1	1	1	1	1	1	1	1	1	1	1	1	1	1	1	1	0.7	0	0.6	0.71	0.71	0	0.49	0.71	1	1	1	1	1	1	1	1	1	1	1	1	1	1	1
CPI-SC09C0B5D08	COL4A5_a2b1 complex	simple:P29400	complex:a2b1 complex	COL4A5		TRUE	FALSE	FALSE	curated	TRUE	1	1	1	1	1	1	1	1	1	1	1	1	1	1	1	1	1	1	1	1	1	1	1	1	1	1	1	1	1	1	1	1	1	1	1	1	1	1	1
CPI-SC039D075C6	COL15A1_a2b1 complex	simple:P39059	complex:a2b1 complex	COL15A1		TRUE	FALSE	FALSE	curated	TRUE	1	0.19	1	1	1	0.07	1	1	1	0	1	1	1	0	1	1	0.99	0	0.89	1	1	0	0.83	1	1	0.49	1	1	1	0.22	1	1	1	0	1	1	1	0	1
CPI-SC04B0064C4	COL18A1_a2b1 complex	simple:P39060	complex:a2b1 complex	COL18A1		TRUE	FALSE	FALSE	curated	TRUE	1	0	0.97	1	1	0	1	1	1	1	1	1	1	1	1	1	0	0	0	0	0.01	0	0	0	1	1	1	1	1	1	1	1	1	1	1	1	1	1	1
CPI-SC03DD752AB	COL4A4_a2b1 complex	simple:P53420	complex:a2b1 complex	COL4A4		TRUE	FALSE	FALSE	curated	TRUE	1	1	1	1	1	1	1	1	1	1	1	1	1	1	1	1	1	1	1	1	1	1	1	1	1	1	1	1	1	1	1	1	1	1	1	1	1	1	1
CPI-SC052A417CB	COL4A3_a2b1 complex	simple:Q01955	complex:a2b1 complex	COL4A3		TRUE	FALSE	FALSE	curated	TRUE	1	1	1	1	1	1	1	1	1	1	1	1	1	1	1	1	1	1	1	1	1	1	1	1	1	1	1	1	1	1	1	1	1	1	1	1	1	1	1
CPI-SC08A98E7D4	COL7A1_a2b1 complex	simple:Q02388	complex:a2b1 complex	COL7A1		TRUE	FALSE	FALSE	curated	TRUE	0.88	0	0.86	0.88	0.88	0	0.88	0.88	1	1	1	1	1	1	1	1	1	1	1	1	1	1	1	1	1	1	1	1	1	1	1	1	1	1	1	1	1	1	1
CPI-SC03C093767	COL10A1_a2b1 complex	simple:Q03692	complex:a2b1 complex	COL10A1		TRUE	FALSE	FALSE	curated	TRUE	0	0	0	0	0	0	0	0	1	0	0.95	1	1	0	0.93	1	1	0.07	0.97	1	1	0.05	0.94	1	0	0	0	0	0	0	0	0	1	0.05	1	1	1	0.03	1
CPI-SC0E0C50FCA	COL14A1_a2b1 complex	simple:Q05707	complex:a2b1 complex	COL14A1		TRUE	FALSE	FALSE	curated	TRUE	1	0	0.99	1	1	0	1	1	1	1	1	1	1	1	1	1	0	0	0	0	0	0	0	0	1	1	1	1	1	1	1	1	1	0	0.99	1	1	0	1
CPI-SC01E9FAC20	COL16A1_a2b1 complex	simple:Q07092	complex:a2b1 complex	COL16A1		TRUE	FALSE	FALSE	curated	TRUE	0.98	0	0.94	1	1	0	0.96	1	1	0	0.96	1	1	0	1	1	0.75	0	0.45	0.91	0.97	0	0.11	0.91	1	0	0.97	1	1	0	1	1	1	0	0.95	1	1	0	0.99
CPI-SC061137A41	COL4A6_a2b1 complex	simple:Q14031	complex:a2b1 complex	COL4A6		TRUE	FALSE	FALSE	curated	TRUE	1	1	1	1	1	1	1	1	1	1	1	1	1	1	1	1	1	1	1	1	1	1	1	1	1	1	1	1	1	1	1	1	1	1	1	1	1	1	1
CPI-SC01F1F24AA	COL9A3_a2b1 complex	simple:Q14050	complex:a2b1 complex	COL9A3		TRUE	FALSE	FALSE	curated	TRUE	0.09	0	0.02	0.04	0.19	0	0	0.03	0.99	0	0.92	1	1	0	0.87	1	1	0.98	1	1	1	0.9	1	1	0.79	0	0.63	0.95	0.98	0	0.23	1	0.94	0	0.83	1	1	0	0.59
CPI-SC08226CD3B	COL9A2_a2b1 complex	simple:Q14055	complex:a2b1 complex	COL9A2		TRUE	FALSE	FALSE	curated	TRUE	0	0	0	0	0	0	0	0	1	0	0.96	1	1	0	0.99	1	1	0.98	1	1	1	0.92	1	1	0.55	0	0.36	0.68	0.91	0	0.06	0.82	0.97	0	0.87	1	1	0	0.75
CPI-SC0ADD7BEF0	COL19A1_a2b1 complex	simple:Q14993	complex:a2b1 complex	COL19A1		TRUE	FALSE	FALSE	curated	TRUE	0.63	0	0.61	0.63	0.63	0	0.63	0.63	1	1	1	1	1	1	1	1	1	1	1	1	1	1	1	1	1	1	1	1	1	1	1	1	1	1	1	1	1	1	1
CPI-SC0EB600CAC	COL24A1_a2b1 complex	simple:Q17RW2	complex:a2b1 complex	COL24A1		TRUE	FALSE	FALSE	curated	TRUE	1	1	1	1	1	1	1	1	1	1	1	1	1	1	1	1	1	1	1	1	1	1	1	1	1	1	1	1	1	1	1	1	1	1	1	1	1	1	1
CPI-SC0CCF30377	COL13A1_a2b1 complex	simple:Q5TAT6	complex:a2b1 complex	COL13A1		FALSE	FALSE	FALSE	curated	TRUE	0.94	0	0.89	0.94	0.94	0	0.93	0.94	1	1	1	1	1	1	1	1	1	1	1	1	1	1	1	1	1	1	1	1	1	1	1	1	1	1	1	1	1	1	1
CPI-SC0CE6F5084	COL27A1_a2b1 complex	simple:Q8IZC6	complex:a2b1 complex	COL27A1		TRUE	FALSE	FALSE	curated	TRUE	0.85	0	0.71	0.97	1	0	0.42	0.99	1	0	0.97	1	1	0	1	1	1	0.13	1	1	1	0.06	1	1	0.87	0	0.67	1	1	0	0.33	1	1	0	0.93	1	1	0	0.89
CPI-SC09DE07794	COL22A1_a2b1 complex	simple:Q8NFW1	complex:a2b1 complex	COL22A1		TRUE	FALSE	FALSE	curated	TRUE	1	1	1	1	1	1	1	1	1	1	1	1	1	1	1	1	1	1	1	1	1	1	1	1	1	1	1	1	1	1	1	1	1	1	1	1	1	1	1
CPI-SC0AD6D8724	COL26A1_a2b1 complex	simple:Q96A83	complex:a2b1 complex	COL26A1		TRUE	FALSE	FALSE	curated	TRUE	1	1	1	1	1	1	1	1	1	1	1	1	1	1	1	1	1	1	1	1	1	1	1	1	1	1	1	1	1	1	1	1	1	1	1	1	1	1	1
CPI-SC040C26CBD	COL21A1_a2b1 complex	simple:Q96P44	complex:a2b1 complex	COL21A1		TRUE	FALSE	FALSE	curated	TRUE	1	1	1	1	1	1	1	1	1	1	1	1	1	1	1	1	0.5	0	0.27	0.65	0.87	0	0	0.77	1	1	1	1	1	1	1	1	1	1	1	1	1	1	1
CPI-SC0F300DE24	COL12A1_a2b1 complex	simple:Q99715	complex:a2b1 complex	COL12A1		TRUE	FALSE	FALSE	curated	TRUE	0.94	0	0.83	1	1	0	0.72	1	1	0	1	1	1	0	1	1	0.94	0	0.84	0.99	1	0	0.72	1	1	0.26	1	1	1	0.11	1	1	0.98	0	0.91	1	1	0	0.79
CPI-SC06873D10F	COL17A1_a2b1 complex	simple:Q9UMD9	complex:a2b1 complex	COL17A1		TRUE	FALSE	FALSE	curated	TRUE	1	1	1	1	1	1	1	1	1	1	1	1	1	1	1	1	1	1	1	1	1	1	1	1	1	1	1	1	1	1	1	1	1	1	1	1	1	1	1
CPI-SC0E3784FFB	LAMC1_a2b1 complex	simple:P11047	complex:a2b1 complex	LAMC1		TRUE	FALSE	FALSE	curated	TRUE	1	0	0.95	1	1	0	1	1	1	0	0.99	1	1	0	1	1	0.74	0	0.52	0.93	0.99	0	0.09	0.97	1	0	1	1	1	0	1	1	1	0	0.97	1	1	0	1
CPI-SC0D9B795CC	CDH1_a2b1 complex	simple:P12830	complex:a2b1 complex	CDH1		FALSE	FALSE	FALSE	curated	TRUE	1	1	1	1	1	1	1	1	1	1	1	1	1	1	1	1	1	1	1	1	1	1	1	1	1	1	1	1	1	1	1	1	1	1	1	1	1	1	1
CPI-SC08B6B74FB	FN1_a2Bb3 complex	simple:P02751	complex:a2Bb3 complex	FN1		TRUE	FALSE	FALSE	curated	TRUE	1	1	1	1	1	1	1	1	1	1	1	1	1	1	1	1	1	1	1	1	1	1	1	1	1	1	1	1	1	1	1	1	1	1	1	1	1	1	1
CPI-SC0BAB29E69	F2_a2Bb3 complex	simple:P00734	complex:a2Bb3 complex	F2		TRUE	FALSE	FALSE	curated	TRUE	1	1	1	1	1	1	1	1	1	1	1	1	1	1	1	1	1	1	1	1	1	1	1	1	1	1	1	1	1	1	1	1	1	1	1	1	1	1	1
CPI-SC08067D831	VTN_a2Bb3 complex	simple:P04004	complex:a2Bb3 complex	VTN		TRUE	FALSE	FALSE	curated	TRUE	1	1	1	1	1	1	1	1	1	1	1	1	1	1	1	1	1	1	1	1	1	1	1	1	1	1	1	1	1	1	1	1	1	1	1	1	1	1	1
CPI-SC0200AC9E3	THBS1_a2Bb3 complex	simple:P07996	complex:a2Bb3 complex	THBS1		FALSE	FALSE	FALSE	curated	TRUE	1	1	1	1	1	1	1	1	1	1	1	1	1	1	1	1	1	1	1	1	1	1	1	1	1	1	1	1	1	1	1	1	1	1	1	1	1	1	1
CPI-SC0974B60B7	CD40LG_a2Bb3 complex	simple:P29965	complex:a2Bb3 complex	CD40LG		TRUE	FALSE	FALSE	curated	TRUE	1	1	1	1	1	1	1	1	1	1	1	1	1	1	1	1	1	1	1	1	1	1	1	1	1	1	1	1	1	1	1	1	1	1	1	1	1	1	1
CPI-SC090855C8E	FN1_aVb3 complex	simple:P02751	complex:aVb3 complex	FN1		TRUE	FALSE	FALSE	curated	TRUE	1	1	1	1	1	1	1	1	1	1	1	1	1	1	1	1	1	1	1	1	1	1	1	1	1	1	1	1	1	1	1	1	1	1	1	1	1	1	1
CPI-SC0B9199C7F	LAMC1_aVb3 complex	simple:P11047	complex:aVb3 complex	LAMC1		TRUE	FALSE	FALSE	curated	TRUE	1	1	1	1	1	1	1	1	1	1	1	1	1	1	1	1	1	1	1	1	1	1	1	1	1	1	1	1	1	1	1	1	1	1	1	1	1	1	1
CPI-SC0EC380922	F2_aVb3 complex	simple:P00734	complex:aVb3 complex	F2		TRUE	FALSE	FALSE	curated	TRUE	1	1	1	1	1	1	1	1	1	1	1	1	1	1	1	1	1	1	1	1	1	1	1	1	1	1	1	1	1	1	1	1	1	1	1	1	1	1	1
CPI-SC0530C27A8	VTN_aVb3 complex	simple:P04004	complex:aVb3 complex	VTN		TRUE	FALSE	FALSE	curated	TRUE	1	1	1	1	1	1	1	1	1	1	1	1	1	1	1	1	1	1	1	1	1	1	1	1	1	1	1	1	1	1	1	1	1	1	1	1	1	1	1
CPI-SC0755598EE	THBS1_aVb3 complex	simple:P07996	complex:aVb3 complex	THBS1		FALSE	FALSE	FALSE	curated	TRUE	1	1	1	1	1	1	1	1	1	1	1	1	1	1	1	1	1	1	1	1	1	1	1	1	1	1	1	1	1	1	1	1	1	1	1	1	1	1	1
CPI-SC044E3F9B6	FGF2_aVb3 complex	simple:P09038	complex:aVb3 complex	FGF2		TRUE	FALSE	FALSE	curated	TRUE	1	1	1	1	1	1	1	1	1	1	1	1	1	1	1	1	1	1	1	1	1	1	1	1	1	1	1	1	1	1	1	1	1	1	1	1	1	1	1
CPI-SC0988E0218	SPP1_aVb3 complex	simple:P10451	complex:aVb3 complex	SPP1		TRUE	FALSE	FALSE	curated	TRUE	1	1	1	1	1	1	1	1	1	1	1	1	1	1	1	1	1	1	1	1	1	1	1	1	1	1	1	1	1	1	1	1	1	1	1	1	1	1	1
CPI-SC0E2D0DC4B	FGF1_aVb3 complex	simple:P05230	complex:aVb3 complex	FGF1		TRUE	FALSE	FALSE	curated	TRUE	1	1	1	1	1	1	1	1	1	1	1	1	1	1	1	1	1	1	1	1	1	1	1	1	1	1	1	1	1	1	1	1	1	1	1	1	1	1	1
CPI-SC00756BB93	THY1_aVb3 complex	simple:P04216	complex:aVb3 complex	THY1		FALSE	FALSE	FALSE	curated	TRUE	1	1	1	1	1	1	1	1	1	1	1	1	1	1	1	1	1	1	1	1	1	1	1	1	1	1	1	1	1	1	1	1	1	1	1	1	1	1	1
CPI-SC0E1037D03	VWF_aVb3 complex	simple:P04275	complex:aVb3 complex	VWF		TRUE	FALSE	FALSE	curated	TRUE	1	1	1	1	1	1	1	1	1	1	1	1	1	1	1	1	1	1	1	1	1	1	1	1	1	1	1	1	1	1	1	1	1	1	1	1	1	1	1
CPI-SC05A209BEC	FCER2_aVb3 complex	simple:P06734	complex:aVb3 complex	FCER2		TRUE	TRUE	FALSE	curated	TRUE	1	1	1	1	1	1	1	1	1	1	1	1	1	1	1	1	1	1	1	1	1	1	1	1	1	1	1	1	1	1	1	1	1	1	1	1	1	1	1
CPI-SC02E74AFA5	MMP2_aVb3 complex	simple:P08253	complex:aVb3 complex	MMP2		TRUE	FALSE	FALSE	curated	TRUE	1	1	1	1	1	1	1	1	1	1	1	1	1	1	1	1	1	1	1	1	1	1	1	1	1	1	1	1	1	1	1	1	1	1	1	1	1	1	1
CPI-SC0A58E6695	TNC_aVb3 complex	simple:P24821	complex:aVb3 complex	TNC		TRUE	FALSE	FALSE	curated	TRUE	1	1	1	1	1	1	1	1	1	1	1	1	1	1	1	1	1	1	1	1	1	1	1	1	1	1	1	1	1	1	1	1	1	1	1	1	1	1	1
CPI-SC06525B099	L1CAM_aVb3 complex	simple:P32004	complex:aVb3 complex	L1CAM		FALSE	FALSE	FALSE	curated	TRUE	1	1	1	1	1	1	1	1	1	1	1	1	1	1	1	1	1	1	1	1	1	1	1	1	1	1	1	1	1	1	1	1	1	1	1	1	1	1	1
CPI-SC095A2C115	PLAUR_aVb3 complex	simple:Q03405	complex:aVb3 complex	PLAUR		TRUE	TRUE	FALSE	curated	TRUE	1	1	1	1	1	1	1	1	1	1	1	1	1	1	1	1	1	1	1	1	1	1	1	1	1	1	1	1	1	1	1	1	1	1	1	1	1	1	1
CPI-SC0EFCE145F	OMD_aVb3 complex	simple:Q99983	complex:aVb3 complex	OMD		TRUE	FALSE	FALSE	curated	TRUE	1	1	1	1	1	1	1	1	1	1	1	1	1	1	1	1	1	1	1	1	1	1	1	1	1	1	1	1	1	1	1	1	1	1	1	1	1	1	1
CPI-SC04F2478E9	FN1_a3b1 complex	simple:P02751	complex:a3b1 complex	FN1		TRUE	FALSE	FALSE	curated	TRUE	1	1	1	1	1	1	1	1	1	1	1	1	1	1	1	1	1	1	1	1	1	1	1	1	1	1	1	1	1	1	1	1	1	1	1	1	1	1	1
CPI-SC02BFEEC8A	THBS1_a3b1 complex	simple:P07996	complex:a3b1 complex	THBS1		FALSE	FALSE	FALSE	curated	TRUE	1	1	1	1	1	1	1	1	1	1	1	1	1	1	1	1	1	1	1	1	1	1	1	1	1	1	1	1	1	1	1	1	1	1	1	1	1	1	1
CPI-SC0ED0520DD	LAMA3_a3b1 complex	simple:Q16787	complex:a3b1 complex	LAMA3		TRUE	FALSE	FALSE	curated	TRUE	1	1	1	1	1	1	1	1	1	1	1	1	1	1	1	1	1	1	1	1	1	1	1	1	1	1	1	1	1	1	1	1	1	1	1	1	1	1	1
CPI-SC09938698A	CSPG4_a3b1 complex	simple:Q6UVK1	complex:a3b1 complex	CSPG4		FALSE	FALSE	FALSE	curated	TRUE	1	1	1	1	1	1	1	1	1	1	1	1	1	1	1	1	1	1	1	1	1	1	1	1	1	1	1	1	1	1	1	1	1	1	1	1	1	1	1
CPI-SC06364D669	FN1_a4b1 complex	simple:P02751	complex:a4b1 complex	FN1		TRUE	FALSE	FALSE	curated	TRUE	1	1	1	1	1	1	1	1	1	1	1	1	1	1	1	1	1	1	1	1	1	1	1	1	1	1	1	1	1	1	1	1	1	1	1	1	1	1	1
CPI-SC07BE7830D	SPP1_a4b1 complex	simple:P10451	complex:a4b1 complex	SPP1		TRUE	FALSE	FALSE	curated	TRUE	1	1	1	1	1	1	1	1	1	1	1	1	1	1	1	1	1	1	1	1	1	1	1	1	1	1	1	1	1	1	1	1	1	1	1	1	1	1	1
CPI-SC0BC542ACC	TNC_a4b1 complex	simple:P24821	complex:a4b1 complex	TNC		TRUE	FALSE	FALSE	curated	TRUE	1	1	1	1	1	1	1	1	1	1	1	1	1	1	1	1	1	1	1	1	1	1	1	1	1	1	1	1	1	1	1	1	1	1	1	1	1	1	1
CPI-SC0E9C058EB	PLAUR_a4b1 complex	simple:Q03405	complex:a4b1 complex	PLAUR		TRUE	TRUE	FALSE	curated	TRUE	1	1	1	1	1	1	1	1	1	1	1	1	1	1	1	1	1	1	1	1	1	1	1	1	1	1	1	1	1	1	1	1	1	1	1	1	1	1	1
CPI-SC01833C7FC	PLA2G2A_a4b1 complex	simple:P14555	complex:a4b1 complex	PLA2G2A		TRUE	FALSE	FALSE	curated	TRUE	1	1	1	1	1	1	1	1	1	1	1	1	1	1	1	1	1	1	1	1	1	1	1	1	1	1	1	1	1	1	1	1	1	1	1	1	1	1	1
CPI-SC0A9EB628A	VCAM1_a4b1 complex	simple:P19320	complex:a4b1 complex	VCAM1		FALSE	FALSE	FALSE	curated	TRUE	1	1	1	1	1	1	1	1	1	1	1	1	1	1	1	1	1	1	1	1	1	1	1	1	1	1	1	1	1	1	1	1	1	1	1	1	1	1	1
CPI-SC070D5A96F	JAM2_a4b1 complex	simple:P57087	complex:a4b1 complex	JAM2		FALSE	FALSE	FALSE	curated	TRUE	1	1	1	1	1	1	1	1	1	1	1	1	1	1	1	1	1	1	1	1	1	1	1	1	1	1	1	1	1	1	1	1	1	1	1	1	1	1	1
CPI-SC0B4D7E0FF	FN1_a4b7 complex	simple:P02751	complex:a4b7 complex	FN1		TRUE	FALSE	FALSE	curated	TRUE	1	1	1	1	1	1	1	1	1	1	1	1	1	1	1	1	1	1	1	1	1	1	1	1	1	1	1	1	1	1	1	1	1	1	1	1	1	1	1
CPI-SC08E97F7CA	VCAM1_a4b7 complex	simple:P19320	complex:a4b7 complex	VCAM1		FALSE	FALSE	FALSE	curated	TRUE	1	1	1	1	1	1	1	1	1	1	1	1	1	1	1	1	1	1	1	1	1	1	1	1	1	1	1	1	1	1	1	1	1	1	1	1	1	1	1
CPI-SC08B2AD7C6	FN1_a5b1 complex	simple:P02751	complex:a5b1 complex	FN1		TRUE	FALSE	FALSE	curated	TRUE	1	0.59	1	1	1	0.01	1	0.82	1	1	1	1	1	0.05	1	1	1	1	1	1	1	1	1	1	0.94	0.01	0.98	1	0.99	0	0.61	0.06	1	1	1	1	1	0.9	1
CPI-SC0C8B4C056	CD40LG_a5b1 complex	simple:P29965	complex:a5b1 complex	CD40LG		TRUE	FALSE	FALSE	curated	TRUE	1	1	1	1	1	1	1	1	1	1	1	1	1	1	1	1	1	1	1	1	1	1	1	1	1	1	1	1	1	1	1	1	1	1	1	1	1	1	1
CPI-SC0592EC3D0	L1CAM_a5b1 complex	simple:P32004	complex:a5b1 complex	L1CAM		FALSE	FALSE	FALSE	curated	TRUE	1	1	1	1	1	1	1	1	1	1	1	1	1	1	1	1	1	1	1	1	1	1	1	1	1	1	1	1	1	1	1	1	1	1	1	1	1	1	1
CPI-SC062C5C6C2	PLA2G2A_a5b1 complex	simple:P14555	complex:a5b1 complex	PLA2G2A		TRUE	FALSE	FALSE	curated	TRUE	1	1	1	1	1	1	1	1	1	0.01	1	1	1	0	0.94	0.06	1	1	1	1	1	1	1	1	1	1	1	1	1	0.95	1	1	0.53	0	0.64	0.9	0.51	0	0.12
CPI-SC058F72F90	FBN1_a5b1 complex	simple:P35555	complex:a5b1 complex	FBN1		TRUE	FALSE	FALSE	curated	TRUE	1	0.01	1	1	1	0	0.98	0.13	1	0.08	1	1	1	0	1	0.61	0.65	0	0.78	1	0.7	0	0.02	0	1	0	1	1	1	0	1	0.16	1	0.08	1	1	1	0	1
CPI-SC092C3E4DF	FN1_a8b1 complex	simple:P02751	complex:a8b1 complex	FN1		TRUE	FALSE	FALSE	curated	TRUE	1	1	1	1	1	1	1	1	1	1	1	1	1	1	1	1	1	1	1	1	1	1	1	1	1	1	1	1	1	1	1	1	1	1	1	1	1	1	1
CPI-SC01195CB48	TNC_a8b1 complex	simple:P24821	complex:a8b1 complex	TNC		TRUE	FALSE	FALSE	curated	TRUE	1	1	1	1	1	1	1	1	1	1	1	1	1	1	1	1	1	1	1	1	1	1	1	1	1	1	1	1	1	1	1	1	1	1	1	1	1	1	1
CPI-SC096929DB0	FN1_aVb1 complex	simple:P02751	complex:aVb1 complex	FN1		TRUE	FALSE	FALSE	curated	TRUE	0.8	0.89	0.82	0.94	0.88	0.7	0.97	0.8	1	1	1	1	1	1	1	1	1	1	1	1	1	1	1	1	0.04	0.04	0.07	0.18	0.05	0	0.29	0.02	1	1	1	1	1	1	1
CPI-SC067AD890A	VTN_aVb1 complex	simple:P04004	complex:aVb1 complex	VTN		TRUE	FALSE	FALSE	curated	TRUE	1	1	1	1	1	1	1	1	1	1	1	1	1	1	1	1	1	1	1	1	1	1	1	1	1	1	1	1	1	1	1	1	1	1	1	1	1	1	1
CPI-SC0847A64D2	FN1_aVb5 complex	simple:P02751	complex:aVb5 complex	FN1		TRUE	FALSE	FALSE	curated	TRUE	0.79	0.92	0.82	0.96	0.97	0.7	0.97	0.79	1	1	1	1	1	1	1	1	1	1	1	1	1	1	1	1	0.02	0.11	0.05	0.31	0.41	0	0.29	0.02	1	1	1	1	1	1	1
CPI-SC0EEF3A379	LAMC1_a6b1 complex	simple:P11047	complex:a6b1 complex	LAMC1		TRUE	FALSE	FALSE	curated	TRUE	0.09	0.47	0	0.04	0.11	0.5	1	0.31	0.31	1	0	0.24	0.73	1	1	1	0	0	0	0	0	0	1	0	0.54	0.98	0.01	0.35	0.77	1	1	0.97	0.01	0.32	0	0.02	0.05	0.47	1
CPI-SC0A2FE9693	LAMC1_a7b1 complex	simple:P11047	complex:a7b1 complex	LAMC1		TRUE	FALSE	FALSE	curated	TRUE	1	1	1	1	1	1	1	1	1	1	1	1	1	1	1	1	1	1	1	1	1	1	1	1	1	1	1	1	1	1	1	1	1	1	1	1	1	1	1
CPI-SS0CC5DCE80	CDH1_KLRG1	simple:P12830	simple:Q96E93	CDH1	KLRG1	FALSE	FALSE	TRUE	curated	FALSE	1	1	1	1	1	1	1	1	1	1	1	1	1	1	1	1	1	1	1	1	1	1	1	1	1	1	1	1	1	1	1	1	1	1	1	1	1	1	1
CPI-SC007890A1C	CDH1_aEb7 complex	simple:P12830	complex:aEb7 complex	CDH1		FALSE	FALSE	FALSE	curated	TRUE	1	1	1	1	1	1	1	1	1	1	1	1	1	1	1	1	1	1	1	1	1	1	1	1	1	1	1	1	1	1	1	1	1	1	1	1	1	1	1
CPI-SS03DA2A820	FGF2_CD44	simple:P09038	simple:P16070	FGF2	CD44	TRUE	FALSE	TRUE	I2D,InnateDB-All	FALSE	1	1	1	1	1	1	1	1	0.33	0	0.02	1	0.98	0	0	0.08	1	1	1	1	1	1	1	1	1	1	1	1	1	0.96	1	1	1	1	1	1	1	1	1
CPI-SS02AB0C3E0	SPP1_CD44	simple:P10451	simple:P16070	SPP1	CD44	TRUE	FALSE	TRUE	I2D,IMEx,InnateDB-All,IntAct	FALSE	0	0	0	0	0	0	0	0	0.97	0.2	0.75	1	1	0	0.65	1	0.61	0.05	0.27	0.98	0.92	0	0.17	0.55	0	0	0	0.03	0	0	0	0	1	0.97	0.99	1	1	0.48	1
CPI-SS0703338F5	LGALS9_CD44	simple:O00182	simple:P16070	LGALS9	CD44	TRUE	FALSE	TRUE	InnateDB	FALSE	1	1	1	1	1	1	1	1	1	1	1	1	1	1	1	1	1	1	1	1	1	1	1	1	1	1	1	1	1	1	1	1	1	1	1	1	1	1	1
CPI-SS03722104E	HGF_CD44	simple:P14210	simple:P16070	HGF	CD44	TRUE	FALSE	TRUE	IMEx,InnateDB-All,IntAct	FALSE	1	1	1	1	1	1	1	1	1	1	1	1	1	1	1	1	1	1	1	1	1	1	1	1	1	1	1	1	1	1	1	1	1	1	1	1	1	1	1
CPI-SS008FB916C	FGF2_FGFR4	simple:P09038	simple:P22455	FGF2	FGFR4	TRUE	FALSE	TRUE	curated	FALSE	1	1	1	1	1	1	1	1	1	1	1	1	1	1	1	1	1	1	1	1	1	1	1	1	1	1	1	1	1	1	1	1	1	1	1	1	1	1	1
CPI-SS0D9366D11	FGF1_FGFR4	simple:P05230	simple:P22455	FGF1	FGFR4	TRUE	FALSE	TRUE	I2D,IMEx,InnateDB-All,IntAct	FALSE	1	1	1	1	1	1	1	1	1	1	1	1	1	1	1	1	1	1	1	1	1	1	1	1	1	1	1	1	1	1	1	1	1	1	1	1	1	1	1
CPI-SS044CF7EAE	TNFRSF10A_FGFR4	simple:O00220	simple:P22455	TNFRSF10A	FGFR4	TRUE	TRUE	TRUE	InnateDB-All	FALSE	1	1	1	1	1	1	1	1	1	1	1	1	1	1	1	1	1	1	1	1	1	1	1	1	1	1	1	1	1	1	1	1	1	1	1	1	1	1	1
CPI-SS0AC594A8E	FGF17_FGFR4	simple:O60258	simple:P22455	FGF17	FGFR4	TRUE	FALSE	TRUE	I2D	FALSE	1	1	1	1	1	1	1	1	1	1	1	1	1	1	1	1	1	1	1	1	1	1	1	1	1	1	1	1	1	1	1	1	1	1	1	1	1	1	1
CPI-SS0D4CA5D92	FGF18_FGFR4	simple:O76093	simple:P22455	FGF18	FGFR4	TRUE	FALSE	TRUE	I2D	FALSE	1	1	1	1	1	1	1	1	1	1	1	1	1	1	1	1	1	1	1	1	1	1	1	1	1	1	1	1	1	1	1	1	1	1	1	1	1	1	1
CPI-SS066347638	FGF5_FGFR4	simple:P12034	simple:P22455	FGF5	FGFR4	TRUE	FALSE	TRUE	I2D,IMEx,InnateDB-All,IntAct	FALSE	1	1	1	1	1	1	1	1	1	1	1	1	1	1	1	1	1	1	1	1	1	1	1	1	1	1	1	1	1	1	1	1	1	1	1	1	1	1	1
CPI-SS0D95D41D6	FGF7_FGFR4	simple:P21781	simple:P22455	FGF7	FGFR4	TRUE	FALSE	TRUE	I2D	FALSE	1	1	1	1	1	1	1	1	1	1	1	1	1	1	1	1	1	1	1	1	1	1	1	1	1	1	1	1	1	1	1	1	1	1	1	1	1	1	1
CPI-SS01F67987A	FGF2_FGFR1	simple:P09038	simple:P11362	FGF2	FGFR1	TRUE	FALSE	TRUE	curated	FALSE	0.93	1	1	1	1	1	1	1	0	0	1	0	0.18	0	0.6	0.87	1	1	1	1	1	1	1	1	0.64	1	1	1	1	0.96	1	1	1	1	1	1	1	1	1
CPI-SS0755A26DD	FGF1_FGFR1	simple:P05230	simple:P11362	FGF1	FGFR1	TRUE	FALSE	TRUE	curated	FALSE	0.07	0.4	1	0.58	0.95	0.06	0.97	0.98	0	0	0.96	0	0.02	0	0.12	0.34	1	1	1	1	1	1	1	1	0.73	1	1	1	1	0.95	1	1	0.97	1	1	1	1	1	1
CPI-SS0467AFD8A	FGF17_FGFR1	simple:O60258	simple:P11362	FGF17	FGFR1	TRUE	FALSE	TRUE	I2D,InnateDB-All	FALSE	1	1	1	1	1	1	1	1	1	1	1	1	1	1	1	1	1	1	1	1	1	1	1	1	1	1	1	1	1	1	1	1	1	1	1	1	1	1	1
CPI-SS0F2C6A4D4	FGF18_FGFR1	simple:O76093	simple:P11362	FGF18	FGFR1	TRUE	FALSE	TRUE	I2D	FALSE	1	1	1	1	1	1	1	1	0	0.01	1	0.41	1	0	1	1	0	0.02	1	0.31	1	0	1	1	1	1	1	1	1	1	1	1	0	0	1	0.07	1	0	1
CPI-SS05A94DE17	FGF2_FGFR2	simple:P09038	simple:P21802	FGF2	FGFR2	TRUE	FALSE	TRUE	curated	FALSE	1	1	1	1	1	1	1	1	0	0	0.03	0	0	0	0	0	1	1	1	1	1	1	1	1	1	1	1	1	1	1	1	1	1	1	1	1	1	1	1
CPI-SS04A97448D	FGF1_FGFR2	simple:P05230	simple:P21802	FGF1	FGFR2	TRUE	FALSE	TRUE	I2D,IMEx,InnateDB-All,IntAct,MINT	FALSE	0.8	0.81	0.9	0.42	0.2	0.72	0.56	0.87	0	0	0.01	0	0	0	0	0	1	1	1	1	1	1	1	1	1	1	1	1	0.99	1	1	1	1	1	1	1	1	1	1
CPI-SS06B86672A	CD44_FGFR2	simple:P16070	simple:P21802	CD44	FGFR2	TRUE	TRUE	TRUE	InnateDB-All	FALSE	0.97	0.98	0.99	0.73	0.47	0.94	0.9	0.99	0.19	0.1	0.52	0	0	0.03	0.01	0.21	0.75	0.82	0.93	0.23	0.02	0.66	0.42	0.85	1	1	1	1	1	1	1	1	1	1	1	1	0.99	1	1
CPI-SS0330D939A	FGF17_FGFR2	simple:O60258	simple:P21802	FGF17	FGFR2	TRUE	FALSE	TRUE	I2D,InnateDB-All	FALSE	1	1	1	1	1	1	1	1	1	1	1	1	1	1	1	1	1	1	1	1	1	1	1	1	1	1	1	1	1	1	1	1	1	1	1	1	1	1	1
CPI-SS0F6A7A4DF	FGF18_FGFR2	simple:O76093	simple:P21802	FGF18	FGFR2	TRUE	FALSE	TRUE	I2D	FALSE	1	1	1	1	1	1	1	1	0.95	1	1	0.02	0	0.99	0.35	1	0.87	0.99	1	0.02	0	0.76	0.24	1	1	1	1	1	1	1	1	1	0.5	0.71	0.93	0	0	0.15	0.01
CPI-SS02FEAF02E	FGF5_FGFR2	simple:P12034	simple:P21802	FGF5	FGFR2	TRUE	FALSE	TRUE	I2D,IMEx,InnateDB-All,IntAct	FALSE	0.82	0.99	0.99	0	0	0.83	0.05	0.99	0.83	1	1	0.01	0	0.79	0.02	1	1	1	1	1	1	1	1	1	1	1	1	1	1	1	1	1	1	1	1	1	1	1	1
CPI-SS0E928B8C8	FGF7_FGFR2	simple:P21781	simple:P21802	FGF7	FGFR2	TRUE	FALSE	TRUE	I2D,IMEx,InnateDB-All,IntAct	FALSE	0.64	0.75	0.85	0.01	0	0.25	0.02	0.83	1	1	1	1	1	1	1	1	0	0	0.03	0	0	0	0	0	1	1	1	1	1	1	1	1	1	1	1	1	1	1	1
CPI-SS0735F5C3A	TIMP1_FGFR2	simple:P01033	simple:P21802	TIMP1	FGFR2	TRUE	FALSE	TRUE	InnateDB-All	FALSE	0.81	0.84	0.94	0.3	0.11	0.81	0.55	0.88	0.29	0.24	0.65	0	0	0.05	0	0.4	0.81	0.82	0.9	0.26	0.08	0.73	0.55	0.84	0.12	0.12	0.28	0	0	0.06	0.01	0.16	1	1	1	0.94	0.76	1	1
CPI-SS0DC322B61	ROS1_FGFR2	simple:P08922	simple:P21802	ROS1	FGFR2	TRUE	TRUE	TRUE	I2D	FALSE	1	1	1	1	1	1	1	1	1	1	1	1	1	1	1	1	1	1	1	1	1	1	1	1	1	1	1	1	1	1	1	1	1	1	1	1	1	1	1
CPI-SS0348DB5E3	FGFR1_FGFR2	simple:P11362	simple:P21802	FGFR1	FGFR2	TRUE	TRUE	TRUE	InnateDB-All	FALSE	0	0	0	0	0	0	0	0	0.17	0.05	0.49	0	0	0.01	0	0.19	1	1	1	1	1	1	1	1	0.45	0.51	0.73	0.01	0	0.29	0.07	0.6	1	1	1	0.72	0.24	1	0.98
CPI-SS0D636A374	FGF2_FGFR3	simple:P09038	simple:P22607	FGF2	FGFR3	TRUE	FALSE	TRUE	curated	FALSE	1	1	1	1	1	1	1	1	0	0	0.04	0	0	0	0	0	1	1	1	1	1	1	1	1	1	1	1	1	1	1	1	1	1	1	1	1	1	1	1
CPI-SS015819E65	FGF1_FGFR3	simple:P05230	simple:P22607	FGF1	FGFR3	TRUE	FALSE	TRUE	I2D,IMEx,InnateDB-All,IntAct	FALSE	0.38	0.72	0.92	0.35	0.65	0.68	0.71	0.82	0	0	0.01	0	0	0	0	0	1	1	1	1	1	1	1	1	0.99	1	1	1	1	1	1	1	1	1	1	1	1	1	1
CPI-SS0BC9F7E9E	FGF17_FGFR3	simple:O60258	simple:P22607	FGF17	FGFR3	TRUE	FALSE	TRUE	I2D	FALSE	1	1	1	1	1	1	1	1	1	1	1	1	1	1	1	1	1	1	1	1	1	1	1	1	1	1	1	1	1	1	1	1	1	1	1	1	1	1	1
CPI-SS0E134097C	FGF18_FGFR3	simple:O76093	simple:P22607	FGF18	FGFR3	TRUE	FALSE	TRUE	I2D	FALSE	1	1	1	1	1	1	1	1	0.01	0.99	1	0	0.6	0.97	1	1	0.02	0.8	1	0	0.38	0.59	0.86	0.99	1	1	1	1	1	1	1	1	0	0.12	0.92	0	0.02	0.04	0.2
CPI-SS076D8A297	FGF5_FGFR3	simple:P12034	simple:P22607	FGF5	FGFR3	TRUE	FALSE	TRUE	I2D	FALSE	0	0.87	0.99	0	0.19	0.42	0.84	0.99	0	0.84	1	0	0.14	0.36	0.86	1	1	1	1	1	1	1	1	1	1	1	1	1	1	1	1	1	1	1	1	1	1	1	1
CPI-SS00E68BB92	FGF7_FGFR3	simple:P21781	simple:P22607	FGF7	FGFR3	TRUE	FALSE	TRUE	I2D	FALSE	0	0.33	0.86	0	0.1	0.15	0.31	0.81	1	1	1	1	1	1	1	1	0	0	0.02	0	0	0	0	0	1	1	1	1	1	1	1	1	1	1	1	1	1	1	1
CPI-SS0BF3ED143	FGFR2_FGFR3	simple:P21802	simple:P22607	FGFR2	FGFR3	TRUE	TRUE	TRUE	IMEx,InnateDB-All	FALSE	0.09	0.87	0.99	0.04	0.62	0.81	0.89	0.99	0.03	1	1	0	0.82	1	1	1	0.29	1	1	0.19	0.96	1	1	1	0	0.01	0.49	0	0	0.01	0.01	0.1	0	0	0.06	0	0	0	0
CPI-SS0CB6968B9	FGF2_FGFRL1	simple:P09038	simple:Q8N441	FGF2	FGFRL1	TRUE	FALSE	TRUE	I2D	FALSE	1	1	1	1	1	1	1	1	0.1	0	0.98	0.02	0	0	0.11	0	1	1	1	1	1	1	1	1	1	1	1	1	1	1	1	1	1	1	1	1	1	1	1
CPI-SS0C1BD22BC	SPP1_PTGER4	simple:P10451	simple:P35408	SPP1	PTGER4	TRUE	FALSE	TRUE	IMEx,MINT	FALSE	1	1	0	1	1	1	1	1	1	1	0.18	1	1	1	1	1	1	1	0.05	1	1	1	1	1	1	1	0	1	1	1	1	1	1	1	0.83	1	1	1	1
CPI-SC01AB9BED7	SPP1_a9b1 complex	simple:P10451	complex:a9b1 complex	SPP1		TRUE	FALSE	FALSE	curated	TRUE	1	1	1	1	1	1	1	1	1	1	1	1	1	1	1	1	1	1	1	1	1	1	1	1	1	1	1	1	1	1	1	1	1	1	1	1	1	1	1
CPI-SC056BF6CBB	TNC_a9b1 complex	simple:P24821	complex:a9b1 complex	TNC		TRUE	FALSE	FALSE	curated	TRUE	1	1	1	1	1	1	1	1	1	1	1	1	1	1	1	1	1	1	1	1	1	1	1	1	1	1	1	1	1	1	1	1	1	1	1	1	1	1	1
CPI-SC062D34C2A	VCAM1_a9b1 complex	simple:P19320	complex:a9b1 complex	VCAM1		FALSE	FALSE	FALSE	curated	TRUE	1	1	1	1	1	1	1	1	1	1	1	1	1	1	1	1	1	1	1	1	1	1	1	1	1	1	1	1	1	1	1	1	1	1	1	1	1	1	1
CPI-SS068C742A1	FGF1_TGFBR3	simple:P05230	simple:Q03167	FGF1	TGFBR3	TRUE	FALSE	TRUE	InnateDB-All	FALSE	1	0.71	0.69	0.22	0.58	0.85	0.79	0.6	1	0	0	0	0	0	0	0	1	1	1	1	1	1	1	1	1	1	1	0.99	1	1	1	1	1	1	1	1	1	1	1
CPI-SS085EE60B1	TGFB1_TGFBR3	simple:P01137	simple:Q03167	TGFB1	TGFBR3	TRUE	FALSE	TRUE	curated	FALSE	1	0.8	0.76	0.01	0.28	0.98	0.96	0.21	1	0.85	0.72	0	0.11	1	1	0.08	1	0.93	0.87	0.01	0.44	1	1	0.38	1	1	0.99	0.01	0.81	1	1	0.83	1	1	0.98	0	0.74	1	1
CPI-SS0FB37E079	INHA_TGFBR3	simple:P05111	simple:Q03167	INHA	TGFBR3	TRUE	FALSE	TRUE	I2D	FALSE	1	1	1	1	1	1	1	1	1	1	1	1	1	1	1	1	1	1	1	1	1	1	1	1	1	1	1	1	1	1	1	1	1	1	1	1	1	1	1
CPI-SS0D46E2B45	TGFB3_TGFBR3	simple:P10600	simple:Q03167	TGFB3	TGFBR3	TRUE	FALSE	TRUE	curated	FALSE	1	0.27	0.33	0	0.03	0.78	0.55	0.02	1	1	1	1	1	1	1	1	1	0.11	0.22	0	0.03	0.53	0.25	0.01	1	0.52	0.59	0	0.1	1	0.89	0.05	1	0.04	0.21	0	0	0.63	0.29
CPI-SS0178F5C45	TGFB2_TGFBR3	simple:P61812	simple:Q03167	TGFB2	TGFBR3	TRUE	FALSE	TRUE	curated	FALSE	1	0.65	0.66	0	0.17	0.98	0.86	0.1	1	0.83	0.64	0	0.11	1	0.98	0.07	1	0.98	0.96	0	0.56	1	1	0.66	1	1	1	1	1	1	1	1	1	0.26	0.41	0	0.04	0.93	0.65
CPI-SC0A05D3880	THY1_aMb2 complex	simple:P04216	complex:aMb2 complex	THY1		FALSE	FALSE	FALSE	curated	TRUE	1	1	0.21	1	1	1	1	1	1	1	0.56	1	1	1	1	1	1	1	0	1	1	1	1	1	1	1	1	1	1	1	1	1	1	1	0.42	1	1	1	1
CPI-SC07312BD5C	FCER2_aMb2 complex	simple:P06734	complex:aMb2 complex	FCER2		TRUE	TRUE	FALSE	curated	TRUE	1	1	1	1	1	1	1	1	1	1	1	1	1	1	1	1	1	1	1	1	1	1	1	1	1	1	1	1	1	1	1	1	1	1	1	1	1	1	1
CPI-SC0B6D68FD5	ICAM1_aMb2 complex	simple:P05362	complex:aMb2 complex	ICAM1		FALSE	TRUE	FALSE	curated	TRUE	1	1	0.5	1	1	1	1	1	1	1	0	1	1	1	1	1	1	1	0.05	1	1	1	1	1	1	1	0.52	1	1	1	1	1	1	1	0.37	1	1	1	1
CPI-SC0527EEE7A	C3_aMb2 complex	simple:P01024	complex:aMb2 complex	C3		TRUE	FALSE	FALSE	curated	TRUE	1	1	1	1	1	1	1	1	1	1	1	1	1	1	1	1	1	1	1	1	1	1	1	1	1	1	1	1	1	1	1	1	1	1	1	1	1	1	1
CPI-SC0B292AEE6	GP1BA_aMb2 complex	simple:P07359	complex:aMb2 complex	GP1BA		FALSE	FALSE	FALSE	curated	TRUE	1	1	1	1	1	1	1	1	1	1	1	1	1	1	1	1	1	1	1	1	1	1	1	1	1	1	1	1	1	1	1	1	1	1	1	1	1	1	1
CPI-SC0F9DD28F3	JAM3_aMb2 complex	simple:Q9BX67	complex:aMb2 complex	JAM3		TRUE	FALSE	FALSE	curated	TRUE	1	1	0	1	1	1	1	1	1	1	0	1	1	1	1	1	1	1	0.05	1	1	1	1	1	1	1	0.1	1	1	1	1	1	1	1	0	1	1	1	1
CPI-SC0C6B54D7A	THY1_aXb2 complex	simple:P04216	complex:aXb2 complex	THY1		FALSE	FALSE	FALSE	curated	TRUE	0.5	1	0.14	1	1	1	1	1	0.75	1	0.66	1	1	1	1	1	0	1	0	1	1	1	1	1	1	1	1	1	1	1	1	1	0.74	1	0.19	1	1	1	1
CPI-SC03446A95E	FCER2_aXb2 complex	simple:P06734	complex:aXb2 complex	FCER2		TRUE	TRUE	FALSE	curated	TRUE	1	1	1	1	1	1	1	1	1	1	1	1	1	1	1	1	1	1	1	1	1	1	1	1	1	1	1	1	1	1	1	1	1	1	1	1	1	1	1
CPI-SC0A9458008	ICAM1_aXb2 complex	simple:P05362	complex:aXb2 complex	ICAM1		FALSE	TRUE	FALSE	curated	TRUE	0.74	1	0.49	1	1	1	1	1	0	1	0	1	1	1	1	1	0.11	1	0.01	1	1	1	1	1	0.74	1	0.41	1	1	1	1	1	0.71	1	0.19	1	1	1	1
CPI-SC04AED00CE	TNC_aVb6 complex	simple:P24821	complex:aVb6 complex	TNC		TRUE	FALSE	FALSE	curated	TRUE	1	1	1	1	1	1	1	1	1	1	1	1	1	1	1	1	1	1	1	1	1	1	1	1	1	1	1	1	1	1	1	1	1	1	1	1	1	1	1
CPI-SC0E60FEE99	TGFB1_aVb6 complex	simple:P01137	complex:aVb6 complex	TGFB1		TRUE	FALSE	FALSE	curated	TRUE	1	1	1	1	1	1	1	1	1	1	1	1	1	1	1	1	1	1	1	1	1	1	1	1	1	1	1	1	1	1	1	1	1	1	1	1	1	1	1
CPI-SS0ACD487F0	L1CAM_L1CAM	simple:P32004	simple:P32004	L1CAM	L1CAM	FALSE	FALSE	FALSE	curated	FALSE	1	1	1	1	1	1	1	1	1	1	1	1	1	1	1	1	1	1	1	1	1	1	1	1	1	1	1	1	1	1	1	1	1	1	1	1	1	1	1
CPI-SS087B53ABF	JAM2_JAM3	simple:P57087	simple:Q9BX67	JAM2	JAM3	TRUE	FALSE	FALSE	curated	FALSE	0.27	0.18	0.62	0.77	0.43	0.02	0.9	0.76	0.23	0.11	0.69	0.87	0.46	0	0.99	0.93	0	0	0	0	0	0	0	0	0.49	0.54	0.85	0.93	0.83	0.05	1	1	0.25	0.22	0.7	0.85	0.52	0	0.94
CPI-SS0F9D53834	JAM3_JAM3	simple:Q9BX67	simple:Q9BX67	JAM3	JAM3	TRUE	FALSE	FALSE	curated	FALSE	0.31	0.19	0.59	0.69	0.44	0.03	0.79	0.57	0.19	0.17	0.64	0.81	0.43	0	0.97	0.91	0.59	0.64	0.74	0.93	0.82	0.21	0.99	0.94	0.69	0.81	0.93	0.93	0.9	0.26	1	1	0.44	0.43	0.82	0.9	0.63	0.02	0.98
CPI-SS01158CABF	FFAR2_FAM3C	simple:O15552	simple:Q92520	FFAR2	FAM3C	TRUE	TRUE	FALSE	IMEx,IntAct	FALSE	1	1	1	1	1	1	1	1	1	1	1	1	1	1	1	1	1	1	1	1	1	1	1	1	1	1	1	1	1	1	1	1	1	1	1	1	1	1	1
CPI-SS034D36D2F	HLA-C_FAM3C	simple:HLAC	simple:Q92520	HLA-C	FAM3C	TRUE	TRUE	FALSE	InnateDB-All	FALSE	1	1	1	1	1	1	1	1	0.17	0.02	0.04	0	0.03	0	0	0	0	0	0	0	0	0	0	0	0.97	1	0.92	0.89	0.99	0.2	0.99	0.66	0.63	0.59	0.32	0.16	0.5	0	0.37
CPI-SS055E061C9	LAMP1_FAM3C	simple:P11279	simple:Q92520	LAMP1	FAM3C	TRUE	TRUE	FALSE	InnateDB-All	FALSE	0.8	0.83	0.47	0.35	0.77	0	0.7	0.09	0.94	1	0.77	0.6	0.98	0	0.98	0.22	0.89	0.97	0.69	0.61	0.96	0.02	0.94	0.23	0.48	0.28	0.2	0.05	0.23	0	0.16	0	0.88	0.97	0.76	0.6	0.95	0.01	0.96
CPI-SS033CB0BB2	CXADR_FAM3C	simple:P78310	simple:Q92520	CXADR	FAM3C	TRUE	TRUE	FALSE	IMEx,IntAct	FALSE	1	1	1	1	1	1	1	1	1	1	1	1	1	1	1	1	1	1	1	1	1	1	1	1	1	1	1	1	1	1	1	1	1	1	1	1	1	1	1
CPI-SS0E2431C09	PDCD1_FAM3C	simple:Q15116	simple:Q92520	PDCD1	FAM3C	TRUE	TRUE	FALSE	InnateDB-All	FALSE	1	1	1	1	1	1	1	1	1	1	1	1	1	1	1	1	1	1	1	1	1	1	1	1	1	1	1	1	1	1	1	1	1	1	1	1	1	1	1
CPI-SS0AFC7BACF	ADGRG5_FAM3C	simple:Q8IZF4	simple:Q92520	ADGRG5	FAM3C	TRUE	TRUE	FALSE	InnateDB-All	FALSE	1	1	1	1	1	1	1	1	1	1	1	1	1	1	1	1	1	1	1	1	1	1	1	1	1	1	1	1	1	1	1	1	1	1	1	1	1	1	1
CPI-SS00FB3CB09	FFAR2_CCL4L2	simple:O15552	simple:Q8NHW4	FFAR2	CCL4L2	TRUE	TRUE	FALSE	IMEx,IntAct	FALSE	1	1	1	1	1	1	1	1	1	1	1	1	1	1	1	1	1	1	1	1	1	1	1	1	1	1	1	1	1	1	1	1	1	1	1	1	1	1	1
CPI-SS0F3D40856	PGRMC2_CCL4L2	simple:O15173	simple:Q8NHW4	PGRMC2	CCL4L2	TRUE	TRUE	FALSE	IMEx,IntAct	FALSE	1	1	1	1	1	1	1	1	1	1	1	1	1	1	1	1	1	1	1	1	1	1	1	1	1	1	1	1	1	1	1	1	1	1	1	1	1	1	1
CPI-SS072E1E27A	FFAR2_TNF	simple:O15552	simple:P01375	FFAR2	TNF	TRUE	TRUE	FALSE	IMEx,IntAct	FALSE	1	1	1	1	1	1	1	1	1	1	1	1	1	1	1	1	1	1	1	1	1	1	1	1	1	1	1	1	1	1	1	1	1	1	1	1	1	1	1
CPI-SS0E91E504D	HLA-C_TSHB	simple:HLAC	simple:P01222	HLA-C	TSHB	TRUE	TRUE	FALSE	InnateDB-All	FALSE	1	1	1	1	1	1	1	1	1	1	1	1	1	1	1	1	1	1	1	1	1	1	1	1	1	1	1	1	1	1	1	1	1	1	1	1	1	1	1
CPI-SS064281234	LAMP1_VSTM1	simple:P11279	simple:Q6UX27	LAMP1	VSTM1	TRUE	TRUE	TRUE	IMEx,IntAct	FALSE	1	1	1	1	1	1	1	1	1	1	1	1	1	1	1	1	1	1	1	1	1	1	1	1	1	1	1	1	1	1	1	1	1	1	1	1	1	1	1
CPI-SS016EE0084	PDCD1_CD274	simple:Q15116	simple:Q9NZQ7	PDCD1	CD274	FALSE	TRUE	TRUE	curated	FALSE	1	1	1	1	1	1	1	1	1	1	1	1	1	1	1	1	1	1	1	1	1	1	1	1	1	1	1	1	1	1	1	1	1	1	1	1	1	1	1
CPI-SS08F13AD5C	CD80_CD274	simple:P33681	simple:Q9NZQ7	CD80	CD274	FALSE	TRUE	TRUE	curated	FALSE	1	1	1	1	1	1	1	1	1	1	1	1	1	1	1	1	1	1	1	1	1	1	1	1	1	1	1	1	1	1	1	1	1	1	1	1	1	1	1
CPI-SS0F5B6B186	PDCD1_PDCD1LG2	simple:Q15116	simple:Q9BQ51	PDCD1	PDCD1LG2	TRUE	TRUE	TRUE	curated	FALSE	1	1	1	1	1	1	1	1	1	1	1	1	1	1	1	1	1	1	1	1	1	1	1	1	1	1	1	1	1	1	1	1	1	1	1	1	1	1	1
CPI-CS08CC8F9D3	ACVR1_BMPR2_BMP7	complex:ACVR1_BMPR2	simple:P18075		BMP7	TRUE	TRUE	FALSE	curated	FALSE	1	1	1	1	1	1	1	1	1	1	1	1	1	1	1	1	1	1	1	1	1	1	1	1	1	1	1	1	1	1	1	1	1	1	1	1	1	1	1
CPI-CS046B3C139	ACVR_1A2A receptor_BMP7	complex:ACVR_1A2A receptor	simple:P18075		BMP7	TRUE	TRUE	FALSE	curated	FALSE	1	1	1	1	1	1	1	1	1	1	1	1	1	1	1	1	1	1	1	1	1	1	1	1	1	1	1	1	1	1	1	1	1	1	1	1	1	1	1
CPI-CS0288D901D	ACVR_1A2B receptor_BMP7	complex:ACVR_1A2B receptor	simple:P18075		BMP7	TRUE	TRUE	FALSE	curated	FALSE	1	1	1	1	1	1	1	1	1	1	1	1	1	1	1	1	1	1	1	1	1	1	1	1	1	1	1	1	1	1	1	1	1	1	1	1	1	1	1
CPI-CS05EAF93CC	BMPR1A_BMPR2_BMP7	complex:BMPR1A_BMPR2	simple:P18075		BMP7	TRUE	TRUE	FALSE	curated	FALSE	1	1	1	1	1	1	1	1	1	1	1	1	1	1	1	1	1	1	1	1	1	1	1	1	1	1	1	1	1	1	1	1	1	1	1	1	1	1	1
CPI-CS08109C435	BMPR1B_BMPR2_BMP7	complex:BMPR1B_BMPR2	simple:P18075		BMP7	TRUE	TRUE	FALSE	curated	FALSE	1	1	1	1	1	1	1	1	1	1	1	1	1	1	1	1	1	1	1	1	1	1	1	1	1	1	1	1	1	1	1	1	1	1	1	1	1	1	1
CPI-CS0D35E69F6	BMR1A_ACR2A_BMP7	complex:BMR1A_ACR2A	simple:P18075		BMP7	TRUE	TRUE	FALSE	curated	FALSE	1	1	1	1	1	1	1	1	1	1	1	1	1	1	1	1	1	1	1	1	1	1	1	1	1	1	1	1	1	1	1	1	1	1	1	1	1	1	1
CPI-CS0C99F8D96	BMR1A_AVR2B_BMP7	complex:BMR1A_AVR2B	simple:P18075		BMP7	TRUE	TRUE	FALSE	curated	FALSE	1	1	1	1	1	1	1	1	1	1	1	1	1	1	1	1	1	1	1	1	1	1	1	1	1	1	1	1	1	1	1	1	1	1	1	1	1	1	1
CPI-CS0DF85303A	BMR1B_AVR2A_BMP7	complex:BMR1B_AVR2A	simple:P18075		BMP7	TRUE	TRUE	FALSE	curated	FALSE	1	1	1	1	1	1	1	1	1	1	1	1	1	1	1	1	1	1	1	1	1	1	1	1	1	1	1	1	1	1	1	1	1	1	1	1	1	1	1
CPI-CS08A853007	BMR1B_AVR2B_BMP7	complex:BMR1B_AVR2B	simple:P18075		BMP7	TRUE	TRUE	FALSE	curated	FALSE	1	1	1	1	1	1	1	1	1	1	1	1	1	1	1	1	1	1	1	1	1	1	1	1	1	1	1	1	1	1	1	1	1	1	1	1	1	1	1
CPI-CS0E1BF543E	ACVR1_BMPR2_BMP5	complex:ACVR1_BMPR2	simple:P22003		BMP5	TRUE	TRUE	FALSE	curated	FALSE	1	1	1	1	1	1	1	1	1	1	1	1	1	1	1	1	1	1	1	1	1	1	1	1	1	1	1	1	1	1	1	1	1	1	1	1	1	1	1
CPI-CS0EC80CA59	ACVR_1A2A receptor_BMP5	complex:ACVR_1A2A receptor	simple:P22003		BMP5	TRUE	TRUE	FALSE	curated	FALSE	1	1	1	1	1	1	1	1	1	1	1	1	1	1	1	1	1	1	1	1	1	1	1	1	1	1	1	1	1	1	1	1	1	1	1	1	1	1	1
CPI-CS0FCC00896	ACVR_1A2B receptor_BMP5	complex:ACVR_1A2B receptor	simple:P22003		BMP5	TRUE	TRUE	FALSE	curated	FALSE	1	1	1	1	1	1	1	1	1	1	1	1	1	1	1	1	1	1	1	1	1	1	1	1	1	1	1	1	1	1	1	1	1	1	1	1	1	1	1
CPI-CS046BCFC6F	BMPR1A_BMPR2_BMP5	complex:BMPR1A_BMPR2	simple:P22003		BMP5	TRUE	TRUE	FALSE	curated	FALSE	1	1	1	1	1	1	1	1	1	1	1	1	1	1	1	1	1	1	1	1	1	1	1	1	1	1	1	1	1	1	1	1	1	1	1	1	1	1	1
CPI-CS02C93975C	BMPR1B_BMPR2_BMP5	complex:BMPR1B_BMPR2	simple:P22003		BMP5	TRUE	TRUE	FALSE	curated	FALSE	1	1	1	1	1	1	1	1	1	1	1	1	1	1	1	1	1	1	1	1	1	1	1	1	1	1	1	1	1	1	1	1	1	1	1	1	1	1	1
CPI-CS047EE9E03	BMR1A_ACR2A_BMP5	complex:BMR1A_ACR2A	simple:P22003		BMP5	TRUE	TRUE	FALSE	curated	FALSE	1	1	1	1	1	1	1	1	1	1	1	1	1	1	1	1	1	1	1	1	1	1	1	1	1	1	1	1	1	1	1	1	1	1	1	1	1	1	1
CPI-CS0CA393CC5	BMR1A_AVR2B_BMP5	complex:BMR1A_AVR2B	simple:P22003		BMP5	TRUE	TRUE	FALSE	curated	FALSE	1	1	1	1	1	1	1	1	1	1	1	1	1	1	1	1	1	1	1	1	1	1	1	1	1	1	1	1	1	1	1	1	1	1	1	1	1	1	1
CPI-CS01A4D7E2F	BMR1B_AVR2A_BMP5	complex:BMR1B_AVR2A	simple:P22003		BMP5	TRUE	TRUE	FALSE	curated	FALSE	1	1	1	1	1	1	1	1	1	1	1	1	1	1	1	1	1	1	1	1	1	1	1	1	1	1	1	1	1	1	1	1	1	1	1	1	1	1	1
CPI-CS0BEC40E19	BMR1B_AVR2B_BMP5	complex:BMR1B_AVR2B	simple:P22003		BMP5	TRUE	TRUE	FALSE	curated	FALSE	1	1	1	1	1	1	1	1	1	1	1	1	1	1	1	1	1	1	1	1	1	1	1	1	1	1	1	1	1	1	1	1	1	1	1	1	1	1	1
CPI-CS0C16967C6	ACVR1_BMPR2_BMP6	complex:ACVR1_BMPR2	simple:P22004		BMP6	TRUE	TRUE	FALSE	curated	FALSE	0.99	1	1	1	1	0.01	1	0.99	1	1	1	1	1	0	1	0.99	0.9	0.8	1	1	0.99	0	0.94	0.74	1	1	1	1	1	0	1	1	1	1	1	1	1	0	1
CPI-CS0FFBA02F8	ACVR_1A2A receptor_BMP6	complex:ACVR_1A2A receptor	simple:P22004		BMP6	TRUE	TRUE	FALSE	curated	FALSE	0.74	0.47	1	1	1	0	0.87	0.52	0.9	0.58	1	1	1	0	1	0.64	0.73	0.44	1	1	0.99	0	0.84	0.41	0.97	0.99	1	1	1	0	1	1	1	1	1	1	1	0	1
CPI-CS02AEFFE28	ACVR_1A2B receptor_BMP6	complex:ACVR_1A2B receptor	simple:P22004		BMP6	TRUE	TRUE	FALSE	curated	FALSE	1	1	1	1	1	1	1	1	1	1	1	1	1	1	1	1	1	1	1	1	1	1	1	1	1	1	1	1	1	1	1	1	1	1	1	1	1	1	1
CPI-CS0F6CFB979	BMPR1A_BMPR2_BMP6	complex:BMPR1A_BMPR2	simple:P22004		BMP6	TRUE	TRUE	FALSE	curated	FALSE	0.97	0.94	1	1	1	0	1	0.93	0.97	0.98	1	1	1	0	1	0.96	0.85	0.44	1	1	1	0	0.98	0.47	1	1	1	1	1	1	1	1	1	1	1	1	1	1	1
CPI-CS0EF793D6A	BMPR1B_BMPR2_BMP6	complex:BMPR1B_BMPR2	simple:P22004		BMP6	TRUE	TRUE	FALSE	curated	FALSE	1	1	1	1	1	1	1	1	1	1	1	1	1	1	1	1	1	1	1	1	1	1	1	1	1	1	1	1	1	1	1	1	1	1	1	1	1	1	1
CPI-CS0247DA882	BMR1A_ACR2A_BMP6	complex:BMR1A_ACR2A	simple:P22004		BMP6	TRUE	TRUE	FALSE	curated	FALSE	0.97	0.94	1	1	1	0	1	0.93	0.97	0.98	1	1	1	0	1	0.96	0.85	0.43	1	1	1	0	0.98	0.47	1	1	1	1	1	1	1	1	1	1	1	1	1	1	1
CPI-CS076E1A639	BMR1A_AVR2B_BMP6	complex:BMR1A_AVR2B	simple:P22004		BMP6	TRUE	TRUE	FALSE	curated	FALSE	1	1	1	1	1	1	1	1	1	1	1	1	1	1	1	1	1	1	1	1	1	1	1	1	1	1	1	1	1	1	1	1	1	1	1	1	1	1	1
CPI-CS0921BB754	BMR1B_AVR2A_BMP6	complex:BMR1B_AVR2A	simple:P22004		BMP6	TRUE	TRUE	FALSE	curated	FALSE	1	1	1	1	1	1	1	1	1	1	1	1	1	1	1	1	1	1	1	1	1	1	1	1	1	1	1	1	1	1	1	1	1	1	1	1	1	1	1
CPI-CS0C0D60519	BMR1B_AVR2B_BMP6	complex:BMR1B_AVR2B	simple:P22004		BMP6	TRUE	TRUE	FALSE	curated	FALSE	1	1	1	1	1	1	1	1	1	1	1	1	1	1	1	1	1	1	1	1	1	1	1	1	1	1	1	1	1	1	1	1	1	1	1	1	1	1	1
CPI-CS0AEE2FB22	ACVR1_BMPR2_BMP8A	complex:ACVR1_BMPR2	simple:Q7Z5Y6		BMP8A	TRUE	TRUE	FALSE	curated	FALSE	0	1	0.2	0.53	0.99	1	1	1	0	1	0.06	0.36	0.98	1	1	1	0	0.78	0.03	0.11	0.6	1	1	1	0	1	0.24	0.81	1	1	1	1	0	1	0.22	0.79	1	1	1
CPI-CS0CE2A204A	ACVR_1A2A receptor_BMP8A	complex:ACVR_1A2A receptor	simple:Q7Z5Y6		BMP8A	TRUE	TRUE	FALSE	curated	FALSE	0	0.47	0.02	0.03	0.31	1	1	1	0	0.61	0	0	0.33	1	1	1	0	0.42	0	0.04	0.28	1	1	1	0	0.99	0.04	0.19	0.88	1	1	1	0	1	0.04	0.28	0.95	1	1
CPI-CS0860DA460	ACVR_1A2B receptor_BMP8A	complex:ACVR_1A2B receptor	simple:Q7Z5Y6		BMP8A	TRUE	TRUE	FALSE	curated	FALSE	1	1	1	1	1	1	1	1	1	1	1	1	1	1	1	1	1	1	1	1	1	1	1	1	1	1	1	1	1	1	1	1	1	1	1	1	1	1	1
CPI-CS090FFEDFE	BMPR1A_BMPR2_BMP8A	complex:BMPR1A_BMPR2	simple:Q7Z5Y6		BMP8A	TRUE	TRUE	FALSE	curated	FALSE	0	0.94	0	0.05	0.66	1	1	1	0	1	0	0.03	0.67	1	1	1	0	0.46	0	0	0.21	1	1	1	1	1	1	1	1	1	1	1	1	1	1	1	1	1	1
CPI-CS0484364A2	BMPR1B_BMPR2_BMP8A	complex:BMPR1B_BMPR2	simple:Q7Z5Y6		BMP8A	TRUE	TRUE	FALSE	curated	FALSE	1	1	1	1	1	1	1	1	1	1	1	1	1	1	1	1	1	1	1	1	1	1	1	1	1	1	1	1	1	1	1	1	1	1	1	1	1	1	1
CPI-CS0C091F24B	BMR1A_ACR2A_BMP8A	complex:BMR1A_ACR2A	simple:Q7Z5Y6		BMP8A	TRUE	TRUE	FALSE	curated	FALSE	0	0.94	0	0.05	0.66	1	1	1	0	1	0	0.03	0.67	1	1	1	0	0.46	0	0	0.21	1	1	1	1	1	1	1	1	1	1	1	1	1	1	1	1	1	1
CPI-CS017A50010	BMR1A_AVR2B_BMP8A	complex:BMR1A_AVR2B	simple:Q7Z5Y6		BMP8A	TRUE	TRUE	FALSE	curated	FALSE	1	1	1	1	1	1	1	1	1	1	1	1	1	1	1	1	1	1	1	1	1	1	1	1	1	1	1	1	1	1	1	1	1	1	1	1	1	1	1
CPI-CS01319F57A	BMR1B_AVR2A_BMP8A	complex:BMR1B_AVR2A	simple:Q7Z5Y6		BMP8A	TRUE	TRUE	FALSE	curated	FALSE	1	1	1	1	1	1	1	1	1	1	1	1	1	1	1	1	1	1	1	1	1	1	1	1	1	1	1	1	1	1	1	1	1	1	1	1	1	1	1
CPI-CS03DF8BD36	BMR1B_AVR2B_BMP8A	complex:BMR1B_AVR2B	simple:Q7Z5Y6		BMP8A	TRUE	TRUE	FALSE	curated	FALSE	1	1	1	1	1	1	1	1	1	1	1	1	1	1	1	1	1	1	1	1	1	1	1	1	1	1	1	1	1	1	1	1	1	1	1	1	1	1	1
CPI-CC045C36F28	ACVR_1A2A receptor_Activin ligand ab	complex:ACVR_1A2A receptor	complex:Activin ligand ab			TRUE	TRUE	FALSE	curated	FALSE	1	1	1	1	1	1	1	1	1	1	1	1	1	1	1	1	1	1	1	1	1	1	1	1	1	1	1	1	1	1	1	1	1	1	1	1	1	1	1
CPI-CC09863F59B	ACVR_1A2B receptor_Activin ligand ab	complex:ACVR_1A2B receptor	complex:Activin ligand ab			TRUE	TRUE	FALSE	curated	FALSE	1	1	1	1	1	1	1	1	1	1	1	1	1	1	1	1	1	1	1	1	1	1	1	1	1	1	1	1	1	1	1	1	1	1	1	1	1	1	1
CPI-CC0104F2A96	ACVR_1B2A receptor_Activin ligand ab	complex:ACVR_1B2A receptor	complex:Activin ligand ab			TRUE	TRUE	FALSE	curated	FALSE	1	1	1	1	1	1	1	1	1	1	1	1	1	1	1	1	1	1	1	1	1	1	1	1	1	1	1	1	1	1	1	1	1	1	1	1	1	1	1
CPI-CC072007F09	ACVR_1B2B receptor_Activin ligand ab	complex:ACVR_1B2B receptor	complex:Activin ligand ab			TRUE	TRUE	FALSE	curated	FALSE	1	1	1	1	1	1	1	1	1	1	1	1	1	1	1	1	1	1	1	1	1	1	1	1	1	1	1	1	1	1	1	1	1	1	1	1	1	1	1
CPI-CC0947744F4	ACVR_1C2A receptor_Activin ligand ab	complex:ACVR_1C2A receptor	complex:Activin ligand ab			TRUE	TRUE	FALSE	curated	FALSE	1	1	1	1	1	1	1	1	1	1	1	1	1	1	1	1	1	1	1	1	1	1	1	1	1	1	1	1	1	1	1	1	1	1	1	1	1	1	1
CPI-CC0B6E6E341	ACVR_1C2B receptor_Activin ligand ab	complex:ACVR_1C2B receptor	complex:Activin ligand ab			TRUE	TRUE	FALSE	curated	FALSE	1	1	1	1	1	1	1	1	1	1	1	1	1	1	1	1	1	1	1	1	1	1	1	1	1	1	1	1	1	1	1	1	1	1	1	1	1	1	1
CPI-CS091BF99D0	ACVR_1A2A receptor_INHBA	complex:ACVR_1A2A receptor	simple:P08476		INHBA	TRUE	TRUE	FALSE	curated	FALSE	1	0	1	1	1	0	0.33	1	1	0	1	1	1	0	0.29	1	1	0	1	1	1	0	0.27	1	1	0	1	1	1	0	0.62	1	1	0	1	1	1	0	0.68
CPI-CS04DD927C9	ACVR_1A2B receptor_INHBA	complex:ACVR_1A2B receptor	simple:P08476		INHBA	TRUE	TRUE	FALSE	curated	FALSE	1	1	1	1	1	1	1	1	1	1	1	1	1	1	1	1	1	1	1	1	1	1	1	1	1	1	1	1	1	1	1	1	1	1	1	1	1	1	1
CPI-CS0533A30DC	ACVR_1B2A receptor_INHBA	complex:ACVR_1B2A receptor	simple:P08476		INHBA	TRUE	TRUE	FALSE	curated	FALSE	1	1	1	1	1	1	1	1	1	1	1	1	1	1	1	1	1	1	1	1	1	1	1	1	1	1	1	1	1	1	1	1	1	1	1	1	1	1	1
CPI-CS0C159B54D	ACVR_1B2B receptor_INHBA	complex:ACVR_1B2B receptor	simple:P08476		INHBA	TRUE	TRUE	FALSE	curated	FALSE	1	1	1	1	1	1	1	1	1	1	1	1	1	1	1	1	1	1	1	1	1	1	1	1	1	1	1	1	1	1	1	1	1	1	1	1	1	1	1
CPI-CS0924060DB	ACVR_1C2A receptor_INHBA	complex:ACVR_1C2A receptor	simple:P08476		INHBA	TRUE	TRUE	FALSE	curated	FALSE	1	1	1	1	1	1	1	1	1	1	1	1	1	1	1	1	1	1	1	1	1	1	1	1	1	1	1	1	1	1	1	1	1	1	1	1	1	1	1
CPI-CS0B79F5D68	ACVR_1C2B receptor_INHBA	complex:ACVR_1C2B receptor	simple:P08476		INHBA	TRUE	TRUE	FALSE	curated	FALSE	1	1	1	1	1	1	1	1	1	1	1	1	1	1	1	1	1	1	1	1	1	1	1	1	1	1	1	1	1	1	1	1	1	1	1	1	1	1	1
CPI-CS073233FCC	ACVR_1A2A receptor_INHBB	complex:ACVR_1A2A receptor	simple:P09529		INHBB	TRUE	TRUE	FALSE	curated	FALSE	1	1	1	1	1	1	1	1	1	1	1	1	1	1	1	1	1	1	1	1	1	1	1	1	1	1	1	1	1	1	1	1	1	1	1	1	1	1	1
CPI-CS048465560	ACVR_1A2B receptor_INHBB	complex:ACVR_1A2B receptor	simple:P09529		INHBB	TRUE	TRUE	FALSE	curated	FALSE	1	1	1	1	1	1	1	1	1	1	1	1	1	1	1	1	1	1	1	1	1	1	1	1	1	1	1	1	1	1	1	1	1	1	1	1	1	1	1
CPI-CS02899BF8B	ACVR_1B2A receptor_INHBB	complex:ACVR_1B2A receptor	simple:P09529		INHBB	TRUE	TRUE	FALSE	curated	FALSE	1	1	1	1	1	1	1	1	1	1	1	1	1	1	1	1	1	1	1	1	1	1	1	1	1	1	1	1	1	1	1	1	1	1	1	1	1	1	1
CPI-CS085EF890A	ACVR_1B2B receptor_INHBB	complex:ACVR_1B2B receptor	simple:P09529		INHBB	TRUE	TRUE	FALSE	curated	FALSE	1	1	1	1	1	1	1	1	1	1	1	1	1	1	1	1	1	1	1	1	1	1	1	1	1	1	1	1	1	1	1	1	1	1	1	1	1	1	1
CPI-CS007ADC2D1	ACVR_1C2A receptor_INHBB	complex:ACVR_1C2A receptor	simple:P09529		INHBB	TRUE	TRUE	FALSE	curated	FALSE	1	1	1	1	1	1	1	1	1	1	1	1	1	1	1	1	1	1	1	1	1	1	1	1	1	1	1	1	1	1	1	1	1	1	1	1	1	1	1
CPI-CS0A5400A6A	ACVR_1C2B receptor_INHBB	complex:ACVR_1C2B receptor	simple:P09529		INHBB	TRUE	TRUE	FALSE	curated	FALSE	1	1	1	1	1	1	1	1	1	1	1	1	1	1	1	1	1	1	1	1	1	1	1	1	1	1	1	1	1	1	1	1	1	1	1	1	1	1	1
CPI-CS0E4E75E3B	BMPR1A_BMPR2_BMP2	complex:BMPR1A_BMPR2	simple:P12643		BMP2	TRUE	TRUE	FALSE	curated	FALSE	1	0.36	1	1	1	0	0.56	1	1	0.33	1	1	1	0	0.54	1	1	0.17	1	1	1	0	0.31	1	1	1	1	1	1	1	1	1	1	1	1	1	1	1	1
CPI-CS028ACED72	BMPR1B_BMPR2_BMP2	complex:BMPR1B_BMPR2	simple:P12643		BMP2	TRUE	TRUE	FALSE	curated	FALSE	1	1	1	1	1	1	1	1	1	1	1	1	1	1	1	1	1	1	1	1	1	1	1	1	1	1	1	1	1	1	1	1	1	1	1	1	1	1	1
CPI-CS075442484	BMR1A_ACR2A_BMP2	complex:BMR1A_ACR2A	simple:P12643		BMP2	TRUE	TRUE	FALSE	curated	FALSE	1	0.35	1	1	1	0	0.55	1	1	0.33	1	1	1	0	0.54	1	1	0.16	1	1	1	0	0.31	1	1	1	1	1	1	1	1	1	1	1	1	1	1	1	1
CPI-CS0BE59B43E	BMR1A_AVR2B_BMP2	complex:BMR1A_AVR2B	simple:P12643		BMP2	TRUE	TRUE	FALSE	curated	FALSE	1	1	1	1	1	1	1	1	1	1	1	1	1	1	1	1	1	1	1	1	1	1	1	1	1	1	1	1	1	1	1	1	1	1	1	1	1	1	1
CPI-CS08A043594	BMR1B_AVR2A_BMP2	complex:BMR1B_AVR2A	simple:P12643		BMP2	TRUE	TRUE	FALSE	curated	FALSE	1	1	1	1	1	1	1	1	1	1	1	1	1	1	1	1	1	1	1	1	1	1	1	1	1	1	1	1	1	1	1	1	1	1	1	1	1	1	1
CPI-CS058910188	BMR1B_AVR2B_BMP2	complex:BMR1B_AVR2B	simple:P12643		BMP2	TRUE	TRUE	FALSE	curated	FALSE	1	1	1	1	1	1	1	1	1	1	1	1	1	1	1	1	1	1	1	1	1	1	1	1	1	1	1	1	1	1	1	1	1	1	1	1	1	1	1
CPI-CS0E54FF657	BMPR1A_BMPR2_BMP4	complex:BMPR1A_BMPR2	simple:P12644		BMP4	TRUE	TRUE	FALSE	curated	FALSE	1	1	0.25	1	1	1	1	1	1	1	0.2	1	1	1	1	1	1	1	0.03	1	1	1	1	1	1	1	1	1	1	1	1	1	1	1	1	1	1	1	1
CPI-CS0107C51C6	BMPR1B_BMPR2_BMP4	complex:BMPR1B_BMPR2	simple:P12644		BMP4	TRUE	TRUE	FALSE	curated	FALSE	1	1	1	1	1	1	1	1	1	1	1	1	1	1	1	1	1	1	1	1	1	1	1	1	1	1	1	1	1	1	1	1	1	1	1	1	1	1	1
CPI-CS012D15A88	BMR1A_ACR2A_BMP4	complex:BMR1A_ACR2A	simple:P12644		BMP4	TRUE	TRUE	FALSE	curated	FALSE	1	1	0.24	1	1	1	1	1	1	1	0.2	1	1	1	1	1	1	1	0.03	1	1	1	1	1	1	1	1	1	1	1	1	1	1	1	1	1	1	1	1
CPI-CS0BCDC40FC	BMR1A_AVR2B_BMP4	complex:BMR1A_AVR2B	simple:P12644		BMP4	TRUE	TRUE	FALSE	curated	FALSE	1	1	1	1	1	1	1	1	1	1	1	1	1	1	1	1	1	1	1	1	1	1	1	1	1	1	1	1	1	1	1	1	1	1	1	1	1	1	1
CPI-CS02957B1BF	BMR1B_AVR2A_BMP4	complex:BMR1B_AVR2A	simple:P12644		BMP4	TRUE	TRUE	FALSE	curated	FALSE	1	1	1	1	1	1	1	1	1	1	1	1	1	1	1	1	1	1	1	1	1	1	1	1	1	1	1	1	1	1	1	1	1	1	1	1	1	1	1
CPI-CS0E997FABD	BMR1B_AVR2B_BMP4	complex:BMR1B_AVR2B	simple:P12644		BMP4	TRUE	TRUE	FALSE	curated	FALSE	1	1	1	1	1	1	1	1	1	1	1	1	1	1	1	1	1	1	1	1	1	1	1	1	1	1	1	1	1	1	1	1	1	1	1	1	1	1	1
CPI-CS09CECD20D	BMPR1A_BMPR2_GDF5	complex:BMPR1A_BMPR2	simple:P43026		GDF5	TRUE	TRUE	FALSE	curated	FALSE	1	0.67	1	1	0.05	1	1	1	1	0.77	1	1	0	1	1	1	1	0.13	1	1	0.01	1	1	1	1	1	1	1	1	1	1	1	1	1	1	1	1	1	1
CPI-CS0700FDD27	BMPR1B_BMPR2_GDF5	complex:BMPR1B_BMPR2	simple:P43026		GDF5	TRUE	TRUE	FALSE	curated	FALSE	1	1	1	1	1	1	1	1	1	1	1	1	1	1	1	1	1	1	1	1	1	1	1	1	1	1	1	1	1	1	1	1	1	1	1	1	1	1	1
CPI-CS0DAA66443	BMR1A_ACR2A_GDF5	complex:BMR1A_ACR2A	simple:P43026		GDF5	TRUE	TRUE	FALSE	curated	FALSE	1	0.65	1	1	0.04	1	1	1	1	0.77	1	1	0	1	1	1	1	0.13	1	1	0.01	1	1	1	1	1	1	1	1	1	1	1	1	1	1	1	1	1	1
CPI-CS036BF2AC7	BMR1A_AVR2B_GDF5	complex:BMR1A_AVR2B	simple:P43026		GDF5	TRUE	TRUE	FALSE	curated	FALSE	1	1	1	1	1	1	1	1	1	1	1	1	1	1	1	1	1	1	1	1	1	1	1	1	1	1	1	1	1	1	1	1	1	1	1	1	1	1	1
CPI-CS069E2161D	BMR1B_AVR2A_GDF5	complex:BMR1B_AVR2A	simple:P43026		GDF5	TRUE	TRUE	FALSE	curated	FALSE	1	1	1	1	1	1	1	1	1	1	1	1	1	1	1	1	1	1	1	1	1	1	1	1	1	1	1	1	1	1	1	1	1	1	1	1	1	1	1
CPI-CS089A36491	BMR1B_AVR2B_GDF5	complex:BMR1B_AVR2B	simple:P43026		GDF5	TRUE	TRUE	FALSE	curated	FALSE	1	1	1	1	1	1	1	1	1	1	1	1	1	1	1	1	1	1	1	1	1	1	1	1	1	1	1	1	1	1	1	1	1	1	1	1	1	1	1
CPI-CS0B9A4CA4D	BMPR1A_BMPR2_GDF6	complex:BMPR1A_BMPR2	simple:Q6KF10		GDF6	TRUE	TRUE	FALSE	curated	FALSE	1	1	1	1	1	1	1	1	1	1	1	1	1	1	1	1	1	1	1	1	1	1	1	1	1	1	1	1	1	1	1	1	1	1	1	1	1	1	1
CPI-CS0C623F17A	BMPR1B_BMPR2_GDF6	complex:BMPR1B_BMPR2	simple:Q6KF10		GDF6	TRUE	TRUE	FALSE	curated	FALSE	1	1	1	1	1	1	1	1	1	1	1	1	1	1	1	1	1	1	1	1	1	1	1	1	1	1	1	1	1	1	1	1	1	1	1	1	1	1	1
CPI-CS04C402DFB	BMR1A_ACR2A_GDF6	complex:BMR1A_ACR2A	simple:Q6KF10		GDF6	TRUE	TRUE	FALSE	curated	FALSE	1	1	1	1	1	1	1	1	1	1	1	1	1	1	1	1	1	1	1	1	1	1	1	1	1	1	1	1	1	1	1	1	1	1	1	1	1	1	1
CPI-CS0546460D1	BMR1A_AVR2B_GDF6	complex:BMR1A_AVR2B	simple:Q6KF10		GDF6	TRUE	TRUE	FALSE	curated	FALSE	1	1	1	1	1	1	1	1	1	1	1	1	1	1	1	1	1	1	1	1	1	1	1	1	1	1	1	1	1	1	1	1	1	1	1	1	1	1	1
CPI-CS0D9226707	BMR1B_AVR2A_GDF6	complex:BMR1B_AVR2A	simple:Q6KF10		GDF6	TRUE	TRUE	FALSE	curated	FALSE	1	1	1	1	1	1	1	1	1	1	1	1	1	1	1	1	1	1	1	1	1	1	1	1	1	1	1	1	1	1	1	1	1	1	1	1	1	1	1
CPI-CS027F8BD7E	BMR1B_AVR2B_GDF6	complex:BMR1B_AVR2B	simple:Q6KF10		GDF6	TRUE	TRUE	FALSE	curated	FALSE	1	1	1	1	1	1	1	1	1	1	1	1	1	1	1	1	1	1	1	1	1	1	1	1	1	1	1	1	1	1	1	1	1	1	1	1	1	1	1
CPI-CS0569B9B91	BMPR1B_BMPR2_BMPR1A	complex:BMPR1B_BMPR2	simple:P36894		BMPR1A	FALSE	TRUE	TRUE	curated	FALSE	1	1	1	1	1	1	1	1	1	1	1	1	1	1	1	1	1	1	1	1	1	1	1	1	1	1	1	1	1	1	1	1	1	1	1	1	1	1	1
CPI-CS09F35DDEB	ACVR_1B2A receptor_MSTN	complex:ACVR_1B2A receptor	simple:O14793		MSTN	TRUE	TRUE	FALSE	curated	FALSE	1	1	1	1	1	1	1	1	1	1	1	1	1	1	1	1	1	1	1	1	1	1	1	1	1	1	1	1	1	1	1	1	1	1	1	1	1	1	1
CPI-CS0AED3F8E8	ACVR_1B2B receptor_MSTN	complex:ACVR_1B2B receptor	simple:O14793		MSTN	TRUE	TRUE	FALSE	curated	FALSE	1	1	1	1	1	1	1	1	1	1	1	1	1	1	1	1	1	1	1	1	1	1	1	1	1	1	1	1	1	1	1	1	1	1	1	1	1	1	1
CPI-CS04F78ACD6	ACVR_1B2A receptor_GDF11	complex:ACVR_1B2A receptor	simple:O95390		GDF11	TRUE	TRUE	FALSE	curated	FALSE	1	1	1	1	1	1	1	1	1	1	1	1	1	1	1	1	1	1	1	1	1	1	1	1	1	1	1	1	1	1	1	1	1	1	1	1	1	1	1
CPI-CS0384572FE	ACVR_1B2B receptor_GDF11	complex:ACVR_1B2B receptor	simple:O95390		GDF11	TRUE	TRUE	FALSE	curated	FALSE	1	1	1	1	1	1	1	1	1	1	1	1	1	1	1	1	1	1	1	1	1	1	1	1	1	1	1	1	1	1	1	1	1	1	1	1	1	1	1
CPI-CS0C8F1E01F	ACVR_1B2A receptor_BMP3	complex:ACVR_1B2A receptor	simple:P12645		BMP3	TRUE	TRUE	FALSE	curated	FALSE	1	1	1	1	1	1	1	1	1	1	1	1	1	1	1	1	1	1	1	1	1	1	1	1	1	1	1	1	1	1	1	1	1	1	1	1	1	1	1
CPI-CS06C0EEFCB	ACVR_1B2B receptor_GDF10	complex:ACVR_1B2B receptor	simple:P55107		GDF10	TRUE	TRUE	FALSE	curated	FALSE	1	1	1	1	1	1	1	1	1	1	1	1	1	1	1	1	1	1	1	1	1	1	1	1	1	1	1	1	1	1	1	1	1	1	1	1	1	1	1
CPI-CS0A66DB1CA	CD8 receptor_LCK	complex:CD8 receptor	simple:P06239		LCK	FALSE	TRUE	FALSE	curated	FALSE	1	1	1	1	1	1	1	1	1	1	1	1	1	1	1	1	1	1	1	1	1	1	1	1	1	1	1	1	1	1	1	1	1	1	1	1	1	1	1
CPI-CS0023FA839	CD94:NKG2E_HLA-E	complex:CD94:NKG2E	simple:P13747		HLA-E	FALSE	TRUE	FALSE	curated	FALSE	1	1	1	1	1	1	1	1	1	1	1	1	1	1	1	1	1	1	1	1	1	1	1	1	1	1	1	1	1	1	1	1	1	1	1	1	1	1	1
CPI-CS0EB5F7B6F	CNTF-1R_CLCF1	complex:CNTF-1R	simple:Q9UBD9		CLCF1	TRUE	TRUE	FALSE	curated	FALSE	1	1	1	1	1	1	1	1	0.99	0	1	1	1	0	1	1	1	1	1	1	1	1	1	1	0.96	0	1	1	1	0	0.98	1	0.99	0	1	1	1	0	0.99
CPI-SS0B02DE712	EGFR_NRG1	simple:P00533	simple:Q02297	EGFR	NRG1	TRUE	TRUE	TRUE	I2D,IMEx,InnateDB-All,IntAct	FALSE	1	1	1	1	1	1	1	1	1	1	1	1	1	1	1	1	1	1	1	1	1	1	1	1	1	1	1	1	1	1	1	1	1	1	1	1	1	1	1
CPI-SS076BC3BA6	HLA-DPB1_NRG1	simple:HLADPB1	simple:Q02297	HLA-DPB1	NRG1	TRUE	TRUE	TRUE	InnateDB-All	FALSE	1	1	1	1	1	1	1	1	1	1	1	1	1	1	1	1	1	1	1	1	1	1	1	1	1	1	1	1	1	1	1	1	1	1	1	1	1	1	1
CPI-SS09375CA29	ADGRL1_NRG1	simple:O94910	simple:Q02297	ADGRL1	NRG1	TRUE	TRUE	TRUE	InnateDB-All	FALSE	1	1	1	1	1	1	1	1	1	1	1	1	1	1	1	1	1	1	1	1	1	1	1	1	1	1	1	1	1	1	1	1	1	1	1	1	1	1	1
CPI-SS00A953C3A	EGF_NRG1	simple:P01133	simple:Q02297	EGF	NRG1	TRUE	FALSE	TRUE	I2D	FALSE	1	1	1	1	1	1	1	1	1	1	1	1	1	1	1	1	1	1	1	1	1	1	1	1	1	1	1	1	1	1	1	1	1	1	1	1	1	1	1
CPI-SS0BF9FA3F2	ERBB3_NRG1	simple:P21860	simple:Q02297	ERBB3	NRG1	TRUE	TRUE	TRUE	curated	FALSE	1	1	1	1	1	1	1	1	1	1	1	1	1	1	1	1	1	1	1	1	1	1	1	1	1	1	1	1	1	1	1	1	1	1	1	1	1	1	1
CPI-SS0F4D30D5A	EGFR_EGF	simple:P00533	simple:P01133	EGFR	EGF	TRUE	TRUE	FALSE	curated	FALSE	1	1	1	1	1	1	1	1	1	1	1	1	1	1	1	1	1	1	1	1	1	1	1	1	1	1	1	1	1	1	1	1	1	1	1	1	1	1	1
CPI-SS0E25CE362	EGFR_TGFA	simple:P00533	simple:P01135	EGFR	TGFA	TRUE	TRUE	FALSE	curated	FALSE	1	1	1	1	1	1	1	1	0.77	0.02	1	0.17	0.22	0.03	0.69	0.18	0.96	0.53	1	0.69	0.76	0.51	0.94	0.76	0.42	0.01	1	0.04	0.09	0.01	0.17	0.04	0.87	0.23	1	0.35	0.41	0.17	0.76
CPI-SS0055264F3	EGFR_TGFB1	simple:P00533	simple:P01137	EGFR	TGFB1	TRUE	TRUE	FALSE	IMEx,InnateDB-All,MINT	FALSE	1	1	1	1	1	1	1	1	0.61	0.54	0.8	1	0.99	0	0.2	1	0.86	0.95	0.96	1	1	0	0.78	1	0.28	0.09	0.44	0.88	0.89	0	0.05	0.77	0.67	0.68	0.84	1	1	0	0.4
CPI-SS0481D83A4	EGFR_AREG	simple:P00533	simple:P15514	EGFR	AREG	TRUE	TRUE	FALSE	curated	FALSE	1	1	1	1	1	1	1	1	1	1	1	1	1	1	1	1	1	1	1	1	1	1	1	1	1	1	1	1	1	1	1	1	1	1	1	1	1	1	1
CPI-SS0D4C221B8	ICAM1_AREG	simple:P05362	simple:P15514	ICAM1	AREG	TRUE	TRUE	FALSE	InnateDB-All	FALSE	1	1	1	1	1	1	1	1	1	1	1	1	1	1	1	1	1	1	1	1	1	1	1	1	1	1	1	1	1	1	1	1	1	1	1	1	1	1	1
CPI-SS08CA619FE	EGFR_GRN	simple:P00533	simple:P28799	EGFR	GRN	TRUE	TRUE	FALSE	InnateDB-All	FALSE	1	1	1	1	1	1	1	1	0	0.68	0.01	1	0.94	0.02	1	0	0	0.89	0.01	1	0.99	0.22	1	0.02	0	0.29	0	0.99	0.79	0.01	1	0	0	0.79	0.01	1	0.96	0.07	1
CPI-SS0DA033F03	TNFRSF1A_GRN	simple:P19438	simple:P28799	TNFRSF1A	GRN	TRUE	TRUE	FALSE	IMEx,InnateDB-All,MINT	FALSE	0	0.72	0.02	0.99	0.9	0.24	1	0.01	0	0.9	0.01	1	0.97	0.14	1	0	0	0	0	0.34	0.02	0	0.21	0	0.02	1	0.04	1	1	0.96	1	0.34	0	0.93	0.01	1	0.99	0.46	1
CPI-SS054D158CC	NTRK1_GRN	simple:P04629	simple:P28799	NTRK1	GRN	TRUE	TRUE	FALSE	InnateDB-All	FALSE	1	1	1	1	1	1	1	1	1	1	1	1	1	1	1	1	1	1	1	1	1	1	1	1	1	1	1	1	1	1	1	1	1	1	1	1	1	1	1
CPI-SS0C4E86714	TNFRSF1B_GRN	simple:P20333	simple:P28799	TNFRSF1B	GRN	TRUE	TRUE	FALSE	IMEx,InnateDB-All,MINT	FALSE	0	0.87	0.01	0.96	0.95	0.11	0.96	0	0	0.93	0.01	1	0.99	0.08	1	0	0	0	0	0.84	0.09	0	0.79	0	1	1	1	1	1	1	1	1	0	0.88	0.01	0.99	0.97	0.03	0.99
CPI-SS0A19E9C34	EGFR_BTC	simple:P00533	simple:P35070	EGFR	BTC	TRUE	TRUE	FALSE	curated	FALSE	1	1	1	1	1	1	1	1	1	1	1	1	1	1	1	0	1	1	1	1	1	1	1	0.4	1	1	1	1	1	1	1	0.01	1	1	1	1	1	1	1
CPI-SS06BC4D123	ERBB3_BTC	simple:P21860	simple:P35070	ERBB3	BTC	TRUE	TRUE	FALSE	curated	FALSE	1	1	1	1	1	1	1	1	1	1	1	1	1	1	1	1	1	1	1	1	1	1	1	1	1	1	1	1	1	1	1	1	1	1	1	1	1	1	1
CPI-SS088A0A760	EGFR_COPA	simple:P00533	simple:P53621	EGFR	COPA	TRUE	TRUE	FALSE	InnateDB-All	FALSE	1	1	1	1	1	1	1	1	0.97	0.45	0.81	0	0	0	1	0.79	0.98	0.82	0.91	0.05	0.03	0.12	1	0.98	0.87	0.18	0.67	0	0	0	0.97	0.47	0.97	0.58	0.82	0	0.01	0.02	1
CPI-SS0302E8E8F	CD74_COPA	simple:P04233	simple:P53621	CD74	COPA	TRUE	TRUE	FALSE	IMEx,IntAct	FALSE	0.47	0.06	0.29	0.01	0	0.02	0.42	0.1	1	0.84	0.89	0.02	0.01	0.08	1	0.96	0	0	0	0	0	0	0	0	0.82	0.21	0.61	0	0	0.02	0.91	0.43	0.97	0.8	0.93	0.05	0.02	0.26	1
CPI-SS0E6E8A727	NTRK1_COPA	simple:P04629	simple:P53621	NTRK1	COPA	TRUE	TRUE	FALSE	InnateDB-All	FALSE	1	1	1	1	1	1	1	1	1	1	1	1	1	1	1	1	1	1	1	1	1	1	1	1	1	1	1	1	1	1	1	1	1	1	1	1	1	1	1
CPI-SS07F042076	EGFR_EPGN	simple:P00533	simple:Q6UW88	EGFR	EPGN	TRUE	TRUE	FALSE	curated	FALSE	1	1	1	1	1	1	1	1	1	1	1	1	1	1	1	1	1	1	1	1	1	1	1	1	1	1	1	1	1	1	1	1	1	1	1	1	1	1	1
CPI-SS0C10824C7	EGFR_HBEGF	simple:P00533	simple:Q99075	EGFR	HBEGF	TRUE	TRUE	TRUE	curated	FALSE	1	1	1	1	1	1	1	1	1	0	1	1	0.83	0	0.77	1	1	0	1	1	0.9	0	0.86	1	1	0	1	1	0.65	0	0.64	1	1	0	1	1	0.85	0	0.82
CPI-SS0632A027A	CD44_HBEGF	simple:P16070	simple:Q99075	CD44	HBEGF	TRUE	TRUE	TRUE	I2D,InnateDB-All	FALSE	1	0.08	1	1	0.96	0.01	0.97	1	1	0	1	1	0.41	0	0.22	1	1	0	1	1	0.81	0	0.77	1	1	0.95	1	1	1	0.61	1	1	1	0.83	1	1	1	0.34	1
CPI-SS03098AC28	ERBB4_HBEGF	simple:Q15303	simple:Q99075	ERBB4	HBEGF	TRUE	TRUE	TRUE	curated	FALSE	1	1	1	1	1	1	1	1	1	1	1	1	1	1	1	1	1	1	1	1	1	1	1	1	1	1	1	1	1	1	1	1	1	1	1	1	1	1	1
CPI-SS05D23BCE8	HLA-DPB1_TNFSF13B	simple:HLADPB1	simple:Q9Y275	HLA-DPB1	TNFSF13B	TRUE	TRUE	FALSE	InnateDB-All	FALSE	1	1	1	1	1	1	1	1	1	1	1	1	1	1	1	1	1	1	1	1	1	1	1	1	1	1	1	1	1	1	1	1	1	1	1	1	1	1	1
CPI-SS03133B4F2	TFRC_TNFSF13B	simple:P02786	simple:Q9Y275	TFRC	TNFSF13B	TRUE	TRUE	FALSE	IMEx,IntAct	FALSE	1	1	1	1	1	1	1	1	1	1	1	1	1	1	1	1	1	1	1	1	1	1	1	1	1	1	1	1	1	1	1	1	1	1	1	1	1	1	1
CPI-SS0F00D756A	CD40_TNFSF13B	simple:P25942	simple:Q9Y275	CD40	TNFSF13B	TRUE	TRUE	FALSE	I2D,InnateDB	FALSE	1	1	1	1	1	1	1	1	1	1	1	1	1	1	1	1	1	1	1	1	1	1	1	1	1	1	1	1	1	1	1	1	1	1	1	1	1	1	1
CPI-SS0E2863F09	TNFRSF17_TNFSF13B	simple:Q02223	simple:Q9Y275	TNFRSF17	TNFSF13B	TRUE	TRUE	FALSE	curated	FALSE	1	1	1	1	1	1	1	1	1	1	1	1	1	1	1	1	1	1	1	1	1	1	1	1	1	1	1	1	1	1	1	1	1	1	1	1	1	1	1
CPI-SS09808DEAE	CD74_APP	simple:P04233	simple:P05067	CD74	APP	FALSE	TRUE	FALSE	curated	FALSE	0.01	0.05	0.01	0.02	0.13	0.02	0.08	0.04	0.14	0.9	0.11	0.27	1	0.45	0.98	0.68	0	0	0	0	0	0	0	0	0.04	0.14	0.01	0.04	0.49	0.07	0.42	0.12	0.24	0.85	0.25	0.4	0.97	0.6	0.97
CPI-SS09C4FCB90	ICAM1_SPN	simple:P05362	simple:P16150	ICAM1	SPN	FALSE	TRUE	FALSE	curated	FALSE	1	1	1	1	1	1	1	1	1	1	1	1	1	1	1	1	1	1	1	1	1	1	1	1	1	1	1	1	1	1	1	1	1	1	1	1	1	1	1
CPI-SS0E9A581F8	ICAM1_ITGAL	simple:P05362	simple:P20701	ICAM1	ITGAL	FALSE	TRUE	TRUE	curated	FALSE	1	1	1	1	1	1	1	1	1	1	1	1	1	1	1	1	1	1	1	1	1	1	1	1	1	1	1	1	1	1	1	1	1	1	1	1	1	1	1
CPI-SC0F4AC5AA2	ICAM1_aLb2 complex	simple:P05362	complex:aLb2 complex	ICAM1		FALSE	TRUE	FALSE	curated	TRUE	1	1	1	1	1	1	1	1	1	1	1	1	1	1	1	1	1	1	1	1	1	1	1	1	1	1	1	1	1	1	1	1	1	1	1	1	1	1	1
CPI-SC063BC3DDE	ICAM2_aLb2 complex	simple:P13598	complex:aLb2 complex	ICAM2		FALSE	FALSE	FALSE	curated	TRUE	1	1	1	1	1	1	1	1	1	1	1	1	1	1	1	1	1	1	1	1	1	1	1	1	1	1	1	1	1	1	1	1	1	1	1	1	1	1	1
CPI-SC0329D5397	ICAM3_aLb2 complex	simple:P32942	complex:aLb2 complex	ICAM3		FALSE	FALSE	FALSE	curated	TRUE	1	1	1	1	1	1	1	1	1	1	1	1	1	1	1	1	1	1	1	1	1	1	1	1	1	1	1	1	1	1	1	1	1	1	1	1	1	1	1
CPI-SC092659F65	ICAM4_aLb2 complex	simple:Q14773	complex:aLb2 complex	ICAM4		TRUE	FALSE	FALSE	curated	TRUE	1	1	1	1	1	1	1	1	1	1	1	1	1	1	1	1	1	1	1	1	1	1	1	1	1	1	1	1	1	1	1	1	1	1	1	1	1	1	1
CPI-SC08923F7F7	F11R_aLb2 complex	simple:Q9Y624	complex:aLb2 complex	F11R		FALSE	TRUE	FALSE	curated	TRUE	1	1	1	1	1	1	1	1	1	1	1	1	1	1	1	1	1	1	1	1	1	1	1	1	1	1	1	1	1	1	1	1	1	1	1	1	1	1	1
CPI-SS004A073E1	NTRK1_NTF3	simple:P04629	simple:P20783	NTRK1	NTF3	TRUE	TRUE	FALSE	curated	FALSE	1	1	1	1	1	1	1	1	1	1	1	1	1	1	1	1	1	1	1	1	1	1	1	1	1	1	1	1	1	1	1	1	1	1	1	1	1	1	1
CPI-SS0ADA587B4	NGFR_NTF3	simple:P08138	simple:P20783	NGFR	NTF3	TRUE	TRUE	FALSE	curated	FALSE	1	1	1	1	1	1	1	1	1	1	1	1	1	1	1	1	1	1	1	1	1	1	1	1	1	1	1	1	1	1	1	1	1	1	1	1	1	1	1
CPI-SS0B1AB068C	NTRK1_GPI	simple:P04629	simple:P06744	NTRK1	GPI	TRUE	TRUE	FALSE	InnateDB-All	FALSE	1	1	1	1	1	1	1	1	1	1	1	1	1	1	1	1	1	1	1	1	1	1	1	1	1	1	1	1	1	1	1	1	1	1	1	1	1	1	1
CPI-SS0391D4602	NTRK1_NAMPT	simple:P04629	simple:P43490	NTRK1	NAMPT	TRUE	TRUE	FALSE	InnateDB-All	FALSE	1	1	1	1	1	1	1	1	1	1	1	1	1	1	1	1	1	1	1	1	1	1	1	1	1	1	1	1	1	1	1	1	1	1	1	1	1	1	1
CPI-SS05D1A6BEF	NTRK1_AIMP1	simple:P04629	simple:Q12904	NTRK1	AIMP1	TRUE	TRUE	FALSE	InnateDB-All	FALSE	1	1	1	1	1	1	1	1	1	1	1	1	1	1	1	1	1	1	1	1	1	1	1	1	1	1	1	1	1	1	1	1	1	1	1	1	1	1	1
CPI-SS06F83AE58	CD44_SELE	simple:P16070	simple:P16581	CD44	SELE	FALSE	TRUE	FALSE	curated	FALSE	1	1	1	1	1	1	1	1	1	1	1	1	1	1	1	1	1	1	1	1	1	1	1	1	1	1	1	1	1	1	1	1	1	1	1	1	1	1	1
CPI-SS0BDC04683	CEACAM1_SELE	simple:P13688	simple:P16581	CEACAM1	SELE	TRUE	FALSE	FALSE	curated	FALSE	1	1	1	1	1	1	1	1	1	1	1	1	1	1	1	1	1	1	1	1	1	1	1	1	1	1	1	1	1	1	1	1	1	1	1	1	1	1	1
CPI-SS074CF011C	ERBB4_NRG4	simple:Q15303	simple:Q8WWG1	ERBB4	NRG4	TRUE	TRUE	FALSE	curated	FALSE	1	1	1	1	1	1	1	1	1	1	1	1	1	1	1	1	1	1	1	1	1	1	1	1	1	1	1	1	1	1	1	1	1	1	1	1	1	1	1
CPI-CS067298D94	FLT1 complex_VEGFA	complex:FLT1 complex	simple:P15692		VEGFA	TRUE	TRUE	FALSE	curated	FALSE	1	1	1	1	1	1	1	1	1	1	1	1	1	1	1	1	1	1	1	1	1	1	1	1	1	1	1	1	1	1	1	1	1	1	1	1	1	1	1
CPI-SS0DE0A486F	NRP1_VEGFA	simple:O14786	simple:P15692	NRP1	VEGFA	TRUE	TRUE	FALSE	curated	FALSE	1	0.01	1	0.23	0.01	0	0.11	1	1	0.06	1	0.73	0.05	0	0.67	1	0.58	0	0.87	0	0	0	0	0.5	1	0	1	0.19	0	0	0.05	1	1	0.1	1	0.62	0.05	0	0.53
CPI-SS0E00478B4	NRP2_VEGFA	simple:O60462	simple:P15692	NRP2	VEGFA	TRUE	TRUE	FALSE	curated	FALSE	1	0.24	1	0.75	0.17	0	0.7	1	1	0.71	1	1	0.5	0	0.99	1	1	0	1	0.22	0.01	0	0.08	1	1	0.89	1	0.99	0.66	0	0.99	1	1	0.37	1	0.83	0.25	0	0.81
CPI-CS073D36B1D	FLT1 complex_PGF	complex:FLT1 complex	simple:P49763		PGF	TRUE	TRUE	FALSE	curated	FALSE	1	1	1	1	1	1	1	1	1	1	1	1	1	1	1	1	1	1	1	1	1	1	1	1	1	1	1	1	1	1	1	1	1	1	1	1	1	1	1
CPI-SS0855C0353	NRP1_PGF	simple:O14786	simple:P49763	NRP1	PGF	TRUE	TRUE	FALSE	curated	FALSE	0.02	0	0	0.06	0.01	0.02	0.02	0.06	0.44	0	0.12	0.85	0.3	0.81	0.27	0.93	0	0	0	0	0	0	0	0	0.03	0	0	0.02	0	0	0	0	0.28	0	0.09	0.6	0.2	0.52	0.2
CPI-SS0D22A09AD	NRP2_PGF	simple:O60462	simple:P49763	NRP2	PGF	TRUE	TRUE	FALSE	curated	FALSE	0.57	0.18	0.34	0.77	0.48	0.7	0.54	0.75	0.99	0.8	0.87	1	0.99	1	1	1	0.02	0	0.01	0.06	0.02	0.05	0.01	0.05	0.99	0.9	0.93	1	0.99	1	1	1	0.7	0.24	0.44	0.91	0.66	0.91	0.72
CPI-SS0E61DB5DF	FLT1_PGF	simple:P17948	simple:P49763	FLT1	PGF	TRUE	TRUE	FALSE	curated	FALSE	1	1	1	1	1	1	1	1	0.35	0	0.13	0.78	0.24	0.74	0.29	0.8	0.66	0.36	0.5	0.87	0.63	0.78	0.63	0.85	0.99	0.94	0.92	1	1	1	1	1	0.94	0.75	0.8	1	0.95	1	0.98
CPI-CS077F1340A	FLT1 complex_VEGFB	complex:FLT1 complex	simple:P49765		VEGFB	TRUE	TRUE	FALSE	curated	FALSE	1	1	1	1	1	1	1	1	1	1	1	1	1	1	1	1	1	1	1	1	1	1	1	1	1	1	1	1	1	1	1	1	1	1	1	1	1	1	1
CPI-SS033E6DE7E	NRP1_VEGFB	simple:O14786	simple:P49765	NRP1	VEGFB	TRUE	TRUE	FALSE	curated	FALSE	0.04	0.03	0	0.04	0.01	0.03	1	0.01	0.37	0.64	0	0.25	0.02	0.54	1	0.19	0	0	0	0	0	0	1	0	0.01	0	0	0	0	0	1	0	0.3	0.44	0	0.26	0.07	0.32	1
CPI-SS0947A8549	FLT1_VEGFB	simple:P17948	simple:P49765	FLT1	VEGFB	TRUE	TRUE	FALSE	curated	FALSE	1	1	0.85	1	1	1	1	1	0.37	0.64	0	0.27	0.06	0.49	1	0.26	0.65	0.8	0.09	0.63	0.44	0.73	1	0.66	1	1	0.42	1	0.98	1	1	1	0.96	1	0.23	0.95	0.87	1	1
CPI-SS098425155	ADRB2_VEGFB	simple:P07550	simple:P49765	ADRB2	VEGFB	TRUE	TRUE	FALSE	InnateDB-All	FALSE	0.67	0.83	0.05	0.65	0.42	0.81	1	0.65	0.15	0.16	0	0.04	0.01	0.08	1	0	0.84	0.95	0.17	0.79	0.7	0.9	1	0.82	0.79	0.95	0.03	0.83	0.53	0.92	1	0.8	0	0	0	0	0	0	1
CPI-SS08083B141	NRP1_SEMA3A	simple:O14786	simple:Q14563	NRP1	SEMA3A	TRUE	TRUE	FALSE	curated	FALSE	0.01	0.1	0.18	0.27	0.01	0	0.25	0	0.2	0.98	0.87	0.97	0.09	0	0.99	0	0	0	0	0	0	0	0	0	0	0.03	0.12	0.16	0	0	0.09	0	0.15	0.86	0.83	0.9	0.06	0	0.92
CPI-CS0E5D1ECCE	PlexinA1_complex3_SEMA3A	complex:PlexinA1_complex3	simple:Q14563		SEMA3A	TRUE	TRUE	FALSE	curated	FALSE	1	1	1	1	1	1	1	1	0.27	1	0.95	1	0.11	0	1	0.02	0.05	0.4	0.49	0.64	0.01	0	0.6	0	1	1	1	1	1	1	1	1	0.44	1	0.97	1	0.45	0.03	1
CPI-CS0D238C22B	PlexinA2_complex1_SEMA3A	complex:PlexinA2_complex1	simple:Q14563		SEMA3A	TRUE	TRUE	FALSE	curated	FALSE	0.2	0.9	0.83	0.94	0.1	0	0.99	0	1	1	1	1	1	1	1	1	0.22	0.89	0.85	0.93	0.1	0	0.99	0.01	1	1	1	1	1	1	1	1	1	1	1	1	1	1	1
CPI-CS0AA769F5B	PlexinA3_complex1_SEMA3A	complex:PlexinA3_complex1	simple:Q14563		SEMA3A	TRUE	TRUE	FALSE	curated	FALSE	0.21	0.9	0.87	0.92	0.16	0.01	0.98	0.02	0.49	1	0.98	1	0.48	0.03	1	0.1	0.31	0.95	0.9	0.98	0.22	0.03	1	0.02	0.25	0.96	0.84	0.98	0.14	0	0.99	0.02	0.11	0.81	0.7	0.88	0.01	0	0.93
CPI-CS0AB19226A	PlexinA4_complex1_SEMA3A	complex:PlexinA4_complex1	simple:Q14563		SEMA3A	TRUE	TRUE	FALSE	curated	FALSE	1	1	1	1	1	1	1	1	1	1	1	1	1	1	1	1	1	1	1	1	1	1	1	1	1	1	1	1	1	1	1	1	1	1	1	1	1	1	1
CPI-SS0F15C1AB3	NRP2_SEMA3F	simple:O60462	simple:Q13275	NRP2	SEMA3F	TRUE	TRUE	FALSE	curated	FALSE	1	1	1	1	1	1	1	1	1	1	1	1	1	1	1	1	1	1	1	1	1	1	1	1	1	1	1	1	1	1	1	1	1	1	1	1	1	1	1
CPI-SS0241A1F57	NRP2_SEMA3C	simple:O60462	simple:Q99985	NRP2	SEMA3C	TRUE	TRUE	FALSE	curated	FALSE	0.73	0.88	0.25	1	0.97	0.57	0.81	0	1	1	0.68	1	1	1	1	0	0.08	0.17	0.03	0.41	0.35	0	0.1	0	1	1	0.84	1	1	1	1	0	0.9	0.97	0.36	1	0.99	0.74	0.97
CPI-CS0C9EE65C2	FcRn complex_ALB	complex:FcRn complex	simple:P02768		ALB	TRUE	TRUE	FALSE	curated	FALSE	1	1	1	1	1	1	1	1	1	1	1	1	1	1	1	1	1	1	1	1	1	1	1	1	1	1	1	1	1	1	1	1	1	1	1	1	1	1	1
CPI-SS0A76A8E97	HLA-F_LILRB2	simple:P30511	simple:Q8N423	HLA-F	LILRB2	FALSE	FALSE	TRUE	curated	FALSE	1	1	1	1	1	1	1	1	1	1	1	1	1	1	1	1	1	1	1	1	1	1	1	1	1	1	1	1	1	1	1	1	1	1	1	1	1	1	1
CPI-SS0EAB03260	CD1D_LILRB2	simple:P15813	simple:Q8N423	CD1D	LILRB2	FALSE	FALSE	TRUE	curated	FALSE	1	1	1	1	1	1	1	1	1	1	1	1	1	1	1	1	1	1	1	1	1	1	1	1	1	1	1	1	1	1	1	1	1	1	1	1	1	1	1
CPI-SS0DBA81CCF	HLA-G_LILRB2	simple:P17693	simple:Q8N423	HLA-G	LILRB2	FALSE	TRUE	TRUE	curated	FALSE	1	1	1	1	1	1	1	1	1	1	1	1	1	1	1	1	1	1	1	1	1	1	1	1	1	1	1	1	1	1	1	1	1	1	1	1	1	1	1
CPI-SS00150FB64	HLA-F_LILRB1	simple:P30511	simple:Q8NHL6	HLA-F	LILRB1	TRUE	FALSE	TRUE	curated	FALSE	1	1	1	1	1	1	1	1	1	1	1	1	1	1	1	1	1	1	1	1	1	1	1	1	1	1	1	1	1	1	1	1	1	1	1	1	1	1	1
CPI-SS05CE87F88	HLA-G_LILRB1	simple:P17693	simple:Q8NHL6	HLA-G	LILRB1	TRUE	TRUE	TRUE	curated	FALSE	1	1	1	1	1	1	1	1	1	1	1	1	1	1	1	1	1	1	1	1	1	1	1	1	1	1	1	1	1	1	1	1	1	1	1	1	1	1	1
CPI-SS0795802F6	CCL4_SLC7A1	simple:P13236	simple:P30825	CCL4	SLC7A1	TRUE	FALSE	TRUE	IMEx,IntAct	FALSE	0.97	0.15	1	1	1	0	0.77	1	0.99	0.06	1	1	1	0	0.87	1	0.01	0	0.34	0.16	0.06	0	0	0	0.97	0.02	1	1	1	0	0.55	1	0.98	0.16	1	1	1	0	0.91
CPI-SS03105D292	CSF1_SLC7A1	simple:P09603	simple:P30825	CSF1	SLC7A1	TRUE	FALSE	TRUE	I2D	FALSE	0.99	0.3	1	1	1	0	0.97	1	0.98	0.01	1	1	1	0	0.8	1	0.83	0.02	1	1	1	0	0.2	0.97	0.99	0.13	1	1	1	0	0.91	1	0.98	0.07	1	1	1	0	0.89
CPI-SS008F83E02	CCL4_GPRC5D	simple:P13236	simple:Q9NZD1	CCL4	GPRC5D	TRUE	FALSE	TRUE	IMEx,IntAct	FALSE	1	1	1	1	1	1	1	1	1	1	1	1	1	1	1	1	1	1	1	1	1	1	1	1	1	1	1	1	1	1	1	1	1	1	1	1	1	1	1
CPI-SS0A3569604	IGF2_IDE	simple:P01344	simple:P14735	IGF2	IDE	TRUE	FALSE	TRUE	I2D,InnateDB-All	FALSE	1	1	1	1	1	1	1	1	1	1	1	1	1	1	1	1	1	1	1	1	1	1	1	1	1	1	1	1	1	1	1	1	1	1	1	1	1	1	1
CPI-SS076D8415B	CCL3_IDE	simple:P10147	simple:P14735	CCL3	IDE	TRUE	FALSE	TRUE	IMEx,InnateDB-All,MINT	FALSE	0.59	0.72	0.59	0.34	0.75	1	1	0.45	0.17	0.18	0.17	0.02	0.2	1	1	0.04	0	0	0	0	0	1	1	0	0.27	0.36	0.31	0.15	0.4	1	1	0.17	0.84	0.97	0.85	0.69	0.95	1	1
CPI-SS0FC2B68F1	IAPP_IDE	simple:P10997	simple:P14735	IAPP	IDE	TRUE	FALSE	TRUE	IMEx	FALSE	1	1	1	1	1	1	1	1	1	1	1	1	1	1	1	1	1	1	1	1	1	1	1	1	1	1	1	1	1	1	1	1	1	1	1	1	1	1	1
CPI-SS0579FA162	IGF2_IGF1R	simple:P01344	simple:P08069	IGF2	IGF1R	TRUE	FALSE	TRUE	curated	FALSE	1	1	1	1	1	1	1	1	1	1	1	1	1	1	1	1	1	1	1	1	1	1	1	1	1	1	1	1	1	1	1	1	1	1	1	1	1	1	1
CPI-SS0E41702C1	IGF1_IGF1R	simple:P05019	simple:P08069	IGF1	IGF1R	TRUE	FALSE	TRUE	curated	FALSE	1	1	1	1	1	1	1	1	1	1	1	1	1	1	1	1	0	0	0	0	0	0	0	0	1	1	1	1	1	1	1	1	1	1	1	1	1	1	1
CPI-SS042A6F835	IGF2_IGF2R	simple:P01344	simple:P11717	IGF2	IGF2R	TRUE	FALSE	TRUE	curated	FALSE	1	1	1	1	1	1	1	1	1	1	1	1	1	1	1	1	1	1	1	1	1	1	1	1	1	1	1	1	1	1	1	1	1	1	1	1	1	1	1
CPI-SS0BA601DC4	BDNF_NTRK2	simple:P23560	simple:Q16620	BDNF	NTRK2	TRUE	FALSE	TRUE	curated	FALSE	1	1	1	1	1	1	1	1	0.52	0.63	0.55	0	0.9	0	1	0.31	1	1	1	1	1	1	1	1	1	1	1	1	1	1	1	1	1	1	1	1	1	1	1
CPI-SS093E05DD4	NTF3_NTRK2	simple:P20783	simple:Q16620	NTF3	NTRK2	TRUE	FALSE	TRUE	curated	FALSE	1	1	1	1	1	1	1	1	1	1	1	1	1	1	1	1	1	1	1	1	1	1	1	1	1	1	1	1	1	1	1	1	1	1	1	1	1	1	1
CPI-SS09A36B221	BDNF_SORT1	simple:P23560	simple:Q99523	BDNF	SORT1	TRUE	FALSE	TRUE	I2D,IMEx,InnateDB-All,IntAct	FALSE	1	1	1	1	1	1	1	1	0.15	0.42	0.01	0.16	0.68	0.18	1	0	1	1	1	1	1	1	1	1	1	1	1	1	1	1	1	1	1	1	1	1	1	1	1
CPI-SS07CCAD9BF	GRN_SORT1	simple:P28799	simple:Q99523	GRN	SORT1	TRUE	FALSE	TRUE	IMEx,InnateDB-All,MINT	FALSE	0	0	0	0	0	0	0	0	0.56	0.93	0.11	0.68	1	0.89	1	0.01	0.01	0.01	0	0	0.02	0.01	0.02	0	0.99	1	0.97	1	1	1	1	0.95	0.85	0.99	0.48	0.95	1	0.99	1
CPI-SS04F3A1E5C	COPA_SORT1	simple:P53621	simple:Q99523	COPA	SORT1	TRUE	FALSE	TRUE	IMEx,InnateDB-All,IntAct,MatrixDB	FALSE	0.91	0.98	0.63	0.93	1	0.97	1	0.55	0.41	0.85	0.07	0.55	0.96	0.71	1	0	0.79	0.9	0.41	0.85	0.96	0.86	0.97	0.31	0	0	0	0.02	0.09	0	0.21	0	0	0	0	0	0.04	0	0.15
CPI-SS03F0B666C	BDNF_F11R	simple:P23560	simple:Q9Y624	BDNF	F11R	TRUE	FALSE	TRUE	IMEx,InnateDB-All,IntAct	FALSE	1	1	1	1	1	1	1	1	1	1	1	1	1	1	1	1	1	1	1	1	1	1	1	1	1	1	1	1	1	1	1	1	1	1	1	1	1	1	1
CPI-SC0859FAC25	IFNE_Type I IFNR	simple:Q86WN2	complex:Type I IFNR	IFNE		TRUE	FALSE	TRUE	curated	FALSE	1	1	1	1	1	1	1	1	1	1	1	1	1	1	1	1	1	1	1	1	1	1	1	1	1	1	1	1	1	1	1	1	1	1	1	1	1	1	1
CPI-SC064937925	IFNA1_Type I IFNR	simple:P01562	complex:Type I IFNR	IFNA1		TRUE	FALSE	TRUE	curated	FALSE	1	1	1	1	1	1	1	1	1	1	1	1	1	1	1	1	1	1	1	1	1	1	1	1	1	1	1	1	1	1	1	1	1	1	1	1	1	1	1
CPI-SC09458C6C0	IFNA5_Type I IFNR	simple:P01569	complex:Type I IFNR	IFNA5		TRUE	FALSE	TRUE	curated	FALSE	1	1	1	1	1	1	1	1	1	1	1	1	1	1	1	1	1	1	1	1	1	1	1	1	1	1	1	1	1	1	1	1	1	1	1	1	1	1	1
CPI-SS06E42DB13	ADIPOQ_CLEC2D	simple:Q15848	simple:Q9UHP7	ADIPOQ	CLEC2D	TRUE	FALSE	TRUE	IMEx,IntAct	FALSE	1	1	1	1	1	1	1	1	1	1	1	1	1	1	1	1	1	1	1	1	1	1	1	1	1	1	1	1	1	1	1	1	1	1	1	1	1	1	1
CPI-SS0E292C126	KLRB1_CLEC2D	simple:Q12918	simple:Q9UHP7	KLRB1	CLEC2D	FALSE	TRUE	TRUE	curated	FALSE	1	1	1	1	1	1	1	1	1	1	1	1	1	1	1	1	1	1	1	1	1	1	1	1	1	1	1	1	1	1	1	1	1	1	1	1	1	1	1
CPI-SS02A0FF87F	FAM3C_CLEC2D	simple:Q92520	simple:Q9UHP7	FAM3C	CLEC2D	TRUE	FALSE	TRUE	IMEx,InnateDB-All,IntAct	FALSE	0.94	0.93	1	0.8	0.88	0.93	0.88	0.93	1	1	1	0.87	0.99	1	1	1	0.76	0.75	1	0.44	0.67	0.72	0.67	0.75	0.61	0.57	1	0.28	0.45	0.52	0.5	0.55	0.98	0.98	1	0.81	0.97	0.98	0.96
CPI-SS0F8EFEECF	TNF_DAG1	simple:P01375	simple:Q14118	TNF	DAG1	TRUE	FALSE	TRUE	InnateDB-All	FALSE	1	1	1	1	1	1	1	1	0.69	0.8	0	0.12	0.04	0.68	0.45	0.33	0	0	0	0	0	0	0	0	0.59	0.61	0	0.17	0.13	0.52	0.38	0.29	0.8	0.93	0	0.4	0.29	0.8	0.71
CPI-SS0BD9F32BA	LGALS9_DAG1	simple:O00182	simple:Q14118	LGALS9	DAG1	TRUE	FALSE	TRUE	InnateDB-All	FALSE	1	1	1	1	1	1	1	1	1	1	1	1	1	1	1	1	1	1	1	1	1	1	1	1	1	1	1	1	1	1	1	1	1	1	1	1	1	1	1
CPI-SS02EBC1BB0	TNF_NOTCH1	simple:P01375	simple:P46531	TNF	NOTCH1	TRUE	FALSE	TRUE	I2D	FALSE	1	1	1	1	1	1	1	1	1	1	1	1	1	1	1	1	1	1	1	1	1	1	1	1	1	1	1	1	1	1	1	1	1	1	1	1	1	1	1
CPI-SS04A5D6B6F	DLL1_NOTCH1	simple:O00548	simple:P46531	DLL1	NOTCH1	FALSE	FALSE	TRUE	curated	FALSE	1	1	1	1	1	1	1	1	1	1	1	1	1	1	1	1	1	1	1	1	1	1	1	1	1	1	1	1	1	1	1	1	1	1	1	1	1	1	1
CPI-SS0B81F1BF5	TNF_SEMA4C	simple:P01375	simple:Q9C0C4	TNF	SEMA4C	TRUE	FALSE	TRUE	InnateDB-All	FALSE	1	1	1	1	1	1	1	1	1	1	1	1	1	0.26	1	1	1	1	1	1	1	0	1	1	1	1	1	1	1	0.23	1	1	1	1	1	1	1	0.48	1
CPI-SS0AB21032D	PLXNB2_SEMA4C	simple:O15031	simple:Q9C0C4	PLXNB2	SEMA4C	FALSE	TRUE	TRUE	curated	FALSE	1	1	1	1	1	0.8	1	1	1	1	1	1	1	0.09	1	1	1	1	1	1	1	0.71	1	1	1	1	1	1	1	0.4	1	1	1	1	1	1	1	0.05	1
CPI-SS04B4619D0	TNF_TNFRSF1A	simple:P01375	simple:P19438	TNF	TNFRSF1A	TRUE	FALSE	TRUE	curated	FALSE	1	1	1	1	1	1	1	1	0.49	0.63	0	1	0.79	0.3	0.91	0	0	0	0	0.02	0	0	0	0	0.49	0.45	0	1	0.75	0.29	0.84	0.01	0.59	0.75	0	1	0.91	0.48	0.94
CPI-SS084BE3E4B	LTA_TNFRSF1A	simple:P01374	simple:P19438	LTA	TNFRSF1A	TRUE	FALSE	TRUE	curated	FALSE	1	1	1	1	1	1	1	1	1	1	1	1	1	1	1	1	1	1	1	1	1	1	1	1	1	1	1	1	1	1	1	1	1	1	1	1	1	1	1
CPI-SS08B7D54A3	TNF_FAS	simple:P01375	simple:P25445	TNF	FAS	TRUE	FALSE	TRUE	InnateDB-All	FALSE	1	1	1	1	1	1	1	1	0.15	0	0.55	1	1	0.42	1	0.85	0	0	0	1	1	0	1	0	0.15	0.02	0.49	1	1	0.34	1	0.77	0.28	0.01	0.66	1	1	0.67	1
CPI-SS0E7D5974D	TNF_TNFRSF1B	simple:P01375	simple:P20333	TNF	TNFRSF1B	TRUE	FALSE	TRUE	curated	FALSE	1	1	1	1	1	1	1	1	0.5	0.57	0	1	0.36	1	1	1	0	0	0	1	0	1	1	1	0.43	0.34	0	1	0.27	1	1	1	0.69	0.78	0	1	0.58	1	1
CPI-SS07D9A48A2	LTA_TNFRSF1B	simple:P01374	simple:P20333	LTA	TNFRSF1B	TRUE	FALSE	TRUE	curated	FALSE	1	1	1	1	1	1	1	1	1	1	1	1	1	1	1	1	1	1	1	1	1	1	1	1	1	1	1	1	1	1	1	1	1	1	1	1	1	1	1
CPI-SS048A2311A	TNF_RIPK1	simple:P01375	simple:Q13546	TNF	RIPK1	TRUE	FALSE	TRUE	I2D,IMEx,InnateDB,InnateDB-All,IntAct,MINT	FALSE	1	1	1	1	1	1	1	1	0.96	0.38	0.7	0.64	0	0.45	0.83	0.48	0	0	0	0	0	0	0	0	0.96	0.31	0.62	0.58	0	0.37	0.73	0.39	0.98	0.64	0.81	0.8	0	0.69	0.92
CPI-SS0D5C54214	LTA_RIPK1	simple:P01374	simple:Q13546	LTA	RIPK1	TRUE	FALSE	TRUE	IMEx,InnateDB-All,MINT	FALSE	1	1	1	1	1	1	1	1	1	1	1	1	1	1	1	1	1	1	1	1	1	1	1	1	1	1	1	1	1	1	1	1	1	1	1	1	1	1	1
CPI-SS0DEDA3567	TNFSF10_RIPK1	simple:P50591	simple:Q13546	TNFSF10	RIPK1	TRUE	FALSE	TRUE	InnateDB-All	FALSE	1	0.9	0.97	0.95	0.15	0.92	0.97	0.92	1	1	0.99	1	0.02	1	1	1	0.88	0.46	0.61	0.55	0.01	0.44	0.67	0.51	0.96	0.63	0.77	0.74	0	0.67	0.86	0.69	1	1	0.99	0.99	0.13	0.99	1
CPI-SS0FBC9234C	TNF_PTPRS	simple:P01375	simple:Q13332	TNF	PTPRS	TRUE	FALSE	TRUE	InnateDB-All	FALSE	1	1	1	1	1	1	1	1	0.23	0.79	0.34	0.02	0.04	0.88	0.06	0.91	0	0	0	0	0	0	0	0	0.18	0.74	0.36	0.02	0.1	0.73	0.08	0.74	0.35	0.95	0.51	0.08	0.21	0.96	0.24
CPI-SS00F4DDF4B	PTN_PTPRS	simple:P21246	simple:Q13332	PTN	PTPRS	TRUE	FALSE	TRUE	I2D,IMEx,InnateDB-All,IntAct	FALSE	0.08	0.18	0.13	0.02	0.02	0.18	0.04	0.18	0.09	0.37	0.18	0.01	0	0.35	0.01	0.42	0	0	0	0	0	0	0	0	0.51	0.88	0.68	0.28	0.37	0.88	0.5	0.9	0.59	1	0.73	0.29	0.4	0.99	0.52
CPI-SS034B442CE	TNF_CELSR2	simple:P01375	simple:Q9HCU4	TNF	CELSR2	TRUE	FALSE	TRUE	InnateDB-All	FALSE	1	1	1	1	1	1	1	1	1	1	1	1	1	1	1	1	1	1	1	1	1	1	1	1	1	1	1	1	1	1	1	1	1	1	1	1	1	1	1
CPI-SS0F8C664D9	CXCR3_CCL20	simple:P49682	simple:P78556	CXCR3	CCL20	TRUE	TRUE	FALSE	guidetopharmacology.org	FALSE	1	1	1	1	1	1	1	1	1	1	1	1	1	1	1	1	1	1	1	1	1	1	1	1	1	1	1	1	1	1	1	1	1	1	1	1	1	1	1
CPI-SS07F015051	CCR6_CCL20	simple:P51684	simple:P78556	CCR6	CCL20	TRUE	TRUE	FALSE	curated	FALSE	1	1	1	1	1	1	1	1	1	1	1	1	1	1	1	1	1	1	1	1	1	1	1	1	0.41	1	0.87	1	1	0	0.87	0	1	1	1	1	1	1	1
CPI-SS0DBA4D668	DPP4_CXCL12	simple:P27487	simple:P48061	DPP4	CXCL12	TRUE	TRUE	FALSE	curated	FALSE	1	1	1	1	1	1	1	1	1	1	1	1	1	1	1	1	1	1	1	1	1	1	1	1	1	1	1	1	1	1	1	1	1	1	1	1	1	1	1
CPI-SS07155793F	ACKR3_CXCL12	simple:P25106	simple:P48061	ACKR3	CXCL12	TRUE	TRUE	FALSE	guidetopharmacology.org	FALSE	1	1	0	1	1	1	1	1	1	1	0	1	1	1	1	1	1	1	0	1	1	1	1	1	1	1	0	1	1	1	1	1	1	1	0	1	1	1	1
CPI-SS083296041	CD40_CD40LG	simple:P25942	simple:P29965	CD40	CD40LG	TRUE	TRUE	FALSE	curated	FALSE	1	1	1	1	1	1	1	1	1	1	1	1	1	1	1	1	1	1	1	1	1	1	1	1	1	1	1	1	1	1	1	1	1	1	1	1	1	1	1
CPI-SS05834E385	CD40_INSL3	simple:P25942	simple:P51460	CD40	INSL3	TRUE	TRUE	FALSE	I2D	FALSE	1	1	1	1	1	1	1	1	1	1	1	1	1	1	1	1	1	1	1	1	1	1	1	1	1	1	1	1	1	1	1	1	1	1	1	1	1	1	1
CPI-SS026776C89	HLA-DQB2_PRL	simple:HLADQB2	simple:P01236	HLA-DQB2	PRL	TRUE	TRUE	FALSE	InnateDB-All	FALSE	1	1	1	1	1	1	1	1	1	1	1	1	1	1	1	1	1	1	1	1	1	1	1	1	1	1	1	1	1	1	1	1	1	1	1	1	1	1	1
CPI-SS0EF0750A7	HLA-DRB1_OGN	simple:HLADRB1	simple:P20774	HLA-DRB1	OGN	TRUE	TRUE	FALSE	InnateDB-All	FALSE	1	1	1	1	1	1	1	1	1	1	1	1	1	1	1	1	0.93	0.93	0.93	0.93	0.02	0	0.68	0	1	1	1	1	1	1	1	1	1	1	1	1	1	1	1
CPI-CS06072FF4E	IL1 receptor_IL1A	complex:IL1 receptor	simple:P01583		IL1A	TRUE	TRUE	FALSE	curated	FALSE	1	1	1	1	1	1	1	1	1	1	1	1	1	1	1	1	1	1	1	1	1	1	1	1	1	1	1	1	1	1	1	1	1	1	1	1	1	1	1
CPI-CS0AC5142FA	IL1 receptor inhibitor_IL1A	complex:IL1 receptor inhibitor	simple:P01583		IL1A	TRUE	TRUE	FALSE	curated	FALSE	1	1	1	1	1	1	1	1	1	1	1	1	1	1	1	1	1	1	1	1	1	1	1	1	1	1	1	1	1	1	1	1	1	1	1	1	1	1	1
CPI-CS05426BFFA	IL1 receptor_IL1B	complex:IL1 receptor	simple:P01584		IL1B	TRUE	TRUE	FALSE	curated	FALSE	1	1	1	1	1	1	1	1	1	1	1	1	1	1	1	1	1	1	1	1	1	1	1	1	1	1	1	1	1	1	1	1	1	1	1	1	1	1	1
CPI-CS008C9D6E5	IL1 receptor inhibitor_IL1B	complex:IL1 receptor inhibitor	simple:P01584		IL1B	TRUE	TRUE	FALSE	curated	FALSE	1	1	1	1	1	1	1	1	1	1	1	1	1	1	1	1	1	1	1	1	1	1	1	1	1	1	1	1	1	1	1	1	1	1	1	1	1	1	1
CPI-CS0DEBE7B69	IL1 receptor_IL1RN	complex:IL1 receptor	simple:P18510		IL1RN	TRUE	TRUE	FALSE	curated	FALSE	1	1	1	1	1	1	1	1	1	1	1	1	1	1	1	1	1	1	1	1	1	1	1	1	1	1	1	1	1	1	1	1	1	1	1	1	1	1	1
CPI-CS085E95BC1	IL1 receptor inhibitor_IL1RN	complex:IL1 receptor inhibitor	simple:P18510		IL1RN	TRUE	TRUE	FALSE	curated	FALSE	1	1	1	1	1	1	1	1	1	1	1	1	1	1	1	1	1	1	1	1	1	1	1	1	1	1	1	1	1	1	1	1	1	1	1	1	1	1	1
CPI-CS04CBDE052	IL10 receptor_IL10	complex:IL10 receptor	simple:P22301		IL10	TRUE	TRUE	FALSE	curated	FALSE	1	1	1	1	1	1	1	1	1	1	1	1	1	1	1	1	1	1	1	1	1	1	1	1	1	1	1	1	1	1	1	1	1	1	1	1	1	1	1
CPI-CS0DDFD82E7	IL11 receptor_IL11	complex:IL11 receptor	simple:P20809		IL11	TRUE	TRUE	FALSE	curated	FALSE	1	1	1	1	1	1	1	1	0	1	0.63	1	1	0	1	0	0	0.99	0.49	1	1	0	1	0	0	1	0.76	1	1	0	1	0	0	1	0.65	1	1	0	1
CPI-CC0041E1D30	IL12_IL12 receptor	complex:IL12	complex:IL12 receptor			TRUE	FALSE	TRUE	curated	FALSE	1	1	1	1	1	1	1	1	1	1	1	1	1	1	1	1	1	1	1	1	1	1	1	1	1	1	1	1	1	1	1	1	1	1	1	1	1	1	1
CPI-CS06E556972	IL15 receptor_IL15	complex:IL15 receptor	simple:P40933		IL15	TRUE	TRUE	FALSE	curated	FALSE	1	1	1	1	1	1	1	1	1	1	1	1	1	1	1	1	1	1	1	1	1	1	1	1	1	1	1	1	1	1	1	1	1	1	1	1	1	1	1
CPI-SS0A93C11C8	NGFR_BDNF	simple:P08138	simple:P23560	NGFR	BDNF	TRUE	TRUE	FALSE	curated	FALSE	1	1	1	1	1	1	1	1	1	1	1	1	1	1	1	1	1	1	1	1	1	1	1	1	1	1	1	1	1	1	1	1	1	1	1	1	1	1	1
CPI-SS01BCB9360	NCAM1_BDNF	simple:P13591	simple:P23560	NCAM1	BDNF	TRUE	TRUE	FALSE	I2D	FALSE	1	1	1	1	1	1	1	1	1	1	1	1	1	1	1	1	1	1	1	1	1	1	1	1	1	1	1	1	1	1	1	1	1	0	1	1	1	0	1
CPI-SS0C23EF34B	NCAM1_GDNF	simple:P13591	simple:P39905	NCAM1	GDNF	TRUE	TRUE	FALSE	I2D	FALSE	1	1	1	1	1	1	1	1	1	1	1	1	1	1	1	1	1	1	1	1	1	1	1	1	1	1	1	1	1	1	1	1	1	1	1	1	1	1	1
CPI-SS027CDEA08	NOTCH2_DLL4	simple:Q04721	simple:Q9NR61	NOTCH2	DLL4	FALSE	TRUE	FALSE	curated	FALSE	1	1	1	1	1	1	1	1	1	1	1	1	1	1	1	1	1	1	1	1	1	1	1	1	1	1	1	1	1	1	1	1	1	1	1	1	1	1	1
CPI-SS012B7C21D	NOTCH1_DLL4	simple:P46531	simple:Q9NR61	NOTCH1	DLL4	FALSE	TRUE	FALSE	curated	FALSE	1	1	1	1	1	1	1	1	1	1	1	1	1	1	1	1	1	1	1	1	1	1	1	1	1	1	1	1	1	1	1	1	1	1	1	1	1	1	1
CPI-SS00D153A8A	NOTCH4_DLL4	simple:Q99466	simple:Q9NR61	NOTCH4	DLL4	FALSE	TRUE	FALSE	curated	FALSE	1	1	1	1	1	1	1	1	1	1	1	1	1	1	1	1	1	1	1	1	1	1	1	1	1	1	1	1	1	1	1	1	1	1	1	1	1	1	1
CPI-SS003C9A532	NOTCH2_DLL3	simple:Q04721	simple:Q9NYJ7	NOTCH2	DLL3	FALSE	TRUE	FALSE	curated	FALSE	1	1	1	1	1	1	1	1	1	1	1	1	1	1	1	1	1	1	1	1	1	1	1	1	1	1	1	1	1	1	1	1	1	1	1	1	1	1	1
CPI-SS0607D1101	NOTCH1_DLL3	simple:P46531	simple:Q9NYJ7	NOTCH1	DLL3	FALSE	TRUE	FALSE	curated	FALSE	1	1	1	1	1	1	1	1	1	1	1	1	1	1	1	1	1	1	1	1	1	1	1	1	1	1	1	1	1	1	1	1	1	1	1	1	1	1	1
CPI-SS09D379E5B	NOTCH4_DLL3	simple:Q99466	simple:Q9NYJ7	NOTCH4	DLL3	FALSE	TRUE	FALSE	curated	FALSE	1	1	1	1	1	1	1	1	1	1	1	1	1	1	1	1	1	1	1	1	1	1	1	1	1	1	1	1	1	1	1	1	1	1	1	1	1	1	1
CPI-SS02770D68F	NOTCH2_JAG2	simple:Q04721	simple:Q9Y219	NOTCH2	JAG2	FALSE	TRUE	FALSE	curated	FALSE	1	1	1	1	1	1	1	1	1	1	1	1	1	1	1	1	1	1	1	1	1	1	1	1	1	1	1	1	1	1	1	1	1	1	1	1	1	1	1
CPI-SS08C3D27F7	NOTCH1_JAG2	simple:P46531	simple:Q9Y219	NOTCH1	JAG2	FALSE	TRUE	FALSE	curated	FALSE	1	1	1	1	1	1	1	1	1	1	1	1	1	1	1	1	1	1	1	1	1	1	1	1	1	1	1	1	1	1	1	1	1	1	1	1	1	1	1
CPI-SS05FEE05CB	NOTCH4_JAG2	simple:Q99466	simple:Q9Y219	NOTCH4	JAG2	FALSE	TRUE	FALSE	curated	FALSE	1	1	1	1	1	1	1	1	1	1	1	1	1	1	1	1	1	1	1	1	1	1	1	1	1	1	1	1	1	1	1	1	1	1	1	1	1	1	1
CPI-SS0C4D54E39	NOTCH3_JAG2	simple:Q9UM47	simple:Q9Y219	NOTCH3	JAG2	FALSE	TRUE	FALSE	curated	FALSE	1	1	1	1	1	1	1	1	1	1	1	1	1	1	1	1	1	1	1	1	1	1	1	1	1	1	1	1	1	1	1	1	1	1	1	1	1	1	1
CPI-SS0B42AD9EF	NOTCH1_WNT4	simple:P46531	simple:P56705	NOTCH1	WNT4	TRUE	TRUE	FALSE	I2D	FALSE	1	1	1	1	1	1	1	1	1	1	1	1	1	1	1	1	1	1	1	1	1	1	1	1	1	1	1	1	1	1	1	1	1	1	1	1	1	1	1
CPI-SS0FA326344	FZD6_WNT4	simple:O60353	simple:P56705	FZD6	WNT4	TRUE	TRUE	FALSE	curated	FALSE	1	1	1	1	1	1	1	1	1	1	1	1	1	1	1	1	1	1	1	1	1	1	1	1	1	1	1	1	1	1	1	1	1	1	1	1	1	1	1
CPI-SS0B87FE6E0	NOTCH1_JAG1	simple:P46531	simple:P78504	NOTCH1	JAG1	FALSE	TRUE	FALSE	curated	FALSE	1	1	1	1	1	1	1	1	1	1	1	1	1	1	1	1	1	1	1	1	1	1	1	1	1	1	1	1	1	1	1	1	1	1	1	1	1	1	1
CPI-SS01A07768A	CD46_JAG1	simple:P15529	simple:P78504	CD46	JAG1	FALSE	TRUE	FALSE	curated	FALSE	0.9	0.78	0.83	1	1	0.06	0.99	0.99	0.24	0	0.13	0.99	0.76	0	0.16	0.27	0.95	0.79	0.89	1	1	0.1	1	0.99	0.44	0.04	0.25	0.99	0.82	0	0.47	0.6	0.83	0.31	0.61	1	1	0	0.96
CPI-SS0E5AF12B6	NOTCH1_NOV	simple:P46531	simple:P48745	NOTCH1	NOV	TRUE	TRUE	FALSE	I2D,InnateDB-All	FALSE	1	1	1	1	1	1	1	1	1	1	1	1	1	1	1	1	1	1	1	1	1	1	1	1	1	1	1	1	1	1	1	1	1	1	1	1	1	1	1
CPI-SS0A34EE366	NOTCH1_DLK1	simple:P46531	simple:P80370	NOTCH1	DLK1	FALSE	TRUE	FALSE	curated	FALSE	1	1	1	1	1	1	1	1	1	1	1	1	1	1	1	1	1	1	1	1	1	1	1	1	1	1	1	1	1	1	1	1	1	1	1	1	1	1	1
CPI-CC051643E98	IL23_IL23 receptor	complex:IL23	complex:IL23 receptor			TRUE	FALSE	TRUE	curated	FALSE	1	1	1	1	1	1	1	1	1	1	1	1	1	1	1	1	1	1	1	1	1	1	1	1	1	1	1	1	1	1	1	1	1	1	1	1	1	1	1
CPI-CS0C59AF029	IL33 receptor_IL33	complex:IL33 receptor	simple:O95760		IL33	TRUE	TRUE	FALSE	curated	FALSE	1	1	1	1	1	1	1	1	1	1	1	1	1	1	1	1	1	1	1	1	1	1	1	1	1	1	1	1	1	1	1	1	1	1	1	1	1	1	1
CPI-CC0C3ECBD1F	IL35_IL35 receptor	complex:IL35	complex:IL35 receptor			TRUE	FALSE	TRUE	curated	FALSE	1	1	1	1	1	1	1	1	1	1	1	1	1	1	1	1	1	1	1	1	1	1	1	1	1	1	1	1	1	1	1	1	1	1	1	1	1	1	1
CPI-CS04BB8F1EC	IL36 receptor_IL36RN	complex:IL36 receptor	simple:Q9UBH0		IL36RN	TRUE	TRUE	FALSE	curated	FALSE	1	1	1	1	1	1	1	1	1	1	1	1	1	1	1	1	1	1	1	1	1	1	1	1	1	1	1	1	1	1	1	1	1	1	1	1	1	1	1
CPI-CS063AE1C91	IL6 receptor_IL6	complex:IL6 receptor	simple:P05231		IL6	TRUE	TRUE	FALSE	curated	FALSE	1	1	1	1	1	1	1	1	1	1	0	1	1	1	1	1	1	1	0.01	1	1	1	1	1	1	1	0	1	1	1	1	1	1	1	0	1	1	1	1
CPI-CS0AB9C7139	IL7 receptor_IL7	complex:IL7 receptor	simple:P13232		IL7	TRUE	TRUE	FALSE	curated	FALSE	1	1	1	1	1	1	1	1	1	1	1	1	1	1	1	1	1	1	1	1	1	1	1	1	1	1	1	1	1	1	1	1	1	1	1	1	1	1	1
CPI-CS0E661878B	LIFR_OSM	complex:LIFR	simple:P13725		OSM	TRUE	TRUE	FALSE	curated	FALSE	1	1	1	1	1	1	1	1	1	1	1	1	1	1	1	1	1	1	1	1	1	1	1	1	1	1	1	1	1	1	1	1	1	1	1	1	1	1	1
CPI-CS06D50EBF8	OSMR_OSM	complex:OSMR	simple:P13725		OSM	TRUE	TRUE	FALSE	curated	FALSE	1	1	1	1	1	1	1	1	1	1	1	1	1	1	1	1	1	1	1	1	1	1	1	1	1	1	1	1	1	1	1	1	1	1	1	1	1	1	1
CPI-CS07B61574B	LIFR_LIF	complex:LIFR	simple:P15018		LIF	TRUE	TRUE	FALSE	curated	FALSE	0.49	0	1	1	1	0	1	0.99	0.83	0.06	1	1	1	0	1	1	0.92	0.34	1	1	1	0	1	1	0.53	0	1	1	1	0	1	1	0.34	0	1	1	1	0	0.99
CPI-SS05C2D0200	FZD9_WNT1	simple:O00144	simple:P04628	FZD9	WNT1	TRUE	TRUE	FALSE	I2D	FALSE	1	1	1	1	1	1	1	1	1	1	1	1	1	1	1	1	1	1	1	1	1	1	1	1	1	1	1	1	1	1	1	1	1	1	1	1	1	1	1
CPI-SS0348B76E5	CCL16_CCR1	simple:O15467	simple:P32246	CCL16	CCR1	TRUE	FALSE	TRUE	curated	FALSE	1	1	1	1	1	1	1	1	1	1	1	1	1	1	1	1	1	1	1	1	1	1	1	1	1	1	1	1	1	1	1	1	1	1	1	1	1	1	1
CPI-SS08DA48A5A	CCL3_CCR1	simple:P10147	simple:P32246	CCL3	CCR1	TRUE	FALSE	TRUE	curated	FALSE	1	1	1	1	1	1	1	1	1	1	1	1	1	1	1	1	1	1	1	1	1	1	1	1	1	1	1	1	1	1	1	1	1	1	1	1	1	1	1
CPI-SS0A021DB6E	CCL5_CCR1	simple:P13501	simple:P32246	CCL5	CCR1	TRUE	FALSE	TRUE	curated	FALSE	1	1	1	1	1	1	1	1	1	1	1	1	1	1	1	1	1	1	1	1	1	1	1	1	1	1	1	1	1	1	1	1	1	1	1	1	1	1	1
CPI-SS04587A7C5	CCL16_HRH4	simple:O15467	simple:Q9H3N8	CCL16	HRH4	TRUE	FALSE	TRUE	guidetopharmacology.org	FALSE	1	1	1	1	1	1	1	1	1	1	1	1	1	1	1	1	1	1	1	1	1	1	1	1	1	1	1	1	1	1	1	1	1	1	1	1	1	1	1
CPI-SS0DBFB8BEA	CCL2_ACKR1	simple:P13500	simple:Q16570	CCL2	ACKR1	TRUE	FALSE	TRUE	curated	FALSE	1	1	0.23	1	1	1	1	1	1	1	0	1	1	1	1	1	1	1	0	1	1	1	1	1	1	1	0.25	1	1	1	1	1	1	1	0.1	1	1	1	1
CPI-SS05B7D3407	CCL5_ACKR1	simple:P13501	simple:Q16570	CCL5	ACKR1	TRUE	FALSE	TRUE	curated	FALSE	1	1	0	1	1	1	1	1	1	1	0	1	1	1	1	1	1	1	0	1	1	1	1	1	1	1	0	1	1	1	1	1	1	1	0	1	1	1	1
CPI-SS052BBD9F9	CXCL1_ACKR1	simple:P09341	simple:Q16570	CXCL1	ACKR1	TRUE	FALSE	TRUE	curated	FALSE	1	1	1	1	1	1	1	1	1	1	1	1	1	1	1	1	1	1	1	1	1	1	1	1	1	1	1	1	1	1	1	1	1	1	1	1	1	1	1
CPI-SS0911EECCC	CXCL8_ACKR1	simple:P10145	simple:Q16570	CXCL8	ACKR1	TRUE	FALSE	TRUE	curated	FALSE	1	1	0.02	1	1	1	1	1	1	1	0	1	1	1	1	1	1	1	0	1	1	1	1	1	1	1	0	1	1	1	1	1	1	1	0	1	1	1	1
CPI-SS0ABF41CAA	CXCL5_ACKR1	simple:P42830	simple:Q16570	CXCL5	ACKR1	TRUE	FALSE	TRUE	I2D	FALSE	1	1	1	1	1	1	1	1	1	1	1	1	1	1	1	1	1	1	1	1	1	1	1	1	1	1	1	1	1	1	1	1	1	1	1	1	1	1	1
CPI-SS008700E67	CCL8_ACKR1	simple:P80075	simple:Q16570	CCL8	ACKR1	TRUE	FALSE	TRUE	I2D	FALSE	1	1	1	1	1	1	1	1	1	1	1	1	1	1	1	1	1	1	1	1	1	1	1	1	1	1	1	1	1	1	1	1	1	1	1	1	1	1	1
CPI-SS07EC65CED	CCL7_ACKR1	simple:P80098	simple:Q16570	CCL7	ACKR1	TRUE	FALSE	TRUE	I2D	FALSE	1	1	1	1	1	1	1	1	1	1	0	1	1	1	1	1	1	1	1	1	1	1	1	1	1	1	1	1	1	1	1	1	1	1	0	1	1	1	1
CPI-SS08B249DBA	CCL2_CCR10	simple:P13500	simple:P46092	CCL2	CCR10	TRUE	FALSE	TRUE	I2D	FALSE	1	1	1	1	1	1	1	1	1	1	1	1	0	1	1	1	1	1	1	1	0	1	1	1	1	1	1	1	1	1	1	1	1	1	1	1	1	1	1
CPI-SS0F3BF2B34	CCL5_ACKR4	simple:P13501	simple:Q9NPB9	CCL5	ACKR4	TRUE	FALSE	TRUE	I2D	FALSE	1	1	1	1	1	1	1	1	1	1	1	1	1	1	1	1	1	1	1	1	1	1	1	1	1	1	1	1	1	1	1	1	1	1	1	1	1	1	1
CPI-SS083B5EBAB	CXCL13_ACKR4	simple:O43927	simple:Q9NPB9	CXCL13	ACKR4	TRUE	FALSE	TRUE	curated	FALSE	1	1	1	1	1	1	1	1	1	1	1	1	1	1	1	1	1	1	1	1	1	1	1	1	1	1	1	1	1	1	1	1	1	1	1	1	1	1	1
CPI-SS0AEC33FF1	CCL22_DPP4	simple:O00626	simple:P27487	CCL22	DPP4	TRUE	FALSE	TRUE	curated	FALSE	1	1	1	1	1	1	1	1	1	1	1	1	1	1	1	1	1	1	1	1	1	1	1	1	1	1	1	1	1	1	1	1	1	1	1	1	1	1	1
CPI-SS018B35889	GIP_DPP4	simple:P09681	simple:P27487	GIP	DPP4	TRUE	FALSE	TRUE	InnateDB-All,MINT	FALSE	1	1	1	1	1	1	1	1	1	1	1	1	1	1	1	1	1	1	1	1	1	1	1	1	1	1	1	1	1	1	1	1	1	1	1	1	1	1	1
CPI-SS0FAE7ABEF	PYY_DPP4	simple:P10082	simple:P27487	PYY	DPP4	TRUE	FALSE	TRUE	InnateDB-All,MINT	FALSE	1	1	1	1	1	1	1	1	1	1	1	1	1	1	1	1	1	1	1	1	1	1	1	1	1	1	1	1	1	1	1	1	1	1	1	1	1	1	1
CPI-SS0D377BBBF	ADCYAP1_DPP4	simple:P18509	simple:P27487	ADCYAP1	DPP4	TRUE	FALSE	TRUE	InnateDB-All,MINT	FALSE	1	1	1	1	1	1	1	1	1	1	1	1	1	1	1	1	1	1	1	1	1	1	1	1	1	1	1	1	1	1	1	1	1	1	1	1	1	1	1
CPI-SS0CDAC688B	CXCL2_DPP4	simple:P19875	simple:P27487	CXCL2	DPP4	TRUE	FALSE	TRUE	curated	FALSE	1	1	1	1	1	1	1	1	1	1	1	1	1	1	1	1	1	1	1	1	1	1	1	1	1	1	1	1	1	1	1	1	1	1	1	1	1	1	1
CPI-SS0EFE0B07A	CXCL12_CXCR3	simple:P48061	simple:P49682	CXCL12	CXCR3	TRUE	FALSE	TRUE	guidetopharmacology.org	FALSE	1	1	1	1	1	1	1	1	1	1	1	1	1	1	1	1	1	1	1	1	1	1	1	1	1	1	1	1	1	1	1	1	1	1	1	1	1	1	1
CPI-SS08102DC9E	CXCL1_CXCR2	simple:P09341	simple:P25025	CXCL1	CXCR2	TRUE	FALSE	TRUE	curated	FALSE	1	1	1	1	1	1	1	1	1	1	1	1	1	1	1	1	1	1	1	1	1	1	1	1	1	1	1	1	1	1	1	1	1	1	1	1	1	1	1
CPI-SS0315F51DD	CXCL8_CXCR2	simple:P10145	simple:P25025	CXCL8	CXCR2	TRUE	FALSE	TRUE	curated	FALSE	1	1	1	1	1	1	1	1	1	1	1	1	1	1	1	1	1	1	1	1	1	1	1	1	1	1	1	1	1	1	1	1	1	1	1	1	1	1	1
CPI-SS0F562FEA5	CXCL2_CXCR2	simple:P19875	simple:P25025	CXCL2	CXCR2	TRUE	FALSE	TRUE	curated	FALSE	1	1	1	1	1	1	1	1	1	1	1	1	1	1	1	1	1	1	1	1	1	1	1	1	1	1	1	1	1	1	1	1	1	1	1	1	1	1	1
CPI-SS09185EA8F	CXCL3_CXCR2	simple:P19876	simple:P25025	CXCL3	CXCR2	TRUE	FALSE	TRUE	curated	FALSE	1	1	1	1	1	1	1	1	1	1	1	1	1	1	1	1	1	1	1	1	1	1	1	1	1	1	1	1	1	1	1	1	1	1	1	1	1	1	1
CPI-SS00D9A2FD0	IAPP_CALCR	simple:P10997	simple:P30988	IAPP	CALCR	TRUE	FALSE	TRUE	guidetopharmacology.org	FALSE	1	1	1	1	1	1	1	1	1	1	1	1	1	1	1	1	1	1	1	1	1	1	1	1	1	1	1	1	1	1	1	1	1	1	1	1	1	1	1
CPI-SS015B2F961	CALCA_CALCR	simple:P01258	simple:P30988	CALCA	CALCR	TRUE	FALSE	TRUE	guidetopharmacology.org	FALSE	1	1	1	1	1	1	1	1	1	1	1	1	1	1	1	1	1	1	1	1	1	1	1	1	1	1	1	1	1	1	1	1	1	1	1	1	1	1	1
CPI-SS0F531DDEB	CALCA_CALCR	simple:P06881	simple:P30988	CALCA	CALCR	TRUE	FALSE	TRUE	guidetopharmacology.org	FALSE	1	1	1	1	1	1	1	1	1	1	1	1	1	1	1	1	1	1	1	1	1	1	1	1	1	1	1	1	1	1	1	1	1	1	1	1	1	1	1
CPI-SS07CF0C6E7	CALCB_CALCR	simple:P10092	simple:P30988	CALCB	CALCR	TRUE	FALSE	TRUE	guidetopharmacology.org	FALSE	1	1	1	1	1	1	1	1	1	1	1	1	1	1	1	1	1	1	1	1	1	1	1	1	1	1	1	1	1	1	1	1	1	1	1	1	1	1	1
CPI-SS0C2437E0D	CXCL13_CXCR5	simple:O43927	simple:P32302	CXCL13	CXCR5	TRUE	FALSE	TRUE	curated	FALSE	1	1	1	1	1	1	1	1	1	1	1	1	1	1	1	1	1	1	1	1	1	1	1	1	1	1	1	1	1	1	1	1	1	1	1	1	1	1	1
CPI-SS00399ED03	AVP_AVPR1A	simple:P01185	simple:P37288	AVP	AVPR1A	TRUE	FALSE	TRUE	I2D,IMEx,IntAct	FALSE	1	1	1	1	1	1	1	1	1	1	1	1	1	1	1	1	1	1	1	1	1	1	1	1	1	1	1	1	1	1	1	1	1	1	1	1	1	1	1
CPI-SS062DED513	ADCYAP1_VIPR1	simple:P18509	simple:P32241	ADCYAP1	VIPR1	TRUE	FALSE	TRUE	I2D	FALSE	1	1	1	1	1	1	1	1	1	1	1	1	1	1	1	1	1	1	1	1	1	1	1	1	1	1	1	1	1	1	1	1	1	1	1	1	1	1	1
CPI-SS0EC70F078	SCT_VIPR1	simple:P09683	simple:P32241	SCT	VIPR1	TRUE	FALSE	TRUE	I2D,InnateDB-All	FALSE	1	1	1	1	1	1	1	1	1	1	1	1	1	1	1	1	1	1	1	1	1	1	1	1	1	1	1	1	1	1	1	1	1	1	1	1	1	1	1
CPI-SS02CCE14A7	ADCYAP1_VIPR2	simple:P18509	simple:P41587	ADCYAP1	VIPR2	TRUE	FALSE	TRUE	I2D	FALSE	1	1	1	1	1	1	1	1	1	1	1	1	1	1	1	1	1	1	1	1	1	1	1	1	1	1	1	1	1	1	1	1	1	1	1	1	1	1	1
CPI-SS0A9F17199	PYY_NPY1R	simple:P10082	simple:P25929	PYY	NPY1R	TRUE	FALSE	TRUE	guidetopharmacology.org	FALSE	1	1	1	1	1	1	1	1	1	1	1	1	1	1	1	1	1	1	1	1	1	1	1	1	1	1	1	1	1	1	1	1	1	1	1	1	1	1	1
CPI-SS04A7BCE8D	NPPA_NPR3	simple:P01160	simple:P17342	NPPA	NPR3	TRUE	FALSE	TRUE	I2D,InnateDB-All	FALSE	1	1	1	1	1	1	1	1	1	1	1	1	1	1	1	1	1	1	1	1	1	1	1	1	1	1	1	1	1	1	1	1	1	1	1	1	1	1	1
CPI-SS0230EE330	NPPA_NPR2	simple:P01160	simple:P20594	NPPA	NPR2	TRUE	FALSE	TRUE	I2D,InnateDB-All	FALSE	1	1	1	1	1	1	1	1	1	1	1	1	1	1	1	1	1	1	1	1	1	1	1	1	1	1	1	1	1	1	1	1	1	1	1	1	1	1	1
CPI-SS0133239EA	ADCYAP1_ADCYAP1R1	simple:P18509	simple:P41586	ADCYAP1	ADCYAP1R1	TRUE	FALSE	TRUE	I2D,IMEx	FALSE	1	1	1	1	1	1	1	1	1	1	1	1	1	1	1	1	1	1	1	1	1	1	1	1	1	1	1	1	1	1	1	1	1	1	1	1	1	1	1
CPI-SS0BC7CD11B	LGALS9_MET	simple:O00182	simple:P08581	LGALS9	MET	TRUE	FALSE	TRUE	InnateDB-All	FALSE	1	1	1	1	1	1	1	1	1	1	1	1	1	1	1	1	1	1	1	1	1	1	1	1	1	1	1	1	1	1	1	1	1	1	1	1	1	1	1
CPI-SS0419B80C4	LGALS9_LRP1	simple:O00182	simple:Q07954	LGALS9	LRP1	TRUE	FALSE	TRUE	InnateDB-All	FALSE	1	1	1	1	1	1	1	1	1	1	1	1	1	1	1	1	1	1	1	1	1	1	1	1	1	1	1	1	1	1	1	1	1	1	1	1	1	1	1
CPI-SS02928C71A	PDGFB_LRP1	simple:P01127	simple:Q07954	PDGFB	LRP1	TRUE	FALSE	TRUE	I2D,InnateDB-All	FALSE	1	1	1	1	1	1	1	1	1	1	1	1	1	1	1	1	1	1	1	1	1	1	1	1	1	1	1	1	1	1	1	1	1	1	1	1	1	1	1
CPI-SS006C6537E	MDK_LRP1	simple:P21741	simple:Q07954	MDK	LRP1	TRUE	FALSE	TRUE	I2D,InnateDB-All	FALSE	0.81	1	1	0.1	0	0.23	0.88	0.54	0.82	1	1	0.07	0	0.16	0.93	0.71	0	0	0.63	0	0	0	0	0	1	1	1	1	1	1	1	1	0.73	0.99	1	0.05	0	0.03	0.78
CPI-SS014958F32	LGALS9_CD47	simple:O00182	simple:Q08722	LGALS9	CD47	TRUE	FALSE	TRUE	InnateDB-All	FALSE	1	1	1	1	1	1	1	1	1	1	1	1	1	1	1	1	1	1	1	1	1	1	1	1	1	1	1	1	1	1	1	1	1	1	1	1	1	1	1
CPI-SS0339AE950	SIRPA_CD47	simple:P78324	simple:Q08722	SIRPA	CD47	FALSE	TRUE	TRUE	curated	FALSE	0.44	1	0.09	0.33	0.98	1	1	0.88	0.14	0.97	0	0.04	0.95	0.93	0.98	0.48	0.01	0.16	0	0	0.22	0.06	0.14	0.01	0.05	0.66	0	0.01	0.69	0.51	0.54	0.09	0.1	0.9	0	0.01	0.79	0.75	0.86
CPI-SS0A9FB762A	LGALS9_PTPRK	simple:O00182	simple:Q15262	LGALS9	PTPRK	TRUE	FALSE	TRUE	InnateDB-All	FALSE	1	1	1	1	1	1	1	1	1	1	1	1	1	1	1	1	1	1	1	1	1	1	1	1	1	1	1	1	1	1	1	1	1	1	1	1	1	1	1
CPI-SS0472C478C	BMP7_PTPRK	simple:P18075	simple:Q15262	BMP7	PTPRK	TRUE	FALSE	TRUE	InnateDB-All	FALSE	1	1	1	1	1	1	1	1	1	1	1	1	1	1	1	1	1	1	1	1	1	1	1	1	1	1	1	1	1	1	1	1	1	1	1	1	1	1	1
CPI-SS0CB863B46	WNT5A_PTPRK	simple:P41221	simple:Q15262	WNT5A	PTPRK	TRUE	FALSE	TRUE	InnateDB-All	FALSE	0	0	0	0.05	0.01	0	0	0	1	1	1	1	1	1	1	1	1	1	1	1	1	1	1	1	1	1	1	1	1	1	1	1	1	1	1	1	1	1	1
CPI-SS002DF6C31	LGALS9_SLC1A5	simple:O00182	simple:Q15758	LGALS9	SLC1A5	TRUE	FALSE	TRUE	I2D,InnateDB-All	FALSE	1	1	1	1	1	1	1	1	1	1	1	1	1	1	1	1	1	1	1	1	1	1	1	1	1	1	1	1	1	1	1	1	1	1	1	1	1	1	1
CPI-SS08877A081	LGALS9_COLEC12	simple:O00182	simple:Q5KU26	LGALS9	COLEC12	TRUE	FALSE	TRUE	InnateDB-All	FALSE	1	1	1	1	1	1	1	1	1	1	1	1	1	1	1	1	1	1	1	1	1	1	1	1	1	1	1	1	1	1	1	1	1	1	1	1	1	1	1
CPI-SS0E23CEB91	LGALS9_HAVCR2	simple:O00182	simple:Q8TDQ0	LGALS9	HAVCR2	TRUE	FALSE	TRUE	curated	FALSE	1	1	1	1	1	1	1	1	1	1	1	1	1	1	1	1	1	1	1	1	1	1	1	1	1	1	1	1	1	1	1	1	1	1	1	1	1	1	1
CPI-SS09C52F54E	LGALS9_SORL1	simple:O00182	simple:Q92673	LGALS9	SORL1	TRUE	FALSE	TRUE	InnateDB-All	FALSE	1	1	1	1	1	1	1	1	1	1	1	1	1	1	1	1	1	1	1	1	1	1	1	1	1	1	1	1	1	1	1	1	1	1	1	1	1	1	1
CPI-SS083CBFACD	MDK_SORL1	simple:P21741	simple:Q92673	MDK	SORL1	TRUE	FALSE	TRUE	InnateDB-All	FALSE	0.71	0.44	0.88	0.45	0.8	0.54	1	1	0.88	0.46	0.98	0.45	0.92	0.65	1	1	0	0	0	0	0	0	1	1	1	1	1	1	1	1	1	1	0.56	0.14	0.81	0.17	0.58	0.23	1
CPI-SS0D3C90DDA	WISP3_SORL1	simple:O95389	simple:Q92673	WISP3	SORL1	TRUE	FALSE	TRUE	InnateDB-All	FALSE	0.52	0.43	0.64	0.41	0.55	0.47	1	1	0.01	0	0.06	0	0	0	1	1	1	1	1	1	1	1	1	1	0.07	0	0.16	0	0.03	0.01	1	1	0.99	0.98	1	1	0.99	0.99	1
CPI-SS048346C2B	LGALS9_MRC2	simple:O00182	simple:Q9UBG0	LGALS9	MRC2	TRUE	FALSE	TRUE	InnateDB-All	FALSE	1	1	1	1	1	1	1	1	1	1	1	1	1	1	1	1	1	1	1	1	1	1	1	1	1	1	1	1	1	1	1	1	1	1	1	1	1	1	1
CPI-SS05A26A1DE	PDGFB_PDGFRB	simple:P01127	simple:P09619	PDGFB	PDGFRB	TRUE	FALSE	TRUE	curated	FALSE	1	1	1	1	1	1	1	1	1	1	1	1	1	1	1	1	1	1	1	1	1	1	1	1	1	1	1	1	1	1	1	1	1	1	1	1	1	1	1
CPI-SS0FEEB187C	PDGFB_PDGFRA	simple:P01127	simple:P16234	PDGFB	PDGFRA	TRUE	FALSE	TRUE	curated	FALSE	1	1	1	1	1	1	1	1	1	1	1	1	1	1	1	1	1	1	1	1	1	1	1	1	1	1	1	1	1	1	1	1	1	1	1	1	1	1	1
CPI-SS0B70EB09E	PDGFA_PDGFRA	simple:P04085	simple:P16234	PDGFA	PDGFRA	TRUE	FALSE	TRUE	curated	FALSE	0.05	0.64	0	0.01	0.05	0.87	0.06	0.01	0.29	1	0	0.02	0.29	1	0.26	0	0.1	0.79	0	0	0.11	0.9	0.12	0.02	0.38	1	0	0.06	0.43	1	0.46	0.03	0.48	1	0	0.08	0.6	1	0.65
CPI-SC033E22B14	PDGFB_PDGFR complex	simple:P01127	complex:PDGFR complex	PDGFB		TRUE	FALSE	TRUE	curated	FALSE	1	1	1	1	1	1	1	1	1	1	1	1	1	1	1	1	1	1	1	1	1	1	1	1	1	1	1	1	1	1	1	1	1	1	1	1	1	1	1
CPI-SS0CB4F2FE4	PDGFB_ADGRV1	simple:P01127	simple:Q8WXG9	PDGFB	ADGRV1	TRUE	FALSE	TRUE	InnateDB-All	FALSE	1	1	1	1	1	1	1	1	1	1	1	1	1	1	1	1	1	1	1	1	1	1	1	1	1	1	1	1	1	1	1	1	1	1	1	1	1	1	1
CPI-SS023ABAE18	XCL1_ADGRV1	simple:P47992	simple:Q8WXG9	XCL1	ADGRV1	TRUE	FALSE	TRUE	InnateDB-All	FALSE	1	1	1	1	1	1	1	1	1	1	1	1	1	1	1	1	1	1	1	1	1	1	1	1	1	1	1	1	1	1	1	1	1	1	1	1	1	1	1
CPI-SS03D887978	IFNE_ADGRV1	simple:Q86WN2	simple:Q8WXG9	IFNE	ADGRV1	TRUE	FALSE	TRUE	InnateDB-All	FALSE	1	1	1	1	1	1	1	1	1	1	1	1	1	1	1	1	1	1	1	1	1	1	1	1	1	1	1	1	1	1	1	1	1	1	1	1	1	1	1
CPI-SS027E12A36	MDK_PTPRZ1	simple:P21741	simple:P23471	MDK	PTPRZ1	TRUE	FALSE	FALSE	curated	FALSE	1	1	1	1	1	1	1	1	1	1	1	1	1	1	1	1	1	1	1	1	1	1	1	1	1	1	1	1	1	1	1	1	1	1	1	1	1	1	1
CPI-SS04E690D72	PTN_PTPRZ1	simple:P21246	simple:P23471	PTN	PTPRZ1	TRUE	FALSE	FALSE	curated	FALSE	1	1	1	1	1	1	1	1	1	1	1	1	1	1	1	1	1	1	1	1	1	1	1	1	1	1	1	1	1	1	1	1	1	1	1	1	1	1	1
CPI-SS012AFC842	MDK_ALK	simple:P21741	simple:Q9UM73	MDK	ALK	TRUE	FALSE	TRUE	curated	FALSE	1	1	1	1	1	1	1	1	1	1	1	1	1	1	1	1	1	1	1	1	1	1	1	1	1	1	1	1	1	1	1	1	1	1	1	1	1	1	1
CPI-SS05D7900BF	PTN_ALK	simple:P21246	simple:Q9UM73	PTN	ALK	TRUE	FALSE	TRUE	curated	FALSE	1	1	1	1	1	1	1	1	1	1	1	1	1	1	1	1	1	1	1	1	1	1	1	1	1	1	1	1	1	1	1	1	1	1	1	1	1	1	1
CPI-SS0193C3064	WNT1_FZD8	simple:P04628	simple:Q9H461	WNT1	FZD8	TRUE	FALSE	TRUE	I2D,InnateDB-All	FALSE	1	1	1	1	1	1	1	1	1	1	1	1	1	1	1	1	1	1	1	1	1	1	1	1	1	1	1	1	1	1	1	1	1	1	1	1	1	1	1
CPI-SS0D782F60B	WNT4_FZD8	simple:P56705	simple:Q9H461	WNT4	FZD8	TRUE	FALSE	TRUE	I2D	FALSE	1	1	1	1	1	1	1	1	1	1	1	1	1	1	1	1	1	1	1	1	1	1	1	1	1	1	1	1	1	1	1	1	1	1	1	1	1	1	1
CPI-SS0B2D5BA95	WNT5A_FZD1	simple:P41221	simple:Q9UP38	WNT5A	FZD1	TRUE	FALSE	TRUE	curated	FALSE	1	0	0	0.01	0.01	0	0	0	1	1	1	1	1	1	1	1	1	1	1	1	1	1	1	1	1	1	1	1	1	1	1	1	1	1	1	1	1	1	1
CPI-SS0DC5ADBF1	WNT1_FZD1	simple:P04628	simple:Q9UP38	WNT1	FZD1	TRUE	FALSE	TRUE	curated	FALSE	1	1	1	1	1	1	1	1	1	1	1	1	1	1	1	1	1	1	1	1	1	1	1	1	1	1	1	1	1	1	1	1	1	1	1	1	1	1	1
CPI-SS0CA020C34	WNT4_FZD1	simple:P56705	simple:Q9UP38	WNT4	FZD1	TRUE	FALSE	TRUE	I2D	FALSE	1	1	1	1	1	1	1	1	1	1	1	1	1	1	1	1	1	1	1	1	1	1	1	1	1	1	1	1	1	1	1	1	1	1	1	1	1	1	1
CPI-SS0E7523314	WNT3_FZD1	simple:P56703	simple:Q9UP38	WNT3	FZD1	TRUE	FALSE	TRUE	I2D	FALSE	1	0.73	0.03	0.44	0.49	0.08	0.05	0	1	0.77	0.02	0.39	0.45	0.01	0.01	0	1	1	1	1	1	1	1	1	1	1	1	1	1	1	1	1	1	1	0.12	0.95	0.97	0.59	0.49
CPI-SS0D81C6C1D	WNT7B_FZD1	simple:P56706	simple:Q9UP38	WNT7B	FZD1	TRUE	FALSE	TRUE	curated	FALSE	1	1	1	1	1	1	1	1	1	1	1	1	1	1	1	1	1	1	1	1	1	1	1	1	1	1	1	1	1	1	1	1	1	1	1	1	1	1	1
CPI-SS01C2BA5C8	WNT5A_FZD2	simple:P41221	simple:Q14332	WNT5A	FZD2	TRUE	FALSE	TRUE	curated	FALSE	0	0	0	0	0	1	1	1	1	1	1	1	1	1	1	1	1	1	1	1	1	1	1	1	1	1	1	1	1	1	1	1	1	1	1	1	1	1	1
CPI-SS0097929A7	BMP7_SLAMF1	simple:P18075	simple:Q13291	BMP7	SLAMF1	TRUE	FALSE	TRUE	InnateDB-All	FALSE	1	1	1	1	1	1	1	1	1	1	1	1	1	1	1	1	1	1	1	1	1	1	1	1	1	1	1	1	1	1	1	1	1	1	1	1	1	1	1
CPI-SS0E32BEF02	WNT5A_FZD5	simple:P41221	simple:Q13467	WNT5A	FZD5	TRUE	FALSE	TRUE	curated	FALSE	1	0	0	1	1	0	1	1	1	1	1	1	1	1	1	1	1	1	1	1	1	1	1	1	1	1	1	1	1	1	1	1	1	1	1	1	1	1	1
CPI-SS0D4F593F1	WNT5A_EPHA7	simple:P41221	simple:Q15375	WNT5A	EPHA7	TRUE	FALSE	TRUE	InnateDB-All	FALSE	1	1	1	1	1	1	1	1	1	1	1	1	1	1	1	1	1	1	1	1	1	1	1	1	1	1	1	1	1	1	1	1	1	1	1	1	1	1	1
CPI-SS01DCC7684	EFNA2_EPHA7	simple:O43921	simple:Q15375	EFNA2	EPHA7	FALSE	FALSE	TRUE	curated	FALSE	1	1	1	1	1	1	1	1	1	1	1	1	1	1	1	1	1	1	1	1	1	1	1	1	1	1	1	1	1	1	1	1	1	1	1	1	1	1	1
CPI-SS03E450F99	EFNA1_EPHA7	simple:P20827	simple:Q15375	EFNA1	EPHA7	TRUE	FALSE	TRUE	curated	FALSE	1	1	1	1	1	1	1	1	1	1	1	1	1	1	1	1	1	1	1	1	1	1	1	1	1	1	1	1	1	1	1	1	1	1	1	1	1	1	1
CPI-SS0D5DBB634	EFNA3_EPHA7	simple:P52797	simple:Q15375	EFNA3	EPHA7	FALSE	FALSE	TRUE	curated	FALSE	1	1	1	1	1	1	1	1	1	1	1	1	1	1	1	1	1	1	1	1	1	1	1	1	1	1	1	1	1	1	1	1	1	1	1	1	1	1	1
CPI-SS0F81DBF22	EFNA4_EPHA7	simple:P52798	simple:Q15375	EFNA4	EPHA7	TRUE	FALSE	TRUE	curated	FALSE	1	1	1	1	1	1	1	1	1	1	1	1	1	1	1	1	1	1	1	1	1	1	1	1	1	1	1	1	1	1	1	1	1	1	1	1	1	1	1
CPI-SS028688B7B	EFNA5_EPHA7	simple:P52803	simple:Q15375	EFNA5	EPHA7	FALSE	FALSE	TRUE	curated	FALSE	1	1	1	1	1	1	1	1	1	1	1	1	1	1	1	1	1	1	1	1	1	1	1	1	1	1	1	1	1	1	1	1	1	1	1	1	1	1	1
CPI-SS0C56C483F	WNT5A_ANTXR1	simple:P41221	simple:Q9H6X2	WNT5A	ANTXR1	TRUE	FALSE	TRUE	InnateDB-All	FALSE	0	0.42	0	0.29	0.01	0	0	0	1	1	1	1	1	1	1	1	1	1	1	1	1	1	1	1	1	1	1	1	1	1	1	1	1	1	1	1	1	1	1
CPI-SS0331C5A49	GDF11_ANTXR1	simple:O95390	simple:Q9H6X2	GDF11	ANTXR1	TRUE	FALSE	TRUE	InnateDB-All	FALSE	1	1	1	1	1	1	1	1	1	1	1	1	1	1	1	1	1	1	1	1	1	1	1	1	1	1	1	1	1	1	1	1	1	1	1	1	1	1	1
CPI-SS0E7CBFD03	WNT5A_ROR2	simple:P41221	simple:Q01974	WNT5A	ROR2	TRUE	FALSE	TRUE	I2D	FALSE	0	1	1	0	1	0	1	1	1	1	1	1	1	1	1	1	1	1	1	1	1	1	1	1	1	1	1	1	1	1	1	1	1	1	1	1	1	1	1
CPI-SS00A6240B6	WNT1_ROR2	simple:P04628	simple:Q01974	WNT1	ROR2	TRUE	FALSE	TRUE	InnateDB-All	FALSE	1	1	1	1	1	1	1	1	1	1	1	1	1	1	1	1	1	1	1	1	1	1	1	1	1	1	1	1	1	1	1	1	1	1	1	1	1	1	1
CPI-SS002673EFE	WNT5A_FZD3	simple:P41221	simple:Q9NPG1	WNT5A	FZD3	TRUE	FALSE	TRUE	curated	FALSE	1	0	1	0	0	0	1	1	1	1	1	1	1	1	1	1	1	1	1	1	1	1	1	1	1	1	1	1	1	1	1	1	1	1	1	1	1	1	1
CPI-SS014B0FCD2	WNT1_FZD3	simple:P04628	simple:Q9NPG1	WNT1	FZD3	TRUE	FALSE	TRUE	I2D	FALSE	1	1	1	1	1	1	1	1	1	1	1	1	1	1	1	1	1	1	1	1	1	1	1	1	1	1	1	1	1	1	1	1	1	1	1	1	1	1	1
CPI-SS073F3FAD5	WNT5A_ROR1	simple:P41221	simple:Q01973	WNT5A	ROR1	TRUE	FALSE	TRUE	IMEx	FALSE	1	1	0	1	1	1	1	1	1	1	1	1	1	1	1	1	1	1	1	1	1	1	1	1	1	1	1	1	1	1	1	1	1	1	1	1	1	1	1
CPI-SS0179FBFD3	TNFRSF10A_TNFSF10	simple:O00220	simple:P50591	TNFRSF10A	TNFSF10	TRUE	TRUE	FALSE	curated	FALSE	1	1	1	1	1	1	1	1	1	1	1	1	1	1	1	1	1	1	1	1	1	1	1	1	1	1	1	1	1	1	1	1	1	1	1	1	1	1	1
CPI-SS0AD0ED887	TNFRSF11B_TNFSF10	simple:O00300	simple:P50591	TNFRSF11B	TNFSF10	TRUE	FALSE	FALSE	curated	FALSE	0.94	0.95	0.86	0.94	0.97	0.92	0.92	0.56	0.04	0.01	0	0	0.03	0	0	0	1	1	1	1	1	1	1	1	0.99	1	0.98	0.99	1	0.99	0.99	0.75	1	1	1	1	1	1	1
CPI-SS0898D7F7F	TNFRSF10B_TNFSF10	simple:O14763	simple:P50591	TNFRSF10B	TNFSF10	TRUE	TRUE	FALSE	curated	FALSE	0.93	0.99	0.65	0.73	1	0.81	0.85	0	0.86	1	0.42	0.59	0.99	0.54	0.64	0	0.95	1	0.64	0.83	1	0.85	0.84	0	1	1	1	1	1	1	1	0.06	0.9	0.97	0.56	0.72	0.99	0.76	0.79
CPI-SS01ECFDA18	TNFRSF10C_TNFSF10	simple:O14798	simple:P50591	TNFRSF10C	TNFSF10	TRUE	TRUE	FALSE	curated	FALSE	1	1	1	1	1	1	1	1	1	1	1	1	1	1	1	1	1	1	1	1	1	1	1	1	1	1	1	1	1	1	1	1	1	1	1	1	1	1	1
CPI-SS0E0BCE16F	FGFR1_FGF5	simple:P11362	simple:P12034	FGFR1	FGF5	TRUE	TRUE	FALSE	I2D,InnateDB-All	FALSE	0	0	1	1	1	0	1	1	0	0	1	1	1	0	1	1	0.99	1	1	1	1	1	1	1	0.18	0.21	1	1	1	0.2	1	1	0.99	1	1	1	1	1	1
CPI-SS039799099	FGFR1_NCAM1	simple:P11362	simple:P13591	FGFR1	NCAM1	TRUE	TRUE	TRUE	curated	FALSE	1	1	1	1	0	1	1	1	1	1	1	1	0	1	1	1	1	1	1	1	1	1	1	1	1	1	1	1	0.09	1	1	1	1	1	1	1	1	1	1
CPI-SS07833475A	FGFR1_FGF7	simple:P11362	simple:P21781	FGFR1	FGF7	TRUE	TRUE	FALSE	I2D	FALSE	0	1	0	1	1	1	1	1	0	1	0	1	1	1	1	1	0.89	1	0.84	1	1	1	1	1	0.1	1	0	1	1	1	1	1	0.88	1	0.14	1	1	1	1
CPI-SS038E93B77	FGFR1_FGF9	simple:P11362	simple:P31371	FGFR1	FGF9	TRUE	TRUE	FALSE	I2D,InnateDB-All	FALSE	1	1	1	1	1	1	1	1	1	1	1	1	1	1	1	1	1	1	1	1	1	1	1	1	1	1	1	1	1	1	1	1	1	1	1	1	1	1	1
CPI-SS0907A7598	FGFR2_FGF9	simple:P21802	simple:P31371	FGFR2	FGF9	TRUE	TRUE	FALSE	I2D,InnateDB-All	FALSE	1	1	1	1	1	1	1	1	1	1	1	1	1	1	1	1	1	1	1	1	1	1	1	1	1	1	1	1	1	1	1	1	1	1	1	1	1	1	1
CPI-SS0649EA05F	FGFR4_FGF9	simple:P22455	simple:P31371	FGFR4	FGF9	TRUE	TRUE	FALSE	I2D	FALSE	1	1	1	1	1	1	1	1	1	1	1	1	1	1	1	1	1	1	1	1	1	1	1	1	1	1	1	1	1	1	1	1	1	1	1	1	1	1	1
CPI-SS07A9A501C	FGFR3_FGF9	simple:P22607	simple:P31371	FGFR3	FGF9	TRUE	TRUE	FALSE	I2D,InnateDB-All	FALSE	1	1	1	1	1	1	1	1	1	1	1	1	1	1	1	1	1	1	1	1	1	1	1	1	1	1	1	1	1	1	1	1	1	1	1	1	1	1	1
CPI-SS0BF490275	FGFR1_KL	simple:P11362	simple:Q9UEF7	FGFR1	KL	TRUE	TRUE	FALSE	I2D	FALSE	1	1	1	1	1	1	1	1	1	1	1	1	1	1	1	1	1	1	1	1	1	1	1	1	1	1	1	1	1	1	1	1	1	1	1	1	1	1	1
CPI-SS06A0B20BD	FGFR2_EPHA4	simple:P21802	simple:P54764	FGFR2	EPHA4	TRUE	TRUE	TRUE	I2D,InnateDB-All	FALSE	0.93	0.91	0.85	1	0.54	0.53	0.93	0.8	1	1	0.98	1	0.64	0.78	1	1	1	1	1	1	0.87	0.92	1	1	0.05	0.01	0.04	1	0	0	0.02	0.01	0.01	0	0	1	0	0	0
CPI-SS0E63AB61E	EFNA2_EPHA4	simple:O43921	simple:P54764	EFNA2	EPHA4	FALSE	FALSE	TRUE	curated	FALSE	1	1	1	1	1	1	1	1	1	1	1	1	1	1	1	1	1	1	1	1	1	1	1	1	1	1	1	1	1	1	1	1	1	1	1	1	1	1	1
CPI-SS0EBFE1854	EFNA1_EPHA4	simple:P20827	simple:P54764	EFNA1	EPHA4	TRUE	FALSE	TRUE	curated	FALSE	0.93	0.93	0.92	1	0.52	0.52	0.97	0.81	0.98	0.98	0.87	1	0.26	0.21	1	0.91	0.84	0.85	0.79	1	0.41	0.38	0.89	0.68	0.9	0.9	0.78	1	0.26	0.28	0.93	0.7	0.16	0.04	0.09	1	0	0	0.1
CPI-SS05B4EB419	EFNA3_EPHA4	simple:P52797	simple:P54764	EFNA3	EPHA4	FALSE	FALSE	TRUE	curated	FALSE	1	1	1	1	1	1	1	1	1	1	1	1	1	1	1	1	1	1	1	1	1	1	1	1	1	1	1	1	1	1	1	1	1	1	1	1	1	1	1
CPI-SS0659DBE72	EFNA4_EPHA4	simple:P52798	simple:P54764	EFNA4	EPHA4	TRUE	FALSE	TRUE	curated	FALSE	1	1	1	1	1	1	1	1	1	1	1	1	1	1	1	1	0.23	0.07	0.14	1	0	0	0.15	0.03	1	1	1	1	1	1	1	1	1	1	1	1	1	1	1
CPI-SS0FC01B947	EFNA5_EPHA4	simple:P52803	simple:P54764	EFNA5	EPHA4	FALSE	FALSE	TRUE	curated	FALSE	1	1	1	1	1	1	1	1	0.99	1	0.88	1	0.16	0.09	1	0.91	0.89	0.91	0.78	1	0.18	0.23	0.97	0.62	0.66	0.6	0.51	1	0.04	0	0.72	0.22	0.59	0.45	0.41	1	0.02	0.01	0.64
CPI-SS087E0E3FB	EFNB2_EPHA4	simple:P52799	simple:P54764	EFNB2	EPHA4	FALSE	TRUE	TRUE	curated	FALSE	1	1	0.91	1	0.4	0.39	1	0.92	0.97	0.97	0.86	1	0.06	0.05	1	0.77	1	1	1	1	1	1	1	1	1	1	1	1	1	1	1	1	0.91	0.9	0.7	1	0.06	0.05	0.98
CPI-SS0816A4ED4	FGFR4_EPHA4	simple:P22455	simple:P54764	FGFR4	EPHA4	TRUE	TRUE	TRUE	I2D,InnateDB-All	FALSE	1	1	1	1	1	1	1	1	1	1	1	1	1	1	1	1	1	1	1	1	1	1	1	1	1	1	1	1	1	1	1	1	1	1	1	1	1	1	1
CPI-SS0D1AE5C79	FGFR3_EPHA4	simple:P22607	simple:P54764	FGFR3	EPHA4	TRUE	TRUE	TRUE	I2D,InnateDB-All	FALSE	0.01	0	0.04	1	0	0	0	0	0.93	0.97	0.78	1	0.09	0.03	0.98	0.72	1	1	1	1	0.91	0.96	1	0.99	0	0	0	1	0	0	0	0	0.53	0.39	0.37	1	0.01	0	0.58
CPI-SS00D9A0644	FGFR2_CD83	simple:P21802	simple:Q01151	FGFR2	CD83	TRUE	TRUE	TRUE	InnateDB-All	FALSE	0.53	0.9	0.04	0.77	0	1	0.98	0.85	0.62	1	0.02	0.94	0	1	1	1	0.84	0.99	0.07	0.99	0	1	1	1	0.01	0.02	0	0.04	0	0.36	0.16	0.03	0	0	0	0	0	0	0
CPI-SS0CC898553	FGFR2_PTPRR	simple:P21802	simple:Q15256	FGFR2	PTPRR	TRUE	TRUE	TRUE	InnateDB-All	FALSE	1	1	1	1	1	1	1	1	1	1	1	1	1	1	1	1	1	1	1	1	1	1	1	1	1	1	1	1	1	1	1	1	1	1	1	1	1	1	1
CPI-SS0658257AC	FGFR4_PTPRR	simple:P22455	simple:Q15256	FGFR4	PTPRR	TRUE	TRUE	TRUE	InnateDB-All	FALSE	1	1	1	1	1	1	1	1	1	1	1	1	1	1	1	1	1	1	1	1	1	1	1	1	1	1	1	1	1	1	1	1	1	1	1	1	1	1	1
CPI-SS098F416C1	FGFR2_XPR1	simple:P21802	simple:Q9UBH6	FGFR2	XPR1	TRUE	TRUE	TRUE	InnateDB-All	FALSE	0.69	0.84	1	0.89	0.96	0.5	0.91	0.88	0.82	1	1	1	1	0.59	1	1	0.94	1	1	1	1	0.88	1	1	0	0.01	1	0.01	0.08	0	0.01	0	0	0	1	0	0	0	0
CPI-SS0EB136379	WNT1_CD36	simple:P04628	simple:P16671	WNT1	CD36	TRUE	FALSE	TRUE	InnateDB	FALSE	1	1	1	1	1	1	1	1	1	1	1	1	1	1	1	1	1	1	1	1	1	1	1	1	1	1	1	1	1	1	1	1	1	1	1	1	1	1	1
CPI-SS0D8972B21	WNT1_RYK	simple:P04628	simple:P34925	WNT1	RYK	TRUE	FALSE	TRUE	I2D	FALSE	1	1	1	1	1	1	1	1	1	1	1	1	1	1	1	1	1	1	1	1	1	1	1	1	1	1	1	1	1	1	1	1	1	1	1	1	1	1	1
CPI-SS0A69F13A3	WNT4_SMO	simple:P56705	simple:Q99835	WNT4	SMO	TRUE	FALSE	TRUE	I2D	FALSE	1	1	1	1	1	1	1	1	1	1	1	1	1	1	1	1	1	1	1	1	1	1	1	1	1	1	1	1	1	1	1	1	1	1	1	1	1	1	1
CPI-SS016B7C7D6	BMP2_SMO	simple:P12643	simple:Q99835	BMP2	SMO	TRUE	FALSE	TRUE	I2D	FALSE	1	1	1	0.97	1	1	1	1	0.49	0.31	0.44	0	0.2	0.62	0.34	0.19	1	1	1	1	1	1	1	1	1	1	1	1	1	1	1	1	1	1	1	1	1	1	1
CPI-SS0B8083B44	WNT7B_FZD4	simple:P56706	simple:Q9ULV1	WNT7B	FZD4	TRUE	FALSE	TRUE	curated	FALSE	1	1	1	1	1	1	1	1	1	1	1	1	1	1	1	1	1	1	1	1	1	1	1	1	1	1	1	1	1	1	1	1	1	1	1	1	1	1	1
CPI-SS01469637C	WNT2B_FZD4	simple:Q93097	simple:Q9ULV1	WNT2B	FZD4	TRUE	FALSE	TRUE	curated	FALSE	1	1	1	1	1	1	1	1	1	1	1	1	1	1	1	1	1	1	1	1	1	1	1	1	1	1	1	1	1	1	1	1	1	1	1	1	1	1	1
CPI-SS0A683CBC1	WNT7B_FZD10	simple:P56706	simple:Q9ULW2	WNT7B	FZD10	TRUE	FALSE	TRUE	curated	FALSE	1	1	1	1	1	1	1	1	1	1	1	1	1	1	1	1	1	1	1	1	1	1	1	1	1	1	1	1	1	1	1	1	1	1	1	1	1	1	1
CPI-SS0423580E5	DLL1_NOTCH2	simple:O00548	simple:Q04721	DLL1	NOTCH2	FALSE	FALSE	TRUE	curated	FALSE	0.99	0	0.99	0.99	0.99	0	0.73	0.99	1	0	1	1	1	0	0.68	1	1	1	1	1	1	1	1	1	1	1	1	1	1	1	1	1	1	0	1	1	1	0	0.55
CPI-SS060B82BBC	JAG1_NOTCH2	simple:P78504	simple:Q04721	JAG1	NOTCH2	FALSE	FALSE	TRUE	curated	FALSE	1	0.26	1	1	1	0	0.82	1	1	0	1	1	1	0	0.41	1	1	0.1	1	1	1	0	0.65	0.98	1	0.99	1	1	1	0.05	1	1	1	0.78	1	1	1	0	1
CPI-SS0E1A8414D	DLK1_NOTCH2	simple:P80370	simple:Q04721	DLK1	NOTCH2	FALSE	FALSE	TRUE	curated	FALSE	1	1	1	1	1	1	1	1	1	1	1	1	1	1	1	1	1	1	1	1	1	1	1	1	1	1	1	1	1	1	1	1	1	0	1	1	1	0	0.78
CPI-SS0FB5FE587	DLL1_NOTCH4	simple:O00548	simple:Q99466	DLL1	NOTCH4	FALSE	FALSE	TRUE	curated	FALSE	1	1	1	1	1	1	1	1	1	1	1	1	1	1	1	1	1	1	1	1	1	1	1	1	1	1	1	1	1	1	1	1	1	1	1	1	1	1	1
CPI-SS0837E9F59	JAG1_NOTCH4	simple:P78504	simple:Q99466	JAG1	NOTCH4	FALSE	FALSE	TRUE	curated	FALSE	1	1	1	1	1	1	1	1	1	1	1	1	1	1	1	1	1	1	1	1	1	1	1	1	1	1	1	1	1	1	1	1	1	1	1	1	1	1	1
CPI-SS0D37C7C70	DLK1_NOTCH4	simple:P80370	simple:Q99466	DLK1	NOTCH4	FALSE	FALSE	TRUE	curated	FALSE	1	1	1	1	1	1	1	1	1	1	1	1	1	1	1	1	1	1	1	1	1	1	1	1	1	1	1	1	1	1	1	1	1	1	1	1	1	1	1
CPI-SS047232C64	DLL1_NOTCH3	simple:O00548	simple:Q9UM47	DLL1	NOTCH3	FALSE	FALSE	TRUE	curated	FALSE	1	1	0	1	1	1	1	0.22	1	1	0	1	1	1	1	0.05	1	1	1	1	1	1	1	1	1	1	1	1	1	1	1	1	1	1	0	1	1	1	1
CPI-SS0B99F22A2	JAG1_NOTCH3	simple:P78504	simple:Q9UM47	JAG1	NOTCH3	FALSE	FALSE	TRUE	curated	FALSE	1	1	0	1	1	1	1	0.69	1	1	0	1	1	1	1	0.03	1	1	0	1	1	1	1	0.47	1	1	0.03	1	1	1	1	1	1	1	0	1	1	1	1
CPI-SS007AA9FDE	DLK1_NOTCH3	simple:P80370	simple:Q9UM47	DLK1	NOTCH3	FALSE	FALSE	TRUE	curated	FALSE	1	1	1	1	1	1	1	1	1	1	1	1	1	1	1	1	1	1	1	1	1	1	1	1	1	1	1	1	1	1	1	1	1	1	0	1	1	1	1
CPI-SS0F21DBF93	SCGB3A1_NOTCH3	simple:Q96QR1	simple:Q9UM47	SCGB3A1	NOTCH3	TRUE	FALSE	TRUE	InnateDB-All	FALSE	1	1	1	1	1	1	1	1	1	1	1	1	1	1	1	1	1	1	1	1	1	1	1	1	1	1	1	1	1	1	1	1	1	1	1	1	1	1	1
CPI-SS0938C6980	DLL4_NOTCH3	simple:Q9NR61	simple:Q9UM47	DLL4	NOTCH3	FALSE	FALSE	TRUE	curated	FALSE	1	1	1	1	1	1	1	1	1	1	1	1	1	1	1	1	1	1	1	1	1	1	1	1	1	1	1	1	1	1	1	1	1	1	1	1	1	1	1
CPI-SS035E5A708	DLL3_NOTCH3	simple:Q9NYJ7	simple:Q9UM47	DLL3	NOTCH3	FALSE	FALSE	TRUE	curated	FALSE	1	1	1	1	1	1	1	1	1	1	1	1	1	1	1	1	1	1	1	1	1	1	1	1	1	1	1	1	1	1	1	1	1	1	1	1	1	1	1
CPI-SS0BFB29A42	PLXNB2_PTN	simple:O15031	simple:P21246	PLXNB2	PTN	TRUE	TRUE	FALSE	I2D,IMEx,InnateDB-All,IntAct	FALSE	0.28	0.49	0	0.9	0.97	1	1	0.55	0.04	0.01	0	0.65	0.72	0.99	1	0.04	0.24	0.48	0	0.81	0.93	0.99	1	0.52	0.13	0.16	0	0.77	0.81	0.99	1	0.18	0.05	0.01	0	0.36	0.4	0.85	1
CPI-SS08FAC0A55	PLXNB2_SEMA4D	simple:O15031	simple:Q92854	PLXNB2	SEMA4D	FALSE	TRUE	TRUE	curated	FALSE	1	1	0.16	0.57	0.48	1	1	1	1	1	0	0.02	0	1	1	1	1	1	0.14	0.55	0.38	1	1	1	1	1	0	0.22	0.07	1	1	1	1	1	0	0.01	0.01	1	1
CPI-SS0CCCF7C69	PLXNB1_SEMA4D	simple:O43157	simple:Q92854	PLXNB1	SEMA4D	TRUE	TRUE	TRUE	curated	FALSE	1	1	0	0.01	0	1	1	1	1	1	0.01	0.04	0	1	1	1	1	1	1	1	1	1	1	1	1	1	0	0	0	1	1	1	1	1	0	0.01	0	1	1
CPI-SS06AA638A8	CD72_SEMA4D	simple:P21854	simple:Q92854	CD72	SEMA4D	FALSE	FALSE	TRUE	curated	FALSE	1	1	1	1	1	1	1	1	1	1	1	1	1	1	1	1	1	1	1	1	1	1	1	1	1	1	1	1	1	1	1	1	1	1	1	1	1	1	1
CPI-SS0C0A61F92	PLXNB2_SEMA4G	simple:O15031	simple:Q9NTN9	PLXNB2	SEMA4G	FALSE	TRUE	FALSE	curated	FALSE	1	1	1	1	1	1	1	1	1	1	1	1	1	1	1	1	1	1	1	1	1	1	1	1	1	1	1	1	1	1	1	1	1	1	1	1	1	1	1
CPI-SS0C03F7CDC	VEGFA_KDR	simple:P15692	simple:P35968	VEGFA	KDR	TRUE	FALSE	TRUE	curated	FALSE	1	1	1	1	1	1	1	1	1	1	1	1	1	1	1	1	1	1	1	1	1	1	1	1	1	1	1	1	1	1	1	1	1	1	1	1	1	1	1
CPI-SS03156A825	LTA_LTBR	simple:P01374	simple:P36941	LTA	LTBR	TRUE	FALSE	TRUE	I2D	FALSE	1	1	1	1	1	1	1	1	1	1	1	1	1	1	1	1	1	1	1	1	1	1	1	1	1	1	1	1	1	1	1	1	1	1	1	1	1	1	1
CPI-SS0859C173B	TNFSF14_LTBR	simple:O43557	simple:P36941	TNFSF14	LTBR	TRUE	FALSE	TRUE	curated	FALSE	1	1	1	1	1	1	1	1	1	1	1	1	1	1	1	1	0	0	0	0	0	0	0	0	1	1	1	1	1	1	1	1	1	1	1	1	1	1	1
CPI-SS0110361CB	LTA_TNFRSF14	simple:P01374	simple:Q92956	LTA	TNFRSF14	TRUE	FALSE	TRUE	curated	FALSE	1	1	1	1	1	1	1	1	1	1	1	1	1	1	1	1	1	1	1	1	1	1	1	1	1	1	1	1	1	1	1	1	1	1	1	1	1	1	1
CPI-SS019C98396	TNFSF14_TNFRSF14	simple:O43557	simple:Q92956	TNFSF14	TNFRSF14	TRUE	FALSE	TRUE	curated	FALSE	1	1	1	1	1	1	1	1	1	1	1	1	1	1	1	1	1	1	0	1	1	1	1	1	1	1	1	1	1	1	1	1	1	1	1	1	1	1	1
CPI-SS0879B8E95	CD160_TNFRSF14	simple:O95971	simple:Q92956	CD160	TNFRSF14	FALSE	TRUE	TRUE	curated	FALSE	1	1	1	1	1	1	1	1	1	1	1	1	1	1	1	1	1	1	1	1	1	1	1	1	1	1	1	1	1	1	1	1	1	1	1	1	1	1	1
CPI-SS08330207B	BTLA_TNFRSF14	simple:Q7Z6A9	simple:Q92956	BTLA	TNFRSF14	FALSE	TRUE	TRUE	guidetopharmacology.org	FALSE	1	1	1	1	1	1	1	1	1	1	1	1	1	1	1	1	1	1	1	1	1	1	1	1	1	1	1	1	1	1	1	1	1	1	1	1	1	1	1
CPI-SS0C412B7DE	CD70_TNFRSF17	simple:P32970	simple:Q02223	CD70	TNFRSF17	TRUE	FALSE	TRUE	InnateDB-All	FALSE	1	1	1	1	1	1	1	1	1	1	1	1	1	1	1	1	1	1	1	1	1	1	1	1	1	1	1	1	1	1	1	1	1	1	1	1	1	1	1
CPI-SS095E52E66	TNFSF10_TNFRSF10D	simple:P50591	simple:Q9UBN6	TNFSF10	TNFRSF10D	TRUE	FALSE	TRUE	curated	FALSE	1	0.99	0.97	1	0.45	0.9	0.19	0.92	1	1	0.97	1	0.38	0.98	0.05	0.99	0.98	0.72	0.78	0.99	0.11	0.37	0.02	0.52	1	0.93	0.86	1	0.18	0.53	0.01	0.7	1	1	1	1	0.52	0.99	0.23
CPI-SS0B34CBA4B	EFNA2_EPHA1	simple:O43921	simple:P21709	EFNA2	EPHA1	FALSE	FALSE	TRUE	curated	FALSE	1	1	1	1	1	1	1	1	1	1	1	1	1	1	1	1	1	1	1	1	1	1	1	1	1	1	1	1	1	1	1	1	1	1	1	1	1	1	1
CPI-SS0FF49C823	EFNA1_EPHA1	simple:P20827	simple:P21709	EFNA1	EPHA1	TRUE	FALSE	TRUE	curated	FALSE	1	1	1	1	1	1	1	1	1	1	1	1	1	1	1	1	1	1	1	1	1	1	1	1	1	1	1	1	1	1	1	1	1	1	1	1	1	1	1
CPI-SS08A54963F	EFNA2_EPHA2	simple:O43921	simple:P29317	EFNA2	EPHA2	FALSE	FALSE	TRUE	curated	FALSE	1	1	1	1	1	1	1	1	1	1	1	1	1	1	1	1	1	1	1	1	1	1	1	1	1	1	1	1	1	1	1	1	1	1	1	1	1	1	1
CPI-SS046F6F0C1	EFNA1_EPHA2	simple:P20827	simple:P29317	EFNA1	EPHA2	TRUE	FALSE	TRUE	curated	FALSE	0.98	0.65	0.84	1	0.85	0.67	0.64	1	0.97	0.55	0.9	1	0.9	0.55	0.47	1	0.92	0.53	0.7	1	0.72	0.53	0.53	1	0.95	0.45	0.73	1	0.71	0.46	0.38	1	0.23	0	0.04	1	0.02	0.01	0
CPI-SS0C875BA24	EFNA2_EPHA3	simple:O43921	simple:P29320	EFNA2	EPHA3	TRUE	FALSE	TRUE	curated	FALSE	1	1	1	1	1	1	1	1	1	1	1	1	1	1	1	1	1	1	1	1	1	1	1	1	1	1	1	1	1	1	1	1	1	1	1	1	1	1	1
CPI-SS09CA492BA	EFNA1_EPHA3	simple:P20827	simple:P29320	EFNA1	EPHA3	TRUE	FALSE	TRUE	curated	FALSE	0.13	0.93	0.01	0.05	1	1	1	0.96	0	0.98	0	0	1	1	1	0.99	0.08	0.81	0	0.01	1	1	1	0.89	0.02	0.88	0	0	1	1	1	0.89	0	0.05	0	0	1	1	1
CPI-SS0830C7910	EFNA2_EPHA8	simple:O43921	simple:P29322	EFNA2	EPHA8	FALSE	FALSE	TRUE	curated	FALSE	1	1	1	1	1	1	1	1	1	1	1	1	1	1	1	1	1	1	1	1	1	1	1	1	1	1	1	1	1	1	1	1	1	1	1	1	1	1	1
CPI-SS037E6BEDF	EFNA1_EPHA8	simple:P20827	simple:P29322	EFNA1	EPHA8	TRUE	FALSE	TRUE	curated	FALSE	1	1	1	1	1	1	1	1	1	1	1	1	1	1	1	1	1	1	1	1	1	1	1	1	1	1	1	1	1	1	1	1	1	1	1	1	1	1	1
CPI-SS0D81D9F5E	EFNA2_EPHA5	simple:O43921	simple:P54756	EFNA2	EPHA5	FALSE	FALSE	TRUE	curated	FALSE	1	1	1	1	1	1	1	1	1	1	1	1	1	1	1	1	1	1	1	1	1	1	1	1	1	1	1	1	1	1	1	1	1	1	1	1	1	1	1
CPI-SS0762B455F	EFNA1_EPHA5	simple:P20827	simple:P54756	EFNA1	EPHA5	TRUE	FALSE	TRUE	curated	FALSE	1	1	1	1	1	1	1	1	1	1	1	1	1	1	1	1	1	1	1	1	1	1	1	1	1	1	1	1	1	1	1	1	1	1	1	1	1	1	1
CPI-SS079EF5D9C	EFNA3_EPHA5	simple:P52797	simple:P54756	EFNA3	EPHA5	FALSE	FALSE	TRUE	curated	FALSE	1	1	1	1	1	1	1	1	1	1	1	1	1	1	1	1	1	1	1	1	1	1	1	1	1	1	1	1	1	1	1	1	1	1	1	1	1	1	1
CPI-SS0008137B6	EFNA4_EPHA5	simple:P52798	simple:P54756	EFNA4	EPHA5	TRUE	FALSE	TRUE	curated	FALSE	1	1	1	1	1	1	1	1	1	1	1	1	1	1	1	1	1	1	1	1	1	1	1	1	1	1	1	1	1	1	1	1	1	1	1	1	1	1	1
CPI-SS09E3F5044	EFNA5_EPHA5	simple:P52803	simple:P54756	EFNA5	EPHA5	FALSE	FALSE	TRUE	curated	FALSE	1	1	1	1	1	1	1	1	1	1	1	1	1	1	1	1	1	1	1	1	1	1	1	1	1	1	1	1	1	1	1	1	1	1	1	1	1	1	1
CPI-SC001669E22	GDF11_TGFR_AVR2A	simple:O95390	complex:TGFR_AVR2A	GDF11		TRUE	FALSE	TRUE	curated	FALSE	1	1	1	1	1	1	1	1	1	1	1	1	1	1	1	1	1	1	1	1	1	1	1	1	1	1	1	1	1	1	1	1	1	1	1	1	1	1	1
CPI-SC023986FB9	MSTN_TGFR_AVR2A	simple:O14793	complex:TGFR_AVR2A	MSTN		TRUE	FALSE	TRUE	curated	FALSE	1	1	1	1	1	1	1	1	1	1	1	1	1	1	1	1	1	1	1	1	1	1	1	1	1	1	1	1	1	1	1	1	1	1	1	1	1	1	1
CPI-SC017215F7F	GDF11_TGFR_AVR2B	simple:O95390	complex:TGFR_AVR2B	GDF11		TRUE	FALSE	TRUE	curated	FALSE	1	1	1	1	1	1	1	1	1	1	1	1	1	1	1	1	1	1	1	1	1	1	1	1	1	1	1	1	1	1	1	1	1	1	1	1	1	1	1
CPI-SC08968AFE6	MSTN_TGFR_AVR2B	simple:O14793	complex:TGFR_AVR2B	MSTN		TRUE	FALSE	TRUE	curated	FALSE	1	1	1	1	1	1	1	1	1	1	1	1	1	1	1	1	1	1	1	1	1	1	1	1	1	1	1	1	1	1	1	1	1	1	1	1	1	1	1
CPI-SS073811AB3	TNFRSF11B_TNFSF11	simple:O00300	simple:O14788	TNFRSF11B	TNFSF11	TRUE	FALSE	TRUE	curated	FALSE	0.61	1	1	0.84	1	1	1	1	0	1	1	0	1	1	1	1	0.98	1	1	0.99	1	1	1	1	0.84	1	1	0.96	1	1	1	1	0.98	1	1	0.99	1	1	1
CPI-SC098C06330	TGFB1_TGFbeta receptor1	simple:P01137	complex:TGFbeta receptor1	TGFB1		TRUE	FALSE	TRUE	curated	FALSE	0.96	0.99	1	0.94	0.01	0.96	0.95	0.09	0.98	1	1	0.98	0	1	0.97	0.01	0.98	1	1	0.99	0.09	0.99	0.98	0.17	1	1	1	1	0.14	1	1	0.37	1	1	1	1	0.12	1	0.99
CPI-SC0D5CFA431	TGFB3_TGFbeta receptor1	simple:P10600	complex:TGFbeta receptor1	TGFB3		TRUE	FALSE	TRUE	curated	FALSE	0.89	0.97	0.98	0.8	0	0.71	0.72	0	1	1	1	1	1	1	1	1	0.82	0.82	0.9	0.65	0	0.42	0.46	0	0.96	1	1	0.92	0	0.96	0.84	0.01	0.89	0.94	0.91	0.7	0	0.47	0.48
CPI-SC03DD946B2	TGFB2_TGFbeta receptor1	simple:P61812	complex:TGFbeta receptor1	TGFB2		TRUE	FALSE	TRUE	curated	FALSE	0.97	0.99	0.99	0.93	0.02	0.96	0.87	0.01	0.97	1	1	0.97	0	0.98	0.97	0	0.99	1	1	0.99	0.06	1	1	0.23	1	1	1	1	1	1	1	1	0.94	1	0.99	0.85	0	0.81	0.77
CPI-SC0984894BC	TGFB1_TGFbeta receptor2	simple:P01137	complex:TGFbeta receptor2	TGFB1		TRUE	FALSE	TRUE	curated	FALSE	1	1	0.86	1	1	0.04	1	0.27	1	1	0.87	1	1	0	1	0.08	1	1	0.91	1	1	0.09	1	0.36	1	1	0.98	1	1	0.1	1	0.8	1	1	0.97	1	1	0.09	1
CPI-SC0077CEB82	TGFB3_TGFbeta receptor2	simple:P10600	complex:TGFbeta receptor2	TGFB3		TRUE	FALSE	TRUE	curated	FALSE	0.96	0.92	0.61	1	1	0	1	0.01	1	1	1	1	1	1	1	1	0.86	0.83	0.5	0.94	0.98	0	0.99	0.02	1	1	0.77	1	1	0	1	0.04	0.9	0.93	0.52	0.99	0.99	0	0.99
CPI-SC032246C72	TGFB2_TGFbeta receptor2	simple:P61812	complex:TGFbeta receptor2	TGFB2		TRUE	FALSE	TRUE	curated	FALSE	0.98	1	0.83	1	1	0.01	1	0.12	1	1	0.82	1	1	0	1	0.08	1	1	0.96	1	1	0.04	1	0.53	1	1	1	1	1	1	1	1	0.98	0.99	0.62	1	1	0	1
CPI-SS00E5D7E39	CORT_GHSR	simple:O00230	simple:Q92847	CORT	GHSR	TRUE	FALSE	TRUE	I2D	FALSE	1	1	1	1	1	1	1	1	1	1	1	1	1	1	1	1	1	1	1	1	1	1	1	1	1	1	1	1	1	1	1	1	1	1	1	1	1	1	1
CPI-SS0C0E2C69C	POMC_MC2R	simple:P01189	simple:Q01718	POMC	MC2R	TRUE	FALSE	TRUE	I2D	FALSE	1	1	1	1	1	1	1	1	1	1	1	1	1	1	1	1	1	1	1	1	1	1	1	1	1	1	1	1	1	1	1	1	1	1	1	1	1	1	1
CPI-SS00BD8FF72	POMC_MC1R	simple:P01189	simple:Q01726	POMC	MC1R	TRUE	FALSE	TRUE	guidetopharmacology.org	FALSE	1	1	1	1	1	1	1	1	1	1	1	1	1	1	1	1	1	1	1	1	1	1	1	1	1	1	1	1	1	1	1	1	1	1	1	1	1	1	1
CPI-SS033A27302	LEFTY2_TDGF1	simple:O00292	simple:P13385	LEFTY2	TDGF1	TRUE	FALSE	FALSE	curated	FALSE	1	1	1	1	1	1	1	1	1	1	1	1	1	1	1	1	1	1	1	1	1	1	1	1	1	1	1	1	1	1	1	1	1	1	1	1	1	1	1
CPI-SS0E9F84F1F	LEFTY1_TDGF1	simple:O75610	simple:P13385	LEFTY1	TDGF1	TRUE	FALSE	FALSE	curated	FALSE	1	1	1	1	1	1	1	1	1	1	1	1	1	1	1	1	1	1	1	1	1	1	1	1	1	1	1	1	1	1	1	1	1	1	1	1	1	1	1
CPI-SS04318D03E	ACKR2_CCL3	simple:O00590	simple:P10147	ACKR2	CCL3	TRUE	TRUE	FALSE	curated	FALSE	0.8	0.41	0	0.55	0.97	0.98	0.77	0.9	0.74	0.23	0	0.41	0.99	1	0.61	0.94	0.89	0.61	0	0.67	0.99	1	0.88	0.97	1	1	1	1	1	1	1	1	1	1	1	1	1	1	1
CPI-SS0AFE077D8	ACKR2_CCL4	simple:O00590	simple:P13236	ACKR2	CCL4	TRUE	TRUE	FALSE	curated	FALSE	0.61	0.76	0	0.31	0.75	0.99	0.86	0.53	0.46	0.65	0	0.19	0.71	1	0.89	0.33	0.7	0.87	0	0.45	0.9	1	0.95	0.73	1	1	1	1	1	1	1	1	1	1	1	1	1	1	1
CPI-SS03165AD8C	ACKR2_CCL2	simple:O00590	simple:P13500	ACKR2	CCL2	TRUE	TRUE	FALSE	curated	FALSE	0.99	0	0	0.99	0.99	0	0.95	0.99	1	0	0	1	1	0	0.93	1	1	0	0	1	1	0	0.98	1	1	1	1	1	1	1	1	1	1	1	1	1	1	1	1
CPI-SS0AE4CF4E7	ACKR2_CCL5	simple:O00590	simple:P13501	ACKR2	CCL5	TRUE	TRUE	FALSE	curated	FALSE	0.11	0.99	0.01	0	0.84	0.8	0	0.99	0.1	1	0	0.01	0.81	0.78	0	1	0.15	1	0	0.02	0.91	0.95	0.01	1	1	1	1	1	1	1	1	1	1	1	1	1	1	1	1
CPI-SS0DA291AD9	GPR75_CCL5	simple:O95800	simple:P13501	GPR75	CCL5	TRUE	TRUE	FALSE	guidetopharmacology.org	FALSE	1	1	1	1	1	1	1	1	1	1	1	1	1	1	1	1	1	1	1	1	1	1	1	1	1	1	1	1	1	1	1	1	1	1	1	1	1	1	1
CPI-SS0BE8BE8E9	ACKR2_CCL8	simple:O00590	simple:P80075	ACKR2	CCL8	TRUE	TRUE	FALSE	curated	FALSE	1	1	1	1	1	1	1	1	1	1	1	1	1	1	1	1	1	1	1	1	1	1	1	1	1	1	1	1	1	1	1	1	1	1	1	1	1	1	1
CPI-SS0F8C2FA91	CCR1_CCL8	simple:P32246	simple:P80075	CCR1	CCL8	TRUE	TRUE	FALSE	curated	FALSE	1	1	1	1	1	1	1	1	1	1	1	1	1	1	1	1	1	1	1	1	1	1	1	1	1	1	1	1	1	1	1	1	1	1	1	1	1	1	1
CPI-SS0ADA38C78	ACKR2_CCL7	simple:O00590	simple:P80098	ACKR2	CCL7	TRUE	TRUE	FALSE	curated	FALSE	1	0.33	1	1	0.89	0.48	0.88	0.53	1	0.09	1	1	0.97	0.27	0.88	0.4	1	0.54	1	1	0.96	0.66	0.96	0.75	1	1	1	1	1	1	1	1	1	1	1	1	1	1	1
CPI-SS08B91FD2A	CCR1_CCL7	simple:P32246	simple:P80098	CCR1	CCL7	TRUE	TRUE	FALSE	curated	FALSE	1	1	1	1	1	1	1	1	1	1	1	1	1	1	1	1	1	1	1	1	1	1	1	1	1	1	1	1	1	1	1	1	1	1	1	1	1	1	1
CPI-SS0638E0E29	CCR10_CCL7	simple:P46092	simple:P80098	CCR10	CCL7	TRUE	TRUE	FALSE	I2D	FALSE	1	1	1	1	1	1	1	1	1	1	1	1	1	1	1	1	1	1	1	1	1	1	1	1	1	1	1	1	1	1	1	1	1	0.02	1	1	0.66	0.06	0.53
CPI-SS06B0861F1	ACKR2_CCL13	simple:O00590	simple:Q99616	ACKR2	CCL13	TRUE	TRUE	FALSE	curated	FALSE	1	1	1	1	1	1	1	1	1	1	1	1	1	1	1	1	1	1	1	1	1	1	1	1	1	1	1	1	1	1	1	1	1	1	1	1	1	1	1
CPI-SS0B887F7AC	CCR1_CCL13	simple:P32246	simple:Q99616	CCR1	CCL13	TRUE	TRUE	FALSE	guidetopharmacology.org	FALSE	1	1	1	1	1	1	1	1	1	1	1	1	1	1	1	1	1	1	1	1	1	1	1	1	1	1	1	1	1	1	1	1	1	1	1	1	1	1	1
CPI-SS091B461CB	ACKR2_CCL28	simple:O00590	simple:Q9NRJ3	ACKR2	CCL28	TRUE	TRUE	FALSE	I2D	FALSE	0.28	0.63	1	0.2	0.44	0.86	0.78	0.94	0.15	0.49	1	0.05	0.16	0.81	0.75	0.98	0.51	0.82	1	0.37	0.58	0.93	0.9	0.98	1	1	1	1	1	1	1	1	1	1	1	1	1	1	1
CPI-SS064C772FE	CCR10_CCL28	simple:P46092	simple:Q9NRJ3	CCR10	CCL28	TRUE	TRUE	FALSE	guidetopharmacology.org	FALSE	1	1	1	1	1	1	1	1	1	1	1	1	1	1	1	1	1	1	1	1	1	1	1	1	1	1	1	1	1	1	1	1	0.03	0.04	1	0	0.03	0.24	0.21
CPI-SS0D34B5517	ACKR2_CCL27	simple:O00590	simple:Q9Y4X3	ACKR2	CCL27	TRUE	TRUE	FALSE	I2D	FALSE	1	1	1	1	1	1	1	1	1	1	1	1	1	1	1	1	1	1	1	1	1	1	1	1	1	1	1	1	1	1	1	1	1	1	1	1	1	1	1
CPI-SS0B2979A10	CCR10_CCL27	simple:P46092	simple:Q9Y4X3	CCR10	CCL27	TRUE	TRUE	FALSE	curated	FALSE	1	1	1	1	1	1	1	1	1	1	1	1	1	1	1	1	1	1	1	1	1	1	1	1	1	1	1	1	1	1	1	1	1	1	1	1	1	1	1
CPI-SS04EE957D8	CCR1_CCL26	simple:P32246	simple:Q9Y258	CCR1	CCL26	TRUE	TRUE	FALSE	curated	FALSE	1	1	1	1	1	1	1	1	1	1	1	1	1	1	1	1	1	1	1	1	1	1	1	1	1	1	1	1	1	1	1	1	1	1	1	1	1	1	1
CPI-SS09199F78C	CCR1_CCL23	simple:P32246	simple:P55773	CCR1	CCL23	TRUE	TRUE	FALSE	curated	FALSE	1	1	1	1	1	1	1	1	1	1	1	1	1	1	1	1	1	1	1	1	1	1	1	1	1	1	1	1	1	1	1	1	1	1	1	1	1	1	1
CPI-SS0D57FCA8C	IDE_CCL23	simple:P14735	simple:P55773	IDE	CCL23	TRUE	TRUE	FALSE	InnateDB-All	FALSE	1	1	1	1	1	1	1	1	1	1	1	1	1	1	1	1	1	1	1	1	1	1	1	1	1	1	1	1	1	1	1	1	1	1	1	1	1	1	1
CPI-SS041751A4D	CCR1_CCL18	simple:P32246	simple:P55774	CCR1	CCL18	TRUE	TRUE	FALSE	guidetopharmacology.org	FALSE	1	1	1	1	1	1	1	1	1	1	1	1	1	1	1	1	1	1	1	1	1	1	1	1	1	1	1	1	1	1	1	1	1	1	1	1	1	1	1
CPI-SS08920B6FF	PODXL_SELL	simple:O00592	simple:P14151	PODXL	SELL	FALSE	FALSE	FALSE	curated	FALSE	1	1	1	1	1	1	1	1	1	1	1	1	1	1	1	1	1	1	1	1	1	1	1	1	1	1	1	1	1	1	1	1	1	1	1	1	1	1	1
CPI-SS0A28DCA72	CXCL12_CXCR4	simple:P48061	simple:P61073	CXCL12	CXCR4	TRUE	FALSE	TRUE	curated	FALSE	1	1	1	1	1	1	1	1	1	1	1	1	1	1	1	1	1	1	1	1	1	1	1	1	1	1	1	1	1	1	1	1	1	1	1	1	1	1	1
CPI-SS0C916344D	AVP_OXTR	simple:P01185	simple:P30559	AVP	OXTR	TRUE	FALSE	TRUE	I2D	FALSE	1	1	1	1	1	1	1	1	1	1	1	1	1	1	1	1	1	1	1	1	1	1	1	1	1	1	1	1	1	1	1	1	1	1	1	1	1	1	1
CPI-SS04B547174	OXT_OXTR	simple:P01178	simple:P30559	OXT	OXTR	TRUE	FALSE	TRUE	I2D	FALSE	1	1	1	1	1	1	1	1	1	1	1	1	1	1	1	1	1	1	1	1	1	1	1	1	1	1	1	1	1	1	1	1	1	1	1	1	1	1	1
CPI-SS032AD1183	NPPA_NPR1	simple:P01160	simple:P16066	NPPA	NPR1	TRUE	FALSE	TRUE	guidetopharmacology.org	FALSE	1	1	1	1	1	1	1	1	1	1	1	1	1	1	1	1	1	1	1	1	1	1	1	1	1	1	1	1	1	1	1	1	1	1	1	1	1	1	1
CPI-SS053613259	NRG2_ERBB3	simple:O14511	simple:P21860	NRG2	ERBB3	TRUE	FALSE	TRUE	curated	FALSE	1	1	1	1	1	1	1	1	1	1	1	1	1	1	1	1	1	1	1	1	1	1	1	1	1	1	1	1	1	1	1	1	1	1	1	1	1	1	1
CPI-SS0E063192D	NRG2_ERBB4	simple:O14511	simple:Q15303	NRG2	ERBB4	TRUE	FALSE	TRUE	curated	FALSE	1	1	1	1	1	1	1	1	1	1	1	1	1	1	1	1	1	1	1	1	1	1	1	1	1	1	1	1	1	1	1	1	1	1	1	1	1	1	1
CPI-SS0FC42EC80	EREG_ERBB4	simple:O14944	simple:Q15303	EREG	ERBB4	TRUE	FALSE	TRUE	curated	FALSE	1	1	1	1	1	1	1	1	1	1	1	1	1	1	1	1	1	1	1	1	1	1	1	1	1	1	1	1	1	1	1	1	1	1	1	1	1	1	1
CPI-SS0F0D7F25C	BTC_ERBB4	simple:P35070	simple:Q15303	BTC	ERBB4	TRUE	FALSE	TRUE	curated	FALSE	1	1	1	1	1	1	1	1	1	1	1	1	1	1	1	1	1	1	1	1	1	1	1	1	1	1	1	1	1	1	1	1	1	1	1	1	1	1	1
CPI-SS0BD5C2A23	NRG1_ERBB4	simple:Q02297	simple:Q15303	NRG1	ERBB4	TRUE	TRUE	TRUE	curated	FALSE	1	1	1	1	1	1	1	1	1	1	1	1	1	1	1	1	1	1	1	1	1	1	1	1	1	1	1	1	1	1	1	1	1	1	1	1	1	1	1
CPI-SS004C23DCE	EREG_EGFR	simple:O14944	simple:P00533	EREG	EGFR	TRUE	FALSE	TRUE	curated	FALSE	1	1	1	1	1	1	1	1	1	1	1	1	1	1	1	1	1	1	1	1	1	1	1	1	1	0.17	0.8	0.06	0.44	0.29	1	1	1	1	1	1	1	1	1
CPI-SC0E5218AA4	NRG1_a6b4 complex	simple:Q02297	complex:a6b4 complex	NRG1		TRUE	TRUE	FALSE	curated	TRUE	1	1	1	1	1	1	1	1	1	1	1	1	1	1	1	1	1	1	1	1	1	1	1	1	1	1	1	1	1	1	1	1	1	1	1	1	1	1	1
CPI-SC0A68C5F13	IGF1_a6b4 complex	simple:P05019	complex:a6b4 complex	IGF1		TRUE	FALSE	FALSE	curated	TRUE	1	1	1	1	1	1	1	1	1	1	1	1	1	1	1	1	1	1	0	1	1	1	1	1	1	1	1	1	1	1	1	1	1	1	1	1	1	1	1
CPI-SS0708FE6FF	NRG1_LSR	simple:Q02297	simple:Q86X29	NRG1	LSR	TRUE	TRUE	TRUE	InnateDB-All	FALSE	1	1	1	1	1	1	1	1	1	1	1	1	1	1	1	1	1	1	1	1	1	1	1	1	1	1	1	1	1	1	1	1	1	1	1	1	1	1	1
CPI-SS0E075E5AF	NRG1_NETO2	simple:Q02297	simple:Q8NC67	NRG1	NETO2	TRUE	TRUE	TRUE	InnateDB-All	FALSE	1	1	1	1	1	1	1	1	1	1	1	1	1	1	1	1	1	1	1	1	1	1	1	1	1	1	1	1	1	1	1	1	1	1	1	1	1	1	1
CPI-SS0978D28AB	NRG1_MS4A4A	simple:Q02297	simple:Q96JQ5	NRG1	MS4A4A	TRUE	TRUE	TRUE	IMEx,IntAct	FALSE	1	1	1	1	1	1	1	1	1	1	1	1	1	1	1	1	1	1	1	1	1	1	1	1	1	1	1	1	1	1	1	1	1	1	1	1	1	1	1
CPI-SS02572E1EF	NRG1_LGR4	simple:Q02297	simple:Q9BXB1	NRG1	LGR4	TRUE	TRUE	TRUE	InnateDB-All	FALSE	1	1	1	1	1	1	1	1	1	1	1	1	1	1	1	1	1	1	1	1	1	1	1	1	1	1	1	1	1	1	1	1	1	1	1	1	1	1	1
CPI-SS034D3988F	RSPO4_LGR4	simple:Q2I0M5	simple:Q9BXB1	RSPO4	LGR4	TRUE	FALSE	TRUE	guidetopharmacology.org	FALSE	1	1	1	1	1	1	1	1	1	1	1	1	1	1	1	1	1	1	1	1	1	1	1	1	1	1	1	1	1	1	1	1	1	1	1	1	1	1	1
CPI-SS0057AB387	RSPO1_LGR4	simple:Q2MKA7	simple:Q9BXB1	RSPO1	LGR4	TRUE	FALSE	TRUE	guidetopharmacology.org	FALSE	1	1	1	1	1	1	1	1	1	1	1	1	1	1	1	1	1	1	1	1	1	1	1	1	1	1	1	1	1	1	1	1	1	1	1	1	1	1	1
CPI-SS01E3453DB	RSPO2_LGR4	simple:Q6UXX9	simple:Q9BXB1	RSPO2	LGR4	TRUE	FALSE	TRUE	guidetopharmacology.org	FALSE	1	1	1	1	1	1	1	1	0.08	0.03	0.38	0	0.05	0.08	0	0.01	1	1	1	1	1	1	1	1	0.88	0.97	0.98	0.8	0.95	0.97	0.68	0.84	0.1	0.09	0.36	0.06	0.08	0.22	0.01
CPI-SS0609FCF76	RSPO4_LGR6	simple:Q2I0M5	simple:Q9HBX8	RSPO4	LGR6	TRUE	FALSE	TRUE	guidetopharmacology.org	FALSE	1	1	1	1	1	1	1	1	1	1	1	1	1	1	1	1	1	1	1	1	1	1	1	1	1	1	1	1	1	1	1	1	1	1	1	1	1	1	1
CPI-SS0E5397537	RSPO1_LGR6	simple:Q2MKA7	simple:Q9HBX8	RSPO1	LGR6	TRUE	FALSE	TRUE	guidetopharmacology.org	FALSE	1	1	1	1	1	1	1	1	1	1	1	1	1	1	1	1	1	1	1	1	1	1	1	1	1	1	1	1	1	1	1	1	1	1	1	1	1	1	1
CPI-SS019104E2E	RSPO2_LGR6	simple:Q6UXX9	simple:Q9HBX8	RSPO2	LGR6	TRUE	FALSE	TRUE	guidetopharmacology.org	FALSE	1	1	1	1	1	1	1	1	1	1	1	1	1	1	1	1	1	1	1	1	1	1	1	1	1	1	1	1	1	1	1	1	1	1	1	1	1	1	1
CPI-SS0EB5364D4	RSPO3_LGR6	simple:Q9BXY4	simple:Q9HBX8	RSPO3	LGR6	TRUE	FALSE	TRUE	guidetopharmacology.org	FALSE	1	1	1	1	1	1	1	1	1	1	1	1	1	1	1	1	1	1	1	1	1	1	1	1	1	1	1	1	1	1	1	1	1	1	1	1	1	1	1
CPI-SS0ED2573CA	TNFSF11_TNFRSF11A	simple:O14788	simple:Q9Y6Q6	TNFSF11	TNFRSF11A	TRUE	TRUE	TRUE	curated	FALSE	1	1	1	1	1	1	1	1	1	1	1	1	1	1	1	1	1	1	1	1	1	1	1	1	1	1	1	1	1	1	1	1	1	1	1	1	1	1	1
CPI-SS06A999D25	PLD2_ARF1	simple:O14939	simple:P84077	PLD2	ARF1	FALSE	FALSE	FALSE	guidetopharmacology.org	FALSE	1	1	1	1	1	1	1	1	1	1	1	1	1	1	1	1	0.41	0	0.5	0.76	0.76	0	0.22	0.01	1	1	1	1	1	1	1	1	1	1	1	1	1	1	1
CPI-SS0F3A089DE	SEMA3E_PLXND1	simple:O15041	simple:Q9Y4D7	SEMA3E	PLXND1	TRUE	FALSE	TRUE	curated	FALSE	1	1	0.98	1	1	1	1	1	1	1	0	0.07	0.01	1	1	1	1	1	0.98	1	1	1	1	1	1	1	0	0.04	0.02	1	1	1	1	1	0.03	0.44	0.32	1	1
CPI-SS044C72D0D	SEMA4A_PLXND1	simple:Q9H3S1	simple:Q9Y4D7	SEMA4A	PLXND1	FALSE	FALSE	TRUE	curated	FALSE	1	1	1	1	1	1	1	1	1	1	1	1	1	1	1	1	1	1	1	1	1	1	1	1	1	1	1	1	1	1	1	1	1	1	0	0	0	1	1
CPI-SS0BAB460FF	ANGPT2_TEK	simple:O15123	simple:Q02763	ANGPT2	TEK	TRUE	FALSE	TRUE	curated	FALSE	1	1	1	1	1	1	1	1	1	1	1	1	1	1	1	1	1	1	1	1	1	1	1	1	1	1	1	1	1	1	1	1	1	1	1	1	1	1	1
CPI-SS090FC28E1	EPHB6_EFNB2	simple:O15197	simple:P52799	EPHB6	EFNB2	TRUE	TRUE	TRUE	curated	FALSE	1	1	1	1	1	1	1	1	1	1	1	1	1	1	1	1	1	1	1	1	1	1	1	1	1	1	1	1	1	1	1	1	1	1	1	1	1	1	1
CPI-SS04124F4E1	EPO_EFNB2	simple:P01588	simple:P52799	EPO	EFNB2	TRUE	FALSE	TRUE	IMEx,IntAct	FALSE	1	1	1	1	1	1	1	1	1	1	1	1	1	1	1	1	1	1	1	1	1	1	1	1	1	1	1	1	1	1	1	1	1	1	1	1	1	1	1
CPI-SS0B9E8C0DE	EPHB2_EFNB2	simple:P29323	simple:P52799	EPHB2	EFNB2	FALSE	TRUE	TRUE	curated	FALSE	1	1	1	1	1	1	1	1	1	1	1	1	1	1	1	1	0.24	0.01	1	1	0.01	0	1	0	1	1	1	1	1	1	1	1	1	1	1	1	1	1	1
CPI-SS0DC4D593E	EPHB6_EFNB1	simple:O15197	simple:P98172	EPHB6	EFNB1	TRUE	TRUE	FALSE	curated	FALSE	1	1	1	1	1	1	1	1	1	1	1	1	1	1	1	1	1	1	1	1	1	1	1	1	1	1	1	1	1	1	1	1	1	1	1	1	1	1	1
CPI-SS0111AAD26	EPHB2_EFNB1	simple:P29323	simple:P98172	EPHB2	EFNB1	FALSE	TRUE	FALSE	curated	FALSE	1	1	1	1	1	1	1	1	1	1	1	1	1	1	1	1	1	1	0	1	0	1	0	1	1	1	1	1	1	1	1	1	1	1	1	1	1	1	1
CPI-SS0FF55B42C	EPHB3_EFNB1	simple:P54753	simple:P98172	EPHB3	EFNB1	FALSE	TRUE	FALSE	curated	FALSE	1	1	1	1	1	1	1	1	1	1	0	1	0	1	0.38	1	1	1	0.01	1	0.1	1	0.8	1	1	1	1	1	1	1	1	1	1	1	0	1	0	1	0
CPI-SS0F21D6CA0	EPHB4_EFNB1	simple:P54760	simple:P98172	EPHB4	EFNB1	FALSE	TRUE	FALSE	curated	FALSE	1	1	1	1	1	1	1	1	1	1	1	1	1	1	1	1	1	1	0	1	0	1	0	1	1	1	1	1	1	1	1	1	1	1	1	1	1	1	1
CPI-SS0470AF83E	EPHB1_EFNB1	simple:P54762	simple:P98172	EPHB1	EFNB1	FALSE	TRUE	FALSE	curated	FALSE	1	1	1	1	1	1	1	1	1	1	1	1	1	1	1	1	1	1	1	1	1	1	1	1	1	1	1	1	1	1	1	1	1	1	1	1	1	1	1
CPI-SS00046DCF3	EPHA4_EFNB1	simple:P54764	simple:P98172	EPHA4	EFNB1	FALSE	TRUE	FALSE	curated	FALSE	1	1	0.21	1	0.29	1	0.87	1	1	1	0.08	1	0.06	1	0.91	1	1	1	0.1	1	0.26	1	0.7	1	1	1	1	1	1	1	1	1	1	1	0	1	0	1	0.04
CPI-SS08718E4FB	EPHB6_EFNB3	simple:O15197	simple:Q15768	EPHB6	EFNB3	TRUE	TRUE	TRUE	curated	FALSE	1	1	1	1	1	1	1	1	1	1	1	1	1	1	1	1	1	1	1	1	1	1	1	1	1	1	1	1	1	1	1	1	1	1	1	1	1	1	1
CPI-SS0DA366C78	EPHB2_EFNB3	simple:P29323	simple:Q15768	EPHB2	EFNB3	FALSE	TRUE	TRUE	curated	FALSE	1	1	1	1	1	1	1	1	1	1	1	1	1	1	1	1	1	1	1	1	1	1	1	1	1	1	1	1	1	1	1	1	1	1	1	1	1	1	1
CPI-SS0A5B945E3	EPHB3_EFNB3	simple:P54753	simple:Q15768	EPHB3	EFNB3	FALSE	TRUE	TRUE	curated	FALSE	1	1	1	1	1	1	1	1	1	1	1	1	1	1	1	1	1	1	1	1	1	1	1	1	1	1	1	1	1	1	1	1	1	1	1	1	1	1	1
CPI-SS0865716E5	EPHB4_EFNB3	simple:P54760	simple:Q15768	EPHB4	EFNB3	FALSE	TRUE	TRUE	curated	FALSE	1	1	1	1	1	1	1	1	1	1	1	1	1	1	1	1	1	1	1	1	1	1	1	1	1	1	1	1	1	1	1	1	1	1	1	1	1	1	1
CPI-SS0D41C7AF5	EPHB1_EFNB3	simple:P54762	simple:Q15768	EPHB1	EFNB3	FALSE	TRUE	TRUE	curated	FALSE	1	1	1	1	1	1	1	1	1	1	1	1	1	1	1	1	1	1	1	1	1	1	1	1	1	1	1	1	1	1	1	1	1	1	1	1	1	1	1
CPI-SS07CA5A6F1	EPHA4_EFNB3	simple:P54764	simple:Q15768	EPHA4	EFNB3	FALSE	TRUE	TRUE	curated	FALSE	1	1	1	1	1	1	1	1	1	1	1	1	1	1	1	1	1	1	1	1	1	1	1	1	1	1	1	1	1	1	1	1	1	1	1	1	1	1	1
CPI-SS087A17AD6	EPO_EPOR	simple:P01588	simple:P19235	EPO	EPOR	TRUE	FALSE	TRUE	curated	FALSE	1	1	1	1	1	1	1	1	1	1	1	1	1	1	1	1	1	1	1	1	1	1	1	1	1	1	1	1	1	1	1	1	1	1	1	1	1	1	1
CPI-SS0A0DE9CD6	EPO_EPHB4	simple:P01588	simple:P54760	EPO	EPHB4	TRUE	FALSE	TRUE	IMEx,InnateDB-All,IntAct	FALSE	1	1	1	1	1	1	1	1	1	1	1	1	1	1	1	1	1	1	1	1	1	1	1	1	1	1	1	1	1	1	1	1	1	1	1	1	1	1	1
CPI-SS08D0F9109	EFNB2_EPHB4	simple:P52799	simple:P54760	EFNB2	EPHB4	FALSE	TRUE	TRUE	curated	FALSE	1	1	0.3	1	1	1	1	0.95	1	1	0.05	1	1	1	1	0.77	1	1	1	1	1	1	1	1	1	1	1	1	1	1	1	1	1	1	0.01	1	1	1	1
CPI-SS0586F2596	EPHB2_EFNA5	simple:P29323	simple:P52803	EPHB2	EFNA5	FALSE	TRUE	FALSE	curated	FALSE	1	1	1	1	1	1	1	1	1	1	1	1	1	1	1	1	1	0.02	0.13	0	0.01	0	0.01	0	1	1	1	1	1	1	1	1	1	1	1	1	1	1	1
CPI-SS03A2EFDD5	EPHA1_EFNA5	simple:P21709	simple:P52803	EPHA1	EFNA5	FALSE	TRUE	FALSE	curated	FALSE	1	1	1	1	1	1	1	1	1	1	1	1	1	1	1	1	1	1	1	1	1	1	1	1	1	1	1	1	1	1	1	1	1	1	1	1	1	1	1
CPI-SS02AFCED82	EPHA2_EFNA5	simple:P29317	simple:P52803	EPHA2	EFNA5	FALSE	TRUE	FALSE	curated	FALSE	1	1	0.94	0.83	0.72	0.9	0.98	0.64	1	0.43	0.34	0.04	0.02	0.01	0.2	0	1	0.83	0.7	0.38	0.39	0.53	0.74	0.21	1	1	1	1	1	1	1	1	1	0.91	0.71	0.37	0.28	0.47	0.78
CPI-SS0BEAB521F	EPHA3_EFNA5	simple:P29320	simple:P52803	EPHA3	EFNA5	TRUE	TRUE	FALSE	curated	FALSE	1	0	0	0	0	0	0	0	1	1	0.87	0.54	0.44	0.79	0.97	0.1	1	0	0	0	0	0	0	0	1	0	0	0	0	0	0	0	1	1	1	1	1	1	1
CPI-SS012CCE326	EPHA8_EFNA5	simple:P29322	simple:P52803	EPHA8	EFNA5	FALSE	TRUE	FALSE	curated	FALSE	1	1	1	1	1	1	1	1	1	1	1	1	1	1	1	1	1	1	1	1	1	1	1	1	1	1	1	1	1	1	1	1	1	1	1	1	1	1	1
CPI-SS082ABF1EA	EFNB2_EPHB3	simple:P52799	simple:P54753	EFNB2	EPHB3	FALSE	TRUE	TRUE	curated	FALSE	1	0.96	1	1	0.48	1	0.87	0.99	1	0.85	0.98	1	0.04	0.98	0.52	0.99	1	1	1	1	1	1	1	1	1	1	1	1	1	1	1	1	1	0.52	0.86	1	0.06	0.7	0.23
CPI-SS0BFD8E056	EFNB2_EPHB1	simple:P52799	simple:P54762	EFNB2	EPHB1	FALSE	TRUE	TRUE	curated	FALSE	1	1	1	1	1	1	1	1	1	1	1	1	1	1	1	1	1	1	1	1	1	1	1	1	1	1	1	1	1	1	1	1	1	1	1	1	1	1	1
CPI-SS01A8F745A	EPHA1_EFNA3	simple:P21709	simple:P52797	EPHA1	EFNA3	FALSE	TRUE	FALSE	curated	FALSE	1	1	1	1	1	1	1	1	1	1	1	1	1	1	1	1	1	1	1	1	1	1	1	1	1	1	1	1	1	1	1	1	1	1	1	1	1	1	1
CPI-SS07BECB892	EPHA2_EFNA3	simple:P29317	simple:P52797	EPHA2	EFNA3	FALSE	TRUE	FALSE	curated	FALSE	1	1	1	1	1	1	1	1	1	1	1	1	1	1	1	1	1	1	1	1	1	1	1	1	1	1	1	1	1	1	1	1	1	1	1	1	1	1	1
CPI-SS0AB0604B5	EPHA3_EFNA3	simple:P29320	simple:P52797	EPHA3	EFNA3	TRUE	TRUE	FALSE	curated	FALSE	1	1	1	1	1	1	1	1	1	1	1	1	1	1	1	1	1	1	1	1	1	1	1	1	1	1	1	1	1	1	1	1	1	1	1	1	1	1	1
CPI-SS0DF162C10	EPHA8_EFNA3	simple:P29322	simple:P52797	EPHA8	EFNA3	FALSE	TRUE	FALSE	curated	FALSE	1	1	1	1	1	1	1	1	1	1	1	1	1	1	1	1	1	1	1	1	1	1	1	1	1	1	1	1	1	1	1	1	1	1	1	1	1	1	1
CPI-SS05E6D620E	EPHA1_EFNA4	simple:P21709	simple:P52798	EPHA1	EFNA4	TRUE	TRUE	FALSE	curated	FALSE	1	1	1	1	1	1	1	1	1	1	1	1	1	1	1	1	1	1	1	1	1	1	1	1	1	1	1	1	1	1	1	1	1	1	1	1	1	1	1
CPI-SS09F973C1A	EPHA2_EFNA4	simple:P29317	simple:P52798	EPHA2	EFNA4	TRUE	TRUE	FALSE	curated	FALSE	1	1	0.39	1	1	1	1	1	1	1	0	1	1	1	1	1	1	1	0.06	1	1	1	1	1	1	1	1	1	1	1	1	1	1	1	0.02	1	1	1	1
CPI-SS041888D39	EPHA3_EFNA4	simple:P29320	simple:P52798	EPHA3	EFNA4	TRUE	TRUE	FALSE	curated	FALSE	1	1	0	1	1	1	1	1	1	1	0.03	1	1	1	1	1	1	1	0	1	1	1	1	1	1	1	0	1	1	1	1	1	1	1	1	1	1	1	1
CPI-SS02B285B4D	EPHA8_EFNA4	simple:P29322	simple:P52798	EPHA8	EFNA4	TRUE	TRUE	FALSE	curated	FALSE	1	1	1	1	1	1	1	1	1	1	1	1	1	1	1	1	1	1	1	1	1	1	1	1	1	1	1	1	1	1	1	1	1	1	1	1	1	1	1
CPI-SS052127A00	NGF_NTRK1	simple:P01138	simple:P04629	NGF	NTRK1	TRUE	FALSE	TRUE	curated	FALSE	1	1	1	1	1	1	1	1	1	1	1	1	1	1	1	1	1	1	1	1	1	1	1	1	1	1	1	1	1	1	1	1	1	1	1	1	1	1	1
CPI-SS0EDD4928A	NGF_NGFR	simple:P01138	simple:P08138	NGF	NGFR	TRUE	FALSE	TRUE	curated	FALSE	1	1	1	1	1	1	1	1	1	1	1	1	1	1	1	1	1	1	1	1	1	1	1	1	1	1	1	1	1	1	1	1	1	1	1	1	1	1	1
CPI-SS08B85996F	TTR_NGFR	simple:P02766	simple:P08138	TTR	NGFR	TRUE	FALSE	TRUE	IMEx,InnateDB-All,MINT	FALSE	1	1	1	1	1	1	1	1	1	1	1	1	1	1	1	1	1	1	1	1	1	1	1	1	1	1	1	1	1	1	1	1	1	1	1	1	1	1	1
CPI-SS00D3CD86E	TTR_DDR1	simple:P02766	simple:Q08345	TTR	DDR1	TRUE	FALSE	TRUE	I2D,IMEx,InnateDB-All,IntAct	FALSE	1	1	1	1	1	1	1	1	1	1	1	1	1	1	1	1	1	1	1	1	1	1	1	1	1	1	1	1	1	1	1	1	1	1	1	1	1	1	1
CPI-SS06006F870	TTR_AGER	simple:P02766	simple:Q15109	TTR	AGER	TRUE	FALSE	TRUE	I2D,IMEx,InnateDB-All,MINT	FALSE	1	1	1	1	1	1	1	1	1	1	1	1	1	1	1	1	1	1	1	1	1	1	1	1	1	1	1	1	1	1	1	1	1	1	1	1	1	1	1
CPI-SS082900482	GPR37L1_PSAP	simple:O60883	simple:P07602	GPR37L1	PSAP	TRUE	TRUE	FALSE	guidetopharmacology.org	FALSE	1	1	1	1	1	1	1	1	1	1	1	1	1	1	1	1	1	1	1	1	1	1	1	1	1	1	1	1	1	1	1	1	1	1	1	1	1	1	1
CPI-SS0A915097A	GRIN2D_IL16	simple:O15399	simple:Q14005	GRIN2D	IL16	TRUE	TRUE	FALSE	I2D	FALSE	1	1	1	1	1	1	1	1	1	1	1	1	1	1	1	1	1	1	1	1	1	1	1	1	1	1	1	1	1	1	1	1	1	1	1	1	1	1	1
CPI-SS070B0E458	GRIN2A_IL16	simple:Q12879	simple:Q14005	GRIN2A	IL16	TRUE	TRUE	FALSE	I2D	FALSE	1	1	1	1	1	1	1	1	1	1	1	1	1	1	1	1	1	1	1	1	1	1	1	1	1	1	1	1	1	1	1	1	1	1	1	1	1	1	1
CPI-SS0D529E576	GRIN2B_IL16	simple:Q13224	simple:Q14005	GRIN2B	IL16	TRUE	TRUE	FALSE	I2D	FALSE	1	1	1	1	1	1	1	1	1	1	1	1	1	1	1	1	1	1	1	1	1	1	1	1	1	1	1	1	1	1	1	1	1	1	1	1	1	1	1
CPI-SS068C129D6	CSF1_SIRPA	simple:P09603	simple:P78324	CSF1	SIRPA	TRUE	FALSE	TRUE	I2D	FALSE	1	0.98	0.18	0.65	0.89	0.9	0.93	0.58	1	0.72	0.02	0.13	0.4	0.2	0.45	0.03	0.64	0.1	0.01	0.02	0.07	0.06	0.07	0.04	1	0.91	0.08	0.47	0.74	0.75	0.84	0.36	0.99	0.93	0.06	0.35	0.69	0.6	0.72
CPI-SS086615F9B	CSF1_CELSR3	simple:P09603	simple:Q9NYQ7	CSF1	CELSR3	TRUE	FALSE	TRUE	I2D	FALSE	1	1	1	1	1	1	1	1	1	1	1	1	1	1	1	1	1	1	1	1	1	1	1	1	1	1	1	1	1	1	1	1	1	1	1	1	1	1	1
CPI-SS04861AD1A	FGFR4_SCGB3A1	simple:P22455	simple:Q96QR1	FGFR4	SCGB3A1	TRUE	TRUE	FALSE	IMEx,InnateDB-All,MINT	FALSE	1	1	1	1	1	1	1	1	1	1	1	1	1	1	1	1	1	1	1	1	1	1	1	1	1	1	1	1	1	1	1	1	1	1	1	1	1	1	1
CPI-SS055B305F1	CEACAM1_CD209	simple:P13688	simple:Q9NNX6	CEACAM1	CD209	TRUE	FALSE	TRUE	curated	FALSE	1	1	1	1	1	1	1	1	1	1	1	1	1	1	1	1	1	1	1	1	1	1	1	1	1	1	1	1	1	1	1	1	1	1	1	1	1	1	1
CPI-SS0A2949959	ICAM3_CD209	simple:P32942	simple:Q9NNX6	ICAM3	CD209	TRUE	FALSE	TRUE	curated	FALSE	1	1	1	1	1	1	1	1	1	1	1	1	1	1	1	1	1	1	1	1	1	1	1	1	1	1	1	1	1	1	1	1	1	1	1	1	1	1	1
CPI-SS0A2D7895C	CEACAM1_CEACAM6	simple:P13688	simple:P40199	CEACAM1	CEACAM6	TRUE	FALSE	FALSE	curated	FALSE	1	1	1	1	1	1	1	1	1	1	1	1	1	1	1	1	1	1	1	1	1	1	1	1	1	1	1	1	1	1	1	1	1	1	1	1	1	1	1
CPI-SS0322747C2	CEACAM5_CEACAM6	simple:P06731	simple:P40199	CEACAM5	CEACAM6	FALSE	FALSE	FALSE	curated	FALSE	1	1	1	1	1	1	1	1	1	1	1	1	1	1	1	1	1	1	1	1	1	1	1	1	1	1	1	1	1	1	1	1	1	1	1	1	1	1	1
CPI-SS08C411721	CEACAM8_CEACAM6	simple:P31997	simple:P40199	CEACAM8	CEACAM6	FALSE	FALSE	FALSE	curated	FALSE	1	1	1	1	1	1	1	1	1	1	1	1	1	1	1	1	1	1	1	1	1	1	1	1	1	1	1	1	1	1	1	1	1	1	1	1	1	1	1
CPI-SS001BF66E8	CEACAM6_CEACAM6	simple:P40199	simple:P40199	CEACAM6	CEACAM6	FALSE	FALSE	FALSE	curated	FALSE	1	1	1	1	1	1	1	1	1	1	1	1	1	1	1	1	1	1	1	1	1	1	1	1	1	1	1	1	1	1	1	1	1	1	1	1	1	1	1
CPI-SS0CCDBBBC0	CEACAM1_CEACAM8	simple:P13688	simple:P31997	CEACAM1	CEACAM8	TRUE	FALSE	FALSE	curated	FALSE	1	1	1	1	1	1	1	1	1	1	1	1	1	1	1	1	1	1	1	1	1	1	1	1	1	1	1	1	1	1	1	1	1	1	1	1	1	1	1
CPI-SS0D449DE26	MLNR_GHRL	simple:O43193	simple:Q9UBU3	MLNR	GHRL	TRUE	TRUE	FALSE	I2D,InnateDB-All	FALSE	1	1	1	1	1	1	1	1	1	1	1	1	1	1	1	1	1	1	1	1	1	1	1	1	1	1	1	1	1	1	1	1	1	1	1	1	1	1	1
CPI-SS042EB8C7A	TBXA2R_GHRL	simple:P21731	simple:Q9UBU3	TBXA2R	GHRL	TRUE	TRUE	FALSE	InnateDB-All	FALSE	1	1	1	1	1	1	1	1	1	1	1	1	1	1	1	1	1	1	1	1	1	1	1	1	1	1	1	1	1	1	1	1	1	1	1	1	1	1	1
CPI-SS043E0F61D	PTGER3_GHRL	simple:P43115	simple:Q9UBU3	PTGER3	GHRL	TRUE	TRUE	FALSE	InnateDB-All	FALSE	1	1	1	1	1	1	1	1	1	1	1	1	1	1	1	1	1	1	1	1	1	1	1	1	1	1	1	1	1	1	1	1	1	1	1	1	1	1	1
CPI-SS05D406038	PTGIR_GHRL	simple:P43119	simple:Q9UBU3	PTGIR	GHRL	TRUE	TRUE	FALSE	InnateDB-All	FALSE	1	1	1	1	1	1	1	1	1	1	1	1	1	1	1	1	1	1	1	1	1	1	1	1	1	1	1	1	1	1	1	1	1	1	1	1	1	1	1
CPI-SS07D40A3F3	GHSR_GHRL	simple:Q92847	simple:Q9UBU3	GHSR	GHRL	TRUE	TRUE	FALSE	guidetopharmacology.org	FALSE	1	1	1	1	1	1	1	1	1	1	1	1	1	1	1	1	1	1	1	1	1	1	1	1	1	1	1	1	1	1	1	1	1	1	1	1	1	1	1
CPI-SS085C150CE	ACE2_GHRL	simple:Q9BYF1	simple:Q9UBU3	ACE2	GHRL	TRUE	TRUE	FALSE	I2D	FALSE	1	1	1	1	1	1	1	1	1	1	1	1	1	1	1	1	1	1	1	1	1	1	1	1	1	1	1	1	1	1	1	1	1	1	1	1	1	1	1
CPI-SS0EB3C2743	GHSR_LEAP2	simple:Q92847	simple:Q969E1	GHSR	LEAP2	TRUE	TRUE	FALSE	guidetopharmacology.org	FALSE	1	1	1	1	1	1	1	1	1	1	1	1	1	1	1	1	1	1	1	1	1	1	1	1	1	1	1	1	1	1	1	1	1	1	1	1	1	1	1
CPI-SS079DDF890	TNFSF12_TNFRSF25	simple:O43508	simple:Q93038	TNFSF12	TNFRSF25	TRUE	FALSE	TRUE	I2D	FALSE	1	1	1	1	1	1	1	1	1	1	1	1	1	1	1	1	1	1	1	1	1	1	1	1	1	1	1	1	1	1	1	1	1	1	1	1	1	1	1
CPI-SS0B0CF0EDF	TNFSF15_TNFRSF25	simple:O95150	simple:Q93038	TNFSF15	TNFRSF25	TRUE	FALSE	TRUE	guidetopharmacology.org	FALSE	1	1	1	1	1	1	1	1	1	1	1	1	1	1	1	1	1	1	1	1	1	1	1	1	1	1	1	1	1	1	1	1	1	1	1	1	1	1	1
CPI-SS02EF3E1BA	TNFSF12_TNFRSF12A	simple:O43508	simple:Q9NP84	TNFSF12	TNFRSF12A	TRUE	FALSE	TRUE	curated	FALSE	0.9	0	0.95	0.95	0.95	0	0.03	0.95	1	1	1	1	1	1	1	1	0.92	0	0.97	0.97	0.97	0	0.02	0.95	1	1	1	1	1	1	1	1	1	1	1	1	1	1	1
CPI-SS0D9BC4188	GNRH2_GNRHR	simple:O43555	simple:P30968	GNRH2	GNRHR	TRUE	FALSE	TRUE	guidetopharmacology.org	FALSE	1	1	1	1	1	1	1	1	1	1	1	1	1	1	1	1	1	1	1	1	1	1	1	1	1	1	1	1	1	1	1	1	1	1	1	1	1	1	1
CPI-SS0D9EFC4F7	GNRH1_GNRHR	simple:P01148	simple:P30968	GNRH1	GNRHR	TRUE	FALSE	TRUE	I2D	FALSE	1	1	1	1	1	1	1	1	1	1	1	1	1	1	1	1	1	1	1	1	1	1	1	1	1	1	1	1	1	1	1	1	1	1	1	1	1	1	1
CPI-SS08A819670	CD70_GPRC5B	simple:P32970	simple:Q9NZH0	CD70	GPRC5B	TRUE	FALSE	TRUE	InnateDB-All	FALSE	1	1	1	1	1	1	1	1	1	1	1	1	1	1	1	1	1	1	1	1	1	1	1	1	1	1	1	1	1	1	1	1	1	1	1	1	1	1	1
CPI-SS02461AE98	HCRT_HCRTR2	simple:O43612	simple:O43614	HCRT	HCRTR2	TRUE	FALSE	TRUE	guidetopharmacology.org	FALSE	1	1	1	1	1	1	1	1	1	1	1	1	1	1	1	1	1	1	1	1	1	1	1	1	1	1	1	1	1	1	1	1	1	1	1	1	1	1	1
CPI-SS0B9B3870A	VEGFA_FLT1	simple:P15692	simple:P17948	VEGFA	FLT1	TRUE	FALSE	TRUE	curated	FALSE	1	1	1	1	1	0.99	1	1	0.98	0.04	0.36	0.95	0.77	0	0.41	0.61	1	1	1	1	1	1	1	1	1	0.68	0.85	0.99	0.96	0.12	0.92	0.97	0.94	0.1	0.29	0.75	0.58	0	0.25
CPI-SS02371A6D6	VEGFA_EPHB2	simple:P15692	simple:P29323	VEGFA	EPHB2	TRUE	FALSE	TRUE	I2D	FALSE	1	1	0.58	1	1	1	1	1	1	1	0	1	1	1	1	1	1	1	0.58	1	1	1	1	1	1	1	0.24	1	1	1	1	1	1	1	0	1	1	1	1
CPI-SS0C694CB44	VEGFA_GRIN2B	simple:P15692	simple:Q13224	VEGFA	GRIN2B	TRUE	FALSE	TRUE	I2D	FALSE	1	1	1	1	1	1	1	1	1	1	1	1	1	1	1	1	1	1	1	1	1	1	1	1	1	1	1	1	1	1	1	1	1	1	1	1	1	1	1
CPI-SS082AD7B6A	FZD6_WNT5A	simple:O60353	simple:P41221	FZD6	WNT5A	TRUE	TRUE	FALSE	curated	FALSE	0	1	1	1	1	1	1	1	0	1	1	1	1	1	1	1	0	1	1	1	1	1	1	1	1	1	1	1	1	1	1	1	1	1	1	1	1	1	1
CPI-SC0FDB4B6D9	GDF9_TGFR_BMPR2	simple:O60383	complex:TGFR_BMPR2	GDF9		TRUE	FALSE	TRUE	curated	FALSE	1	1	1	1	1	1	1	1	1	1	1	1	1	1	1	1	1	1	1	1	1	1	1	1	1	1	1	1	1	1	1	1	1	1	1	1	1	1	1
CPI-SS02B567BC7	PLXNC1_SEMA7A	simple:O60486	simple:O75326	PLXNC1	SEMA7A	FALSE	TRUE	FALSE	curated	FALSE	1	1	1	1	1	1	1	1	1	1	1	1	1	1	1	1	1	1	1	1	1	1	1	1	1	1	1	1	1	1	1	1	1	1	1	1	1	1	1
CPI-SS070C51D94	FZD7_WNT3	simple:O75084	simple:P56703	FZD7	WNT3	TRUE	TRUE	FALSE	curated	FALSE	0.81	0.8	1	1	1	0.83	1	1	0.28	0.07	1	1	0.86	0.09	1	1	0.79	0.8	1	1	0.99	0.85	1	1	0.66	0.71	1	1	0.99	0.77	1	1	0.07	0.02	1	1	0.34	0.05	1
CPI-SS05E001125	LGR5_RSPO4	simple:O75473	simple:Q2I0M5	LGR5	RSPO4	TRUE	TRUE	FALSE	guidetopharmacology.org	FALSE	1	1	1	1	1	1	1	1	1	1	1	1	1	1	1	1	1	1	1	1	1	1	1	1	1	1	1	1	1	1	1	1	1	1	1	1	1	1	1
CPI-SS0F102AAC5	LGR5_RSPO1	simple:O75473	simple:Q2MKA7	LGR5	RSPO1	TRUE	TRUE	FALSE	guidetopharmacology.org	FALSE	1	1	1	1	1	1	1	1	1	1	1	1	1	1	1	1	1	1	1	1	1	1	1	1	1	1	1	1	1	1	1	1	1	1	1	1	1	1	1
CPI-SS0FC0CA5ED	LGR5_RSPO2	simple:O75473	simple:Q6UXX9	LGR5	RSPO2	TRUE	TRUE	FALSE	guidetopharmacology.org	FALSE	1	1	1	1	1	1	1	1	1	1	1	1	1	1	1	1	1	1	1	1	1	1	1	1	1	1	1	1	1	1	1	1	1	1	1	1	1	1	1
CPI-SS0DCA749B0	LGR5_RSPO3	simple:O75473	simple:Q9BXY4	LGR5	RSPO3	TRUE	TRUE	FALSE	guidetopharmacology.org	FALSE	1	1	1	1	1	1	1	1	1	1	1	1	1	1	1	1	1	1	1	1	1	1	1	1	1	1	1	1	1	1	1	1	1	1	1	1	1	1	1
CPI-SS0A874F65F	LGR4_RSPO3	simple:Q9BXB1	simple:Q9BXY4	LGR4	RSPO3	TRUE	TRUE	FALSE	guidetopharmacology.org	FALSE	1	0.01	1	0.62	1	0.37	1	1	1	0	1	0.7	1	0.38	1	1	1	0.18	1	0.98	1	0.88	1	1	1	0	1	0.29	1	0.1	1	1	1	0	1	0.6	1	0.38	1
CPI-SS05B1FA8A8	LRP6_CKLF	simple:O75581	simple:Q9UBR5	LRP6	CKLF	TRUE	TRUE	FALSE	IMEx,IntAct	FALSE	0.88	0.99	0.76	0.8	1	1	1	0.65	0.55	0.99	0.38	0.3	0.95	1	1	0.06	0.59	0.83	0.54	0.5	0.81	0.93	0.94	0.27	0	0	0	0	0	0	0	0	0	0	0	0	0	0	0
CPI-SS05162C56B	NTF3_NTRK3	simple:P20783	simple:Q16288	NTF3	NTRK3	TRUE	FALSE	TRUE	curated	FALSE	1	1	1	1	1	1	1	1	1	1	1	1	1	1	1	1	1	1	1	1	1	1	1	1	1	1	1	1	1	1	1	1	1	1	1	1	1	1	1
CPI-SS065F7DA2A	COPA_P2RY6	simple:P53621	simple:Q15077	COPA	P2RY6	TRUE	FALSE	TRUE	IMEx,IntAct	FALSE	1	0.8	1	1	0.94	0.97	1	0.92	0.96	0.04	0.9	1	0.56	0.77	1	0.34	0.95	0.54	0.91	1	0.84	0.9	1	0.8	0.13	0	0.14	1	0.01	0	1	0	0.13	0	0.1	1	0.01	0	1
CPI-SS09A3FA737	NAMPT_P2RY6	simple:P43490	simple:Q15077	NAMPT	P2RY6	TRUE	FALSE	TRUE	IMEx,IntAct	FALSE	1	1	1	1	1	1	1	1	0.83	0	0.79	1	0.26	0.53	1	0.08	0.02	0	0.02	1	0	0	1	0	0.92	0.27	0.93	1	0.66	0.81	1	0.52	0.06	0	0.06	1	0	0	1
CPI-SS03E48EFEA	C3_C3AR1	simple:P01024	simple:Q16581	C3	C3AR1	TRUE	FALSE	TRUE	guidetopharmacology.org	FALSE	1	1	1	1	1	1	1	1	1	1	1	1	1	1	1	1	1	1	1	1	1	1	1	1	1	1	1	1	1	1	1	1	1	1	1	1	1	1	1
CPI-SS079728E8B	ADORA2B_ENTPD1	simple:P29275	simple:P49961	ADORA2B	ENTPD1	FALSE	TRUE	FALSE	curated	FALSE	1	1	1	1	1	1	1	1	1	1	1	1	1	1	1	1	1	1	1	1	1	1	1	1	1	1	1	1	1	1	1	1	1	1	1	1	1	1	1
CPI-SS03E7587E4	ADORA1_ENTPD1	simple:P30542	simple:P49961	ADORA1	ENTPD1	FALSE	TRUE	FALSE	curated	FALSE	1	1	1	1	1	1	1	1	1	1	1	1	1	1	1	1	1	1	1	1	1	1	1	1	1	1	1	1	1	1	1	1	1	1	1	1	1	1	1
CPI-SS05996C8FD	AGT_AGTR1	simple:P01019	simple:P30556	AGT	AGTR1	TRUE	FALSE	TRUE	guidetopharmacology.org	FALSE	1	1	1	1	1	1	1	1	1	1	1	1	1	1	1	1	1	1	1	1	1	1	1	1	1	1	1	1	1	1	1	1	1	1	1	1	1	1	1
CPI-SS069924427	AGT_AGTR2	simple:P01019	simple:P50052	AGT	AGTR2	TRUE	FALSE	TRUE	guidetopharmacology.org	FALSE	1	1	1	1	1	1	1	1	1	1	1	1	1	1	1	1	1	1	1	1	1	1	1	1	1	1	1	1	1	1	1	1	1	1	1	1	1	1	1
CPI-SS00581282E	C5_C5AR1	simple:P01031	simple:P21730	C5	C5AR1	TRUE	FALSE	TRUE	guidetopharmacology.org	FALSE	1	1	1	1	1	1	1	1	1	1	1	1	1	1	1	1	1	1	1	1	1	1	1	1	1	0	0	1	0	0	1	0.02	1	1	1	1	1	1	1
CPI-SS0A7E3A1AF	C5_C5AR2	simple:P01031	simple:Q9P296	C5	C5AR2	TRUE	FALSE	TRUE	guidetopharmacology.org	FALSE	1	1	1	1	1	1	1	1	1	1	1	1	1	1	1	1	1	1	1	1	1	1	1	1	1	1	1	1	1	1	1	1	1	1	1	1	1	1	1
CPI-SS075D9B9AD	KNG1_BDKRB1	simple:P01042	simple:P46663	KNG1	BDKRB1	TRUE	FALSE	TRUE	guidetopharmacology.org	FALSE	1	1	1	1	1	1	1	1	1	1	1	1	1	1	1	1	1	1	1	1	1	1	1	1	1	1	1	1	1	1	1	1	1	1	1	1	1	1	1
CPI-SS033180726	CGA_LHCGR	simple:P01215	simple:P22888	CGA	LHCGR	TRUE	FALSE	TRUE	I2D,InnateDB-All	FALSE	1	1	1	1	1	1	1	1	1	1	1	1	1	1	1	1	1	1	1	1	1	1	1	1	1	1	1	1	1	1	1	1	1	1	1	1	1	1	1
CPI-SS0DEF5D0CE	LHB_LHCGR	simple:P01229	simple:P22888	LHB	LHCGR	TRUE	FALSE	TRUE	I2D	FALSE	1	1	1	1	1	1	1	1	1	1	1	1	1	1	1	1	1	1	1	1	1	1	1	1	1	1	1	1	1	1	1	1	1	1	1	1	1	1	1
CPI-SS0C7833961	TSHB_TSHR	simple:P01222	simple:P16473	TSHB	TSHR	TRUE	FALSE	TRUE	I2D	FALSE	1	1	1	1	1	1	1	1	1	1	1	1	1	1	1	1	1	1	1	1	1	1	1	1	1	1	1	1	1	1	1	1	1	1	1	1	1	1	1
CPI-SS00689751B	PRL_PRLR	simple:P01236	simple:P16471	PRL	PRLR	TRUE	FALSE	TRUE	I2D,IMEx,InnateDB,IntAct	FALSE	1	1	1	1	1	1	1	1	1	1	1	1	1	1	1	1	1	1	1	1	1	1	1	1	1	1	1	1	1	1	1	1	1	1	1	1	1	1	1
CPI-SS0A606E2DA	GH1_PRLR	simple:P01241	simple:P16471	GH1	PRLR	TRUE	FALSE	TRUE	I2D,InnateDB-All,IntAct	FALSE	1	1	1	1	1	1	1	1	1	1	1	1	1	1	1	1	1	1	1	1	1	1	1	1	1	1	1	1	1	1	1	1	1	1	1	1	1	1	1
CPI-SS0ACD3CCEE	GH1_GHR	simple:P01241	simple:P10912	GH1	GHR	TRUE	FALSE	TRUE	guidetopharmacology.org	FALSE	1	1	1	1	1	1	1	1	1	1	1	1	1	1	1	1	1	1	1	1	1	1	1	1	1	1	1	1	1	1	1	1	1	1	1	1	1	1	1
CPI-SS01963C4CA	TG_ASGR1	simple:P01266	simple:P07306	TG	ASGR1	TRUE	FALSE	TRUE	I2D	FALSE	1	1	1	1	1	1	1	1	1	1	1	1	1	1	1	1	1	1	1	1	1	1	1	1	1	1	1	1	1	1	1	1	1	1	1	1	1	1	1
CPI-SS012B216F6	PTHLH_PTH2R	simple:P12272	simple:P49190	PTHLH	PTH2R	TRUE	FALSE	TRUE	guidetopharmacology.org	FALSE	1	1	1	1	1	1	1	1	1	1	1	1	1	1	1	1	1	1	1	1	1	1	1	1	1	1	1	1	1	1	1	1	1	1	1	1	1	1	1
CPI-SS0483CE4ED	PTHLH_PTH1R	simple:P12272	simple:Q03431	PTHLH	PTH1R	TRUE	FALSE	TRUE	guidetopharmacology.org	FALSE	0	1	0.98	0.68	0.65	0.99	1	1	0	0.82	0.46	0.01	0	0.51	1	0.84	0	1	0.99	0.68	0.72	1	1	1	0	1	0.97	0.58	0.52	1	1	1	0	1	0.93	0.33	0.34	1	1
CPI-SC09E5431A2	IFNG_Type II IFNR	simple:P01579	complex:Type II IFNR	IFNG		TRUE	FALSE	TRUE	curated	FALSE	1	1	1	1	1	1	1	1	1	1	1	1	1	1	1	1	1	1	1	1	1	1	1	1	1	1	1	1	1	1	1	1	1	1	1	1	1	1	1
CPI-SS0C6448B94	IL1B_ADRB2	simple:P01584	simple:P07550	IL1B	ADRB2	TRUE	FALSE	TRUE	I2D	FALSE	1	1	1	1	1	1	1	1	0.48	0	0.71	0.63	0	1	0.16	0.72	0	0	0	0	0	0	0	0	0.56	0.05	0.77	0.73	0	1	0.31	0.8	1	1	1	1	1	1	1
CPI-SS0C1F25516	CD8A_CEACAM5	simple:P01732	simple:P06731	CD8A	CEACAM5	TRUE	TRUE	FALSE	curated	FALSE	1	1	1	1	1	1	1	1	1	1	1	1	1	1	1	1	1	1	1	1	1	1	1	1	1	1	1	1	1	1	1	1	1	1	1	1	1	1	1
CPI-SS0F739D3DB	ANXA1_FPR1	simple:P04083	simple:P21462	ANXA1	FPR1	TRUE	FALSE	TRUE	guidetopharmacology.org	FALSE	1	1	1	1	1	1	1	1	1	1	1	1	1	1	1	1	1	1	1	1	1	1	1	1	1	1	1	1	1	1	1	1	1	1	1	1	1	1	1
CPI-SS06CCF5A54	ANXA1_FPR3	simple:P04083	simple:P25089	ANXA1	FPR3	TRUE	FALSE	TRUE	guidetopharmacology.org	FALSE	1	1	1	1	1	1	1	1	1	1	1	1	1	1	1	1	1	1	1	1	1	1	1	1	1	1	1	1	1	1	1	1	1	1	1	1	1	1	1
CPI-SS092E57263	CSF2_CSF1R	simple:P04141	simple:P07333	CSF2	CSF1R	TRUE	FALSE	TRUE	guidetopharmacology.org	FALSE	1	1	1	1	1	1	1	1	1	1	1	1	1	1	1	1	1	1	1	1	1	1	1	1	1	1	1	1	1	1	1	1	1	1	1	1	1	1	1
CPI-SS0186F8AED	TNFSF9_IL13RA2	simple:P41273	simple:Q14627	TNFSF9	IL13RA2	TRUE	FALSE	TRUE	InnateDB-All	FALSE	1	1	1	1	1	1	1	1	1	1	1	1	1	1	1	1	1	1	1	1	1	1	1	1	1	1	1	1	1	1	1	1	1	1	1	1	1	1	1
CPI-SS0BCCDFA7A	NAMPT_IL13RA2	simple:P43490	simple:Q14627	NAMPT	IL13RA2	TRUE	FALSE	TRUE	InnateDB-All	FALSE	1	1	1	1	1	1	1	1	1	1	1	1	1	1	1	1	1	1	1	1	1	1	1	1	1	1	1	1	1	1	1	1	1	1	1	1	1	1	1
CPI-SS0431D2256	TNFSF9_TNFRSF9	simple:P41273	simple:Q07011	TNFSF9	TNFRSF9	TRUE	FALSE	TRUE	curated	FALSE	1	1	1	1	1	1	1	1	1	1	1	1	1	1	1	1	1	1	1	1	1	1	1	1	1	1	1	1	1	1	1	1	1	1	1	1	1	1	1
CPI-SS047CD2E9F	TNFSF9_ADGRG5	simple:P41273	simple:Q8IZF4	TNFSF9	ADGRG5	TRUE	FALSE	TRUE	InnateDB-All	FALSE	1	1	1	1	1	1	1	1	1	1	1	1	1	1	1	1	1	1	1	1	1	1	1	1	1	1	1	1	1	1	1	1	1	1	1	1	1	1	1
CPI-SS0DC2A6D35	IL6_HRH1	simple:P05231	simple:P35367	IL6	HRH1	TRUE	FALSE	TRUE	IMEx,InnateDB-All,IntAct	FALSE	1	1	1	1	1	1	1	1	1	1	1	1	1	1	1	1	0	0	0.29	0	0.03	0	0.01	0.04	1	1	1	1	1	1	1	1	1	1	1	1	1	1	1
CPI-SS00B1BEE64	CD2_CD58	simple:P06729	simple:P19256	CD2	CD58	FALSE	TRUE	FALSE	curated	FALSE	1	1	1	1	1	1	1	1	1	1	1	1	1	1	1	1	1	1	1	1	1	1	1	1	1	1	1	1	1	1	1	1	1	1	1	1	1	1	1
CPI-SS0B537DD3F	CEACAM5_CEACAM1	simple:P06731	simple:P13688	CEACAM5	CEACAM1	TRUE	FALSE	FALSE	curated	FALSE	1	1	1	1	1	1	1	1	1	1	1	1	1	1	1	1	1	1	1	1	1	1	1	1	1	1	1	1	1	1	1	1	1	1	1	1	1	1	1
CPI-SS0AC66088D	CEACAM5_CD1D	simple:P06731	simple:P15813	CEACAM5	CD1D	FALSE	FALSE	FALSE	curated	FALSE	1	1	1	1	1	1	1	1	1	1	1	1	1	1	1	1	1	1	1	1	1	1	1	1	1	1	1	1	1	1	1	1	1	1	1	1	1	1	1
CPI-SS0C85BC9AF	PROS1_AXL	simple:P07225	simple:P30530	PROS1	AXL	TRUE	FALSE	TRUE	guidetopharmacology.org	FALSE	0.98	1	0.78	1	1	0.15	1	0.54	0.99	1	0.46	1	1	0	1	0.03	0.17	0.08	0.01	0.93	0.42	0	0.07	0	0.95	0.98	0.37	1	1	0	0.99	0.04	0.98	1	0.37	1	1	0	1
CPI-SS09C4988F8	PROS1_TYRO3	simple:P07225	simple:Q06418	PROS1	TYRO3	TRUE	FALSE	TRUE	guidetopharmacology.org	FALSE	1	1	1	1	1	1	1	1	1	1	1	1	1	1	1	1	1	1	1	1	1	1	1	1	1	1	1	1	1	1	1	1	1	1	1	1	1	1	1
CPI-SS0B01CF3AB	CSF1R_CSF1	simple:P07333	simple:P09603	CSF1R	CSF1	TRUE	TRUE	FALSE	curated	FALSE	1	1	1	1	1	1	1	1	1	1	1	1	1	1	1	1	1	1	1	1	1	1	1	1	1	1	1	1	1	1	1	1	1	1	1	1	1	1	1
CPI-SS0DFA98A14	CSF1R_IL34	simple:P07333	simple:Q6ZMJ4	CSF1R	IL34	TRUE	TRUE	FALSE	curated	FALSE	1	1	1	1	1	1	1	1	1	1	1	1	1	1	1	1	1	1	1	1	1	1	1	1	1	1	1	1	1	1	1	1	1	1	1	1	1	1	1
CPI-SS07AF9303D	GRP_GRPR	simple:P07492	simple:P30550	GRP	GRPR	TRUE	FALSE	TRUE	guidetopharmacology.org	FALSE	1	1	1	1	1	1	1	1	1	1	1	1	1	1	1	1	1	1	1	1	1	1	1	1	1	1	1	1	1	1	1	1	1	1	1	1	1	1	1
CPI-SS061A7E099	CD55_ADGRE5	simple:P08174	simple:P48960	CD55	ADGRE5	TRUE	TRUE	TRUE	curated	FALSE	1	1	1	1	1	1	1	1	0	0	0	0	0	0	1	0	1	1	1	1	1	1	1	1	1	1	1	1	1	1	1	1	1	1	1	1	1	1	1
CPI-SS0CBC7840D	PTPRC_CD22	simple:P08575	simple:P20273	PTPRC	CD22	FALSE	FALSE	TRUE	curated	FALSE	1	1	1	1	1	1	1	1	1	1	1	1	1	1	1	1	1	1	1	1	1	1	1	1	1	1	1	1	1	1	1	1	1	1	1	1	1	1	1
CPI-SS0822AEF5F	PTPRC_MRC1	simple:P08575	simple:P22897	PTPRC	MRC1	FALSE	FALSE	TRUE	curated	FALSE	1	1	1	1	1	1	1	1	1	1	1	1	1	1	1	1	1	1	1	1	1	1	1	1	1	1	1	1	1	1	1	1	1	1	1	1	1	1	1
CPI-SS07F60834D	MET_HGF	simple:P08581	simple:P14210	MET	HGF	TRUE	TRUE	FALSE	curated	FALSE	1	1	1	1	1	1	1	1	1	1	1	1	1	1	1	1	1	1	1	1	1	1	1	1	1	1	1	1	1	1	1	1	1	1	1	1	1	1	1
CPI-SS0D954EA1C	PDGFRB_PDGFD	simple:P09619	simple:Q9GZP0	PDGFRB	PDGFD	TRUE	TRUE	FALSE	curated	FALSE	0.05	0.93	0.86	0.55	0.88	0.85	0.61	0.84	1	1	1	1	1	1	1	1	0	0	0	0	0	0	0	0	1	1	1	1	1	1	1	1	0	0.7	0.62	0.24	0.72	0.48	0.23
CPI-CS0BAF97962	PDGFR complex_PDGFD	complex:PDGFR complex	simple:Q9GZP0		PDGFD	TRUE	TRUE	FALSE	curated	FALSE	0.03	0.93	0.86	0.53	0.88	0.85	0.61	0.84	1	1	1	1	1	1	1	1	0	0	0	0	0	0	0	0	1	1	1	1	1	1	1	1	0	0.7	0.62	0.24	0.72	0.48	0.23
CPI-SS080611C5B	ALOX5_ALOX5AP	simple:P09917	simple:P20292	ALOX5	ALOX5AP	FALSE	FALSE	FALSE	guidetopharmacology.org	FALSE	1	1	1	1	1	1	1	1	1	1	1	1	1	1	1	1	1	1	1	1	1	1	1	1	1	1	1	1	1	1	1	1	1	1	1	1	1	1	1
CPI-SS02D7A1DDE	KIT_KITLG	simple:P10721	simple:P21583	KIT	KITLG	TRUE	TRUE	FALSE	curated	FALSE	1	1	1	1	1	1	1	1	1	1	1	1	1	1	1	1	1	1	1	1	1	1	1	1	1	1	1	1	1	1	1	1	1	1	1	1	1	1	1
CPI-SS0EDAE16B6	EPOR_KITLG	simple:P19235	simple:P21583	EPOR	KITLG	TRUE	TRUE	FALSE	I2D	FALSE	1	1	1	1	1	1	1	1	1	0.11	0.35	0.71	0	1	0.02	0.38	0.99	0.13	0.29	0.65	0	0.96	0.06	0.38	1	1	1	1	1	1	1	1	1	0.14	0.34	0.72	0	1	0.05
CPI-SS07327E587	CD28_CD80	simple:P10747	simple:P33681	CD28	CD80	FALSE	FALSE	TRUE	curated	FALSE	1	1	1	1	1	1	1	1	1	1	1	1	1	1	1	1	1	1	1	1	1	1	1	1	1	1	1	1	1	1	1	1	1	1	1	1	1	1	1
CPI-SS077D7365D	CD28_CD86	simple:P10747	simple:P42081	CD28	CD86	FALSE	FALSE	TRUE	curated	FALSE	1	1	1	1	1	1	1	1	1	1	1	1	1	1	1	1	1	1	1	1	1	1	1	1	1	1	1	1	1	1	1	1	1	1	1	1	1	1	1
CPI-SS0EB5AEC83	SELL_CD34	simple:P14151	simple:P28906	SELL	CD34	FALSE	FALSE	FALSE	curated	FALSE	1	1	1	1	1	1	1	1	1	1	1	1	1	1	1	1	1	1	1	1	1	1	1	1	1	1	1	1	1	1	1	1	1	1	1	1	1	1	1
CPI-SS015E1E2C6	SELP_CD34	simple:P16109	simple:P28906	SELP	CD34	FALSE	FALSE	FALSE	curated	FALSE	1	1	1	1	1	1	1	1	1	1	1	1	1	1	1	1	1	1	0	1	1	1	1	1	1	1	1	1	1	1	1	1	1	1	1	1	1	1	1
CPI-SS087321EB5	SELL_SELPLG	simple:P14151	simple:Q14242	SELL	SELPLG	FALSE	FALSE	TRUE	curated	FALSE	1	1	1	1	1	1	1	1	1	1	1	1	1	1	1	1	1	1	1	1	1	1	1	1	1	1	1	1	1	1	1	1	1	1	1	1	1	1	1
CPI-SS02B7540B0	SELP_SELPLG	simple:P16109	simple:Q14242	SELP	SELPLG	FALSE	FALSE	TRUE	curated	FALSE	1	1	1	1	1	1	1	1	1	1	1	1	1	1	1	1	1	1	1	1	1	1	1	1	1	1	1	1	1	1	1	1	1	1	1	1	1	1	1
CPI-SS086A1C18B	SELE_SELPLG	simple:P16581	simple:Q14242	SELE	SELPLG	FALSE	FALSE	TRUE	curated	FALSE	1	1	1	1	1	1	1	1	1	1	1	1	1	1	1	1	1	1	1	1	1	1	1	1	1	1	1	1	1	1	1	1	1	1	1	1	1	1	1
CPI-SS06ABF2F5A	SELP_CD24	simple:P16109	simple:P25063	SELP	CD24	FALSE	FALSE	FALSE	curated	FALSE	1	1	1	1	1	1	1	1	1	1	1	1	1	1	1	1	0	1	0	1	1	0	1	0	1	1	1	1	1	1	1	1	1	1	1	1	1	1	1
CPI-SS04F90EE0D	SELE_GLG1	simple:P16581	simple:Q92896	SELE	GLG1	FALSE	FALSE	FALSE	curated	FALSE	1	1	1	1	1	1	1	1	1	1	1	1	1	1	1	1	1	1	1	1	1	1	1	1	1	1	1	1	1	1	1	1	1	1	1	1	1	1	1
CPI-SS0A1864A37	NPR1_NPPC	simple:P16066	simple:P23582	NPR1	NPPC	TRUE	TRUE	FALSE	InnateDB-All	FALSE	1	1	1	1	1	1	1	1	1	1	1	1	1	1	1	1	1	1	1	1	1	1	1	1	1	1	1	1	1	1	1	1	1	1	1	1	1	1	1
CPI-SS0EB4002A2	NPR3_NPPC	simple:P17342	simple:P23582	NPR3	NPPC	TRUE	TRUE	FALSE	I2D,InnateDB-All	FALSE	1	1	1	1	1	1	1	1	1	1	1	1	1	1	1	1	1	1	1	1	1	1	1	1	1	1	1	1	1	1	1	1	1	1	1	1	1	1	1
CPI-SS06B94F144	NPR2_NPPC	simple:P20594	simple:P23582	NPR2	NPPC	TRUE	TRUE	FALSE	guidetopharmacology.org	FALSE	1	1	1	1	1	1	1	1	1	1	1	1	1	1	1	1	1	1	1	1	1	1	1	1	1	1	1	1	1	1	1	1	1	1	1	1	1	1	1
CPI-SS02A170A99	SPN_SIGLEC1	simple:P16150	simple:Q9BZZ2	SPN	SIGLEC1	TRUE	FALSE	FALSE	curated	FALSE	1	1	1	1	1	1	1	1	1	1	1	1	1	1	1	1	1	1	1	1	1	1	1	1	1	1	1	1	1	1	1	1	1	1	1	1	1	1	1
CPI-SS03CC15FF3	PDGFRA_PDGFC	simple:P16234	simple:Q9NRA1	PDGFRA	PDGFC	TRUE	TRUE	FALSE	curated	FALSE	0	0.68	0.76	0.01	0.16	0.09	0.86	0.02	0.03	1	1	0.15	0.91	0.97	1	0.71	0	0	0	0	0	0	0	0	0	0.24	0.39	0	0	0	0.47	0	0.01	0.85	0.89	0.01	0.14	0.11	0.98
CPI-SS0273C9AED	KDR_VEGFC	simple:P35968	simple:P49767	KDR	VEGFC	TRUE	TRUE	FALSE	curated	FALSE	1	1	1	1	1	1	1	1	1	1	1	1	1	1	1	1	1	1	1	1	1	1	1	1	1	1	1	1	1	1	1	1	1	1	1	1	1	1	1
CPI-SS0E0DEA7D5	PECAM1_CD38	simple:P16284	simple:P28907	PECAM1	CD38	FALSE	TRUE	TRUE	curated	FALSE	1	1	1	1	1	1	1	1	1	1	1	1	1	1	1	1	1	1	1	1	1	1	1	1	1	1	1	1	1	1	1	1	1	1	1	1	1	1	1
CPI-SS081AD39D7	PECAM1_CD177	simple:P16284	simple:Q8N6Q3	PECAM1	CD177	FALSE	TRUE	FALSE	curated	FALSE	1	1	1	1	1	1	1	1	1	1	1	1	1	1	1	1	1	1	1	1	1	1	1	1	1	1	1	1	1	1	1	1	1	1	1	1	1	1	1
CPI-SS056AA08CF	EDN2_EDNRA	simple:P20800	simple:P25101	EDN2	EDNRA	TRUE	FALSE	TRUE	guidetopharmacology.org	FALSE	1	1	1	1	1	1	1	1	1	1	1	1	1	1	1	1	1	1	1	1	1	1	1	1	1	1	1	1	1	1	1	1	1	1	1	1	1	1	1
CPI-SS01946BE5C	C5AR1_RPS19	simple:P21730	simple:P39019	C5AR1	RPS19	FALSE	TRUE	FALSE	guidetopharmacology.org	FALSE	1	1	1	1	1	1	1	1	0.01	0.99	0	0.99	0.97	0	1	0	0	0.51	0	0.97	0.74	0	1	0	1	1	1	1	1	1	1	1	0.01	0.97	0	0.99	0.96	0	1
CPI-SS04456F441	TNFSF4_TNFRSF4	simple:P23510	simple:P43489	TNFSF4	TNFRSF4	FALSE	FALSE	TRUE	curated	FALSE	1	1	1	1	1	1	1	1	1	1	1	1	1	1	1	1	1	1	1	1	1	1	1	1	1	1	1	1	1	1	1	1	1	1	1	1	1	1	1
CPI-SS087BD262F	CXCR2_CXCL5	simple:P25025	simple:P42830	CXCR2	CXCL5	TRUE	TRUE	FALSE	curated	FALSE	1	1	1	1	1	1	1	1	1	1	1	1	1	1	1	1	1	1	1	1	1	1	1	1	1	1	1	1	1	1	1	1	1	1	1	1	1	1	1
CPI-SS0D2539AEB	FPR3_HEBP1	simple:P25089	simple:Q9NRV9	FPR3	HEBP1	FALSE	TRUE	FALSE	guidetopharmacology.org	FALSE	1	1	1	1	1	1	1	1	1	1	1	1	1	1	1	1	1	1	1	1	1	1	1	1	1	1	1	1	1	1	1	1	1	1	1	1	1	1	1
CPI-SS03EACE0E0	MST1_MST1R	simple:P26927	simple:Q04912	MST1	MST1R	TRUE	FALSE	TRUE	curated	FALSE	1	1	1	1	1	1	1	1	1	1	1	1	1	1	1	1	1	1	1	1	1	1	1	1	1	1	1	1	1	1	1	1	1	1	1	1	1	1	1
CPI-SS0D53B88CC	ACVR2A_INHBC	simple:P27037	simple:P55103	ACVR2A	INHBC	TRUE	TRUE	FALSE	curated	FALSE	1	1	1	1	1	1	1	1	1	1	1	1	1	1	1	1	1	1	1	1	1	1	1	1	1	1	1	1	1	1	1	1	1	1	1	1	1	1	1
CPI-SS099C401F7	ACVR2A_INHBE	simple:P27037	simple:P58166	ACVR2A	INHBE	TRUE	TRUE	FALSE	curated	FALSE	1	1	1	1	1	1	1	1	1	1	1	1	1	1	1	1	1	1	1	1	1	1	1	1	1	1	1	1	1	1	1	1	1	1	1	1	1	1	1
CPI-SS0412C803A	TNFRSF8_TNFSF8	simple:P28908	simple:P32971	TNFRSF8	TNFSF8	FALSE	TRUE	FALSE	curated	FALSE	1	1	1	1	1	1	1	1	1	1	1	1	1	1	1	1	1	1	1	1	1	1	1	1	1	1	1	1	1	1	1	1	1	1	1	1	1	1	1
CPI-SS08991B378	CD6_ALCAM	simple:P30203	simple:Q13740	CD6	ALCAM	TRUE	FALSE	FALSE	curated	FALSE	1	1	1	1	1	1	1	1	1	1	1	1	1	1	1	1	1	1	1	1	1	1	1	1	1	1	1	1	1	1	1	1	1	1	1	1	1	1	1
CPI-SS0D0252D87	AXL_IL15RA	simple:P30530	simple:Q13261	AXL	IL15RA	TRUE	TRUE	TRUE	I2D	FALSE	1	1	0.45	1	1	1	1	1	1	1	0.23	1	1	1	1	1	1	1	0.05	1	1	1	1	1	1	1	0.97	1	1	1	1	1	1	1	0.8	1	1	1	1
CPI-SS077B160B9	IL15_IL15RA	simple:P40933	simple:Q13261	IL15	IL15RA	TRUE	FALSE	TRUE	guidetopharmacology.org	FALSE	1	1	1	1	1	1	1	1	1	1	1	1	1	1	1	1	1	1	1	1	1	1	1	1	1	1	1	1	1	1	1	1	1	1	1	1	1	1	1
CPI-SS03A4F7DC8	AXL_GAS6	simple:P30530	simple:Q14393	AXL	GAS6	TRUE	TRUE	FALSE	guidetopharmacology.org	FALSE	0.99	0.73	0.97	0.93	0.66	0.7	0.98	0.92	1	0.88	0.98	0.99	0.74	0.83	1	1	0.87	0.17	0.57	0.4	0.14	0.1	0.57	0.33	1	1	1	1	1	1	1	1	1	0.99	1	1	0.97	0.95	1
CPI-SS085195142	TYRO3_GAS6	simple:Q06418	simple:Q14393	TYRO3	GAS6	TRUE	TRUE	FALSE	guidetopharmacology.org	FALSE	1	1	1	1	1	1	1	1	1	1	1	1	1	1	1	1	1	1	1	1	1	1	1	1	1	1	1	1	1	1	1	1	1	1	1	1	1	1	1
CPI-SS0415CC75D	MERTK_GAS6	simple:Q12866	simple:Q14393	MERTK	GAS6	TRUE	TRUE	FALSE	guidetopharmacology.org	FALSE	1	1	1	1	1	1	1	1	1	1	1	1	1	1	1	1	1	1	1	1	1	1	1	1	1	1	1	1	1	1	1	1	1	1	1	1	1	1	1
CPI-SS0B27088B4	CALCR_ADM	simple:P30988	simple:P35318	CALCR	ADM	TRUE	TRUE	FALSE	guidetopharmacology.org	FALSE	1	1	1	1	1	1	1	1	1	1	1	1	1	1	1	1	1	1	1	1	1	1	1	1	1	1	1	1	1	1	1	1	1	1	1	1	1	1	1
CPI-SS032CFAE42	CALCR_ADM2	simple:P30988	simple:Q7Z4H4	CALCR	ADM2	TRUE	TRUE	FALSE	guidetopharmacology.org	FALSE	1	1	1	1	1	1	1	1	1	1	1	1	1	1	1	1	1	1	1	1	1	1	1	1	1	1	1	1	1	1	1	1	1	1	1	1	1	1	1
CPI-SS073C1B796	CD52_SIGLEC10	simple:P31358	simple:Q96LC7	CD52	SIGLEC10	TRUE	FALSE	FALSE	curated	FALSE	1	1	1	1	1	1	1	1	1	1	1	1	1	1	1	1	1	1	1	1	1	1	1	1	1	1	1	1	1	1	1	1	1	1	1	1	1	1	1
CPI-SS0E5593D5C	BMP8B_PLAUR	simple:P34820	simple:Q03405	BMP8B	PLAUR	TRUE	FALSE	TRUE	InnateDB-All	FALSE	0	0.07	0.15	0.25	0.25	0	0.06	0.16	1	1	1	1	1	1	1	1	1	1	1	1	1	1	1	1	1	1	1	1	1	1	1	1	1	1	1	1	1	1	1
CPI-SS0D8148841	APLNR_APLN	simple:P35414	simple:Q9ULZ1	APLNR	APLN	TRUE	TRUE	FALSE	guidetopharmacology.org	FALSE	1	1	1	1	1	1	1	1	1	1	1	1	1	1	1	1	1	1	1	1	1	1	1	1	1	1	1	1	1	1	1	1	1	1	1	1	1	1	1
CPI-SS08833E2DA	CHRNA7_SLURP1	simple:P36544	simple:P55000	CHRNA7	SLURP1	TRUE	TRUE	FALSE	IMEx,InnateDB-All,UniProt	FALSE	1	1	1	1	1	1	1	1	1	1	1	1	1	1	1	1	1	1	1	1	1	1	1	1	1	1	1	1	1	1	1	1	1	1	1	1	1	1	1
CPI-SS076FEB261	FLT3_FLT3LG	simple:P36888	simple:P49771	FLT3	FLT3LG	TRUE	TRUE	FALSE	curated	FALSE	1	1	1	1	1	1	1	1	1	1	1	1	1	1	1	1	1	1	1	1	1	1	1	1	1	1	1	1	1	1	1	1	1	1	1	1	1	1	1
CPI-SS06CBC985C	LTBR_LTB	simple:P36941	simple:Q06643	LTBR	LTB	FALSE	TRUE	FALSE	curated	FALSE	1	1	1	1	1	1	1	1	1	1	1	1	1	1	1	1	1	1	1	1	1	1	1	1	1	1	1	1	1	1	1	1	1	1	1	1	1	1	1
CPI-SC00ACA947E	GDNF_RET receptor 1	simple:P39905	complex:RET receptor 1	GDNF		TRUE	FALSE	TRUE	curated	FALSE	1	1	1	1	1	1	1	1	1	1	1	1	1	1	1	1	1	1	1	1	1	1	1	1	1	1	1	1	1	1	1	1	1	1	1	1	1	1	1
CPI-SC0EB9D030F	ARTN_RET receptor 1	simple:Q5T4W7	complex:RET receptor 1	ARTN		TRUE	FALSE	TRUE	curated	FALSE	1	1	1	1	1	1	1	1	1	1	1	1	1	1	1	1	1	1	1	1	1	1	1	1	1	1	1	1	1	1	1	1	1	1	1	1	1	1	1
CPI-SS0DC2DD9D7	THPO_MPL	simple:P40225	simple:P40238	THPO	MPL	TRUE	FALSE	TRUE	curated	FALSE	1	1	1	1	1	1	1	1	1	1	1	1	1	1	1	1	1	1	1	1	1	1	1	1	1	1	1	1	1	1	1	1	1	1	1	1	1	1	1
CPI-SS066FE05CA	LEP_LEPR	simple:P41159	simple:P48357	LEP	LEPR	TRUE	FALSE	TRUE	curated	FALSE	1	1	1	1	1	1	1	1	1	1	1	1	1	1	1	1	1	1	1	1	1	1	1	1	1	1	1	1	1	1	1	1	1	1	1	1	1	1	1
CPI-SS04CD88411	GPR1_RARRES2	simple:P46091	simple:Q99969	GPR1	RARRES2	TRUE	TRUE	FALSE	guidetopharmacology.org	FALSE	1	1	1	1	1	1	1	1	1	1	1	1	1	1	1	1	0.49	0	0.49	0.44	0	0.32	0	0.49	1	1	1	1	1	1	1	1	1	1	1	1	1	1	1
CPI-SS07D56EB05	CMKLR1_RARRES2	simple:Q99788	simple:Q99969	CMKLR1	RARRES2	TRUE	TRUE	FALSE	guidetopharmacology.org	FALSE	1	0	1	0.98	0	0.96	0.15	1	1	0	1	0.95	0	0.77	0	1	1	0	1	0.99	0.04	1	0.56	1	1	0	1	0.96	0	0.91	0.07	1	1	0	1	1	0.01	1	0.3
CPI-SS0B6643F31	XCR1_XCL1	simple:P46094	simple:P47992	XCR1	XCL1	TRUE	TRUE	FALSE	curated	FALSE	1	1	1	1	1	1	1	1	1	1	1	1	1	1	1	1	1	1	1	1	1	1	1	1	1	1	1	1	1	1	1	1	1	1	1	1	1	1	1
CPI-SS0148BDF1C	NMS_NMUR1	simple:Q5H8A3	simple:Q9HB89	NMS	NMUR1	TRUE	FALSE	TRUE	guidetopharmacology.org	FALSE	1	1	1	1	1	1	1	1	1	1	1	1	1	1	1	1	1	1	1	1	1	1	1	1	1	1	1	1	1	1	1	1	1	1	1	1	1	1	1
CPI-SS04BE14432	INHBC_ACVR2B	simple:P55103	simple:Q13705	INHBC	ACVR2B	TRUE	FALSE	TRUE	curated	FALSE	1	1	1	1	1	1	1	1	1	1	1	1	1	1	1	1	1	1	1	1	1	1	1	1	1	1	1	1	1	1	1	1	1	1	1	1	1	1	1
CPI-SS09CCC0451	INHBE_ACVR2B	simple:P58166	simple:Q13705	INHBE	ACVR2B	TRUE	FALSE	TRUE	curated	FALSE	1	1	1	1	1	1	1	1	1	1	1	1	1	1	1	1	1	1	1	1	1	1	1	1	1	1	1	1	1	1	1	1	1	1	1	1	1	1	1
CPI-SS0BC884A75	QRFP_QRFPR	simple:P83859	simple:Q96P65	QRFP	QRFPR	TRUE	FALSE	TRUE	guidetopharmacology.org	FALSE	1	1	1	1	1	1	1	1	1	1	1	1	1	1	1	1	1	1	1	1	1	1	1	1	1	1	1	1	1	1	1	1	1	1	1	1	1	1	1
CPI-CS0C57A3081	PlexinA1_complex1_SEMA6D	complex:PlexinA1_complex1	simple:Q8NFY4		SEMA6D	FALSE	TRUE	FALSE	curated	FALSE	1	1	1	1	1	1	1	1	1	1	1	1	1	1	1	1	1	1	1	1	1	1	1	1	1	1	1	1	1	1	1	1	1	1	1	1	1	1	1
CPI-SS036437279	DSG1_DSC2	simple:Q02413	simple:Q02487	DSG1	DSC2	FALSE	FALSE	FALSE	curated	FALSE	1	1	1	1	1	1	1	1	1	1	1	1	1	1	1	1	1	1	1	1	1	1	1	1	1	1	1	1	1	1	1	1	1	1	1	1	1	1	1
CPI-SS062307CFE	DSG1_DSC1	simple:Q02413	simple:Q08554	DSG1	DSC1	FALSE	FALSE	FALSE	curated	FALSE	1	1	1	1	1	1	1	1	1	1	1	1	1	1	1	1	1	1	1	1	1	1	1	1	1	1	1	1	1	1	1	1	1	1	1	1	1	1	1
CPI-SS09000F32A	DSG1_DSC3	simple:Q02413	simple:Q14574	DSG1	DSC3	FALSE	FALSE	FALSE	curated	FALSE	1	1	1	1	1	1	1	1	1	1	1	1	1	1	1	1	1	1	1	1	1	1	1	1	1	1	1	1	1	1	1	1	1	1	1	1	1	1	1
CPI-SS0B6F0C894	DSG2_DSC3	simple:Q14126	simple:Q14574	DSG2	DSC3	FALSE	FALSE	FALSE	curated	FALSE	0.31	0.09	1	0.04	1	0.08	1	0.18	0.93	0.33	1	0.04	1	0.34	1	0.92	1	0.99	1	0.81	1	0.98	1	0.99	0.92	0.53	1	0.19	1	0.51	1	0.91	1	0.9	1	0.51	1	0.93	1
CPI-SS06D13FCD3	DSC2_DSG2	simple:Q02487	simple:Q14126	DSC2	DSG2	FALSE	FALSE	FALSE	curated	FALSE	0.71	0.99	1	0.99	1	0.5	1	0.96	0	0	0	0	0	0	0	0	0.99	1	1	1	1	0.96	1	1	0.99	1	1	1	1	0.84	1	1	0.99	1	1	1	1	0.99	1
CPI-SS08B94BEB2	DSC1_DSG2	simple:Q08554	simple:Q14126	DSC1	DSG2	FALSE	FALSE	FALSE	curated	FALSE	1	1	1	1	1	1	1	1	1	1	1	1	1	1	1	1	1	1	1	1	1	1	1	1	1	1	1	1	1	1	1	1	1	1	1	1	1	1	1
CPI-SS0B337B316	TEK_ANGPT1	simple:Q02763	simple:Q15389	TEK	ANGPT1	TRUE	TRUE	FALSE	curated	FALSE	1	1	1	1	1	1	1	1	1	1	1	1	1	1	1	1	1	1	1	1	1	1	1	1	1	1	1	1	1	1	1	1	1	1	1	1	1	1	1
CPI-SS02EDE5894	CRHR2_UCN3	simple:Q13324	simple:Q969E3	CRHR2	UCN3	TRUE	TRUE	FALSE	guidetopharmacology.org	FALSE	1	1	1	1	1	1	1	1	1	1	1	1	1	1	1	1	1	1	1	1	1	1	1	1	1	1	1	1	1	1	1	1	1	1	1	1	1	1	1
CPI-SS083E7D88C	CRHR2_UCN2	simple:Q13324	simple:Q96RP3	CRHR2	UCN2	TRUE	TRUE	FALSE	guidetopharmacology.org	FALSE	1	1	1	1	1	1	1	1	1	1	1	1	1	1	1	1	1	1	1	1	1	1	1	1	1	1	1	1	1	1	1	1	1	1	1	1	1	1	1
CPI-SS0D00AAD2F	SEMA5A_PLXNB3	simple:Q13591	simple:Q9ULL4	SEMA5A	PLXNB3	FALSE	FALSE	TRUE	curated	FALSE	1	1	1	1	1	1	1	1	1	1	1	1	1	1	1	1	1	1	1	1	1	1	1	1	1	1	1	1	1	1	1	1	1	1	1	1	1	1	1
CPI-SS0893BD6B6	IL16_GRIN2C	simple:Q14005	simple:Q14957	IL16	GRIN2C	TRUE	FALSE	TRUE	I2D	FALSE	1	1	1	1	1	1	1	1	1	1	1	1	1	1	1	1	1	1	1	1	1	1	1	1	1	1	1	1	1	1	1	1	1	1	1	1	1	1	1
CPI-SS07DFEBFA8	GPR19_ENHO	simple:Q15760	simple:Q6UWT2	GPR19	ENHO	TRUE	TRUE	FALSE	guidetopharmacology.org	FALSE	1	1	1	1	1	1	1	1	1	1	1	1	1	1	1	1	1	1	1	1	1	1	1	1	1	1	1	1	1	1	1	1	1	1	1	1	1	1	1
CPI-SS067BA9202	LAIR1_LILRB4	simple:Q6GTX8	simple:Q8NHJ6	LAIR1	LILRB4	FALSE	TRUE	TRUE	curated	FALSE	1	1	1	1	1	1	1	1	1	1	1	1	1	1	1	1	1	1	1	1	1	1	1	1	1	1	1	1	1	1	1	1	1	1	1	1	1	1	1
CPI-SS033E857EB	VSTM1_ADGRG3	simple:Q6UX27	simple:Q86Y34	VSTM1	ADGRG3	TRUE	TRUE	TRUE	IMEx,IntAct	FALSE	1	1	1	1	1	1	1	1	1	1	1	1	1	1	1	1	1	1	1	1	1	1	1	1	1	1	1	1	1	1	1	1	1	1	1	1	1	1	1
CPI-SS09EF54490	ADGRV1_GPHA2	simple:Q8WXG9	simple:Q96T91	ADGRV1	GPHA2	TRUE	TRUE	FALSE	InnateDB-All	FALSE	1	1	1	1	1	1	1	1	1	1	1	1	1	1	1	1	1	1	1	1	1	1	1	1	1	1	1	1	1	1	1	1	1	1	1	1	1	1	1
CPI-SS00797FD15	EDA_EDA2R	simple:Q92838	simple:Q9HAV5	EDA	EDA2R	TRUE	FALSE	TRUE	guidetopharmacology.org	FALSE	1	1	1	1	1	1	1	1	1	1	1	1	1	1	1	1	1	1	1	1	1	1	1	1	1	1	1	1	1	1	1	1	1	1	1	1	1	1	1
CPI-SS05A8552D7	EDA_EDAR	simple:Q92838	simple:Q9UNE0	EDA	EDAR	TRUE	FALSE	TRUE	guidetopharmacology.org	FALSE	1	1	1	1	1	1	1	1	1	1	1	1	1	1	1	1	1	1	1	1	1	1	1	1	1	1	1	1	1	1	1	1	1	1	1	1	1	1	1
CPI-SS04C672963	ESAM_ESAM	simple:Q96AP7	simple:Q96AP7	ESAM	ESAM	FALSE	FALSE	FALSE	curated	FALSE	1	1	1	1	1	1	1	1	1	1	1	1	1	1	1	1	1	1	0	1	1	1	1	1	1	1	1	1	1	1	1	1	1	1	1	1	1	1	1
CPI-SC001AFA16D	NRTN_RET receptor 2	simple:Q99748	complex:RET receptor 2	NRTN		TRUE	FALSE	TRUE	curated	FALSE	1	1	1	1	1	1	1	1	1	1	1	1	1	1	1	1	1	1	1	1	1	1	1	1	1	1	1	1	1	1	1	1	1	1	1	1	1	1	1
means of CellphoneDB
id_cp_interaction	interacting_pair	partner_a	partner_b	gene_a	gene_b	secreted	receptor_a	receptor_b	annotation_strategy	is_integrin	CPC|CPC	CPC|EC	CPC|FC	CPC|HTC	CPC|HomC	CPC|ProC	CPC|RegC	CPC|preHTC	EC|CPC	EC|EC	EC|FC	EC|HTC	EC|HomC	EC|ProC	EC|RegC	EC|preHTC	FC|CPC	FC|EC	FC|FC	FC|HTC	FC|HomC	FC|ProC	FC|RegC	FC|preHTC	HTC|CPC	HTC|EC	HTC|FC	HTC|HTC	HTC|HomC	HTC|ProC	HTC|RegC	HTC|preHTC	HomC|CPC	HomC|EC	HomC|FC	HomC|HTC	HomC|HomC	HomC|ProC	HomC|RegC
CPI-SS028784FC6	HLA-DPA1_TNFSF9	simple:HLADPA1	simple:P41273	HLA-DPA1	TNFSF9	TRUE	TRUE	FALSE	InnateDB-All	FALSE	0.015	0.015	0.014	0.013	0.029	0.016	0.025	0.014	0.037	0.037	0.036	0.035	0.051	0.038	0.046	0.036	0.157	0.157	0.157	0.156	0.171	0.159	0.167	0.156	0.029	0.029	0.029	0.028	0.043	0.031	0.039	0.028	0.041	0.041	0.04	0.039	0.055	0.042	0.051
CPI-SS00A8596B5	PVR_TNFSF9	simple:P15151	simple:P41273	PVR	TNFSF9	TRUE	TRUE	FALSE	InnateDB-All	FALSE	0.045	0.045	0.045	0.044	0.059	0.047	0.055	0.044	0.079	0.079	0.079	0.078	0.093	0.081	0.089	0.078	0.083	0.083	0.083	0.082	0.097	0.085	0.093	0.082	0.028	0.028	0.027	0.026	0.042	0.029	0.037	0.027	0.039	0.04	0.039	0.038	0.053	0.041	0.049
CPI-SS072B19293	HLA-DPA1_GAL	simple:HLADPA1	simple:P22466	HLA-DPA1	GAL	TRUE	TRUE	FALSE	InnateDB-All	FALSE	0.017	0.021	0.016	0.012	0.013	0.017	0.013	0.013	0.039	0.042	0.037	0.034	0.035	0.039	0.035	0.035	0.16	0.163	0.158	0.154	0.155	0.16	0.155	0.155	0.032	0.035	0.03	0.026	0.027	0.032	0.027	0.027	0.043	0.047	0.042	0.038	0.039	0.043	0.039
CPI-SS0F8ABC300	GALR2_GAL	simple:O43603	simple:P22466	GALR2	GAL	TRUE	TRUE	FALSE	guidetopharmacology.org	FALSE	0	0	0	0	0	0	0	0	0	0	0	0	0	0	0	0	0	0	0	0	0	0	0	0	0	0	0	0	0	0	0	0	0	0	0	0	0	0	0
CPI-SS0B84DAE3D	PVR_CD96	simple:P15151	simple:P40200	PVR	CD96	TRUE	TRUE	TRUE	curated	FALSE	0.042	0.043	0.043	0.043	0.046	0.045	0.047	0.042	0.076	0.077	0.077	0.077	0.08	0.079	0.081	0.076	0.08	0.081	0.081	0.081	0.084	0.083	0.085	0.08	0.025	0.025	0.026	0.025	0.029	0.028	0.029	0.024	0.036	0.037	0.037	0.037	0.041	0.039	0.041
CPI-SS0A8627ED6	PVR_CD226	simple:P15151	simple:Q15762	PVR	CD226	TRUE	TRUE	TRUE	curated	FALSE	0	0	0.054	0	0	0	0.046	0	0	0	0.088	0	0	0	0.08	0	0	0	0.092	0	0	0	0.084	0	0	0	0.036	0	0	0	0.028	0	0	0	0.048	0	0	0	0.04
CPI-SS00561BBD7	PVR_TIGIT	simple:P15151	simple:Q495A1	PVR	TIGIT	TRUE	TRUE	FALSE	curated	FALSE	0	0.043	0	0.047	0	0	0	0	0	0.077	0	0.081	0	0	0	0	0	0.081	0	0.085	0	0	0	0	0	0.025	0	0.03	0	0	0	0	0	0.037	0	0.042	0	0	0
CPI-SS09C06644C	CADM3_CADM1	simple:Q8N126	simple:Q9BY67	CADM3	CADM1	FALSE	FALSE	FALSE	curated	FALSE	0	0	0	0	0	0	0	0	0	0	0	0	0	0	0	0	0	0	0	0	0	0	0	0	0	0	0	0	0	0	0	0	0	0	0	0	0	0	0
CPI-SS0889E281D	CADM1_CADM1	simple:Q9BY67	simple:Q9BY67	CADM1	CADM1	FALSE	FALSE	FALSE	curated	FALSE	0.434	0.234	0.363	0.245	0.263	0.235	0.24	0.241	0.234	0.034	0.163	0.045	0.063	0.035	0.04	0.041	0.363	0.163	0.292	0.174	0.192	0.164	0.169	0.17	0.245	0.045	0.174	0.056	0.074	0.046	0.051	0.052	0.263	0.063	0.192	0.074	0.093	0.064	0.069
CPI-SS0C9696AAA	CRTAM_CADM1	simple:O95727	simple:Q9BY67	CRTAM	CADM1	FALSE	FALSE	FALSE	curated	FALSE	0.217	0.017	0.146	0.028	0.047	0.018	0.023	0.025	0.219	0.019	0.148	0.03	0.048	0.02	0.025	0.026	0.219	0.019	0.149	0.031	0.049	0.021	0.026	0.027	0.217	0.017	0.146	0.028	0.046	0.018	0.023	0.025	0.221	0.021	0.15	0.032	0.05	0.022	0.027
CPI-SS02D18D12B	CADM3_CADM4	simple:Q8N126	simple:Q8NFZ8	CADM3	CADM4	FALSE	FALSE	FALSE	curated	FALSE	0	0	0	0	0	0	0	0	0	0	0	0	0	0	0	0	0	0	0	0	0	0	0	0	0	0	0	0	0	0	0	0	0	0	0	0	0	0	0
CPI-SS0B3829651	CADM3_EPB41L1	simple:Q8N126	simple:Q9H4G0	CADM3	EPB41L1	FALSE	FALSE	FALSE	curated	FALSE	0	0	0	0	0	0	0	0	0	0	0	0	0	0	0	0	0	0	0	0	0	0	0	0	0	0	0	0	0	0	0	0	0	0	0	0	0	0	0
CPI-SC01C699B73	COL6A6_a10b1 complex	simple:A6NMZ7	complex:a10b1 complex	COL6A6		TRUE	FALSE	FALSE	curated	TRUE	0	0	0	0	0	0	0	0	0.389	0.386	0.116	0.55	0.491	0.41	0.338	0.395	0	0	0	0	0	0	0	0	0	0	0	0	0	0	0	0	0	0	0	0	0	0	0
CPI-SC00A0B0892	COL6A5_a10b1 complex	simple:A8TX70	complex:a10b1 complex	COL6A5		TRUE	FALSE	FALSE	curated	TRUE	0	0	0	0	0	0	0	0	0.391	0.389	0.119	0.553	0.493	0.413	0.341	0.398	0.398	0.396	0.125	0.559	0.5	0.42	0.347	0.405	0	0	0	0	0	0	0	0	0	0	0	0	0	0	0
CPI-SC07ECBFCA7	COL1A1_a10b1 complex	simple:P02452	complex:a10b1 complex	COL1A1		TRUE	FALSE	FALSE	curated	TRUE	1.513	1.511	1.241	1.675	1.615	1.535	1.462	1.52	0.462	0.459	0.189	0.623	0.564	0.484	0.411	0.468	2.295	2.293	2.023	2.457	2.397	2.317	2.245	2.302	0.41	0.408	0.138	0.572	0.512	0.432	0.359	0.417	0.501	0.498	0.228	0.662	0.603	0.522	0.45
CPI-SC0DA298BEC	COL2A1_a10b1 complex	simple:P02458	complex:a10b1 complex	COL2A1		TRUE	FALSE	FALSE	curated	TRUE	2.253	2.25	1.98	2.414	2.355	2.274	2.202	2.259	1.599	1.597	1.327	1.761	1.701	1.621	1.549	1.606	1.269	1.266	0.996	1.43	1.371	1.291	1.218	1.275	1.597	1.594	1.324	1.758	1.699	1.618	1.546	1.603	1.684	1.681	1.411	1.845	1.786	1.705	1.633
CPI-SC067433F6B	COL3A1_a10b1 complex	simple:P02461	complex:a10b1 complex	COL3A1		TRUE	FALSE	FALSE	curated	TRUE	1.669	1.667	1.397	1.831	1.771	1.691	1.619	1.676	0.794	0.791	0.521	0.955	0.896	0.815	0.743	0.8	2.28	2.278	2.008	2.441	2.382	2.302	2.229	2.287	0.754	0.752	0.482	0.916	0.856	0.776	0.704	0.761	1.195	1.192	0.922	1.356	1.296	1.216	1.144
CPI-SC0B6F1A278	COL4A1_a10b1 complex	simple:P02462	complex:a10b1 complex	COL4A1		TRUE	FALSE	FALSE	curated	TRUE	0.406	0.404	0.133	0.567	0.508	0.428	0.355	0.413	0.397	0.395	0.125	0.559	0.499	0.419	0.347	0.404	0.892	0.89	0.62	1.053	0.994	0.914	0.841	0.899	0.39	0.388	0.118	0.552	0.492	0.412	0.339	0.397	0.392	0.39	0.12	0.554	0.494	0.414	0.342
CPI-SC0D19BAF15	FN1_a10b1 complex	simple:P02751	complex:a10b1 complex	FN1		TRUE	FALSE	FALSE	curated	TRUE	2.588	2.586	2.316	2.75	2.69	2.61	2.537	2.595	2.473	2.471	2.201	2.634	2.575	2.495	2.422	2.48	2.074	2.072	1.801	2.235	2.176	2.096	2.023	2.081	2.764	2.762	2.492	2.925	2.866	2.786	2.713	2.771	2.352	2.349	2.079	2.513	2.454	2.374	2.301
CPI-SC0F516B854	COL5A2_a10b1 complex	simple:P05997	complex:a10b1 complex	COL5A2		TRUE	FALSE	FALSE	curated	TRUE	0.995	0.992	0.722	1.156	1.097	1.016	0.944	1.001	0.818	0.816	0.546	0.98	0.92	0.84	0.767	0.825	1.139	1.137	0.867	1.301	1.241	1.161	1.088	1.146	0.867	0.865	0.595	1.029	0.969	0.889	0.817	0.874	0.892	0.89	0.62	1.053	0.994	0.914	0.841
CPI-SC011F01833	COL1A2_a10b1 complex	simple:P08123	complex:a10b1 complex	COL1A2		TRUE	FALSE	FALSE	curated	TRUE	2.063	2.06	1.79	2.224	2.165	2.084	2.012	2.069	0.554	0.552	0.281	0.715	0.656	0.576	0.503	0.561	2.193	2.191	1.921	2.355	2.295	2.215	2.142	2.2	0.505	0.503	0.233	0.667	0.607	0.527	0.454	0.512	0.859	0.857	0.587	1.02	0.961	0.881	0.808
CPI-SC0FA79E269	COL4A2_a10b1 complex	simple:P08572	complex:a10b1 complex	COL4A2		TRUE	FALSE	FALSE	curated	TRUE	0.419	0.417	0.147	0.581	0.521	0.441	0.368	0.426	0.394	0.392	0.122	0.555	0.496	0.416	0.343	0.401	0.853	0.851	0.581	1.015	0.955	0.875	0.802	0.86	0.389	0.387	0.117	0.551	0.491	0.411	0.339	0.396	0.393	0.391	0.12	0.554	0.495	0.415	0.342
CPI-SC04936738A	COL11A1_a10b1 complex	simple:P12107	complex:a10b1 complex	COL11A1		TRUE	FALSE	FALSE	curated	TRUE	1.661	1.659	1.388	1.822	1.763	1.683	1.61	1.668	0.924	0.921	0.651	1.085	1.026	0.945	0.873	0.93	0.578	0.576	0.306	0.74	0.68	0.6	0.527	0.585	1.165	1.163	0.892	1.326	1.267	1.187	1.114	1.172	1.107	1.105	0.835	1.269	1.209	1.129	1.057
CPI-SC02B111AB0	COL6A1_a10b1 complex	simple:P12109	complex:a10b1 complex	COL6A1		TRUE	FALSE	FALSE	curated	TRUE	1.314	1.312	1.042	1.475	1.416	1.336	1.263	1.321	1.106	1.104	0.834	1.268	1.208	1.128	1.055	1.113	1.702	1.699	1.429	1.863	1.804	1.724	1.651	1.708	0.759	0.756	0.486	0.92	0.86	0.78	0.708	0.765	0.95	0.948	0.678	1.111	1.052	0.972	0.899
CPI-SC0CE851065	COL6A2_a10b1 complex	simple:P12110	complex:a10b1 complex	COL6A2		TRUE	FALSE	FALSE	curated	TRUE	1.171	1.169	0.898	1.332	1.273	1.193	1.12	1.178	1.04	1.038	0.767	1.201	1.142	1.062	0.989	1.047	1.384	1.381	1.111	1.545	1.485	1.405	1.333	1.39	0.703	0.701	0.431	0.864	0.805	0.725	0.652	0.71	0.921	0.918	0.648	1.082	1.023	0.942	0.87
CPI-SC07375C073	COL6A3_a10b1 complex	simple:P12111	complex:a10b1 complex	COL6A3		TRUE	FALSE	FALSE	curated	TRUE	0.966	0.963	0.693	1.127	1.067	0.987	0.915	0.972	0.825	0.823	0.553	0.987	0.927	0.847	0.774	0.832	1.467	1.464	1.194	1.628	1.569	1.488	1.416	1.473	0.567	0.565	0.295	0.729	0.669	0.589	0.516	0.574	0.653	0.651	0.381	0.815	0.755	0.675	0.603
CPI-SC0D6C777F2	COL11A2_a10b1 complex	simple:P13942	complex:a10b1 complex	COL11A2		TRUE	FALSE	FALSE	curated	TRUE	1.312	1.31	1.039	1.473	1.414	1.334	1.261	1.319	1.289	1.286	1.016	1.45	1.391	1.311	1.238	1.295	0.507	0.505	0.235	0.668	0.609	0.529	0.456	0.514	1.385	1.383	1.112	1.546	1.487	1.407	1.334	1.392	1.161	1.158	0.888	1.322	1.263	1.183	1.11
CPI-SC0F74C069F	COL9A1_a10b1 complex	simple:P20849	complex:a10b1 complex	COL9A1		TRUE	FALSE	FALSE	curated	TRUE	0.988	0.986	0.716	1.15	1.09	1.01	0.937	0.995	0.474	0.472	0.202	0.636	0.576	0.496	0.424	0.481	0.417	0.415	0.145	0.579	0.519	0.439	0.366	0.424	0.435	0.433	0.162	0.596	0.537	0.457	0.384	0.442	0.507	0.505	0.235	0.669	0.609	0.529	0.456
CPI-SC041DEF0FB	COL5A1_a10b1 complex	simple:P20908	complex:a10b1 complex	COL5A1		TRUE	FALSE	FALSE	curated	TRUE	0.917	0.915	0.645	1.079	1.019	0.939	0.866	0.924	0.566	0.563	0.293	0.727	0.667	0.587	0.515	0.572	1.188	1.186	0.916	1.35	1.29	1.21	1.138	1.195	0.607	0.605	0.335	0.769	0.709	0.629	0.557	0.614	0.781	0.779	0.509	0.943	0.883	0.803	0.731
CPI-SC0C907A888	COL8A2_a10b1 complex	simple:P25067	complex:a10b1 complex	COL8A2		TRUE	FALSE	FALSE	curated	TRUE	0.53	0.528	0.258	0.692	0.632	0.552	0.479	0.537	0.439	0.437	0.167	0.601	0.541	0.461	0.389	0.446	0.481	0.479	0.208	0.642	0.583	0.503	0.43	0.488	0.457	0.455	0.185	0.619	0.559	0.479	0.406	0.464	0.444	0.442	0.172	0.606	0.546	0.466	0.393
CPI-SC08B1D5269	COL5A3_a10b1 complex	simple:P25940	complex:a10b1 complex	COL5A3		TRUE	FALSE	FALSE	curated	TRUE	0.417	0.415	0.145	0.579	0.519	0.439	0.367	0.424	0	0	0	0	0	0	0	0	0.54	0.538	0.268	0.702	0.642	0.562	0.489	0.547	0	0	0	0	0	0	0	0	0.389	0.386	0.116	0.55	0.491	0.41	0.338
CPI-SC0F8101D41	COL8A1_a10b1 complex	simple:P27658	complex:a10b1 complex	COL8A1		TRUE	FALSE	FALSE	curated	TRUE	0.431	0.429	0.159	0.593	0.533	0.453	0.38	0.438	0	0	0	0	0	0	0	0	0.489	0.486	0.216	0.65	0.591	0.51	0.438	0.495	0.389	0.386	0.116	0.55	0.49	0.41	0.338	0.395	0	0	0	0	0	0	0
CPI-SC087556B01	COL4A5_a10b1 complex	simple:P29400	complex:a10b1 complex	COL4A5		TRUE	FALSE	FALSE	curated	TRUE	0.389	0.386	0.116	0.55	0.491	0.411	0.338	0.395	0.389	0.387	0.116	0.55	0.491	0.411	0.338	0.396	0.391	0.389	0.118	0.552	0.493	0.413	0.34	0.398	0.391	0.388	0.118	0.552	0.493	0.412	0.34	0.397	0	0	0	0	0	0	0
CPI-SC08E75294D	COL15A1_a10b1 complex	simple:P39059	complex:a10b1 complex	COL15A1		TRUE	FALSE	FALSE	curated	TRUE	0.479	0.477	0.207	0.641	0.581	0.501	0.428	0.486	0.524	0.521	0.251	0.685	0.626	0.545	0.473	0.53	0.664	0.662	0.392	0.826	0.766	0.686	0.614	0.671	0.428	0.426	0.156	0.589	0.53	0.45	0.377	0.435	0.532	0.529	0.259	0.693	0.634	0.554	0.481
CPI-SC0017F527E	COL18A1_a10b1 complex	simple:P39060	complex:a10b1 complex	COL18A1		TRUE	FALSE	FALSE	curated	TRUE	0.429	0.427	0.157	0.59	0.531	0.451	0.378	0.436	0.395	0.393	0.123	0.557	0.497	0.417	0.344	0.402	0.763	0.76	0.49	0.924	0.865	0.784	0.712	0.769	0.388	0.386	0.116	0.55	0.49	0.41	0.337	0.395	0.406	0.404	0.133	0.567	0.508	0.428	0.355
CPI-SC00C0800EB	COL4A4_a10b1 complex	simple:P53420	complex:a10b1 complex	COL4A4		TRUE	FALSE	FALSE	curated	TRUE	0	0	0	0	0	0	0	0	0.39	0.387	0.117	0.551	0.491	0.411	0.339	0.396	0.409	0.406	0.136	0.57	0.51	0.43	0.358	0.415	0	0	0	0	0	0	0	0	0.394	0.392	0.122	0.556	0.496	0.416	0.344
CPI-SC0A3F146C2	COL4A3_a10b1 complex	simple:Q01955	complex:a10b1 complex	COL4A3		TRUE	FALSE	FALSE	curated	TRUE	0.392	0.39	0.119	0.553	0.494	0.414	0.341	0.398	0.389	0.386	0.116	0.55	0.491	0.41	0.338	0.395	0.391	0.389	0.118	0.552	0.493	0.413	0.34	0.397	0.393	0.391	0.121	0.555	0.495	0.415	0.343	0.4	0.39	0.387	0.117	0.551	0.491	0.411	0.339
CPI-SC008F4294F	COL7A1_a10b1 complex	simple:Q02388	complex:a10b1 complex	COL7A1		TRUE	FALSE	FALSE	curated	TRUE	0.406	0.404	0.133	0.567	0.508	0.428	0.355	0.413	0.395	0.392	0.122	0.556	0.497	0.416	0.344	0.401	0.401	0.399	0.129	0.563	0.503	0.423	0.351	0.408	0.388	0.386	0.116	0.55	0.49	0.41	0.338	0.395	0.392	0.39	0.12	0.554	0.494	0.414	0.341
CPI-SC0A199B69E	COL10A1_a10b1 complex	simple:Q03692	complex:a10b1 complex	COL10A1		TRUE	FALSE	FALSE	curated	TRUE	1.822	1.82	1.55	1.984	1.924	1.844	1.772	1.829	0.628	0.626	0.356	0.79	0.73	0.65	0.577	0.635	0.548	0.546	0.276	0.71	0.65	0.57	0.498	0.555	1.159	1.157	0.887	1.32	1.261	1.181	1.108	1.166	0.506	0.504	0.234	0.667	0.608	0.528	0.455
CPI-SC015980AEB	COL14A1_a10b1 complex	simple:Q05707	complex:a10b1 complex	COL14A1		TRUE	FALSE	FALSE	curated	TRUE	0.423	0.421	0.15	0.584	0.525	0.445	0.372	0.43	0.412	0.41	0.14	0.574	0.514	0.434	0.361	0.419	1.239	1.236	0.966	1.4	1.341	1.261	1.188	1.245	0.412	0.41	0.14	0.573	0.514	0.434	0.361	0.419	0.428	0.426	0.156	0.59	0.53	0.45	0.377
CPI-SC0F94B2CF9	COL16A1_a10b1 complex	simple:Q07092	complex:a10b1 complex	COL16A1		TRUE	FALSE	FALSE	curated	TRUE	0.527	0.525	0.255	0.688	0.629	0.549	0.476	0.534	0.525	0.523	0.253	0.687	0.627	0.547	0.475	0.532	0.643	0.641	0.371	0.804	0.745	0.665	0.592	0.65	0.508	0.506	0.236	0.67	0.61	0.53	0.457	0.515	0.533	0.53	0.26	0.694	0.635	0.554	0.482
CPI-SC05565E8CE	COL4A6_a10b1 complex	simple:Q14031	complex:a10b1 complex	COL4A6		TRUE	FALSE	FALSE	curated	TRUE	0.389	0.387	0.117	0.55	0.491	0.411	0.338	0.396	0.389	0.387	0.117	0.55	0.491	0.411	0.338	0.396	0	0	0	0	0	0	0	0	0	0	0	0	0	0	0	0	0	0	0	0	0	0	0
CPI-SC0517A327B	COL9A3_a10b1 complex	simple:Q14050	complex:a10b1 complex	COL9A3		TRUE	FALSE	FALSE	curated	TRUE	0.973	0.97	0.7	1.134	1.075	0.994	0.922	0.979	0.729	0.727	0.457	0.89	0.831	0.751	0.678	0.736	0.408	0.405	0.135	0.569	0.51	0.429	0.357	0.414	0.786	0.784	0.514	0.948	0.888	0.808	0.736	0.793	0.749	0.746	0.476	0.91	0.851	0.771	0.698
CPI-SC067EE23E1	COL9A2_a10b1 complex	simple:Q14055	complex:a10b1 complex	COL9A2		TRUE	FALSE	FALSE	curated	TRUE	1.192	1.19	0.92	1.354	1.294	1.214	1.141	1.199	0.75	0.747	0.477	0.911	0.852	0.771	0.699	0.756	0.447	0.445	0.174	0.608	0.549	0.469	0.396	0.454	0.888	0.886	0.616	1.049	0.99	0.91	0.837	0.895	0.799	0.797	0.527	0.96	0.901	0.821	0.748
CPI-SC09DFB2ACA	COL19A1_a10b1 complex	simple:Q14993	complex:a10b1 complex	COL19A1		TRUE	FALSE	FALSE	curated	TRUE	0.418	0.415	0.145	0.579	0.52	0.439	0.367	0.424	0.392	0.39	0.119	0.553	0.494	0.414	0.341	0.398	0	0	0	0	0	0	0	0	0	0	0	0	0	0	0	0	0.391	0.389	0.118	0.552	0.493	0.413	0.34
CPI-SC090311934	COL24A1_a10b1 complex	simple:Q17RW2	complex:a10b1 complex	COL24A1		TRUE	FALSE	FALSE	curated	TRUE	0.389	0.386	0.116	0.55	0.491	0.41	0.338	0.395	0.393	0.391	0.12	0.554	0.495	0.415	0.342	0.4	0.399	0.397	0.127	0.561	0.501	0.421	0.348	0.406	0.391	0.389	0.119	0.552	0.493	0.413	0.34	0.398	0.391	0.389	0.119	0.552	0.493	0.413	0.34
CPI-SC0725E3A76	COL13A1_a10b1 complex	simple:Q5TAT6	complex:a10b1 complex	COL13A1		FALSE	FALSE	FALSE	curated	TRUE	0.436	0.434	0.164	0.597	0.538	0.458	0.385	0.443	0.39	0.388	0.118	0.552	0.492	0.412	0.339	0.397	0.391	0.389	0.119	0.552	0.493	0.413	0.34	0.398	0	0	0	0	0	0	0	0	0.399	0.397	0.127	0.56	0.501	0.421	0.348
CPI-SC0C9CBDD21	COL27A1_a10b1 complex	simple:Q8IZC6	complex:a10b1 complex	COL27A1		TRUE	FALSE	FALSE	curated	TRUE	0.683	0.681	0.411	0.845	0.785	0.705	0.633	0.69	0.601	0.599	0.329	0.763	0.703	0.623	0.551	0.608	0.459	0.456	0.186	0.62	0.561	0.481	0.408	0.465	0.7	0.698	0.428	0.862	0.802	0.722	0.649	0.707	0.635	0.633	0.363	0.797	0.737	0.657	0.584
CPI-SC0BA1D5E00	COL22A1_a10b1 complex	simple:Q8NFW1	complex:a10b1 complex	COL22A1		TRUE	FALSE	FALSE	curated	TRUE	0.411	0.409	0.139	0.573	0.513	0.433	0.36	0.418	0.388	0.386	0.116	0.55	0.49	0.41	0.337	0.395	0	0	0	0	0	0	0	0	0	0	0	0	0	0	0	0	0	0	0	0	0	0	0
CPI-SC0147A8A42	COL26A1_a10b1 complex	simple:Q96A83	complex:a10b1 complex	COL26A1		TRUE	FALSE	FALSE	curated	TRUE	0.389	0.386	0.116	0.55	0.491	0.41	0.338	0.395	0.39	0.388	0.118	0.552	0.492	0.412	0.34	0.397	0.391	0.388	0.118	0.552	0.492	0.412	0.34	0.397	0.389	0.387	0.117	0.551	0.491	0.411	0.339	0.396	0	0	0	0	0	0	0
CPI-SC08938BB1C	COL21A1_a10b1 complex	simple:Q96P44	complex:a10b1 complex	COL21A1		TRUE	FALSE	FALSE	curated	TRUE	0.389	0.387	0.117	0.551	0.491	0.411	0.339	0.396	0.394	0.392	0.122	0.556	0.496	0.416	0.343	0.401	0.576	0.573	0.303	0.737	0.677	0.597	0.525	0.582	0	0	0	0	0	0	0	0	0.401	0.399	0.129	0.563	0.503	0.423	0.35
CPI-SC02131C05A	COL12A1_a10b1 complex	simple:Q99715	complex:a10b1 complex	COL12A1		TRUE	FALSE	FALSE	curated	TRUE	0.686	0.684	0.414	0.848	0.788	0.708	0.636	0.693	0.517	0.514	0.244	0.678	0.618	0.538	0.466	0.523	0.69	0.688	0.417	0.851	0.792	0.712	0.639	0.697	0.469	0.467	0.197	0.63	0.571	0.491	0.418	0.476	0.689	0.687	0.417	0.851	0.791	0.711	0.638
CPI-SC06B4C6DD5	COL17A1_a10b1 complex	simple:Q9UMD9	complex:a10b1 complex	COL17A1		TRUE	FALSE	FALSE	curated	TRUE	0	0	0	0	0	0	0	0	0.389	0.387	0.116	0.55	0.491	0.411	0.338	0.395	0	0	0	0	0	0	0	0	0.39	0.388	0.118	0.551	0.492	0.412	0.339	0.397	0	0	0	0	0	0	0
CPI-SC07E0348EF	COL6A6_a11b1 complex	simple:A6NMZ7	complex:a11b1 complex	COL6A6		TRUE	FALSE	FALSE	curated	TRUE	0	0	0	0	0	0	0	0	0.154	0.023	0.043	0.023	0.058	0.044	0.037	0.09	0	0	0	0	0	0	0	0	0	0	0	0	0	0	0	0	0	0	0	0	0	0	0
CPI-SC05CE52A12	COL6A5_a11b1 complex	simple:A8TX70	complex:a11b1 complex	COL6A5		TRUE	FALSE	FALSE	curated	TRUE	0	0	0	0	0	0	0	0	0.157	0.026	0.046	0.026	0.061	0.047	0.04	0.093	0.163	0.032	0.052	0.032	0.067	0.054	0.047	0.099	0	0	0	0	0	0	0	0	0	0	0	0	0	0	0
CPI-SC0F7E26271	COL1A1_a11b1 complex	simple:P02452	complex:a11b1 complex	COL1A1		TRUE	FALSE	FALSE	curated	TRUE	1.279	1.148	1.168	1.148	1.182	1.169	1.162	1.215	0.227	0.096	0.116	0.096	0.131	0.117	0.11	0.163	2.061	1.93	1.95	1.93	1.964	1.951	1.944	1.997	0.176	0.045	0.065	0.045	0.079	0.066	0.059	0.112	0.266	0.135	0.155	0.135	0.17	0.156	0.149
CPI-SC0CF621D48	COL2A1_a11b1 complex	simple:P02458	complex:a11b1 complex	COL2A1		TRUE	FALSE	FALSE	curated	TRUE	2.018	1.887	1.907	1.887	1.922	1.908	1.901	1.954	1.365	1.234	1.254	1.234	1.269	1.255	1.248	1.301	1.034	0.903	0.923	0.903	0.938	0.924	0.918	0.97	1.362	1.231	1.251	1.231	1.266	1.252	1.245	1.298	1.449	1.318	1.338	1.318	1.353	1.339	1.332
CPI-SC0A8902C85	COL3A1_a11b1 complex	simple:P02461	complex:a11b1 complex	COL3A1		TRUE	FALSE	FALSE	curated	TRUE	1.435	1.304	1.324	1.304	1.338	1.325	1.318	1.371	0.559	0.428	0.448	0.428	0.463	0.449	0.442	0.495	2.045	1.914	1.934	1.915	1.949	1.936	1.929	1.981	0.52	0.389	0.409	0.389	0.423	0.41	0.403	0.456	0.96	0.829	0.849	0.829	0.864	0.85	0.843
CPI-SC0A0532ADC	COL4A1_a11b1 complex	simple:P02462	complex:a11b1 complex	COL4A1		TRUE	FALSE	FALSE	curated	TRUE	0.171	0.04	0.06	0.04	0.075	0.062	0.055	0.107	0.163	0.032	0.052	0.032	0.067	0.053	0.046	0.099	0.657	0.526	0.546	0.527	0.561	0.548	0.541	0.593	0.156	0.025	0.044	0.025	0.059	0.046	0.039	0.091	0.158	0.027	0.047	0.027	0.062	0.048	0.041
CPI-SC0CFF5E19D	FN1_a11b1 complex	simple:P02751	complex:a11b1 complex	FN1		TRUE	FALSE	FALSE	curated	TRUE	2.354	2.223	2.242	2.223	2.257	2.244	2.237	2.289	2.238	2.107	2.127	2.108	2.142	2.129	2.122	2.174	1.839	1.708	1.728	1.708	1.743	1.729	1.723	1.775	2.529	2.398	2.418	2.399	2.433	2.42	2.413	2.465	2.117	1.986	2.006	1.986	2.021	2.007	2.001
CPI-SC0DF641DAA	COL5A2_a11b1 complex	simple:P05997	complex:a11b1 complex	COL5A2		TRUE	FALSE	FALSE	curated	TRUE	0.76	0.629	0.649	0.629	0.664	0.65	0.643	0.696	0.584	0.453	0.473	0.453	0.487	0.474	0.467	0.519	0.905	0.774	0.794	0.774	0.808	0.795	0.788	0.84	0.633	0.502	0.522	0.502	0.537	0.523	0.516	0.569	0.657	0.526	0.546	0.527	0.561	0.548	0.541
CPI-SC0681D30FE	COL1A2_a11b1 complex	simple:P08123	complex:a11b1 complex	COL1A2		TRUE	FALSE	FALSE	curated	TRUE	1.828	1.697	1.717	1.697	1.732	1.718	1.711	1.764	0.319	0.188	0.208	0.188	0.223	0.209	0.203	0.255	1.958	1.827	1.847	1.828	1.862	1.849	1.842	1.894	0.271	0.14	0.16	0.14	0.174	0.161	0.154	0.207	0.624	0.493	0.513	0.494	0.528	0.515	0.508
CPI-SC02017BE74	COL4A2_a11b1 complex	simple:P08572	complex:a11b1 complex	COL4A2		TRUE	FALSE	FALSE	curated	TRUE	0.185	0.054	0.074	0.054	0.088	0.075	0.068	0.121	0.159	0.028	0.048	0.029	0.063	0.05	0.043	0.095	0.619	0.488	0.508	0.488	0.522	0.509	0.502	0.555	0.155	0.024	0.044	0.024	0.058	0.045	0.038	0.091	0.158	0.027	0.047	0.027	0.062	0.049	0.042
CPI-SC0861656EC	COL11A1_a11b1 complex	simple:P12107	complex:a11b1 complex	COL11A1		TRUE	FALSE	FALSE	curated	TRUE	1.426	1.295	1.315	1.295	1.33	1.317	1.31	1.362	0.689	0.558	0.578	0.558	0.593	0.579	0.572	0.625	0.344	0.213	0.233	0.213	0.247	0.234	0.227	0.28	0.93	0.799	0.819	0.799	0.834	0.821	0.814	0.866	0.873	0.742	0.762	0.742	0.777	0.763	0.756
CPI-SC04085F9F9	COL6A1_a11b1 complex	simple:P12109	complex:a11b1 complex	COL6A1		TRUE	FALSE	FALSE	curated	TRUE	1.079	0.948	0.968	0.949	0.983	0.97	0.963	1.015	0.872	0.741	0.76	0.741	0.775	0.762	0.755	0.807	1.467	1.336	1.356	1.336	1.371	1.357	1.351	1.403	0.524	0.393	0.413	0.393	0.428	0.414	0.407	0.46	0.715	0.584	0.604	0.585	0.619	0.606	0.599
CPI-SC0A54B5323	COL6A2_a11b1 complex	simple:P12110	complex:a11b1 complex	COL6A2		TRUE	FALSE	FALSE	curated	TRUE	0.936	0.805	0.825	0.805	0.84	0.826	0.82	0.872	0.805	0.674	0.694	0.675	0.709	0.696	0.689	0.741	1.149	1.018	1.038	1.018	1.053	1.039	1.032	1.085	0.468	0.337	0.357	0.338	0.372	0.359	0.352	0.404	0.686	0.555	0.575	0.555	0.59	0.576	0.569
CPI-SC0ECFACED2	COL6A3_a11b1 complex	simple:P12111	complex:a11b1 complex	COL6A3		TRUE	FALSE	FALSE	curated	TRUE	0.731	0.6	0.62	0.6	0.635	0.621	0.614	0.667	0.591	0.459	0.479	0.46	0.494	0.481	0.474	0.526	1.232	1.101	1.121	1.101	1.136	1.122	1.115	1.168	0.333	0.202	0.222	0.202	0.236	0.223	0.216	0.269	0.419	0.288	0.308	0.288	0.323	0.309	0.302
CPI-SC0CA323AE3	COL11A2_a11b1 complex	simple:P13942	complex:a11b1 complex	COL11A2		TRUE	FALSE	FALSE	curated	TRUE	1.077	0.946	0.966	0.946	0.981	0.968	0.961	1.013	1.054	0.923	0.943	0.923	0.958	0.944	0.938	0.99	0.272	0.141	0.161	0.142	0.176	0.163	0.156	0.208	1.15	1.019	1.039	1.019	1.054	1.041	1.034	1.086	0.926	0.795	0.815	0.795	0.83	0.816	0.81
CPI-SC0CBC30AB7	COL9A1_a11b1 complex	simple:P20849	complex:a11b1 complex	COL9A1		TRUE	FALSE	FALSE	curated	TRUE	0.754	0.623	0.643	0.623	0.657	0.644	0.637	0.689	0.24	0.109	0.129	0.109	0.144	0.13	0.123	0.176	0.183	0.052	0.071	0.052	0.086	0.073	0.066	0.118	0.2	0.069	0.089	0.07	0.104	0.091	0.084	0.136	0.273	0.142	0.162	0.142	0.176	0.163	0.156
CPI-SC0092846B0	COL5A1_a11b1 complex	simple:P20908	complex:a11b1 complex	COL5A1		TRUE	FALSE	FALSE	curated	TRUE	0.682	0.551	0.571	0.552	0.586	0.573	0.566	0.618	0.331	0.2	0.22	0.2	0.235	0.221	0.214	0.267	0.954	0.823	0.843	0.823	0.857	0.844	0.837	0.89	0.373	0.242	0.262	0.242	0.277	0.263	0.256	0.309	0.547	0.416	0.436	0.416	0.45	0.437	0.43
CPI-SC08AF9CA91	COL8A2_a11b1 complex	simple:P25067	complex:a11b1 complex	COL8A2		TRUE	FALSE	FALSE	curated	TRUE	0.295	0.164	0.184	0.165	0.199	0.186	0.179	0.231	0.205	0.074	0.094	0.074	0.108	0.095	0.088	0.141	0.246	0.115	0.135	0.116	0.15	0.137	0.13	0.182	0.223	0.092	0.112	0.092	0.126	0.113	0.106	0.159	0.209	0.078	0.098	0.079	0.113	0.1	0.093
CPI-SC07E958BDE	COL5A3_a11b1 complex	simple:P25940	complex:a11b1 complex	COL5A3		TRUE	FALSE	FALSE	curated	TRUE	0.183	0.052	0.072	0.052	0.086	0.073	0.066	0.119	0	0	0	0	0	0	0	0	0.306	0.175	0.195	0.175	0.209	0.196	0.189	0.241	0	0	0	0	0	0	0	0	0.154	0.023	0.043	0.023	0.058	0.044	0.037
CPI-SC08CC68F11	COL8A1_a11b1 complex	simple:P27658	complex:a11b1 complex	COL8A1		TRUE	FALSE	FALSE	curated	TRUE	0.196	0.065	0.085	0.066	0.1	0.087	0.08	0.132	0	0	0	0	0	0	0	0	0.254	0.123	0.143	0.123	0.158	0.144	0.137	0.19	0.154	0.023	0.043	0.023	0.058	0.044	0.037	0.09	0	0	0	0	0	0	0
CPI-SC0CE433AB8	COL4A5_a11b1 complex	simple:P29400	complex:a11b1 complex	COL4A5		TRUE	FALSE	FALSE	curated	TRUE	0.154	0.023	0.043	0.023	0.058	0.044	0.038	0.09	0.154	0.023	0.043	0.023	0.058	0.045	0.038	0.09	0.156	0.025	0.045	0.025	0.06	0.047	0.04	0.092	0.156	0.025	0.045	0.025	0.06	0.046	0.039	0.092	0	0	0	0	0	0	0
CPI-SC03BFF1D95	COL15A1_a11b1 complex	simple:P39059	complex:a11b1 complex	COL15A1		TRUE	FALSE	FALSE	curated	TRUE	0.245	0.114	0.134	0.114	0.148	0.135	0.128	0.181	0.289	0.158	0.178	0.158	0.193	0.179	0.172	0.225	0.43	0.299	0.319	0.299	0.334	0.32	0.313	0.366	0.193	0.062	0.082	0.063	0.097	0.084	0.077	0.129	0.297	0.166	0.186	0.166	0.201	0.187	0.181
CPI-SC03ADD2063	COL18A1_a11b1 complex	simple:P39060	complex:a11b1 complex	COL18A1		TRUE	FALSE	FALSE	curated	TRUE	0.194	0.063	0.083	0.064	0.098	0.085	0.078	0.13	0.161	0.03	0.05	0.03	0.064	0.051	0.044	0.096	0.528	0.397	0.417	0.397	0.432	0.418	0.411	0.464	0.154	0.023	0.043	0.023	0.057	0.044	0.037	0.09	0.171	0.04	0.06	0.04	0.075	0.062	0.055
CPI-SC0082A7233	COL4A4_a11b1 complex	simple:P53420	complex:a11b1 complex	COL4A4		TRUE	FALSE	FALSE	curated	TRUE	0	0	0	0	0	0	0	0	0.155	0.024	0.044	0.024	0.059	0.045	0.038	0.091	0.174	0.043	0.063	0.043	0.078	0.064	0.057	0.11	0	0	0	0	0	0	0	0	0.16	0.029	0.049	0.029	0.063	0.05	0.043
CPI-SC0674C647E	COL4A3_a11b1 complex	simple:Q01955	complex:a11b1 complex	COL4A3		TRUE	FALSE	FALSE	curated	TRUE	0.157	0.026	0.046	0.026	0.061	0.047	0.041	0.093	0.154	0.023	0.043	0.023	0.058	0.044	0.037	0.09	0.156	0.025	0.045	0.025	0.06	0.046	0.04	0.092	0.159	0.028	0.048	0.028	0.063	0.049	0.042	0.095	0.155	0.024	0.044	0.024	0.059	0.045	0.038
CPI-SC03D71E025	COL7A1_a11b1 complex	simple:Q02388	complex:a11b1 complex	COL7A1		TRUE	FALSE	FALSE	curated	TRUE	0.171	0.04	0.06	0.041	0.075	0.062	0.055	0.107	0.16	0.029	0.049	0.029	0.064	0.05	0.043	0.096	0.167	0.036	0.056	0.036	0.071	0.057	0.05	0.103	0.154	0.023	0.043	0.023	0.057	0.044	0.037	0.09	0.157	0.026	0.046	0.027	0.061	0.048	0.041
CPI-SC0DF986F22	COL10A1_a11b1 complex	simple:Q03692	complex:a11b1 complex	COL10A1		TRUE	FALSE	FALSE	curated	TRUE	1.588	1.457	1.477	1.457	1.491	1.478	1.471	1.524	0.394	0.263	0.283	0.263	0.297	0.284	0.277	0.33	0.314	0.183	0.203	0.183	0.218	0.204	0.197	0.25	0.924	0.793	0.813	0.794	0.828	0.815	0.808	0.86	0.271	0.14	0.16	0.141	0.175	0.162	0.155
CPI-SC060984F83	COL14A1_a11b1 complex	simple:Q05707	complex:a11b1 complex	COL14A1		TRUE	FALSE	FALSE	curated	TRUE	0.188	0.057	0.077	0.058	0.092	0.079	0.072	0.124	0.178	0.047	0.066	0.047	0.081	0.068	0.061	0.113	1.004	0.873	0.893	0.873	0.908	0.894	0.887	0.94	0.177	0.046	0.066	0.047	0.081	0.068	0.061	0.113	0.193	0.062	0.082	0.063	0.097	0.084	0.077
CPI-SC0014D5A6E	COL16A1_a11b1 complex	simple:Q07092	complex:a11b1 complex	COL16A1		TRUE	FALSE	FALSE	curated	TRUE	0.292	0.161	0.181	0.162	0.196	0.183	0.176	0.228	0.291	0.16	0.18	0.16	0.194	0.181	0.174	0.227	0.408	0.277	0.297	0.278	0.312	0.299	0.292	0.344	0.274	0.142	0.162	0.143	0.177	0.164	0.157	0.209	0.298	0.167	0.187	0.167	0.202	0.188	0.181
CPI-SC0B066E03C	COL4A6_a11b1 complex	simple:Q14031	complex:a11b1 complex	COL4A6		TRUE	FALSE	FALSE	curated	TRUE	0.154	0.023	0.043	0.024	0.058	0.045	0.038	0.09	0.154	0.023	0.043	0.024	0.058	0.045	0.038	0.09	0	0	0	0	0	0	0	0	0	0	0	0	0	0	0	0	0	0	0	0	0	0	0
CPI-SC0B4BD965C	COL9A3_a11b1 complex	simple:Q14050	complex:a11b1 complex	COL9A3		TRUE	FALSE	FALSE	curated	TRUE	0.738	0.607	0.627	0.607	0.642	0.628	0.621	0.674	0.494	0.363	0.383	0.364	0.398	0.385	0.378	0.43	0.173	0.042	0.062	0.042	0.077	0.063	0.056	0.109	0.552	0.421	0.441	0.421	0.455	0.442	0.435	0.488	0.514	0.383	0.403	0.383	0.418	0.404	0.398
CPI-SC0247E9ADB	COL9A2_a11b1 complex	simple:Q14055	complex:a11b1 complex	COL9A2		TRUE	FALSE	FALSE	curated	TRUE	0.958	0.827	0.847	0.827	0.861	0.848	0.841	0.894	0.515	0.384	0.404	0.384	0.419	0.405	0.398	0.451	0.212	0.081	0.101	0.081	0.116	0.102	0.096	0.148	0.653	0.522	0.542	0.523	0.557	0.544	0.537	0.589	0.564	0.433	0.453	0.434	0.468	0.455	0.448
CPI-SC0035F0B0F	COL19A1_a11b1 complex	simple:Q14993	complex:a11b1 complex	COL19A1		TRUE	FALSE	FALSE	curated	TRUE	0.183	0.052	0.072	0.052	0.087	0.073	0.066	0.119	0.157	0.026	0.046	0.026	0.061	0.047	0.041	0.093	0	0	0	0	0	0	0	0	0	0	0	0	0	0	0	0	0.156	0.025	0.045	0.025	0.06	0.047	0.04
CPI-SC06ACCFA52	COL24A1_a11b1 complex	simple:Q17RW2	complex:a11b1 complex	COL24A1		TRUE	FALSE	FALSE	curated	TRUE	0.154	0.023	0.043	0.023	0.058	0.044	0.037	0.09	0.158	0.027	0.047	0.028	0.062	0.049	0.042	0.094	0.165	0.034	0.054	0.034	0.068	0.055	0.048	0.1	0.156	0.025	0.045	0.026	0.06	0.047	0.04	0.092	0.156	0.025	0.045	0.026	0.06	0.047	0.04
CPI-SC0D2BDC009	COL13A1_a11b1 complex	simple:Q5TAT6	complex:a11b1 complex	COL13A1		FALSE	FALSE	FALSE	curated	TRUE	0.201	0.07	0.09	0.071	0.105	0.092	0.085	0.137	0.156	0.025	0.044	0.025	0.059	0.046	0.039	0.091	0.156	0.025	0.045	0.026	0.06	0.047	0.04	0.092	0	0	0	0	0	0	0	0	0.164	0.033	0.053	0.034	0.068	0.055	0.048
CPI-SC05F111D21	COL27A1_a11b1 complex	simple:Q8IZC6	complex:a11b1 complex	COL27A1		TRUE	FALSE	FALSE	curated	TRUE	0.449	0.318	0.338	0.318	0.352	0.339	0.332	0.385	0.367	0.236	0.256	0.236	0.27	0.257	0.25	0.303	0.224	0.093	0.113	0.093	0.128	0.114	0.108	0.16	0.466	0.335	0.355	0.335	0.369	0.356	0.349	0.402	0.401	0.27	0.29	0.27	0.304	0.291	0.284
CPI-SC0BCD683D4	COL22A1_a11b1 complex	simple:Q8NFW1	complex:a11b1 complex	COL22A1		TRUE	FALSE	FALSE	curated	TRUE	0.177	0.046	0.066	0.046	0.08	0.067	0.06	0.113	0.154	0.023	0.043	0.023	0.057	0.044	0.037	0.09	0	0	0	0	0	0	0	0	0	0	0	0	0	0	0	0	0	0	0	0	0	0	0
CPI-SC041215790	COL26A1_a11b1 complex	simple:Q96A83	complex:a11b1 complex	COL26A1		TRUE	FALSE	FALSE	curated	TRUE	0.154	0.023	0.043	0.023	0.058	0.044	0.037	0.09	0.156	0.025	0.045	0.025	0.059	0.046	0.039	0.092	0.156	0.025	0.045	0.025	0.06	0.046	0.039	0.092	0.155	0.024	0.044	0.024	0.058	0.045	0.038	0.091	0	0	0	0	0	0	0
CPI-SC037C3901A	COL21A1_a11b1 complex	simple:Q96P44	complex:a11b1 complex	COL21A1		TRUE	FALSE	FALSE	curated	TRUE	0.155	0.024	0.044	0.024	0.058	0.045	0.038	0.091	0.16	0.029	0.049	0.029	0.063	0.05	0.043	0.096	0.341	0.21	0.23	0.21	0.245	0.231	0.224	0.277	0	0	0	0	0	0	0	0	0.167	0.036	0.056	0.036	0.07	0.057	0.05
CPI-SC05B2AA866	COL12A1_a11b1 complex	simple:Q99715	complex:a11b1 complex	COL12A1		TRUE	FALSE	FALSE	curated	TRUE	0.452	0.321	0.341	0.321	0.355	0.342	0.335	0.388	0.282	0.151	0.171	0.151	0.186	0.172	0.165	0.218	0.455	0.324	0.344	0.325	0.359	0.346	0.339	0.391	0.234	0.103	0.123	0.104	0.138	0.125	0.118	0.17	0.455	0.324	0.343	0.324	0.358	0.345	0.338
CPI-SC0247375A7	COL17A1_a11b1 complex	simple:Q9UMD9	complex:a11b1 complex	COL17A1		TRUE	FALSE	FALSE	curated	TRUE	0	0	0	0	0	0	0	0	0.154	0.023	0.043	0.023	0.058	0.044	0.038	0.09	0	0	0	0	0	0	0	0	0.155	0.024	0.044	0.025	0.059	0.046	0.039	0.091	0	0	0	0	0	0	0
CPI-SC0B808E56A	COL6A6_a1b1 complex	simple:A6NMZ7	complex:a1b1 complex	COL6A6		TRUE	FALSE	FALSE	curated	TRUE	0	0	0	0	0	0	0	0	0.01	0.034	0.066	0.035	0.029	0.037	0.045	0.074	0	0	0	0	0	0	0	0	0	0	0	0	0	0	0	0	0	0	0	0	0	0	0
CPI-SC089D4762F	COL6A5_a1b1 complex	simple:A8TX70	complex:a1b1 complex	COL6A5		TRUE	FALSE	FALSE	curated	TRUE	0	0	0	0	0	0	0	0	0.012	0.037	0.069	0.038	0.032	0.039	0.048	0.076	0.019	0.043	0.075	0.044	0.038	0.046	0.054	0.083	0	0	0	0	0	0	0	0	0	0	0	0	0	0	0
CPI-SC0F73E9099	COL1A1_a1b1 complex	simple:P02452	complex:a1b1 complex	COL1A1		TRUE	FALSE	FALSE	curated	TRUE	1.134	1.159	1.191	1.159	1.154	1.161	1.169	1.198	0.083	0.107	0.139	0.108	0.102	0.11	0.118	0.147	1.916	1.941	1.973	1.941	1.936	1.943	1.952	1.98	0.031	0.056	0.088	0.056	0.051	0.058	0.066	0.095	0.122	0.146	0.178	0.147	0.141	0.149	0.157
CPI-SC016235D3A	COL2A1_a1b1 complex	simple:P02458	complex:a1b1 complex	COL2A1		TRUE	FALSE	FALSE	curated	TRUE	1.874	1.898	1.93	1.899	1.893	1.901	1.909	1.938	1.22	1.245	1.277	1.246	1.24	1.247	1.256	1.284	0.89	0.914	0.946	0.915	0.909	0.917	0.925	0.954	1.218	1.242	1.274	1.243	1.237	1.245	1.253	1.282	1.305	1.329	1.361	1.33	1.324	1.332	1.34
CPI-SC0BC63F8C0	COL3A1_a1b1 complex	simple:P02461	complex:a1b1 complex	COL3A1		TRUE	FALSE	FALSE	curated	TRUE	1.29	1.315	1.347	1.315	1.31	1.317	1.326	1.354	0.415	0.439	0.471	0.44	0.434	0.442	0.45	0.479	1.901	1.925	1.958	1.926	1.92	1.928	1.936	1.965	0.375	0.4	0.432	0.4	0.395	0.402	0.411	0.439	0.815	0.84	0.872	0.841	0.835	0.843	0.851
CPI-SC0672FBD31	COL4A1_a1b1 complex	simple:P02462	complex:a1b1 complex	COL4A1		TRUE	FALSE	FALSE	curated	TRUE	0.027	0.051	0.083	0.052	0.046	0.054	0.062	0.091	0.018	0.043	0.075	0.044	0.038	0.045	0.054	0.082	0.513	0.537	0.57	0.538	0.532	0.54	0.548	0.577	0.011	0.036	0.068	0.036	0.031	0.038	0.046	0.075	0.013	0.038	0.07	0.039	0.033	0.041	0.049
CPI-SC0545E2502	COL5A2_a1b1 complex	simple:P05997	complex:a1b1 complex	COL5A2		TRUE	FALSE	FALSE	curated	TRUE	0.616	0.64	0.672	0.641	0.635	0.643	0.651	0.68	0.439	0.464	0.496	0.464	0.459	0.466	0.474	0.503	0.76	0.785	0.817	0.785	0.78	0.787	0.795	0.824	0.488	0.513	0.545	0.514	0.508	0.516	0.524	0.552	0.513	0.538	0.57	0.538	0.532	0.54	0.548
CPI-SC006E22794	COL1A2_a1b1 complex	simple:P08123	complex:a1b1 complex	COL1A2		TRUE	FALSE	FALSE	curated	TRUE	1.683	1.708	1.74	1.709	1.703	1.711	1.719	1.748	0.175	0.199	0.231	0.2	0.194	0.202	0.21	0.239	1.814	1.839	1.871	1.839	1.834	1.841	1.849	1.878	0.126	0.151	0.183	0.151	0.146	0.153	0.161	0.19	0.48	0.504	0.536	0.505	0.499	0.507	0.515
CPI-SC0458F68A5	COL4A2_a1b1 complex	simple:P08572	complex:a1b1 complex	COL4A2		TRUE	FALSE	FALSE	curated	TRUE	0.04	0.065	0.097	0.065	0.06	0.067	0.075	0.104	0.015	0.039	0.072	0.04	0.034	0.042	0.05	0.079	0.474	0.499	0.531	0.499	0.494	0.501	0.509	0.538	0.01	0.035	0.067	0.035	0.03	0.037	0.046	0.074	0.014	0.038	0.07	0.039	0.033	0.041	0.049
CPI-SC06E5E0C83	COL11A1_a1b1 complex	simple:P12107	complex:a1b1 complex	COL11A1		TRUE	FALSE	FALSE	curated	TRUE	1.282	1.306	1.338	1.307	1.301	1.309	1.317	1.346	0.545	0.569	0.601	0.57	0.564	0.572	0.58	0.609	0.199	0.224	0.256	0.224	0.219	0.226	0.234	0.263	0.786	0.81	0.842	0.811	0.805	0.813	0.821	0.85	0.728	0.753	0.785	0.754	0.748	0.755	0.764
CPI-SC09FDA4F45	COL6A1_a1b1 complex	simple:P12109	complex:a1b1 complex	COL6A1		TRUE	FALSE	FALSE	curated	TRUE	0.935	0.959	0.992	0.96	0.954	0.962	0.97	0.999	0.727	0.752	0.784	0.752	0.747	0.754	0.762	0.791	1.323	1.347	1.379	1.348	1.342	1.35	1.358	1.387	0.379	0.404	0.436	0.405	0.399	0.407	0.415	0.443	0.571	0.595	0.628	0.596	0.59	0.598	0.606
CPI-SC0F4BC2909	COL6A2_a1b1 complex	simple:P12110	complex:a1b1 complex	COL6A2		TRUE	FALSE	FALSE	curated	TRUE	0.792	0.816	0.848	0.817	0.811	0.819	0.827	0.856	0.661	0.685	0.717	0.686	0.68	0.688	0.696	0.725	1.004	1.029	1.061	1.03	1.024	1.032	1.04	1.068	0.324	0.348	0.381	0.349	0.343	0.351	0.359	0.388	0.542	0.566	0.598	0.567	0.561	0.569	0.577
CPI-SC02AE206BE	COL6A3_a1b1 complex	simple:P12111	complex:a1b1 complex	COL6A3		TRUE	FALSE	FALSE	curated	TRUE	0.586	0.611	0.643	0.612	0.606	0.614	0.622	0.65	0.446	0.471	0.503	0.471	0.466	0.473	0.481	0.51	1.088	1.112	1.144	1.113	1.107	1.115	1.123	1.152	0.188	0.213	0.245	0.213	0.208	0.215	0.223	0.252	0.274	0.299	0.331	0.3	0.294	0.301	0.31
CPI-SC0A8E69BC5	COL11A2_a1b1 complex	simple:P13942	complex:a1b1 complex	COL11A2		TRUE	FALSE	FALSE	curated	TRUE	0.933	0.957	0.989	0.958	0.952	0.96	0.968	0.997	0.91	0.934	0.966	0.935	0.929	0.937	0.945	0.974	0.128	0.152	0.185	0.153	0.147	0.155	0.163	0.192	1.006	1.03	1.062	1.031	1.025	1.033	1.041	1.07	0.782	0.806	0.838	0.807	0.801	0.809	0.817
CPI-SC05B6D413B	COL9A1_a1b1 complex	simple:P20849	complex:a1b1 complex	COL9A1		TRUE	FALSE	FALSE	curated	TRUE	0.609	0.634	0.666	0.634	0.629	0.636	0.644	0.673	0.095	0.12	0.152	0.121	0.115	0.122	0.131	0.159	0.038	0.063	0.095	0.063	0.058	0.065	0.073	0.102	0.056	0.08	0.112	0.081	0.075	0.083	0.091	0.12	0.128	0.153	0.185	0.153	0.148	0.155	0.163
CPI-SC05992FDC8	COL5A1_a1b1 complex	simple:P20908	complex:a1b1 complex	COL5A1		TRUE	FALSE	FALSE	curated	TRUE	0.538	0.563	0.595	0.563	0.558	0.565	0.573	0.602	0.186	0.211	0.243	0.212	0.206	0.214	0.222	0.25	0.809	0.834	0.866	0.834	0.829	0.836	0.845	0.873	0.228	0.253	0.285	0.254	0.248	0.255	0.264	0.292	0.402	0.427	0.459	0.427	0.422	0.429	0.438
CPI-SC069F95780	COL8A2_a1b1 complex	simple:P25067	complex:a1b1 complex	COL8A2		TRUE	FALSE	FALSE	curated	TRUE	0.151	0.176	0.208	0.176	0.17	0.178	0.186	0.215	0.06	0.085	0.117	0.085	0.08	0.087	0.096	0.124	0.102	0.126	0.158	0.127	0.121	0.129	0.137	0.166	0.078	0.103	0.135	0.103	0.098	0.105	0.113	0.142	0.065	0.09	0.122	0.09	0.085	0.092	0.1
CPI-SC0DAD29856	COL5A3_a1b1 complex	simple:P25940	complex:a1b1 complex	COL5A3		TRUE	FALSE	FALSE	curated	TRUE	0.038	0.063	0.095	0.063	0.058	0.065	0.074	0.102	0	0	0	0	0	0	0	0	0.161	0.186	0.218	0.186	0.181	0.188	0.196	0.225	0	0	0	0	0	0	0	0	0.009	0.034	0.066	0.035	0.029	0.037	0.045
CPI-SC02F06FF62	COL8A1_a1b1 complex	simple:P27658	complex:a1b1 complex	COL8A1		TRUE	FALSE	FALSE	curated	TRUE	0.052	0.077	0.109	0.077	0.072	0.079	0.087	0.116	0	0	0	0	0	0	0	0	0.11	0.134	0.166	0.135	0.129	0.137	0.145	0.174	0.009	0.034	0.066	0.035	0.029	0.037	0.045	0.074	0	0	0	0	0	0	0
CPI-SC0EC572716	COL4A5_a1b1 complex	simple:P29400	complex:a1b1 complex	COL4A5		TRUE	FALSE	FALSE	curated	TRUE	0.01	0.034	0.066	0.035	0.029	0.037	0.045	0.074	0.01	0.034	0.066	0.035	0.029	0.037	0.045	0.074	0.012	0.036	0.068	0.037	0.031	0.039	0.047	0.076	0.012	0.036	0.068	0.037	0.031	0.039	0.047	0.076	0	0	0	0	0	0	0
CPI-SC0F8D27FBC	COL15A1_a1b1 complex	simple:P39059	complex:a1b1 complex	COL15A1		TRUE	FALSE	FALSE	curated	TRUE	0.1	0.125	0.157	0.125	0.12	0.127	0.135	0.164	0.145	0.169	0.201	0.17	0.164	0.172	0.18	0.209	0.285	0.31	0.342	0.311	0.305	0.312	0.321	0.349	0.049	0.074	0.106	0.074	0.068	0.076	0.084	0.113	0.153	0.177	0.209	0.178	0.172	0.18	0.188
CPI-SC0EA3FC100	COL18A1_a1b1 complex	simple:P39060	complex:a1b1 complex	COL18A1		TRUE	FALSE	FALSE	curated	TRUE	0.05	0.075	0.107	0.075	0.069	0.077	0.085	0.114	0.016	0.041	0.073	0.041	0.036	0.043	0.051	0.08	0.384	0.408	0.44	0.409	0.403	0.411	0.419	0.448	0.009	0.034	0.066	0.034	0.029	0.036	0.044	0.073	0.027	0.051	0.083	0.052	0.046	0.054	0.062
CPI-SC091173D82	COL4A4_a1b1 complex	simple:P53420	complex:a1b1 complex	COL4A4		TRUE	FALSE	FALSE	curated	TRUE	0	0	0	0	0	0	0	0	0.01	0.035	0.067	0.036	0.03	0.038	0.046	0.075	0.029	0.054	0.086	0.055	0.049	0.057	0.065	0.094	0	0	0	0	0	0	0	0	0.015	0.04	0.072	0.04	0.035	0.042	0.051
CPI-SC07FB88720	COL4A3_a1b1 complex	simple:Q01955	complex:a1b1 complex	COL4A3		TRUE	FALSE	FALSE	curated	TRUE	0.013	0.037	0.069	0.038	0.032	0.04	0.048	0.077	0.01	0.034	0.066	0.035	0.029	0.037	0.045	0.074	0.012	0.036	0.068	0.037	0.031	0.039	0.047	0.076	0.014	0.039	0.071	0.04	0.034	0.041	0.05	0.078	0.01	0.035	0.067	0.036	0.03	0.038	0.046
CPI-SC035953E6B	COL7A1_a1b1 complex	simple:Q02388	complex:a1b1 complex	COL7A1		TRUE	FALSE	FALSE	curated	TRUE	0.027	0.051	0.083	0.052	0.046	0.054	0.062	0.091	0.016	0.04	0.072	0.041	0.035	0.043	0.051	0.08	0.022	0.047	0.079	0.048	0.042	0.049	0.058	0.086	0.009	0.034	0.066	0.034	0.029	0.036	0.045	0.073	0.013	0.038	0.07	0.038	0.033	0.04	0.048
CPI-SC01115AAD1	COL10A1_a1b1 complex	simple:Q03692	complex:a1b1 complex	COL10A1		TRUE	FALSE	FALSE	curated	TRUE	1.443	1.468	1.5	1.468	1.463	1.47	1.479	1.507	0.249	0.274	0.306	0.274	0.269	0.276	0.284	0.313	0.169	0.194	0.226	0.195	0.189	0.196	0.205	0.233	0.78	0.804	0.837	0.805	0.799	0.807	0.815	0.844	0.127	0.151	0.184	0.152	0.146	0.154	0.162
CPI-SC0BD4C290F	COL14A1_a1b1 complex	simple:Q05707	complex:a1b1 complex	COL14A1		TRUE	FALSE	FALSE	curated	TRUE	0.044	0.068	0.1	0.069	0.063	0.071	0.079	0.108	0.033	0.058	0.09	0.058	0.053	0.06	0.068	0.097	0.86	0.884	0.916	0.885	0.879	0.887	0.895	0.924	0.033	0.057	0.089	0.058	0.052	0.06	0.068	0.097	0.049	0.074	0.106	0.074	0.068	0.076	0.084
CPI-SC053BBE2B1	COL16A1_a1b1 complex	simple:Q07092	complex:a1b1 complex	COL16A1		TRUE	FALSE	FALSE	curated	TRUE	0.148	0.172	0.205	0.173	0.167	0.175	0.183	0.212	0.146	0.171	0.203	0.171	0.166	0.173	0.182	0.21	0.264	0.288	0.321	0.289	0.283	0.291	0.299	0.328	0.129	0.154	0.186	0.154	0.149	0.156	0.164	0.193	0.154	0.178	0.21	0.179	0.173	0.181	0.189
CPI-SC0DA5EFA18	COL4A6_a1b1 complex	simple:Q14031	complex:a1b1 complex	COL4A6		TRUE	FALSE	FALSE	curated	TRUE	0.01	0.034	0.067	0.035	0.029	0.037	0.045	0.074	0.01	0.034	0.067	0.035	0.029	0.037	0.045	0.074	0	0	0	0	0	0	0	0	0	0	0	0	0	0	0	0	0	0	0	0	0	0	0
CPI-SC0F778DC8E	COL9A3_a1b1 complex	simple:Q14050	complex:a1b1 complex	COL9A3		TRUE	FALSE	FALSE	curated	TRUE	0.594	0.618	0.65	0.619	0.613	0.621	0.629	0.658	0.35	0.375	0.407	0.375	0.369	0.377	0.385	0.414	0.029	0.053	0.085	0.054	0.048	0.056	0.064	0.093	0.407	0.432	0.464	0.432	0.427	0.434	0.443	0.471	0.37	0.394	0.426	0.395	0.389	0.397	0.405
CPI-SC0F590482E	COL9A2_a1b1 complex	simple:Q14055	complex:a1b1 complex	COL9A2		TRUE	FALSE	FALSE	curated	TRUE	0.813	0.838	0.87	0.838	0.833	0.84	0.848	0.877	0.371	0.395	0.427	0.396	0.39	0.398	0.406	0.435	0.068	0.092	0.124	0.093	0.087	0.095	0.103	0.132	0.509	0.533	0.566	0.534	0.528	0.536	0.544	0.573	0.42	0.444	0.476	0.445	0.439	0.447	0.455
CPI-SC0BA41B0D3	COL19A1_a1b1 complex	simple:Q14993	complex:a1b1 complex	COL19A1		TRUE	FALSE	FALSE	curated	TRUE	0.039	0.063	0.095	0.064	0.058	0.066	0.074	0.103	0.013	0.037	0.069	0.038	0.032	0.04	0.048	0.077	0	0	0	0	0	0	0	0	0	0	0	0	0	0	0	0	0.012	0.036	0.068	0.037	0.031	0.039	0.047
CPI-SC090DB3159	COL24A1_a1b1 complex	simple:Q17RW2	complex:a1b1 complex	COL24A1		TRUE	FALSE	FALSE	curated	TRUE	0.01	0.034	0.066	0.035	0.029	0.037	0.045	0.074	0.014	0.038	0.07	0.039	0.033	0.041	0.049	0.078	0.02	0.045	0.077	0.045	0.04	0.047	0.055	0.084	0.012	0.036	0.069	0.037	0.031	0.039	0.047	0.076	0.012	0.036	0.069	0.037	0.031	0.039	0.047
CPI-SC08BF895FC	COL13A1_a1b1 complex	simple:Q5TAT6	complex:a1b1 complex	COL13A1		FALSE	FALSE	FALSE	curated	TRUE	0.057	0.081	0.114	0.082	0.076	0.084	0.092	0.121	0.011	0.036	0.068	0.036	0.031	0.038	0.046	0.075	0.012	0.037	0.069	0.037	0.031	0.039	0.047	0.076	0	0	0	0	0	0	0	0	0.02	0.045	0.077	0.045	0.039	0.047	0.055
CPI-SC0D7F33CFB	COL27A1_a1b1 complex	simple:Q8IZC6	complex:a1b1 complex	COL27A1		TRUE	FALSE	FALSE	curated	TRUE	0.304	0.329	0.361	0.329	0.324	0.331	0.34	0.368	0.222	0.247	0.279	0.247	0.242	0.249	0.258	0.286	0.08	0.104	0.136	0.105	0.099	0.107	0.115	0.144	0.321	0.346	0.378	0.346	0.341	0.348	0.356	0.385	0.256	0.281	0.313	0.281	0.276	0.283	0.291
CPI-SC040B3EFBC	COL22A1_a1b1 complex	simple:Q8NFW1	complex:a1b1 complex	COL22A1		TRUE	FALSE	FALSE	curated	TRUE	0.032	0.057	0.089	0.057	0.052	0.059	0.067	0.096	0.009	0.034	0.066	0.034	0.029	0.036	0.044	0.073	0	0	0	0	0	0	0	0	0	0	0	0	0	0	0	0	0	0	0	0	0	0	0
CPI-SC0EACF2D60	COL26A1_a1b1 complex	simple:Q96A83	complex:a1b1 complex	COL26A1		TRUE	FALSE	FALSE	curated	TRUE	0.01	0.034	0.066	0.035	0.029	0.037	0.045	0.074	0.011	0.036	0.068	0.036	0.031	0.038	0.047	0.075	0.011	0.036	0.068	0.037	0.031	0.039	0.047	0.076	0.01	0.035	0.067	0.035	0.03	0.037	0.046	0.074	0	0	0	0	0	0	0
CPI-SC09C06C70F	COL21A1_a1b1 complex	simple:Q96P44	complex:a1b1 complex	COL21A1		TRUE	FALSE	FALSE	curated	TRUE	0.01	0.035	0.067	0.035	0.03	0.037	0.046	0.074	0.015	0.04	0.072	0.04	0.035	0.042	0.05	0.079	0.196	0.221	0.253	0.222	0.216	0.224	0.232	0.261	0	0	0	0	0	0	0	0	0.022	0.047	0.079	0.047	0.042	0.049	0.057
CPI-SC004A436C5	COL12A1_a1b1 complex	simple:Q99715	complex:a1b1 complex	COL12A1		TRUE	FALSE	FALSE	curated	TRUE	0.307	0.332	0.364	0.332	0.327	0.334	0.343	0.371	0.137	0.162	0.194	0.163	0.157	0.165	0.173	0.201	0.311	0.335	0.367	0.336	0.33	0.338	0.346	0.375	0.09	0.114	0.147	0.115	0.109	0.117	0.125	0.154	0.31	0.335	0.367	0.335	0.33	0.337	0.345
CPI-SC08AA91C84	COL17A1_a1b1 complex	simple:Q9UMD9	complex:a1b1 complex	COL17A1		TRUE	FALSE	FALSE	curated	TRUE	0	0	0	0	0	0	0	0	0.01	0.034	0.066	0.035	0.029	0.037	0.045	0.074	0	0	0	0	0	0	0	0	0.011	0.036	0.068	0.036	0.03	0.038	0.046	0.075	0	0	0	0	0	0	0
CPI-SC0EAF80261	SEMA7A_a1b1 complex	simple:O75326	complex:a1b1 complex	SEMA7A		FALSE	FALSE	FALSE	curated	TRUE	0.014	0.039	0.071	0.039	0.034	0.041	0.049	0.078	0.014	0.039	0.071	0.039	0.034	0.041	0.049	0.078	0.01	0.035	0.067	0.035	0.03	0.037	0.045	0.074	0	0	0	0	0	0	0	0	0.011	0.036	0.068	0.036	0.031	0.038	0.046
CPI-SC05D87F723	COL6A6_a2b1 complex	simple:A6NMZ7	complex:a2b1 complex	COL6A6		TRUE	FALSE	FALSE	curated	TRUE	0	0	0	0	0	0	0	0	0.1	0.46	0.143	0.073	0.032	0.486	0.184	0.075	0	0	0	0	0	0	0	0	0	0	0	0	0	0	0	0	0	0	0	0	0	0	0
CPI-SC0606C6896	COL6A5_a2b1 complex	simple:A8TX70	complex:a2b1 complex	COL6A5		TRUE	FALSE	FALSE	curated	TRUE	0	0	0	0	0	0	0	0	0.103	0.463	0.146	0.075	0.035	0.489	0.187	0.077	0.109	0.469	0.152	0.082	0.041	0.495	0.194	0.084	0	0	0	0	0	0	0	0	0	0	0	0	0	0	0
CPI-SC01EA4FF6B	COL1A1_a2b1 complex	simple:P02452	complex:a2b1 complex	COL1A1		TRUE	FALSE	FALSE	curated	TRUE	1.224	1.584	1.268	1.197	1.157	1.611	1.309	1.199	0.173	0.533	0.216	0.146	0.105	0.559	0.257	0.148	2.007	2.366	2.05	1.979	1.939	2.393	2.091	1.981	0.121	0.481	0.165	0.094	0.054	0.508	0.206	0.096	0.212	0.572	0.255	0.185	0.144	0.598	0.296
CPI-SC036D78A43	COL2A1_a2b1 complex	simple:P02458	complex:a2b1 complex	COL2A1		TRUE	FALSE	FALSE	curated	TRUE	1.964	2.324	2.007	1.937	1.896	2.35	2.048	1.939	1.311	1.671	1.354	1.283	1.243	1.697	1.395	1.285	0.98	1.34	1.023	0.953	0.912	1.366	1.064	0.955	1.308	1.668	1.351	1.281	1.24	1.694	1.392	1.283	1.395	1.755	1.438	1.368	1.327	1.781	1.479
CPI-SC054484F7B	COL3A1_a2b1 complex	simple:P02461	complex:a2b1 complex	COL3A1		TRUE	FALSE	FALSE	curated	TRUE	1.38	1.74	1.424	1.353	1.313	1.767	1.465	1.355	0.505	0.865	0.548	0.478	0.437	0.891	0.589	0.48	1.991	2.351	2.035	1.964	1.923	2.377	2.076	1.966	0.465	0.825	0.509	0.438	0.398	0.852	0.55	0.44	0.906	1.266	0.949	0.879	0.838	1.292	0.99
CPI-SC02392F4AF	COL4A1_a2b1 complex	simple:P02462	complex:a2b1 complex	COL4A1		TRUE	FALSE	FALSE	curated	TRUE	0.117	0.477	0.16	0.09	0.049	0.503	0.202	0.092	0.109	0.468	0.152	0.081	0.041	0.495	0.193	0.083	0.603	0.963	0.647	0.576	0.536	0.989	0.688	0.578	0.101	0.461	0.145	0.074	0.034	0.488	0.186	0.076	0.104	0.464	0.147	0.076	0.036	0.49	0.188
CPI-SC01FFC9392	FN1_a2b1 complex	simple:P02751	complex:a2b1 complex	FN1		TRUE	FALSE	FALSE	curated	TRUE	2.299	2.659	2.343	2.272	2.232	2.686	2.384	2.274	2.184	2.544	2.228	2.157	2.117	2.571	2.269	2.159	1.785	2.145	1.828	1.758	1.717	2.171	1.869	1.76	2.475	2.835	2.519	2.448	2.408	2.861	2.56	2.45	2.063	2.423	2.106	2.036	1.995	2.449	2.147
CPI-SC0CA7B34A5	COL5A2_a2b1 complex	simple:P05997	complex:a2b1 complex	COL5A2		TRUE	FALSE	FALSE	curated	TRUE	0.706	1.066	0.749	0.679	0.638	1.092	0.79	0.681	0.529	0.889	0.573	0.502	0.462	0.916	0.614	0.504	0.85	1.21	0.894	0.823	0.783	1.237	0.935	0.825	0.579	0.939	0.622	0.551	0.511	0.965	0.663	0.553	0.603	0.963	0.647	0.576	0.536	0.99	0.688
CPI-SC05CCF815E	COL1A2_a2b1 complex	simple:P08123	complex:a2b1 complex	COL1A2		TRUE	FALSE	FALSE	curated	TRUE	1.774	2.134	1.817	1.747	1.706	2.16	1.858	1.749	0.265	0.625	0.308	0.238	0.197	0.651	0.349	0.24	1.904	2.264	1.948	1.877	1.837	2.291	1.989	1.879	0.216	0.576	0.26	0.189	0.149	0.603	0.301	0.191	0.57	0.93	0.614	0.543	0.502	0.956	0.655
CPI-SC07222A428	COL4A2_a2b1 complex	simple:P08572	complex:a2b1 complex	COL4A2		TRUE	FALSE	FALSE	curated	TRUE	0.13	0.49	0.174	0.103	0.063	0.517	0.215	0.105	0.105	0.465	0.149	0.078	0.038	0.492	0.19	0.08	0.564	0.924	0.608	0.537	0.497	0.951	0.649	0.539	0.1	0.46	0.144	0.073	0.033	0.487	0.185	0.075	0.104	0.464	0.147	0.077	0.036	0.49	0.189
CPI-SC0FBFA176B	COL11A1_a2b1 complex	simple:P12107	complex:a2b1 complex	COL11A1		TRUE	FALSE	FALSE	curated	TRUE	1.372	1.732	1.415	1.345	1.304	1.758	1.457	1.347	0.635	0.995	0.678	0.608	0.567	1.021	0.719	0.61	0.289	0.649	0.333	0.262	0.222	0.676	0.374	0.264	0.876	1.236	0.919	0.849	0.808	1.262	0.961	0.851	0.819	1.178	0.862	0.791	0.751	1.205	0.903
CPI-SC08D8A859F	COL6A1_a2b1 complex	simple:P12109	complex:a2b1 complex	COL6A1		TRUE	FALSE	FALSE	curated	TRUE	1.025	1.385	1.069	0.998	0.957	1.411	1.11	1	0.817	1.177	0.861	0.79	0.75	1.204	0.902	0.792	1.413	1.773	1.456	1.386	1.345	1.799	1.497	1.388	0.47	0.83	0.513	0.442	0.402	0.856	0.554	0.444	0.661	1.021	0.705	0.634	0.594	1.048	0.746
CPI-SC0814068D9	COL6A2_a2b1 complex	simple:P12110	complex:a2b1 complex	COL6A2		TRUE	FALSE	FALSE	curated	TRUE	0.882	1.242	0.925	0.855	0.814	1.268	0.966	0.857	0.751	1.111	0.795	0.724	0.683	1.137	0.836	0.726	1.095	1.455	1.138	1.067	1.027	1.481	1.179	1.069	0.414	0.774	0.458	0.387	0.346	0.8	0.499	0.389	0.632	0.992	0.675	0.605	0.564	1.018	0.716
CPI-SC0D870AE49	COL6A3_a2b1 complex	simple:P12111	complex:a2b1 complex	COL6A3		TRUE	FALSE	FALSE	curated	TRUE	0.677	1.037	0.72	0.65	0.609	1.063	0.761	0.652	0.536	0.896	0.58	0.509	0.469	0.923	0.621	0.511	1.178	1.538	1.221	1.151	1.11	1.564	1.262	1.153	0.278	0.638	0.322	0.251	0.211	0.665	0.363	0.253	0.365	0.725	0.408	0.337	0.297	0.751	0.449
CPI-SC0E4E54E13	COL11A2_a2b1 complex	simple:P13942	complex:a2b1 complex	COL11A2		TRUE	FALSE	FALSE	curated	TRUE	1.023	1.383	1.066	0.996	0.955	1.409	1.108	0.998	1	1.36	1.043	0.973	0.932	1.386	1.084	0.975	0.218	0.578	0.262	0.191	0.15	0.604	0.303	0.193	1.096	1.456	1.139	1.069	1.028	1.482	1.181	1.071	0.872	1.232	0.915	0.845	0.804	1.258	0.956
CPI-SC08F797F90	COL9A1_a2b1 complex	simple:P20849	complex:a2b1 complex	COL9A1		TRUE	FALSE	FALSE	curated	TRUE	0.699	1.059	0.743	0.672	0.632	1.086	0.784	0.674	0.186	0.546	0.229	0.158	0.118	0.572	0.27	0.16	0.128	0.488	0.172	0.101	0.061	0.515	0.213	0.103	0.146	0.506	0.189	0.119	0.078	0.532	0.231	0.121	0.218	0.578	0.262	0.191	0.151	0.605	0.303
CPI-SC035134F18	COL5A1_a2b1 complex	simple:P20908	complex:a2b1 complex	COL5A1		TRUE	FALSE	FALSE	curated	TRUE	0.628	0.988	0.672	0.601	0.561	1.015	0.713	0.603	0.277	0.637	0.32	0.25	0.209	0.663	0.361	0.252	0.9	1.259	0.943	0.872	0.832	1.286	0.984	0.874	0.319	0.678	0.362	0.291	0.251	0.705	0.403	0.293	0.493	0.852	0.536	0.465	0.425	0.879	0.577
CPI-SC04B354AE3	COL8A2_a2b1 complex	simple:P25067	complex:a2b1 complex	COL8A2		TRUE	FALSE	FALSE	curated	TRUE	0.241	0.601	0.285	0.214	0.174	0.628	0.326	0.216	0.15	0.51	0.194	0.123	0.083	0.537	0.235	0.125	0.192	0.552	0.236	0.165	0.124	0.578	0.277	0.167	0.168	0.528	0.212	0.141	0.101	0.555	0.253	0.143	0.155	0.515	0.199	0.128	0.088	0.542	0.24
CPI-SC0FC645961	COL5A3_a2b1 complex	simple:P25940	complex:a2b1 complex	COL5A3		TRUE	FALSE	FALSE	curated	TRUE	0.128	0.488	0.172	0.101	0.061	0.515	0.213	0.103	0	0	0	0	0	0	0	0	0.251	0.611	0.295	0.224	0.184	0.638	0.336	0.226	0	0	0	0	0	0	0	0	0.1	0.46	0.143	0.073	0.032	0.486	0.184
CPI-SC058845C44	COL8A1_a2b1 complex	simple:P27658	complex:a2b1 complex	COL8A1		TRUE	FALSE	FALSE	curated	TRUE	0.142	0.502	0.186	0.115	0.075	0.529	0.227	0.117	0	0	0	0	0	0	0	0	0.2	0.56	0.243	0.173	0.132	0.586	0.284	0.175	0.1	0.46	0.143	0.073	0.032	0.486	0.184	0.075	0	0	0	0	0	0	0
CPI-SC09C0B5D08	COL4A5_a2b1 complex	simple:P29400	complex:a2b1 complex	COL4A5		TRUE	FALSE	FALSE	curated	TRUE	0.1	0.46	0.143	0.073	0.032	0.486	0.184	0.075	0.1	0.46	0.143	0.073	0.032	0.486	0.185	0.075	0.102	0.462	0.145	0.075	0.034	0.488	0.187	0.077	0.102	0.462	0.145	0.075	0.034	0.488	0.186	0.077	0	0	0	0	0	0	0
CPI-SC039D075C6	COL15A1_a2b1 complex	simple:P39059	complex:a2b1 complex	COL15A1		TRUE	FALSE	FALSE	curated	TRUE	0.19	0.55	0.234	0.163	0.123	0.577	0.275	0.165	0.235	0.595	0.278	0.208	0.167	0.621	0.319	0.21	0.376	0.736	0.419	0.348	0.308	0.762	0.46	0.35	0.139	0.499	0.183	0.112	0.072	0.526	0.224	0.114	0.243	0.603	0.286	0.216	0.175	0.629	0.327
CPI-SC04B0064C4	COL18A1_a2b1 complex	simple:P39060	complex:a2b1 complex	COL18A1		TRUE	FALSE	FALSE	curated	TRUE	0.14	0.5	0.184	0.113	0.073	0.527	0.225	0.115	0.106	0.466	0.15	0.079	0.039	0.493	0.191	0.081	0.474	0.834	0.517	0.447	0.406	0.86	0.558	0.449	0.099	0.459	0.143	0.072	0.032	0.486	0.184	0.074	0.117	0.477	0.16	0.09	0.049	0.503	0.202
CPI-SC03DD752AB	COL4A4_a2b1 complex	simple:P53420	complex:a2b1 complex	COL4A4		TRUE	FALSE	FALSE	curated	TRUE	0	0	0	0	0	0	0	0	0.101	0.461	0.144	0.074	0.033	0.487	0.185	0.076	0.12	0.48	0.163	0.093	0.052	0.506	0.204	0.095	0	0	0	0	0	0	0	0	0.105	0.465	0.149	0.078	0.038	0.492	0.19
CPI-SC052A417CB	COL4A3_a2b1 complex	simple:Q01955	complex:a2b1 complex	COL4A3		TRUE	FALSE	FALSE	curated	TRUE	0.103	0.463	0.146	0.076	0.035	0.489	0.187	0.078	0.1	0.46	0.143	0.073	0.032	0.486	0.184	0.075	0.102	0.462	0.145	0.075	0.034	0.488	0.186	0.077	0.105	0.464	0.148	0.077	0.037	0.491	0.189	0.079	0.101	0.461	0.144	0.074	0.033	0.487	0.185
CPI-SC08A98E7D4	COL7A1_a2b1 complex	simple:Q02388	complex:a2b1 complex	COL7A1		TRUE	FALSE	FALSE	curated	TRUE	0.117	0.477	0.16	0.09	0.049	0.503	0.202	0.092	0.106	0.466	0.149	0.079	0.038	0.492	0.19	0.081	0.113	0.472	0.156	0.085	0.045	0.499	0.197	0.087	0.1	0.459	0.143	0.072	0.032	0.486	0.184	0.074	0.103	0.463	0.147	0.076	0.036	0.49	0.188
CPI-SC03C093767	COL10A1_a2b1 complex	simple:Q03692	complex:a2b1 complex	COL10A1		TRUE	FALSE	FALSE	curated	TRUE	1.533	1.893	1.577	1.506	1.466	1.92	1.618	1.508	0.339	0.699	0.383	0.312	0.272	0.726	0.424	0.314	0.26	0.62	0.303	0.232	0.192	0.646	0.344	0.234	0.87	1.23	0.914	0.843	0.803	1.256	0.955	0.845	0.217	0.577	0.261	0.19	0.149	0.603	0.302
CPI-SC0E0C50FCA	COL14A1_a2b1 complex	simple:Q05707	complex:a2b1 complex	COL14A1		TRUE	FALSE	FALSE	curated	TRUE	0.134	0.494	0.178	0.107	0.066	0.52	0.219	0.109	0.123	0.483	0.167	0.096	0.056	0.51	0.208	0.098	0.95	1.31	0.993	0.923	0.882	1.336	1.034	0.925	0.123	0.483	0.167	0.096	0.055	0.509	0.208	0.098	0.139	0.499	0.183	0.112	0.072	0.526	0.224
CPI-SC01E9FAC20	COL16A1_a2b1 complex	simple:Q07092	complex:a2b1 complex	COL16A1		TRUE	FALSE	FALSE	curated	TRUE	0.238	0.598	0.282	0.211	0.17	0.624	0.323	0.213	0.237	0.596	0.28	0.209	0.169	0.623	0.321	0.211	0.354	0.714	0.398	0.327	0.286	0.74	0.439	0.329	0.219	0.579	0.263	0.192	0.152	0.606	0.304	0.194	0.244	0.604	0.287	0.217	0.176	0.63	0.328
CPI-SC061137A41	COL4A6_a2b1 complex	simple:Q14031	complex:a2b1 complex	COL4A6		TRUE	FALSE	FALSE	curated	TRUE	0.1	0.46	0.144	0.073	0.033	0.487	0.185	0.075	0.1	0.46	0.144	0.073	0.033	0.486	0.185	0.075	0	0	0	0	0	0	0	0	0	0	0	0	0	0	0	0	0	0	0	0	0	0	0
CPI-SC01F1F24AA	COL9A3_a2b1 complex	simple:Q14050	complex:a2b1 complex	COL9A3		TRUE	FALSE	FALSE	curated	TRUE	0.684	1.044	0.727	0.657	0.616	1.07	0.768	0.659	0.44	0.8	0.484	0.413	0.373	0.827	0.525	0.415	0.119	0.479	0.162	0.092	0.051	0.505	0.203	0.094	0.497	0.857	0.541	0.47	0.43	0.884	0.582	0.472	0.46	0.82	0.503	0.433	0.392	0.846	0.544
CPI-SC08226CD3B	COL9A2_a2b1 complex	simple:Q14055	complex:a2b1 complex	COL9A2		TRUE	FALSE	FALSE	curated	TRUE	0.903	1.263	0.947	0.876	0.836	1.29	0.988	0.878	0.461	0.821	0.504	0.434	0.393	0.847	0.545	0.436	0.158	0.518	0.201	0.131	0.09	0.544	0.243	0.133	0.599	0.959	0.643	0.572	0.531	0.985	0.684	0.574	0.51	0.87	0.554	0.483	0.442	0.896	0.595
CPI-SC0ADD7BEF0	COL19A1_a2b1 complex	simple:Q14993	complex:a2b1 complex	COL19A1		TRUE	FALSE	FALSE	curated	TRUE	0.129	0.489	0.172	0.102	0.061	0.515	0.213	0.104	0.103	0.463	0.146	0.076	0.035	0.489	0.187	0.078	0	0	0	0	0	0	0	0	0	0	0	0	0	0	0	0	0.102	0.462	0.145	0.075	0.034	0.488	0.187
CPI-SC0EB600CAC	COL24A1_a2b1 complex	simple:Q17RW2	complex:a2b1 complex	COL24A1		TRUE	FALSE	FALSE	curated	TRUE	0.1	0.46	0.143	0.073	0.032	0.486	0.184	0.075	0.104	0.464	0.147	0.077	0.036	0.49	0.189	0.079	0.11	0.47	0.154	0.083	0.043	0.497	0.195	0.085	0.102	0.462	0.146	0.075	0.034	0.488	0.187	0.077	0.102	0.462	0.146	0.075	0.035	0.488	0.187
CPI-SC0CCF30377	COL13A1_a2b1 complex	simple:Q5TAT6	complex:a2b1 complex	COL13A1		FALSE	FALSE	FALSE	curated	TRUE	0.147	0.507	0.191	0.12	0.08	0.533	0.232	0.122	0.101	0.461	0.145	0.074	0.034	0.488	0.186	0.076	0.102	0.462	0.146	0.075	0.035	0.489	0.187	0.077	0	0	0	0	0	0	0	0	0.11	0.47	0.154	0.083	0.043	0.497	0.195
CPI-SC0CE6F5084	COL27A1_a2b1 complex	simple:Q8IZC6	complex:a2b1 complex	COL27A1		TRUE	FALSE	FALSE	curated	TRUE	0.395	0.754	0.438	0.367	0.327	0.781	0.479	0.369	0.312	0.672	0.356	0.285	0.245	0.699	0.397	0.287	0.17	0.53	0.213	0.143	0.102	0.556	0.254	0.145	0.411	0.771	0.455	0.384	0.344	0.798	0.496	0.386	0.346	0.706	0.39	0.319	0.279	0.733	0.431
CPI-SC09DE07794	COL22A1_a2b1 complex	simple:Q8NFW1	complex:a2b1 complex	COL22A1		TRUE	FALSE	FALSE	curated	TRUE	0.122	0.482	0.166	0.095	0.055	0.509	0.207	0.097	0.099	0.459	0.143	0.072	0.032	0.486	0.184	0.074	0	0	0	0	0	0	0	0	0	0	0	0	0	0	0	0	0	0	0	0	0	0	0
CPI-SC0AD6D8724	COL26A1_a2b1 complex	simple:Q96A83	complex:a2b1 complex	COL26A1		TRUE	FALSE	FALSE	curated	TRUE	0.1	0.46	0.143	0.073	0.032	0.486	0.184	0.075	0.101	0.461	0.145	0.074	0.034	0.488	0.186	0.076	0.102	0.462	0.145	0.075	0.034	0.488	0.186	0.077	0.1	0.46	0.144	0.073	0.033	0.487	0.185	0.075	0	0	0	0	0	0	0
CPI-SC040C26CBD	COL21A1_a2b1 complex	simple:Q96P44	complex:a2b1 complex	COL21A1		TRUE	FALSE	FALSE	curated	TRUE	0.1	0.46	0.144	0.073	0.033	0.487	0.185	0.075	0.105	0.465	0.149	0.078	0.038	0.492	0.19	0.08	0.287	0.647	0.33	0.26	0.219	0.673	0.371	0.262	0	0	0	0	0	0	0	0	0.112	0.472	0.156	0.085	0.045	0.499	0.197
CPI-SC0F300DE24	COL12A1_a2b1 complex	simple:Q99715	complex:a2b1 complex	COL12A1		TRUE	FALSE	FALSE	curated	TRUE	0.397	0.757	0.441	0.37	0.33	0.784	0.482	0.372	0.228	0.588	0.271	0.201	0.16	0.614	0.312	0.203	0.401	0.761	0.444	0.374	0.333	0.787	0.486	0.376	0.18	0.54	0.224	0.153	0.113	0.566	0.265	0.155	0.4	0.76	0.444	0.373	0.333	0.787	0.485
CPI-SC06873D10F	COL17A1_a2b1 complex	simple:Q9UMD9	complex:a2b1 complex	COL17A1		TRUE	FALSE	FALSE	curated	TRUE	0	0	0	0	0	0	0	0	0.1	0.46	0.143	0.073	0.032	0.486	0.184	0.075	0	0	0	0	0	0	0	0	0.101	0.461	0.145	0.074	0.034	0.488	0.186	0.076	0	0	0	0	0	0	0
CPI-SC0E3784FFB	LAMC1_a2b1 complex	simple:P11047	complex:a2b1 complex	LAMC1		TRUE	FALSE	FALSE	curated	TRUE	0.212	0.572	0.255	0.185	0.144	0.598	0.296	0.187	0.165	0.525	0.209	0.138	0.097	0.551	0.25	0.14	0.326	0.686	0.37	0.299	0.259	0.713	0.411	0.301	0.159	0.519	0.202	0.131	0.091	0.545	0.243	0.133	0.213	0.573	0.257	0.186	0.145	0.599	0.298
CPI-SC0D9B795CC	CDH1_a2b1 complex	simple:P12830	complex:a2b1 complex	CDH1		FALSE	FALSE	FALSE	curated	TRUE	0	0	0	0	0	0	0	0	0.099	0.459	0.143	0.072	0.032	0.486	0.184	0.074	0	0	0	0	0	0	0	0	0.1	0.46	0.143	0.073	0.032	0.486	0.185	0.075	0	0	0	0	0	0	0
CPI-SC08B6B74FB	FN1_a2Bb3 complex	simple:P02751	complex:a2Bb3 complex	FN1		TRUE	FALSE	FALSE	curated	TRUE	2.2	2.202	0	2.205	0	2.201	2.2	2.201	2.085	2.087	0	2.09	0	2.086	2.085	2.086	1.686	1.688	0	1.691	0	1.687	1.686	1.687	2.376	2.378	0	2.381	0	2.377	2.376	2.377	1.964	1.966	0	1.969	0	1.965	1.964
CPI-SC0BAB29E69	F2_a2Bb3 complex	simple:P00734	complex:a2Bb3 complex	F2		TRUE	FALSE	FALSE	curated	TRUE	0.017	0.019	0	0.022	0	0.018	0.017	0.018	0.003	0.005	0	0.008	0	0.005	0.003	0.004	0	0	0	0	0	0	0	0	0.004	0.006	0	0.009	0	0.006	0.004	0.005	0.005	0.007	0	0.01	0	0.006	0.005
CPI-SC08067D831	VTN_a2Bb3 complex	simple:P04004	complex:a2Bb3 complex	VTN		TRUE	FALSE	FALSE	curated	TRUE	0	0	0	0	0	0	0	0	0.001	0.003	0	0.006	0	0.002	0.001	0.002	0	0	0	0	0	0	0	0	0	0	0	0	0	0	0	0	0	0	0	0	0	0	0
CPI-SC0200AC9E3	THBS1_a2Bb3 complex	simple:P07996	complex:a2Bb3 complex	THBS1		FALSE	FALSE	FALSE	curated	TRUE	0.249	0.251	0	0.254	0	0.251	0.249	0.25	0.47	0.471	0	0.475	0	0.471	0.469	0.47	0.156	0.158	0	0.161	0	0.157	0.155	0.156	0.245	0.247	0	0.25	0	0.246	0.245	0.246	0.643	0.645	0	0.648	0	0.644	0.643
CPI-SC0974B60B7	CD40LG_a2Bb3 complex	simple:P29965	complex:a2Bb3 complex	CD40LG		TRUE	FALSE	FALSE	curated	TRUE	0	0	0	0	0	0	0	0	0	0	0	0	0	0	0	0	0	0	0	0	0	0	0	0	0	0	0	0	0	0	0	0	0	0	0	0	0	0	0
CPI-SC090855C8E	FN1_aVb3 complex	simple:P02751	complex:aVb3 complex	FN1		TRUE	FALSE	FALSE	curated	TRUE	2.2	2.202	2.202	2.205	0	2.202	2.2	2.201	2.085	2.087	2.087	2.09	0	2.087	2.085	2.086	1.686	1.688	1.687	1.691	0	1.687	1.686	1.687	2.376	2.378	2.378	2.381	0	2.378	2.376	2.377	1.964	1.966	1.965	1.969	0	1.965	1.964
CPI-SC0B9199C7F	LAMC1_aVb3 complex	simple:P11047	complex:aVb3 complex	LAMC1		TRUE	FALSE	FALSE	curated	TRUE	0.113	0.115	0.114	0.118	0	0.114	0.113	0.113	0.066	0.068	0.067	0.071	0	0.067	0.066	0.067	0.228	0.229	0.229	0.232	0	0.229	0.227	0.228	0.06	0.061	0.061	0.065	0	0.061	0.059	0.06	0.114	0.116	0.115	0.119	0	0.115	0.114
CPI-SC0EC380922	F2_aVb3 complex	simple:P00734	complex:aVb3 complex	F2		TRUE	FALSE	FALSE	curated	TRUE	0.017	0.019	0.018	0.022	0	0.018	0.017	0.018	0.003	0.005	0.005	0.008	0	0.005	0.003	0.004	0	0	0	0	0	0	0	0	0.004	0.006	0.006	0.009	0	0.006	0.004	0.005	0.005	0.007	0.007	0.01	0	0.007	0.005
CPI-SC0530C27A8	VTN_aVb3 complex	simple:P04004	complex:aVb3 complex	VTN		TRUE	FALSE	FALSE	curated	TRUE	0	0	0	0	0	0	0	0	0.001	0.003	0.002	0.006	0	0.002	0.001	0.002	0	0	0	0	0	0	0	0	0	0	0	0	0	0	0	0	0	0	0	0	0	0	0
CPI-SC0755598EE	THBS1_aVb3 complex	simple:P07996	complex:aVb3 complex	THBS1		FALSE	FALSE	FALSE	curated	TRUE	0.249	0.251	0.251	0.254	0	0.251	0.249	0.25	0.47	0.471	0.471	0.475	0	0.471	0.469	0.47	0.156	0.158	0.157	0.161	0	0.157	0.155	0.156	0.245	0.247	0.246	0.25	0	0.246	0.245	0.246	0.643	0.645	0.644	0.648	0	0.644	0.643
CPI-SC044E3F9B6	FGF2_aVb3 complex	simple:P09038	complex:aVb3 complex	FGF2		TRUE	FALSE	FALSE	curated	TRUE	0.374	0.376	0.375	0.379	0	0.375	0.374	0.374	0.89	0.891	0.891	0.895	0	0.891	0.889	0.89	0.102	0.104	0.103	0.107	0	0.103	0.102	0.103	0.488	0.49	0.489	0.493	0	0.489	0.488	0.489	0.316	0.317	0.317	0.32	0	0.317	0.315
CPI-SC0988E0218	SPP1_aVb3 complex	simple:P10451	complex:aVb3 complex	SPP1		TRUE	FALSE	FALSE	curated	TRUE	1.258	1.26	1.26	1.263	0	1.26	1.258	1.259	0.372	0.374	0.373	0.377	0	0.373	0.372	0.373	0.486	0.487	0.487	0.49	0	0.487	0.485	0.486	0.842	0.844	0.843	0.847	0	0.843	0.842	0.843	0.243	0.245	0.245	0.248	0	0.245	0.243
CPI-SC0E2D0DC4B	FGF1_aVb3 complex	simple:P05230	complex:aVb3 complex	FGF1		TRUE	FALSE	FALSE	curated	TRUE	0.612	0.614	0.614	0.617	0	0.614	0.612	0.613	0.847	0.849	0.848	0.852	0	0.848	0.847	0.848	0.182	0.183	0.183	0.187	0	0.183	0.181	0.182	0.372	0.374	0.373	0.377	0	0.373	0.372	0.373	0.302	0.303	0.303	0.307	0	0.303	0.301
CPI-SC00756BB93	THY1_aVb3 complex	simple:P04216	complex:aVb3 complex	THY1		FALSE	FALSE	FALSE	curated	TRUE	0.094	0.096	0.095	0.099	0	0.095	0.093	0.094	0.022	0.024	0.023	0.027	0	0.023	0.022	0.023	0.909	0.911	0.911	0.914	0	0.911	0.909	0.91	0.008	0.01	0.01	0.013	0	0.01	0.008	0.009	0.061	0.062	0.062	0.065	0	0.062	0.06
CPI-SC0E1037D03	VWF_aVb3 complex	simple:P04275	complex:aVb3 complex	VWF		TRUE	FALSE	FALSE	curated	TRUE	0.002	0.004	0.003	0.007	0	0.003	0.002	0.003	0.001	0.002	0.002	0.006	0	0.002	0	0.001	0.185	0.187	0.186	0.19	0	0.186	0.185	0.186	0	0	0	0	0	0	0	0	0.004	0.006	0.005	0.009	0	0.005	0.004
CPI-SC05A209BEC	FCER2_aVb3 complex	simple:P06734	complex:aVb3 complex	FCER2		TRUE	TRUE	FALSE	curated	TRUE	0	0	0	0	0	0	0	0	0	0	0	0	0	0	0	0	0.016	0.018	0.018	0.021	0	0.018	0.016	0.017	0	0	0	0	0	0	0	0	0	0	0	0	0	0	0
CPI-SC02E74AFA5	MMP2_aVb3 complex	simple:P08253	complex:aVb3 complex	MMP2		TRUE	FALSE	FALSE	curated	TRUE	0.369	0.371	0.37	0.374	0	0.37	0.369	0.37	0.008	0.01	0.009	0.013	0	0.009	0.008	0.008	0.499	0.501	0.501	0.504	0	0.501	0.499	0.5	0.001	0.003	0.002	0.006	0	0.002	0.001	0.002	0.034	0.035	0.035	0.038	0	0.035	0.033
CPI-SC0A58E6695	TNC_aVb3 complex	simple:P24821	complex:aVb3 complex	TNC		TRUE	FALSE	FALSE	curated	TRUE	0.293	0.295	0.295	0.298	0	0.295	0.293	0.294	0.107	0.109	0.108	0.112	0	0.108	0.107	0.107	0.489	0.491	0.491	0.494	0	0.491	0.489	0.49	0.032	0.033	0.033	0.036	0	0.033	0.031	0.032	0.367	0.368	0.368	0.371	0	0.368	0.366
CPI-SC06525B099	L1CAM_aVb3 complex	simple:P32004	complex:aVb3 complex	L1CAM		FALSE	FALSE	FALSE	curated	TRUE	0	0	0	0	0	0	0	0	0	0	0	0	0	0	0	0	0.008	0.01	0.009	0.013	0	0.009	0.008	0.009	0	0	0	0	0	0	0	0	0	0	0	0	0	0	0
CPI-SC095A2C115	PLAUR_aVb3 complex	simple:Q03405	complex:aVb3 complex	PLAUR		TRUE	TRUE	FALSE	curated	TRUE	0.579	0.581	0.58	0.584	0	0.58	0.579	0.58	0.461	0.463	0.463	0.466	0	0.463	0.461	0.462	0.424	0.426	0.425	0.429	0	0.425	0.424	0.424	0.131	0.133	0.132	0.136	0	0.132	0.131	0.132	0.18	0.182	0.181	0.185	0	0.181	0.18
CPI-SC0EFCE145F	OMD_aVb3 complex	simple:Q99983	complex:aVb3 complex	OMD		TRUE	FALSE	FALSE	curated	TRUE	0.618	0.62	0.62	0.623	0	0.62	0.618	0.619	0.668	0.67	0.67	0.673	0	0.67	0.668	0.669	0.416	0.418	0.417	0.421	0	0.417	0.415	0.416	0.577	0.579	0.579	0.582	0	0.579	0.577	0.578	0.625	0.627	0.626	0.63	0	0.626	0.625
CPI-SC04F2478E9	FN1_a3b1 complex	simple:P02751	complex:a3b1 complex	FN1		TRUE	FALSE	FALSE	curated	TRUE	2.217	2.203	2.203	2.201	2.202	2.208	2.207	2.208	2.102	2.088	2.088	2.086	2.086	2.093	2.092	2.093	1.703	1.689	1.689	1.687	1.687	1.694	1.693	1.694	2.393	2.379	2.379	2.377	2.377	2.384	2.383	2.384	1.981	1.967	1.967	1.965	1.965	1.972	1.97
CPI-SC02BFEEC8A	THBS1_a3b1 complex	simple:P07996	complex:a3b1 complex	THBS1		FALSE	FALSE	FALSE	curated	TRUE	0.266	0.252	0.252	0.25	0.251	0.258	0.256	0.257	0.487	0.472	0.472	0.47	0.471	0.478	0.476	0.477	0.173	0.158	0.158	0.156	0.157	0.164	0.162	0.163	0.262	0.248	0.248	0.246	0.246	0.253	0.252	0.253	0.66	0.645	0.646	0.643	0.644	0.651	0.649
CPI-SC0ED0520DD	LAMA3_a3b1 complex	simple:Q16787	complex:a3b1 complex	LAMA3		TRUE	FALSE	FALSE	curated	TRUE	0.018	0.003	0.003	0.001	0.002	0.009	0.007	0.008	0.017	0.003	0.003	0.001	0.002	0.008	0.007	0.008	0.036	0.022	0.022	0.02	0.021	0.028	0.026	0.027	0	0	0	0	0	0	0	0	0.018	0.003	0.003	0.001	0.002	0.009	0.007
CPI-SC09938698A	CSPG4_a3b1 complex	simple:Q6UVK1	complex:a3b1 complex	CSPG4		FALSE	FALSE	FALSE	curated	TRUE	0.303	0.289	0.289	0.287	0.287	0.294	0.293	0.294	0.187	0.173	0.173	0.171	0.171	0.178	0.177	0.178	0.091	0.077	0.077	0.075	0.076	0.083	0.081	0.082	0.234	0.22	0.22	0.217	0.218	0.225	0.223	0.225	0.145	0.131	0.131	0.129	0.13	0.137	0.135
CPI-SC06364D669	FN1_a4b1 complex	simple:P02751	complex:a4b1 complex	FN1		TRUE	FALSE	FALSE	curated	TRUE	0	0	2.212	0	0	0	2.208	2.2	0	0	2.097	0	0	0	2.093	2.085	0	0	1.698	0	0	0	1.693	1.686	0	0	2.388	0	0	0	2.384	2.376	0	0	1.976	0	0	0	1.971
CPI-SC07BE7830D	SPP1_a4b1 complex	simple:P10451	complex:a4b1 complex	SPP1		TRUE	FALSE	FALSE	curated	TRUE	0	0	1.27	0	0	0	1.266	1.258	0	0	0.384	0	0	0	0.379	0.372	0	0	0.497	0	0	0	0.493	0.486	0	0	0.854	0	0	0	0.849	0.842	0	0	0.255	0	0	0	0.251
CPI-SC0BC542ACC	TNC_a4b1 complex	simple:P24821	complex:a4b1 complex	TNC		TRUE	FALSE	FALSE	curated	TRUE	0	0	0.305	0	0	0	0.301	0.293	0	0	0.119	0	0	0	0.114	0.107	0	0	0.501	0	0	0	0.497	0.489	0	0	0.043	0	0	0	0.039	0.032	0	0	0.378	0	0	0	0.374
CPI-SC0E9C058EB	PLAUR_a4b1 complex	simple:Q03405	complex:a4b1 complex	PLAUR		TRUE	TRUE	FALSE	curated	TRUE	0	0	0.591	0	0	0	0.586	0.579	0	0	0.473	0	0	0	0.469	0.461	0	0	0.436	0	0	0	0.431	0.424	0	0	0.143	0	0	0	0.139	0.131	0	0	0.192	0	0	0	0.187
CPI-SC01833C7FC	PLA2G2A_a4b1 complex	simple:P14555	complex:a4b1 complex	PLA2G2A		TRUE	FALSE	FALSE	curated	TRUE	0	0	0.704	0	0	0	0.7	0.693	0	0	1.838	0	0	0	1.834	1.826	0	0	0.703	0	0	0	0.699	0.692	0	0	1.368	0	0	0	1.364	1.356	0	0	1.963	0	0	0	1.959
CPI-SC0A9EB628A	VCAM1_a4b1 complex	simple:P19320	complex:a4b1 complex	VCAM1		FALSE	FALSE	FALSE	curated	TRUE	0	0	0.016	0	0	0	0.011	0.004	0	0	0.022	0	0	0	0.018	0.011	0	0	0.108	0	0	0	0.104	0.097	0	0	0.028	0	0	0	0.024	0.017	0	0	0.095	0	0	0	0.09
CPI-SC070D5A96F	JAM2_a4b1 complex	simple:P57087	complex:a4b1 complex	JAM2		FALSE	FALSE	FALSE	curated	TRUE	0	0	0.057	0	0	0	0.052	0.045	0	0	0.054	0	0	0	0.05	0.042	0	0	0.152	0	0	0	0.148	0.14	0	0	0.036	0	0	0	0.032	0.025	0	0	0.055	0	0	0	0.051
CPI-SC0B4D7E0FF	FN1_a4b7 complex	simple:P02751	complex:a4b7 complex	FN1		TRUE	FALSE	FALSE	curated	TRUE	0	0	2.203	0	0	0	2.208	2.2	0	0	2.088	0	0	0	2.093	2.085	0	0	1.688	0	0	0	1.693	1.686	0	0	2.379	0	0	0	2.384	2.376	0	0	1.966	0	0	0	1.971
CPI-SC08E97F7CA	VCAM1_a4b7 complex	simple:P19320	complex:a4b7 complex	VCAM1		FALSE	FALSE	FALSE	curated	TRUE	0	0	0.006	0	0	0	0.011	0.004	0	0	0.013	0	0	0	0.018	0.011	0	0	0.099	0	0	0	0.104	0.097	0	0	0.019	0	0	0	0.024	0.017	0	0	0.085	0	0	0	0.09
CPI-SC08B2AD7C6	FN1_a5b1 complex	simple:P02751	complex:a5b1 complex	FN1		TRUE	FALSE	FALSE	curated	TRUE	2.44	2.7	2.418	2.355	2.438	2.896	2.535	2.661	2.325	2.585	2.302	2.24	2.323	2.781	2.42	2.545	1.926	2.186	1.903	1.841	1.924	2.382	2.021	2.146	2.616	2.876	2.593	2.531	2.614	3.072	2.711	2.836	2.204	2.464	2.181	2.119	2.202	2.66	2.299
CPI-SC0C8B4C056	CD40LG_a5b1 complex	simple:P29965	complex:a5b1 complex	CD40LG		TRUE	FALSE	FALSE	curated	TRUE	0	0	0	0	0	0	0	0	0	0	0	0	0	0	0	0	0	0	0	0	0	0	0	0	0	0	0	0	0	0	0	0	0	0	0	0	0	0	0
CPI-SC0592EC3D0	L1CAM_a5b1 complex	simple:P32004	complex:a5b1 complex	L1CAM		FALSE	FALSE	FALSE	curated	TRUE	0	0	0	0	0	0	0	0	0	0	0	0	0	0	0	0	0.248	0.508	0.225	0.163	0.246	0.703	0.342	0.468	0	0	0	0	0	0	0	0	0	0	0	0	0	0	0
CPI-SC062C5C6C2	PLA2G2A_a5b1 complex	simple:P14555	complex:a5b1 complex	PLA2G2A		TRUE	FALSE	FALSE	curated	TRUE	0.932	1.192	0.91	0.847	0.93	1.388	1.027	1.153	2.066	2.326	2.043	1.981	2.064	2.522	2.161	2.286	0.931	1.191	0.909	0.846	0.929	1.387	1.026	1.152	1.596	1.856	1.574	1.511	1.594	2.052	1.691	1.817	2.191	2.451	2.169	2.106	2.189	2.647	2.286
CPI-SC058F72F90	FBN1_a5b1 complex	simple:P35555	complex:a5b1 complex	FBN1		TRUE	FALSE	FALSE	curated	TRUE	0.405	0.666	0.383	0.32	0.403	0.861	0.5	0.626	0.335	0.595	0.313	0.25	0.333	0.791	0.43	0.556	0.547	0.808	0.525	0.462	0.546	1.003	0.642	0.768	0.388	0.648	0.365	0.303	0.386	0.844	0.483	0.608	0.349	0.609	0.327	0.264	0.347	0.805	0.444
CPI-SC092C3E4DF	FN1_a8b1 complex	simple:P02751	complex:a8b1 complex	FN1		TRUE	FALSE	FALSE	curated	TRUE	2.201	2.2	2.216	2.2	2.204	2.203	2.2	2.201	2.086	2.085	2.101	2.085	2.089	2.088	2.085	2.085	1.687	1.686	1.702	1.686	1.69	1.688	1.686	1.686	2.377	2.376	2.392	2.376	2.38	2.379	2.376	2.376	1.965	1.964	1.98	1.964	1.968	1.966	1.964
CPI-SC01195CB48	TNC_a8b1 complex	simple:P24821	complex:a8b1 complex	TNC		TRUE	FALSE	FALSE	curated	TRUE	0.294	0.293	0.309	0.293	0.297	0.296	0.293	0.294	0.108	0.107	0.122	0.107	0.111	0.109	0.107	0.107	0.49	0.489	0.505	0.489	0.493	0.492	0.489	0.49	0.033	0.031	0.047	0.032	0.035	0.034	0.031	0.032	0.368	0.366	0.382	0.367	0.37	0.369	0.366
CPI-SC096929DB0	FN1_aVb1 complex	simple:P02751	complex:aVb1 complex	FN1		TRUE	FALSE	FALSE	curated	TRUE	2.412	2.416	2.419	2.379	2.412	2.46	2.349	2.446	2.297	2.301	2.303	2.263	2.297	2.345	2.234	2.331	1.898	1.902	1.904	1.864	1.897	1.946	1.835	1.931	2.588	2.592	2.594	2.554	2.587	2.636	2.525	2.622	2.175	2.18	2.182	2.142	2.175	2.224	2.113
CPI-SC067AD890A	VTN_aVb1 complex	simple:P04004	complex:aVb1 complex	VTN		TRUE	FALSE	FALSE	curated	TRUE	0	0	0	0	0	0	0	0	0.213	0.217	0.219	0.179	0.212	0.261	0.15	0.247	0	0	0	0	0	0	0	0	0	0	0	0	0	0	0	0	0	0	0	0	0	0	0
CPI-SC0847A64D2	FN1_aVb5 complex	simple:P02751	complex:aVb5 complex	FN1		TRUE	FALSE	FALSE	curated	TRUE	2.412	2.382	2.419	2.342	2.325	2.46	2.349	2.446	2.297	2.267	2.303	2.227	2.21	2.345	2.234	2.331	1.898	1.868	1.904	1.828	1.811	1.946	1.835	1.931	2.588	2.558	2.594	2.518	2.501	2.636	2.525	2.622	2.175	2.146	2.182	2.106	2.089	2.224	2.113
CPI-SC0EEF3A379	LAMC1_a6b1 complex	simple:P11047	complex:a6b1 complex	LAMC1		TRUE	FALSE	FALSE	curated	TRUE	0.194	0.145	0.263	0.193	0.176	0.137	0.138	0.155	0.147	0.098	0.216	0.147	0.129	0.09	0.091	0.108	0.308	0.259	0.378	0.308	0.29	0.252	0.252	0.27	0.141	0.092	0.21	0.14	0.123	0.084	0.084	0.102	0.195	0.146	0.264	0.195	0.177	0.138	0.139
CPI-SC0A2FE9693	LAMC1_a7b1 complex	simple:P11047	complex:a7b1 complex	LAMC1		TRUE	FALSE	FALSE	curated	TRUE	0	0.113	0.143	0	0.125	0.117	0.115	0	0	0.066	0.096	0	0.078	0.071	0.068	0	0	0.228	0.258	0	0.239	0.232	0.23	0	0	0.06	0.09	0	0.072	0.064	0.062	0	0	0.114	0.144	0	0.126	0.119	0.116
CPI-SS0CC5DCE80	CDH1_KLRG1	simple:P12830	simple:Q96E93	CDH1	KLRG1	FALSE	FALSE	TRUE	curated	FALSE	0	0	0	0	0	0	0	0	0	0.002	0.018	0.013	0	0.002	0.004	0.003	0	0	0	0	0	0	0	0	0	0.002	0.019	0.013	0	0.003	0.005	0.004	0	0	0	0	0	0	0
CPI-SC007890A1C	CDH1_aEb7 complex	simple:P12830	complex:aEb7 complex	CDH1		FALSE	FALSE	FALSE	curated	TRUE	0	0	0	0	0	0	0	0	0.005	0.008	0.003	0.006	0.005	0.005	0.01	0.003	0	0	0	0	0	0	0	0	0.006	0.008	0.003	0.006	0.006	0.005	0.01	0.003	0	0	0	0	0	0	0
CPI-SS03DA2A820	FGF2_CD44	simple:P09038	simple:P16070	FGF2	CD44	TRUE	FALSE	TRUE	I2D,InnateDB-All	FALSE	0.842	0.998	0.934	0.678	0.707	1.114	0.955	0.852	1.358	1.513	1.45	1.194	1.223	1.63	1.47	1.368	0.571	0.726	0.662	0.407	0.436	0.842	0.683	0.58	0.957	1.112	1.048	0.793	0.822	1.228	1.069	0.966	0.784	0.939	0.876	0.62	0.649	1.055	0.896
CPI-SS02AB0C3E0	SPP1_CD44	simple:P10451	simple:P16070	SPP1	CD44	TRUE	FALSE	TRUE	I2D,IMEx,InnateDB-All,IntAct	FALSE	1.727	1.882	1.819	1.563	1.592	1.998	1.839	1.736	0.841	0.996	0.932	0.677	0.706	1.112	0.953	0.85	0.954	1.109	1.046	0.79	0.819	1.225	1.066	0.963	1.311	1.466	1.402	1.147	1.176	1.582	1.423	1.32	0.712	0.867	0.804	0.548	0.577	0.983	0.824
CPI-SS0703338F5	LGALS9_CD44	simple:O00182	simple:P16070	LGALS9	CD44	TRUE	FALSE	TRUE	InnateDB	FALSE	0	0	0	0	0	0	0	0	0.469	0.624	0.561	0.305	0.334	0.74	0.581	0.478	0.509	0.664	0.601	0.345	0.374	0.78	0.621	0.518	0	0	0	0	0	0	0	0	0	0	0	0	0	0	0
CPI-SS03722104E	HGF_CD44	simple:P14210	simple:P16070	HGF	CD44	TRUE	FALSE	TRUE	IMEx,InnateDB-All,IntAct	FALSE	0	0	0	0	0	0	0	0	0.469	0.624	0.561	0.305	0.334	0.74	0.581	0.478	0.476	0.631	0.568	0.312	0.341	0.747	0.588	0.485	0	0	0	0	0	0	0	0	0	0	0	0	0	0	0
CPI-SS008FB916C	FGF2_FGFR4	simple:P09038	simple:P22455	FGF2	FGFR4	TRUE	FALSE	TRUE	curated	FALSE	0.398	0.384	0.375	0.383	0.385	0.379	0	0.377	0.914	0.9	0.89	0.899	0.901	0.895	0	0.893	0.126	0.112	0.103	0.112	0.113	0.107	0	0.106	0.512	0.499	0.489	0.498	0.499	0.493	0	0.492	0.34	0.326	0.316	0.325	0.327	0.321	0
CPI-SS0D9366D11	FGF1_FGFR4	simple:P05230	simple:P22455	FGF1	FGFR4	TRUE	FALSE	TRUE	I2D,IMEx,InnateDB-All,IntAct	FALSE	0.637	0.623	0.613	0.622	0.623	0.617	0	0.616	0.871	0.858	0.848	0.857	0.858	0.852	0	0.851	0.206	0.192	0.182	0.191	0.193	0.187	0	0.185	0.396	0.382	0.373	0.381	0.383	0.377	0	0.375	0.326	0.312	0.302	0.311	0.313	0.307	0
CPI-SS044CF7EAE	TNFRSF10A_FGFR4	simple:O00220	simple:P22455	TNFRSF10A	FGFR4	TRUE	TRUE	TRUE	InnateDB-All	FALSE	0	0	0	0	0	0	0	0	0.028	0.015	0.005	0.014	0.015	0.009	0	0.008	0.028	0.014	0.004	0.013	0.014	0.008	0	0.007	0.026	0.012	0.002	0.011	0.013	0.007	0	0.005	0.027	0.013	0.004	0.012	0.014	0.008	0
CPI-SS0AC594A8E	FGF17_FGFR4	simple:O60258	simple:P22455	FGF17	FGFR4	TRUE	FALSE	TRUE	I2D	FALSE	0	0	0	0	0	0	0	0	0.025	0.012	0.002	0.011	0.012	0.006	0	0.005	0	0	0	0	0	0	0	0	0	0	0	0	0	0	0	0	0	0	0	0	0	0	0
CPI-SS0D4CA5D92	FGF18_FGFR4	simple:O76093	simple:P22455	FGF18	FGFR4	TRUE	FALSE	TRUE	I2D	FALSE	0.033	0.02	0.01	0.019	0.02	0.014	0	0.013	0.044	0.03	0.02	0.029	0.03	0.024	0	0.023	0.057	0.043	0.033	0.042	0.043	0.037	0	0.036	0.025	0.011	0.002	0.01	0.012	0.006	0	0.004	0.091	0.077	0.067	0.076	0.077	0.071	0
CPI-SS066347638	FGF5_FGFR4	simple:P12034	simple:P22455	FGF5	FGFR4	TRUE	FALSE	TRUE	I2D,IMEx,InnateDB-All,IntAct	FALSE	0.028	0.014	0.004	0.013	0.014	0.008	0	0.007	0.03	0.016	0.006	0.015	0.016	0.01	0	0.009	0.038	0.025	0.015	0.024	0.025	0.019	0	0.018	0.028	0.014	0.004	0.013	0.014	0.008	0	0.007	0.029	0.015	0.005	0.014	0.016	0.01	0
CPI-SS0D95D41D6	FGF7_FGFR4	simple:P21781	simple:P22455	FGF7	FGFR4	TRUE	FALSE	TRUE	I2D	FALSE	0.057	0.044	0.034	0.043	0.044	0.038	0	0.037	0.027	0.013	0.004	0.012	0.014	0.008	0	0.006	0.17	0.156	0.146	0.155	0.157	0.151	0	0.149	0.077	0.064	0.054	0.063	0.064	0.058	0	0.057	0.045	0.032	0.022	0.031	0.032	0.026	0
CPI-SS01F67987A	FGF2_FGFR1	simple:P09038	simple:P11362	FGF2	FGFR1	TRUE	FALSE	TRUE	curated	FALSE	1.092	0.92	0.581	0.89	0.765	1.042	0.714	0.677	1.608	1.436	1.097	1.406	1.281	1.558	1.23	1.193	0.82	0.648	0.309	0.618	0.494	0.77	0.442	0.405	1.206	1.034	0.695	1.004	0.88	1.156	0.828	0.791	1.034	0.862	0.523	0.832	0.707	0.984	0.656
CPI-SS0755A26DD	FGF1_FGFR1	simple:P05230	simple:P11362	FGF1	FGFR1	TRUE	FALSE	TRUE	curated	FALSE	1.331	1.159	0.82	1.129	1.004	1.28	0.952	0.916	1.565	1.393	1.055	1.363	1.239	1.515	1.187	1.15	0.9	0.728	0.389	0.698	0.573	0.85	0.522	0.485	1.09	0.918	0.579	0.888	0.764	1.04	0.712	0.675	1.02	0.848	0.509	0.818	0.693	0.97	0.642
CPI-SS0467AFD8A	FGF17_FGFR1	simple:O60258	simple:P11362	FGF17	FGFR1	TRUE	FALSE	TRUE	I2D,InnateDB-All	FALSE	0	0	0	0	0	0	0	0	0.719	0.547	0.209	0.517	0.393	0.669	0.341	0.304	0	0	0	0	0	0	0	0	0	0	0	0	0	0	0	0	0	0	0	0	0	0	0
CPI-SS0F2C6A4D4	FGF18_FGFR1	simple:O76093	simple:P11362	FGF18	FGFR1	TRUE	FALSE	TRUE	I2D	FALSE	0.728	0.555	0.217	0.526	0.401	0.677	0.349	0.312	0.738	0.565	0.227	0.536	0.411	0.687	0.359	0.322	0.751	0.579	0.24	0.549	0.424	0.7	0.372	0.336	0.719	0.547	0.208	0.517	0.393	0.669	0.341	0.304	0.785	0.613	0.274	0.583	0.458	0.734	0.406
CPI-SS05A94DE17	FGF2_FGFR2	simple:P09038	simple:P21802	FGF2	FGFR2	TRUE	FALSE	TRUE	curated	FALSE	0.456	0.451	0.415	0.553	0.608	0.474	0.512	0.442	0.971	0.967	0.931	1.069	1.124	0.99	1.028	0.957	0.184	0.179	0.143	0.281	0.336	0.202	0.24	0.17	0.57	0.565	0.529	0.667	0.722	0.588	0.626	0.556	0.397	0.393	0.357	0.495	0.55	0.416	0.454
CPI-SS04A97448D	FGF1_FGFR2	simple:P05230	simple:P21802	FGF1	FGFR2	TRUE	FALSE	TRUE	I2D,IMEx,InnateDB-All,IntAct,MINT	FALSE	0.694	0.69	0.654	0.792	0.846	0.713	0.751	0.68	0.929	0.924	0.888	1.026	1.081	0.947	0.986	0.915	0.263	0.259	0.223	0.361	0.416	0.282	0.32	0.249	0.454	0.449	0.413	0.551	0.606	0.472	0.51	0.44	0.383	0.379	0.343	0.481	0.536	0.402	0.44
CPI-SS06B86672A	CD44_FGFR2	simple:P16070	simple:P21802	CD44	FGFR2	TRUE	TRUE	TRUE	InnateDB-All	FALSE	0.551	0.546	0.51	0.649	0.703	0.569	0.608	0.537	0.706	0.702	0.666	0.804	0.858	0.725	0.763	0.692	0.643	0.638	0.602	0.74	0.795	0.661	0.699	0.629	0.387	0.382	0.346	0.485	0.539	0.405	0.444	0.373	0.416	0.411	0.375	0.514	0.568	0.434	0.473
CPI-SS0330D939A	FGF17_FGFR2	simple:O60258	simple:P21802	FGF17	FGFR2	TRUE	FALSE	TRUE	I2D,InnateDB-All	FALSE	0	0	0	0	0	0	0	0	0.083	0.078	0.042	0.18	0.235	0.101	0.14	0.069	0	0	0	0	0	0	0	0	0	0	0	0	0	0	0	0	0	0	0	0	0	0	0
CPI-SS0F6A7A4DF	FGF18_FGFR2	simple:O76093	simple:P21802	FGF18	FGFR2	TRUE	FALSE	TRUE	I2D	FALSE	0.091	0.086	0.05	0.189	0.243	0.109	0.148	0.077	0.101	0.097	0.06	0.199	0.253	0.12	0.158	0.087	0.114	0.11	0.074	0.212	0.266	0.133	0.171	0.1	0.083	0.078	0.042	0.18	0.235	0.101	0.139	0.069	0.148	0.144	0.108	0.246	0.3	0.167	0.205
CPI-SS02FEAF02E	FGF5_FGFR2	simple:P12034	simple:P21802	FGF5	FGFR2	TRUE	FALSE	TRUE	I2D,IMEx,InnateDB-All,IntAct	FALSE	0.085	0.081	0.045	0.183	0.237	0.104	0.142	0.071	0.087	0.083	0.046	0.185	0.239	0.106	0.144	0.073	0.096	0.091	0.055	0.193	0.248	0.114	0.152	0.082	0.085	0.081	0.044	0.183	0.237	0.104	0.142	0.071	0.086	0.082	0.046	0.184	0.239	0.105	0.143
CPI-SS0E928B8C8	FGF7_FGFR2	simple:P21781	simple:P21802	FGF7	FGFR2	TRUE	FALSE	TRUE	I2D,IMEx,InnateDB-All,IntAct	FALSE	0.115	0.11	0.074	0.212	0.267	0.133	0.172	0.101	0.085	0.08	0.044	0.182	0.237	0.103	0.141	0.071	0.227	0.223	0.187	0.325	0.38	0.246	0.284	0.213	0.135	0.13	0.094	0.232	0.287	0.153	0.192	0.121	0.103	0.098	0.062	0.2	0.255	0.121	0.16
CPI-SS0735F5C3A	TIMP1_FGFR2	simple:P01033	simple:P21802	TIMP1	FGFR2	TRUE	FALSE	TRUE	InnateDB-All	FALSE	1.609	1.604	1.568	1.706	1.761	1.627	1.665	1.595	1.7	1.696	1.66	1.798	1.853	1.719	1.757	1.686	1.627	1.622	1.586	1.724	1.779	1.645	1.683	1.612	1.746	1.742	1.706	1.844	1.898	1.765	1.803	1.732	1.499	1.494	1.458	1.596	1.651	1.517	1.555
CPI-SS0DC322B61	ROS1_FGFR2	simple:P08922	simple:P21802	ROS1	FGFR2	TRUE	TRUE	TRUE	I2D	FALSE	0	0	0	0	0	0	0	0	0.085	0.08	0.044	0.182	0.237	0.103	0.141	0.071	0	0	0	0	0	0	0	0	0	0	0	0	0	0	0	0	0	0	0	0	0	0	0
CPI-SS0348DB5E3	FGFR1_FGFR2	simple:P11362	simple:P21802	FGFR1	FGFR2	TRUE	TRUE	TRUE	InnateDB-All	FALSE	0.801	0.796	0.76	0.898	0.953	0.819	0.857	0.787	0.628	0.624	0.588	0.726	0.781	0.647	0.685	0.614	0.29	0.285	0.249	0.387	0.442	0.308	0.346	0.276	0.599	0.594	0.558	0.696	0.751	0.617	0.655	0.585	0.474	0.469	0.433	0.572	0.626	0.492	0.531
CPI-SS0D636A374	FGF2_FGFR3	simple:P09038	simple:P22607	FGF2	FGFR3	TRUE	FALSE	TRUE	curated	FALSE	0.528	0.437	0.381	0.538	0.462	0.449	0.434	0.411	1.043	0.953	0.897	1.054	0.978	0.964	0.95	0.927	0.256	0.166	0.109	0.266	0.19	0.177	0.162	0.139	0.642	0.552	0.495	0.652	0.576	0.563	0.548	0.525	0.469	0.379	0.322	0.48	0.403	0.39	0.376
CPI-SS015819E65	FGF1_FGFR3	simple:P05230	simple:P22607	FGF1	FGFR3	TRUE	FALSE	TRUE	I2D,IMEx,InnateDB-All,IntAct	FALSE	0.766	0.676	0.619	0.777	0.7	0.687	0.673	0.649	1.001	0.911	0.854	1.011	0.935	0.922	0.907	0.884	0.335	0.245	0.189	0.346	0.269	0.256	0.242	0.218	0.526	0.436	0.379	0.536	0.46	0.447	0.432	0.409	0.455	0.365	0.309	0.466	0.389	0.376	0.362
CPI-SS0BC9F7E9E	FGF17_FGFR3	simple:O60258	simple:P22607	FGF17	FGFR3	TRUE	FALSE	TRUE	I2D	FALSE	0	0	0	0	0	0	0	0	0.155	0.065	0.008	0.165	0.089	0.076	0.061	0.038	0	0	0	0	0	0	0	0	0	0	0	0	0	0	0	0	0	0	0	0	0	0	0
CPI-SS0E134097C	FGF18_FGFR3	simple:O76093	simple:P22607	FGF18	FGFR3	TRUE	FALSE	TRUE	I2D	FALSE	0.163	0.073	0.016	0.173	0.097	0.084	0.07	0.046	0.173	0.083	0.026	0.184	0.107	0.094	0.08	0.056	0.186	0.096	0.039	0.197	0.12	0.107	0.093	0.069	0.155	0.065	0.008	0.165	0.089	0.076	0.061	0.038	0.22	0.13	0.073	0.231	0.154	0.141	0.127
CPI-SS076D8A297	FGF5_FGFR3	simple:P12034	simple:P22607	FGF5	FGFR3	TRUE	FALSE	TRUE	I2D	FALSE	0.157	0.067	0.01	0.168	0.091	0.078	0.064	0.04	0.159	0.069	0.012	0.17	0.093	0.08	0.066	0.042	0.168	0.078	0.021	0.178	0.102	0.089	0.074	0.051	0.157	0.067	0.01	0.168	0.091	0.078	0.064	0.04	0.158	0.068	0.012	0.169	0.092	0.079	0.065
CPI-SS00E68BB92	FGF7_FGFR3	simple:P21781	simple:P22607	FGF7	FGFR3	TRUE	FALSE	TRUE	I2D	FALSE	0.187	0.097	0.04	0.197	0.121	0.108	0.093	0.07	0.157	0.067	0.01	0.167	0.091	0.078	0.063	0.04	0.299	0.209	0.153	0.31	0.234	0.22	0.206	0.183	0.207	0.117	0.06	0.217	0.141	0.128	0.113	0.09	0.175	0.085	0.028	0.185	0.109	0.096	0.081
CPI-SS0BF3ED143	FGFR2_FGFR3	simple:P21802	simple:P22607	FGFR2	FGFR3	TRUE	TRUE	TRUE	IMEx,InnateDB-All	FALSE	0.236	0.146	0.089	0.247	0.17	0.157	0.143	0.119	0.232	0.142	0.085	0.242	0.166	0.153	0.138	0.115	0.195	0.105	0.049	0.206	0.13	0.117	0.102	0.079	0.334	0.244	0.187	0.344	0.268	0.255	0.24	0.217	0.388	0.298	0.242	0.399	0.322	0.309	0.295
CPI-SS0CB6968B9	FGF2_FGFRL1	simple:P09038	simple:Q8N441	FGF2	FGFRL1	TRUE	FALSE	TRUE	I2D	FALSE	0.614	0.683	0.46	0.63	0.649	0.803	0.576	0.679	1.13	1.199	0.976	1.146	1.165	1.319	1.092	1.194	0.342	0.411	0.188	0.358	0.377	0.531	0.304	0.407	0.728	0.797	0.574	0.745	0.763	0.917	0.69	0.793	0.556	0.625	0.402	0.572	0.591	0.745	0.518
CPI-SS0C1BD22BC	SPP1_PTGER4	simple:P10451	simple:P35408	SPP1	PTGER4	TRUE	FALSE	TRUE	IMEx,MINT	FALSE	1.278	1.261	1.33	1.261	1.267	1.262	1.262	1.277	0.392	0.375	0.443	0.375	0.381	0.375	0.375	0.391	0.505	0.488	0.557	0.488	0.494	0.489	0.489	0.504	0.862	0.845	0.913	0.845	0.851	0.845	0.845	0.861	0.263	0.246	0.315	0.246	0.252	0.247	0.247
CPI-SC01AB9BED7	SPP1_a9b1 complex	simple:P10451	complex:a9b1 complex	SPP1		TRUE	FALSE	FALSE	curated	TRUE	1.264	1.26	1.277	1.258	1.259	1.26	1.26	1.259	0.378	0.373	0.391	0.372	0.372	0.374	0.374	0.373	0.491	0.487	0.504	0.485	0.486	0.487	0.488	0.487	0.848	0.843	0.861	0.842	0.842	0.844	0.844	0.843	0.249	0.245	0.262	0.243	0.243	0.245	0.245
CPI-SC056BF6CBB	TNC_a9b1 complex	simple:P24821	complex:a9b1 complex	TNC		TRUE	FALSE	FALSE	curated	TRUE	0.299	0.295	0.312	0.293	0.293	0.295	0.295	0.294	0.113	0.108	0.126	0.107	0.107	0.109	0.109	0.108	0.495	0.491	0.508	0.489	0.489	0.491	0.491	0.49	0.037	0.033	0.05	0.031	0.032	0.033	0.034	0.033	0.372	0.368	0.385	0.366	0.367	0.368	0.369
CPI-SC062D34C2A	VCAM1_a9b1 complex	simple:P19320	complex:a9b1 complex	VCAM1		FALSE	FALSE	FALSE	curated	TRUE	0.01	0.005	0.023	0.004	0.004	0.006	0.006	0.005	0.016	0.012	0.029	0.01	0.011	0.012	0.013	0.012	0.102	0.098	0.115	0.096	0.097	0.098	0.099	0.098	0.022	0.018	0.035	0.016	0.017	0.018	0.019	0.018	0.089	0.084	0.102	0.083	0.083	0.085	0.085
CPI-SS068C742A1	FGF1_TGFBR3	simple:P05230	simple:Q03167	FGF1	TGFBR3	TRUE	FALSE	TRUE	InnateDB-All	FALSE	0.624	0.689	0.683	0.808	0.723	0.655	0.671	0.72	0.859	0.924	0.918	1.043	0.957	0.89	0.906	0.955	0.194	0.258	0.252	0.378	0.292	0.224	0.24	0.29	0.384	0.448	0.443	0.568	0.482	0.415	0.431	0.48	0.314	0.378	0.372	0.498	0.412	0.344	0.36
CPI-SS085EE60B1	TGFB1_TGFBR3	simple:P01137	simple:Q03167	TGFB1	TGFBR3	TRUE	FALSE	TRUE	curated	FALSE	0.068	0.132	0.127	0.252	0.166	0.098	0.115	0.164	0.073	0.138	0.132	0.257	0.172	0.104	0.12	0.169	0.055	0.12	0.114	0.239	0.153	0.086	0.102	0.151	0.038	0.102	0.097	0.222	0.136	0.068	0.084	0.134	0.04	0.104	0.099	0.224	0.138	0.07	0.086
CPI-SS0FB37E079	INHA_TGFBR3	simple:P05111	simple:Q03167	INHA	TGFBR3	TRUE	FALSE	TRUE	I2D	FALSE	0.013	0.077	0.072	0.197	0.111	0.044	0.06	0.109	0.015	0.079	0.073	0.199	0.113	0.045	0.061	0.111	0	0	0	0	0	0	0	0	0.014	0.079	0.073	0.198	0.113	0.045	0.061	0.11	0	0	0	0	0	0	0
CPI-SS0D46E2B45	TGFB3_TGFBR3	simple:P10600	simple:Q03167	TGFB3	TGFBR3	TRUE	FALSE	TRUE	curated	FALSE	0.075	0.139	0.134	0.259	0.173	0.106	0.122	0.171	0.026	0.091	0.085	0.21	0.125	0.057	0.073	0.122	0.087	0.151	0.146	0.271	0.185	0.118	0.134	0.183	0.054	0.118	0.112	0.237	0.152	0.084	0.1	0.149	0.084	0.149	0.143	0.268	0.182	0.115	0.131
CPI-SS0178F5C45	TGFB2_TGFBR3	simple:P61812	simple:Q03167	TGFB2	TGFBR3	TRUE	FALSE	TRUE	curated	FALSE	0.057	0.122	0.116	0.241	0.155	0.088	0.104	0.153	0.051	0.115	0.11	0.235	0.149	0.081	0.098	0.147	0.021	0.085	0.08	0.205	0.119	0.051	0.068	0.117	0.027	0.092	0.086	0.211	0.126	0.058	0.074	0.123	0.069	0.134	0.128	0.253	0.168	0.1	0.116
CPI-SC0A05D3880	THY1_aMb2 complex	simple:P04216	complex:aMb2 complex	THY1		FALSE	FALSE	FALSE	curated	TRUE	0.096	0.095	0.147	0	0.095	0.094	0.095	0.094	0.025	0.024	0.075	0	0.023	0.022	0.024	0.022	0.912	0.911	0.963	0	0.911	0.909	0.911	0.909	0.011	0.01	0.062	0	0.01	0.008	0.01	0.008	0.063	0.062	0.114	0	0.062	0.061	0.062
CPI-SC07312BD5C	FCER2_aMb2 complex	simple:P06734	complex:aMb2 complex	FCER2		TRUE	TRUE	FALSE	curated	TRUE	0	0	0	0	0	0	0	0	0	0	0	0	0	0	0	0	0.019	0.018	0.07	0	0.018	0.016	0.018	0.016	0	0	0	0	0	0	0	0	0	0	0	0	0	0	0
CPI-SC0B6D68FD5	ICAM1_aMb2 complex	simple:P05362	complex:aMb2 complex	ICAM1		FALSE	TRUE	FALSE	curated	TRUE	0.096	0.095	0.147	0	0.095	0.093	0.095	0.093	0.257	0.256	0.307	0	0.255	0.254	0.256	0.254	0.241	0.24	0.291	0	0.239	0.238	0.24	0.238	0.117	0.116	0.168	0	0.116	0.115	0.116	0.115	0.146	0.145	0.197	0	0.145	0.143	0.145
CPI-SC0527EEE7A	C3_aMb2 complex	simple:P01024	complex:aMb2 complex	C3		TRUE	FALSE	FALSE	curated	TRUE	0.004	0.003	0.054	0	0.002	0.001	0.003	0.001	0.003	0.002	0.054	0	0.002	0.001	0.002	0.001	0.03	0.029	0.081	0	0.029	0.028	0.029	0.028	0	0	0	0	0	0	0	0	0.005	0.004	0.056	0	0.004	0.002	0.004
CPI-SC0B292AEE6	GP1BA_aMb2 complex	simple:P07359	complex:aMb2 complex	GP1BA		FALSE	FALSE	FALSE	curated	TRUE	0	0	0	0	0	0	0	0	0.003	0.002	0.054	0	0.002	0	0.002	0	0	0	0	0	0	0	0	0	0.006	0.005	0.057	0	0.005	0.004	0.005	0.004	0	0	0	0	0	0	0
CPI-SC0F9DD28F3	JAM3_aMb2 complex	simple:Q9BX67	complex:aMb2 complex	JAM3		TRUE	FALSE	FALSE	curated	TRUE	0.107	0.106	0.157	0	0.106	0.104	0.106	0.104	0.103	0.102	0.153	0	0.101	0.1	0.102	0.1	0.077	0.076	0.128	0	0.076	0.074	0.076	0.074	0.068	0.067	0.119	0	0.067	0.066	0.067	0.066	0.089	0.088	0.139	0	0.087	0.086	0.088
CPI-SC0C6B54D7A	THY1_aXb2 complex	simple:P04216	complex:aXb2 complex	THY1		FALSE	FALSE	FALSE	curated	TRUE	0.113	0.095	0.182	0	0.096	0.094	0.096	0.094	0.041	0.024	0.111	0	0.024	0.022	0.025	0.022	0.929	0.911	0.998	0	0.912	0.909	0.912	0.909	0.028	0.01	0.097	0	0.01	0.008	0.011	0.008	0.08	0.062	0.149	0	0.063	0.061	0.063
CPI-SC03446A95E	FCER2_aXb2 complex	simple:P06734	complex:aXb2 complex	FCER2		TRUE	TRUE	FALSE	curated	TRUE	0	0	0	0	0	0	0	0	0	0	0	0	0	0	0	0	0.036	0.018	0.105	0	0.018	0.016	0.019	0.016	0	0	0	0	0	0	0	0	0	0	0	0	0	0	0
CPI-SC0A9458008	ICAM1_aXb2 complex	simple:P05362	complex:aXb2 complex	ICAM1		FALSE	TRUE	FALSE	curated	TRUE	0.113	0.095	0.182	0	0.096	0.093	0.096	0.093	0.273	0.256	0.343	0	0.256	0.254	0.257	0.254	0.257	0.24	0.327	0	0.24	0.238	0.241	0.238	0.134	0.116	0.203	0	0.117	0.115	0.117	0.115	0.163	0.145	0.232	0	0.146	0.143	0.146
CPI-SC04AED00CE	TNC_aVb6 complex	simple:P24821	complex:aVb6 complex	TNC		TRUE	FALSE	FALSE	curated	TRUE	0	0.293	0	0.293	0	0.293	0	0.293	0	0.107	0	0.107	0	0.107	0	0.107	0	0.489	0	0.489	0	0.489	0	0.489	0	0.032	0	0.031	0	0.031	0	0.031	0	0.367	0	0.366	0	0.366	0
CPI-SC0E60FEE99	TGFB1_aVb6 complex	simple:P01137	complex:aVb6 complex	TGFB1		TRUE	FALSE	FALSE	curated	TRUE	0	0.056	0	0.056	0	0.056	0	0.056	0	0.061	0	0.061	0	0.061	0	0.061	0	0.043	0	0.043	0	0.043	0	0.043	0	0.026	0	0.026	0	0.025	0	0.026	0	0.028	0	0.028	0	0.027	0
CPI-SS0ACD487F0	L1CAM_L1CAM	simple:P32004	simple:P32004	L1CAM	L1CAM	FALSE	FALSE	FALSE	curated	FALSE	0	0	0	0	0	0	0	0	0	0	0	0	0	0	0	0	0	0	0.015	0	0	0.009	0	0.009	0	0	0	0	0	0	0	0	0	0	0	0	0	0	0
CPI-SS087B53ABF	JAM2_JAM3	simple:P57087	simple:Q9BX67	JAM2	JAM3	TRUE	FALSE	FALSE	curated	FALSE	0.148	0.144	0.119	0.11	0.13	0.174	0.104	0.114	0.146	0.141	0.116	0.107	0.128	0.171	0.101	0.111	0.244	0.24	0.214	0.205	0.226	0.269	0.2	0.209	0.128	0.124	0.098	0.09	0.11	0.154	0.084	0.093	0.147	0.143	0.117	0.109	0.129	0.173	0.103
CPI-SS0F9D53834	JAM3_JAM3	simple:Q9BX67	simple:Q9BX67	JAM3	JAM3	TRUE	FALSE	FALSE	curated	FALSE	0.208	0.203	0.178	0.169	0.19	0.233	0.163	0.173	0.203	0.199	0.174	0.165	0.185	0.229	0.159	0.169	0.178	0.174	0.148	0.139	0.16	0.203	0.134	0.143	0.169	0.165	0.139	0.131	0.151	0.195	0.125	0.134	0.19	0.185	0.16	0.151	0.172	0.215	0.145
CPI-SS01158CABF	FFAR2_FAM3C	simple:O15552	simple:Q92520	FFAR2	FAM3C	TRUE	TRUE	FALSE	IMEx,IntAct	FALSE	0.158	0.162	0.187	0.2	0.165	0.267	0.174	0.228	0.157	0.161	0.186	0.199	0.164	0.266	0.173	0.227	0.175	0.179	0.204	0.217	0.182	0.284	0.191	0.245	0	0	0	0	0	0	0	0	0.159	0.163	0.188	0.201	0.166	0.268	0.176
CPI-SS034D36D2F	HLA-C_FAM3C	simple:HLAC	simple:Q92520	HLA-C	FAM3C	TRUE	TRUE	FALSE	InnateDB-All	FALSE	0.372	0.375	0.401	0.413	0.379	0.48	0.388	0.441	0.697	0.701	0.726	0.739	0.704	0.806	0.713	0.767	0.854	0.858	0.883	0.896	0.861	0.963	0.87	0.924	0.564	0.567	0.593	0.605	0.571	0.672	0.58	0.633	0.644	0.647	0.673	0.685	0.651	0.752	0.66
CPI-SS055E061C9	LAMP1_FAM3C	simple:P11279	simple:Q92520	LAMP1	FAM3C	TRUE	TRUE	FALSE	InnateDB-All	FALSE	0.28	0.284	0.309	0.322	0.287	0.389	0.297	0.35	0.26	0.263	0.289	0.301	0.267	0.368	0.276	0.329	0.26	0.263	0.289	0.301	0.267	0.368	0.276	0.329	0.318	0.322	0.347	0.36	0.325	0.427	0.334	0.388	0.26	0.263	0.289	0.301	0.267	0.368	0.276
CPI-SS033CB0BB2	CXADR_FAM3C	simple:P78310	simple:Q92520	CXADR	FAM3C	TRUE	TRUE	FALSE	IMEx,IntAct	FALSE	0.159	0.162	0.188	0.2	0.166	0.267	0.175	0.228	0.162	0.165	0.191	0.203	0.169	0.27	0.178	0.231	0.166	0.169	0.195	0.207	0.173	0.274	0.182	0.235	0.165	0.168	0.194	0.206	0.172	0.273	0.181	0.234	0.162	0.166	0.191	0.204	0.169	0.271	0.178
CPI-SS0E2431C09	PDCD1_FAM3C	simple:Q15116	simple:Q92520	PDCD1	FAM3C	TRUE	TRUE	FALSE	InnateDB-All	FALSE	0	0	0	0	0	0	0	0	0.16	0.164	0.189	0.201	0.167	0.268	0.176	0.23	0.158	0.161	0.187	0.199	0.165	0.266	0.174	0.227	0.162	0.166	0.191	0.203	0.169	0.27	0.178	0.232	0	0	0	0	0	0	0
CPI-SS0AFC7BACF	ADGRG5_FAM3C	simple:Q8IZF4	simple:Q92520	ADGRG5	FAM3C	TRUE	TRUE	FALSE	InnateDB-All	FALSE	0	0	0	0	0	0	0	0	0	0	0	0	0	0	0	0	0	0	0	0	0	0	0	0	0.162	0.165	0.191	0.203	0.169	0.27	0.178	0.231	0	0	0	0	0	0	0
CPI-SS00FB3CB09	FFAR2_CCL4L2	simple:O15552	simple:Q8NHW4	FFAR2	CCL4L2	TRUE	TRUE	FALSE	IMEx,IntAct	FALSE	0	0	0.004	0	0	0	0	0	0	0	0.003	0	0	0	0	0	0	0	0.021	0	0	0	0	0	0	0	0	0	0	0	0	0	0	0	0.005	0	0	0	0
CPI-SS0F3D40856	PGRMC2_CCL4L2	simple:O15173	simple:Q8NHW4	PGRMC2	CCL4L2	TRUE	TRUE	FALSE	IMEx,IntAct	FALSE	0	0	0.106	0	0	0	0	0	0	0	0.06	0	0	0	0	0	0	0	0.03	0	0	0	0	0	0	0	0.154	0	0	0	0	0	0	0	0.078	0	0	0	0
CPI-SS072E1E27A	FFAR2_TNF	simple:O15552	simple:P01375	FFAR2	TNF	TRUE	TRUE	FALSE	IMEx,IntAct	FALSE	0.003	0.019	0.208	0.019	0.012	0.002	0.008	0.007	0.002	0.018	0.207	0.018	0.011	0.001	0.007	0.006	0.02	0.036	0.224	0.036	0.029	0.019	0.025	0.024	0	0	0	0	0	0	0	0	0.004	0.02	0.209	0.02	0.013	0.003	0.009
CPI-SS0E91E504D	HLA-C_TSHB	simple:HLAC	simple:P01222	HLA-C	TSHB	TRUE	TRUE	FALSE	InnateDB-All	FALSE	0.244	0.219	0	0.219	0.219	0.224	0.216	0.219	0.569	0.545	0	0.545	0.545	0.55	0.541	0.544	0.726	0.702	0	0.702	0.702	0.707	0.698	0.701	0.435	0.411	0	0.411	0.411	0.416	0.408	0.411	0.515	0.491	0	0.491	0.491	0.496	0.488
CPI-SS064281234	LAMP1_VSTM1	simple:P11279	simple:Q6UX27	LAMP1	VSTM1	TRUE	TRUE	TRUE	IMEx,IntAct	FALSE	0	0.123	0	0	0	0.123	0.125	0.125	0	0.103	0	0	0	0.103	0.105	0.105	0	0.102	0	0	0	0.102	0.104	0.105	0	0.161	0	0	0	0.161	0.163	0.163	0	0.103	0	0	0	0.103	0.105
CPI-SS016EE0084	PDCD1_CD274	simple:Q15116	simple:Q9NZQ7	PDCD1	CD274	FALSE	TRUE	TRUE	curated	FALSE	0	0	0	0	0	0	0	0	0.007	0.02	0.007	0.012	0.009	0.022	0.037	0.022	0.005	0.017	0.005	0.009	0.007	0.02	0.035	0.02	0.009	0.022	0.009	0.014	0.011	0.024	0.039	0.024	0	0	0	0	0	0	0
CPI-SS08F13AD5C	CD80_CD274	simple:P33681	simple:Q9NZQ7	CD80	CD274	FALSE	TRUE	TRUE	curated	FALSE	0.005	0.017	0.004	0.009	0.007	0.019	0.034	0.02	0	0	0	0	0	0	0	0	0.023	0.035	0.022	0.027	0.025	0.037	0.052	0.037	0.005	0.017	0.005	0.009	0.007	0.02	0.034	0.02	0	0	0	0	0	0	0
CPI-SS0F5B6B186	PDCD1_PDCD1LG2	simple:Q15116	simple:Q9BQ51	PDCD1	PDCD1LG2	TRUE	TRUE	TRUE	curated	FALSE	0	0	0	0	0	0	0	0	0.012	0.004	0.019	0.004	0.004	0	0.004	0.005	0.009	0.001	0.017	0.002	0.001	0	0.002	0.003	0.014	0.005	0.021	0.006	0.006	0	0.006	0.007	0	0	0	0	0	0	0
CPI-CS08CC8F9D3	ACVR1_BMPR2_BMP7	complex:ACVR1_BMPR2	simple:P18075		BMP7	TRUE	TRUE	FALSE	curated	FALSE	0	0.083	0	0.084	0.084	0.084	0.085	0.083	0	0.098	0	0.099	0.099	0.099	0.1	0.098	0	0.122	0	0.123	0.123	0.123	0.124	0.122	0	0.069	0	0.07	0.07	0.07	0.071	0.069	0	0.066	0	0.067	0.067	0.068	0.068
CPI-CS046B3C139	ACVR_1A2A receptor_BMP7	complex:ACVR_1A2A receptor	simple:P18075		BMP7	TRUE	TRUE	FALSE	curated	FALSE	0	0.083	0	0.084	0.084	0.084	0.085	0.083	0	0.076	0	0.077	0.077	0.077	0.078	0.076	0	0.082	0	0.082	0.083	0.083	0.083	0.082	0	0.038	0	0.038	0.039	0.039	0.039	0.038	0	0.033	0	0.034	0.034	0.034	0.034
CPI-CS0288D901D	ACVR_1A2B receptor_BMP7	complex:ACVR_1A2B receptor	simple:P18075		BMP7	TRUE	TRUE	FALSE	curated	FALSE	0	0.006	0	0.007	0.007	0.008	0.008	0.006	0	0.001	0	0.002	0.002	0.002	0.003	0.001	0	0.007	0	0.007	0.008	0.008	0.008	0.007	0	0.002	0	0.003	0.003	0.004	0.004	0.003	0	0.004	0	0.005	0.005	0.005	0.006
CPI-CS05EAF93CC	BMPR1A_BMPR2_BMP7	complex:BMPR1A_BMPR2	simple:P18075		BMP7	TRUE	TRUE	FALSE	curated	FALSE	0	0.015	0	0.016	0.016	0.017	0.017	0.016	0	0.015	0	0.016	0.016	0.016	0.016	0.015	0	0.036	0	0.037	0.037	0.037	0.038	0.036	0	0.022	0	0.022	0.023	0.023	0.023	0.022	0	0.014	0	0.014	0.015	0.015	0.015
CPI-CS08109C435	BMPR1B_BMPR2_BMP7	complex:BMPR1B_BMPR2	simple:P18075		BMP7	TRUE	TRUE	FALSE	curated	FALSE	0	0.009	0	0.01	0.01	0.01	0.01	0.009	0	0.004	0	0.005	0.005	0.005	0.006	0.004	0	0.007	0	0.007	0.008	0.008	0.008	0.007	0	0.005	0	0.006	0.006	0.006	0.007	0.005	0	0.008	0	0.008	0.009	0.009	0.009
CPI-CS0D35E69F6	BMR1A_ACR2A_BMP7	complex:BMR1A_ACR2A	simple:P18075		BMP7	TRUE	TRUE	FALSE	curated	FALSE	0	0.015	0	0.016	0.016	0.017	0.017	0.016	0	0.015	0	0.016	0.016	0.016	0.016	0.015	0	0.036	0	0.037	0.037	0.037	0.038	0.036	0	0.022	0	0.022	0.023	0.023	0.023	0.022	0	0.014	0	0.014	0.015	0.015	0.015
CPI-CS0C99F8D96	BMR1A_AVR2B_BMP7	complex:BMR1A_AVR2B	simple:P18075		BMP7	TRUE	TRUE	FALSE	curated	FALSE	0	0.006	0	0.007	0.007	0.008	0.008	0.006	0	0.001	0	0.002	0.002	0.002	0.003	0.001	0	0.007	0	0.007	0.008	0.008	0.008	0.007	0	0.002	0	0.003	0.003	0.004	0.004	0.003	0	0.004	0	0.005	0.005	0.005	0.006
CPI-CS0DF85303A	BMR1B_AVR2A_BMP7	complex:BMR1B_AVR2A	simple:P18075		BMP7	TRUE	TRUE	FALSE	curated	FALSE	0	0.009	0	0.01	0.01	0.01	0.01	0.009	0	0.004	0	0.005	0.005	0.005	0.006	0.004	0	0.007	0	0.007	0.008	0.008	0.008	0.007	0	0.005	0	0.006	0.006	0.006	0.007	0.005	0	0.008	0	0.008	0.009	0.009	0.009
CPI-CS08A853007	BMR1B_AVR2B_BMP7	complex:BMR1B_AVR2B	simple:P18075		BMP7	TRUE	TRUE	FALSE	curated	FALSE	0	0.006	0	0.007	0.007	0.008	0.008	0.006	0	0.001	0	0.002	0.002	0.002	0.003	0.001	0	0.007	0	0.007	0.008	0.008	0.008	0.007	0	0.002	0	0.003	0.003	0.004	0.004	0.003	0	0.004	0	0.005	0.005	0.005	0.006
CPI-CS0E1BF543E	ACVR1_BMPR2_BMP5	complex:ACVR1_BMPR2	simple:P22003		BMP5	TRUE	TRUE	FALSE	curated	FALSE	0.088	0.086	0.099	0	0	0	0.084	0.085	0.103	0.1	0.113	0	0	0	0.098	0.099	0.126	0.124	0.137	0	0	0	0.122	0.123	0.074	0.071	0.084	0	0	0	0.069	0.07	0.071	0.069	0.082	0	0	0	0.067
CPI-CS0EC80CA59	ACVR_1A2A receptor_BMP5	complex:ACVR_1A2A receptor	simple:P22003		BMP5	TRUE	TRUE	FALSE	curated	FALSE	0.088	0.085	0.099	0	0	0	0.084	0.084	0.081	0.078	0.091	0	0	0	0.076	0.077	0.086	0.084	0.097	0	0	0	0.082	0.083	0.042	0.04	0.053	0	0	0	0.038	0.039	0.037	0.035	0.048	0	0	0	0.033
CPI-CS0FCC00896	ACVR_1A2B receptor_BMP5	complex:ACVR_1A2B receptor	simple:P22003		BMP5	TRUE	TRUE	FALSE	curated	FALSE	0.011	0.009	0.022	0	0	0	0.007	0.008	0.006	0.003	0.017	0	0	0	0.002	0.002	0.011	0.009	0.022	0	0	0	0.007	0.008	0.007	0.005	0.018	0	0	0	0.003	0.004	0.009	0.006	0.019	0	0	0	0.004
CPI-CS046BCFC6F	BMPR1A_BMPR2_BMP5	complex:BMPR1A_BMPR2	simple:P22003		BMP5	TRUE	TRUE	FALSE	curated	FALSE	0.02	0.018	0.031	0	0	0	0.016	0.017	0.019	0.017	0.03	0	0	0	0.015	0.016	0.041	0.038	0.051	0	0	0	0.036	0.037	0.026	0.024	0.037	0	0	0	0.022	0.023	0.018	0.016	0.029	0	0	0	0.014
CPI-CS02C93975C	BMPR1B_BMPR2_BMP5	complex:BMPR1B_BMPR2	simple:P22003		BMP5	TRUE	TRUE	FALSE	curated	FALSE	0.013	0.011	0.024	0	0	0	0.009	0.01	0.009	0.006	0.02	0	0	0	0.005	0.006	0.011	0.009	0.022	0	0	0	0.007	0.008	0.009	0.007	0.02	0	0	0	0.005	0.006	0.012	0.01	0.023	0	0	0	0.008
CPI-CS047EE9E03	BMR1A_ACR2A_BMP5	complex:BMR1A_ACR2A	simple:P22003		BMP5	TRUE	TRUE	FALSE	curated	FALSE	0.02	0.018	0.031	0	0	0	0.016	0.017	0.019	0.017	0.03	0	0	0	0.015	0.016	0.041	0.038	0.051	0	0	0	0.036	0.037	0.026	0.024	0.037	0	0	0	0.022	0.023	0.018	0.016	0.029	0	0	0	0.014
CPI-CS0CA393CC5	BMR1A_AVR2B_BMP5	complex:BMR1A_AVR2B	simple:P22003		BMP5	TRUE	TRUE	FALSE	curated	FALSE	0.011	0.009	0.022	0	0	0	0.007	0.008	0.006	0.003	0.017	0	0	0	0.002	0.002	0.011	0.009	0.022	0	0	0	0.007	0.008	0.007	0.005	0.018	0	0	0	0.003	0.004	0.009	0.006	0.019	0	0	0	0.004
CPI-CS01A4D7E2F	BMR1B_AVR2A_BMP5	complex:BMR1B_AVR2A	simple:P22003		BMP5	TRUE	TRUE	FALSE	curated	FALSE	0.013	0.011	0.024	0	0	0	0.009	0.01	0.009	0.006	0.02	0	0	0	0.005	0.006	0.011	0.009	0.022	0	0	0	0.007	0.008	0.009	0.007	0.02	0	0	0	0.005	0.006	0.012	0.01	0.023	0	0	0	0.008
CPI-CS0BEC40E19	BMR1B_AVR2B_BMP5	complex:BMR1B_AVR2B	simple:P22003		BMP5	TRUE	TRUE	FALSE	curated	FALSE	0.011	0.009	0.022	0	0	0	0.007	0.008	0.006	0.003	0.017	0	0	0	0.002	0.002	0.011	0.009	0.022	0	0	0	0.007	0.008	0.007	0.005	0.018	0	0	0	0.003	0.004	0.009	0.006	0.019	0	0	0	0.004
CPI-CS0C16967C6	ACVR1_BMPR2_BMP6	complex:ACVR1_BMPR2	simple:P22004		BMP6	TRUE	TRUE	FALSE	curated	FALSE	0.146	0.174	0.102	0.086	0.116	0.318	0.147	0.171	0.161	0.189	0.117	0.1	0.13	0.332	0.161	0.186	0.185	0.213	0.141	0.124	0.154	0.356	0.185	0.21	0.132	0.16	0.088	0.071	0.101	0.303	0.132	0.157	0.129	0.157	0.085	0.069	0.099	0.301	0.13
CPI-CS0FFBA02F8	ACVR_1A2A receptor_BMP6	complex:ACVR_1A2A receptor	simple:P22004		BMP6	TRUE	TRUE	FALSE	curated	FALSE	0.146	0.174	0.102	0.086	0.116	0.318	0.147	0.171	0.139	0.167	0.095	0.078	0.108	0.31	0.139	0.164	0.145	0.172	0.101	0.084	0.114	0.316	0.145	0.169	0.101	0.128	0.057	0.04	0.07	0.272	0.101	0.125	0.096	0.124	0.052	0.035	0.065	0.267	0.096
CPI-CS02AEFFE28	ACVR_1A2B receptor_BMP6	complex:ACVR_1A2B receptor	simple:P22004		BMP6	TRUE	TRUE	FALSE	curated	FALSE	0.069	0.097	0.025	0.009	0.039	0.241	0.07	0.094	0.064	0.092	0.02	0.004	0.034	0.236	0.065	0.089	0.069	0.097	0.025	0.009	0.039	0.241	0.07	0.094	0.065	0.093	0.021	0.005	0.035	0.237	0.066	0.09	0.067	0.095	0.023	0.006	0.036	0.238	0.067
CPI-CS0F6CFB979	BMPR1A_BMPR2_BMP6	complex:BMPR1A_BMPR2	simple:P22004		BMP6	TRUE	TRUE	FALSE	curated	FALSE	0.078	0.106	0.034	0.018	0.048	0.25	0.079	0.103	0.078	0.106	0.034	0.017	0.047	0.249	0.078	0.103	0.099	0.127	0.055	0.038	0.068	0.27	0.099	0.124	0.084	0.112	0.04	0.024	0.054	0.256	0.085	0.109	0.076	0.104	0.033	0.016	0.046	0.248	0.077
CPI-CS0EF793D6A	BMPR1B_BMPR2_BMP6	complex:BMPR1B_BMPR2	simple:P22004		BMP6	TRUE	TRUE	FALSE	curated	FALSE	0.072	0.099	0.028	0.011	0.041	0.243	0.072	0.096	0.067	0.095	0.023	0.007	0.037	0.239	0.068	0.092	0.07	0.097	0.026	0.009	0.039	0.241	0.07	0.094	0.068	0.096	0.024	0.007	0.037	0.239	0.068	0.093	0.07	0.098	0.026	0.01	0.04	0.242	0.071
CPI-CS0247DA882	BMR1A_ACR2A_BMP6	complex:BMR1A_ACR2A	simple:P22004		BMP6	TRUE	TRUE	FALSE	curated	FALSE	0.078	0.106	0.034	0.018	0.048	0.25	0.079	0.103	0.078	0.106	0.034	0.017	0.047	0.249	0.078	0.103	0.099	0.127	0.055	0.038	0.068	0.27	0.099	0.124	0.084	0.112	0.04	0.024	0.054	0.256	0.085	0.109	0.076	0.104	0.033	0.016	0.046	0.248	0.077
CPI-CS076E1A639	BMR1A_AVR2B_BMP6	complex:BMR1A_AVR2B	simple:P22004		BMP6	TRUE	TRUE	FALSE	curated	FALSE	0.069	0.097	0.025	0.009	0.039	0.241	0.07	0.094	0.064	0.092	0.02	0.004	0.034	0.236	0.065	0.089	0.069	0.097	0.025	0.009	0.039	0.241	0.07	0.094	0.065	0.093	0.021	0.005	0.035	0.237	0.066	0.09	0.067	0.095	0.023	0.006	0.036	0.238	0.067
CPI-CS0921BB754	BMR1B_AVR2A_BMP6	complex:BMR1B_AVR2A	simple:P22004		BMP6	TRUE	TRUE	FALSE	curated	FALSE	0.072	0.099	0.028	0.011	0.041	0.243	0.072	0.096	0.067	0.095	0.023	0.007	0.037	0.239	0.068	0.092	0.07	0.097	0.026	0.009	0.039	0.241	0.07	0.094	0.068	0.096	0.024	0.007	0.037	0.239	0.068	0.093	0.07	0.098	0.026	0.01	0.04	0.242	0.071
CPI-CS0C0D60519	BMR1B_AVR2B_BMP6	complex:BMR1B_AVR2B	simple:P22004		BMP6	TRUE	TRUE	FALSE	curated	FALSE	0.069	0.097	0.025	0.009	0.039	0.241	0.07	0.094	0.064	0.092	0.02	0.004	0.034	0.236	0.065	0.089	0.069	0.097	0.025	0.009	0.039	0.241	0.07	0.094	0.065	0.093	0.021	0.005	0.035	0.237	0.066	0.09	0.067	0.095	0.023	0.006	0.036	0.238	0.067
CPI-CS0AEE2FB22	ACVR1_BMPR2_BMP8A	complex:ACVR1_BMPR2	simple:Q7Z5Y6		BMP8A	TRUE	TRUE	FALSE	curated	FALSE	0.525	0.104	0.208	0.167	0.12	0.096	0.086	0.091	0.54	0.119	0.223	0.181	0.134	0.111	0.1	0.105	0.564	0.143	0.247	0.205	0.158	0.134	0.124	0.129	0.511	0.09	0.194	0.152	0.105	0.082	0.071	0.076	0.508	0.087	0.191	0.15	0.103	0.079	0.069
CPI-CS0CE2A204A	ACVR_1A2A receptor_BMP8A	complex:ACVR_1A2A receptor	simple:Q7Z5Y6		BMP8A	TRUE	TRUE	FALSE	curated	FALSE	0.525	0.104	0.208	0.167	0.119	0.096	0.085	0.091	0.518	0.097	0.201	0.159	0.112	0.089	0.078	0.083	0.523	0.102	0.207	0.165	0.118	0.094	0.084	0.089	0.479	0.058	0.163	0.121	0.074	0.05	0.04	0.045	0.474	0.053	0.158	0.116	0.069	0.045	0.035
CPI-CS0860DA460	ACVR_1A2B receptor_BMP8A	complex:ACVR_1A2B receptor	simple:Q7Z5Y6		BMP8A	TRUE	TRUE	FALSE	curated	FALSE	0.448	0.027	0.131	0.09	0.043	0.019	0.009	0.014	0.443	0.022	0.126	0.085	0.038	0.014	0.004	0.009	0.448	0.027	0.131	0.09	0.043	0.019	0.009	0.014	0.444	0.023	0.127	0.086	0.039	0.015	0.005	0.01	0.446	0.025	0.129	0.087	0.04	0.017	0.006
CPI-CS090FFEDFE	BMPR1A_BMPR2_BMP8A	complex:BMPR1A_BMPR2	simple:Q7Z5Y6		BMP8A	TRUE	TRUE	FALSE	curated	FALSE	0.457	0.036	0.14	0.099	0.052	0.028	0.018	0.023	0.456	0.035	0.14	0.098	0.051	0.027	0.017	0.022	0.478	0.057	0.161	0.119	0.072	0.048	0.038	0.043	0.463	0.042	0.147	0.105	0.058	0.034	0.024	0.029	0.455	0.034	0.139	0.097	0.05	0.026	0.016
CPI-CS0484364A2	BMPR1B_BMPR2_BMP8A	complex:BMPR1B_BMPR2	simple:Q7Z5Y6		BMP8A	TRUE	TRUE	FALSE	curated	FALSE	0.45	0.029	0.134	0.092	0.045	0.021	0.011	0.016	0.446	0.025	0.129	0.088	0.041	0.017	0.007	0.012	0.448	0.027	0.132	0.09	0.043	0.019	0.009	0.014	0.447	0.025	0.13	0.088	0.041	0.017	0.007	0.012	0.449	0.028	0.132	0.091	0.044	0.02	0.01
CPI-CS0C091F24B	BMR1A_ACR2A_BMP8A	complex:BMR1A_ACR2A	simple:Q7Z5Y6		BMP8A	TRUE	TRUE	FALSE	curated	FALSE	0.457	0.036	0.14	0.099	0.052	0.028	0.018	0.023	0.456	0.035	0.14	0.098	0.051	0.027	0.017	0.022	0.478	0.057	0.161	0.119	0.072	0.048	0.038	0.043	0.463	0.042	0.147	0.105	0.058	0.034	0.024	0.029	0.455	0.034	0.139	0.097	0.05	0.026	0.016
CPI-CS017A50010	BMR1A_AVR2B_BMP8A	complex:BMR1A_AVR2B	simple:Q7Z5Y6		BMP8A	TRUE	TRUE	FALSE	curated	FALSE	0.448	0.027	0.131	0.09	0.043	0.019	0.009	0.014	0.443	0.022	0.126	0.085	0.038	0.014	0.004	0.009	0.448	0.027	0.131	0.09	0.043	0.019	0.009	0.014	0.444	0.023	0.127	0.086	0.039	0.015	0.005	0.01	0.446	0.025	0.129	0.087	0.04	0.017	0.006
CPI-CS01319F57A	BMR1B_AVR2A_BMP8A	complex:BMR1B_AVR2A	simple:Q7Z5Y6		BMP8A	TRUE	TRUE	FALSE	curated	FALSE	0.45	0.029	0.134	0.092	0.045	0.021	0.011	0.016	0.446	0.025	0.129	0.088	0.041	0.017	0.007	0.012	0.448	0.027	0.132	0.09	0.043	0.019	0.009	0.014	0.447	0.025	0.13	0.088	0.041	0.017	0.007	0.012	0.449	0.028	0.132	0.091	0.044	0.02	0.01
CPI-CS03DF8BD36	BMR1B_AVR2B_BMP8A	complex:BMR1B_AVR2B	simple:Q7Z5Y6		BMP8A	TRUE	TRUE	FALSE	curated	FALSE	0.448	0.027	0.131	0.09	0.043	0.019	0.009	0.014	0.443	0.022	0.126	0.085	0.038	0.014	0.004	0.009	0.448	0.027	0.131	0.09	0.043	0.019	0.009	0.014	0.444	0.023	0.127	0.086	0.039	0.015	0.005	0.01	0.446	0.025	0.129	0.087	0.04	0.017	0.006
CPI-CC045C36F28	ACVR_1A2A receptor_Activin ligand ab	complex:ACVR_1A2A receptor	complex:Activin ligand ab			TRUE	TRUE	FALSE	curated	FALSE	0	0.084	0	0	0	0.083	0.09	0	0	0.077	0	0	0	0.076	0.083	0	0	0.083	0	0	0	0.082	0.088	0	0	0.039	0	0	0	0.038	0.044	0	0	0.034	0	0	0	0.033	0.039
CPI-CC09863F59B	ACVR_1A2B receptor_Activin ligand ab	complex:ACVR_1A2B receptor	complex:Activin ligand ab			TRUE	TRUE	FALSE	curated	FALSE	0	0.008	0	0	0	0.007	0.013	0	0	0.003	0	0	0	0.001	0.008	0	0	0.008	0	0	0	0.007	0.013	0	0	0.004	0	0	0	0.003	0.009	0	0	0.005	0	0	0	0.004	0.011
CPI-CC0104F2A96	ACVR_1B2A receptor_Activin ligand ab	complex:ACVR_1B2A receptor	complex:Activin ligand ab			TRUE	TRUE	FALSE	curated	FALSE	0	0.002	0	0	0	0.001	0.008	0	0	0.005	0	0	0	0.004	0.01	0	0	0	0	0	0	0	0	0	0	0.004	0	0	0	0.003	0.009	0	0	0.007	0	0	0	0.006	0.013
CPI-CC072007F09	ACVR_1B2B receptor_Activin ligand ab	complex:ACVR_1B2B receptor	complex:Activin ligand ab			TRUE	TRUE	FALSE	curated	FALSE	0	0.002	0	0	0	0.001	0.008	0	0	0.003	0	0	0	0.001	0.008	0	0	0	0	0	0	0	0	0	0	0.004	0	0	0	0.003	0.009	0	0	0.005	0	0	0	0.004	0.011
CPI-CC0947744F4	ACVR_1C2A receptor_Activin ligand ab	complex:ACVR_1C2A receptor	complex:Activin ligand ab			TRUE	TRUE	FALSE	curated	FALSE	0	0.038	0	0	0	0.037	0.043	0	0	0.006	0	0	0	0.005	0.011	0	0	0	0	0	0	0	0	0	0	0.006	0	0	0	0.005	0.012	0	0	0.019	0	0	0	0.018	0.024
CPI-CC0B6E6E341	ACVR_1C2B receptor_Activin ligand ab	complex:ACVR_1C2B receptor	complex:Activin ligand ab			TRUE	TRUE	FALSE	curated	FALSE	0	0.008	0	0	0	0.007	0.013	0	0	0.003	0	0	0	0.001	0.008	0	0	0	0	0	0	0	0	0	0	0.004	0	0	0	0.003	0.009	0	0	0.005	0	0	0	0.004	0.011
CPI-CS091BF99D0	ACVR_1A2A receptor_INHBA	complex:ACVR_1A2A receptor	simple:P08476		INHBA	TRUE	TRUE	FALSE	curated	FALSE	1.292	2.001	0.471	0.542	0.993	2.398	1.744	1.56	1.285	1.993	0.464	0.535	0.986	2.391	1.737	1.552	1.29	1.999	0.469	0.541	0.992	2.396	1.743	1.558	1.246	1.955	0.425	0.496	0.948	2.352	1.699	1.514	1.241	1.95	0.421	0.492	0.943	2.347	1.694
CPI-CS04DD927C9	ACVR_1A2B receptor_INHBA	complex:ACVR_1A2B receptor	simple:P08476		INHBA	TRUE	TRUE	FALSE	curated	FALSE	1.215	1.924	0.394	0.465	0.916	2.321	1.667	1.483	1.21	1.919	0.389	0.46	0.911	2.316	1.662	1.478	1.215	1.924	0.394	0.465	0.917	2.321	1.668	1.483	1.211	1.92	0.39	0.461	0.912	2.317	1.664	1.479	1.213	1.921	0.392	0.463	0.914	2.319	1.665
CPI-CS0533A30DC	ACVR_1B2A receptor_INHBA	complex:ACVR_1B2A receptor	simple:P08476		INHBA	TRUE	TRUE	FALSE	curated	FALSE	1.21	1.918	0.389	0.46	0.911	2.315	1.662	1.477	1.212	1.921	0.391	0.463	0.914	2.318	1.665	1.48	0	0	0	0	0	0	0	0	1.211	1.92	0.39	0.461	0.912	2.317	1.663	1.479	1.215	1.924	0.394	0.465	0.916	2.321	1.667
CPI-CS0C159B54D	ACVR_1B2B receptor_INHBA	complex:ACVR_1B2B receptor	simple:P08476		INHBA	TRUE	TRUE	FALSE	curated	FALSE	1.21	1.918	0.389	0.46	0.911	2.315	1.662	1.477	1.21	1.919	0.389	0.46	0.911	2.316	1.662	1.478	0	0	0	0	0	0	0	0	1.211	1.92	0.39	0.461	0.912	2.317	1.663	1.479	1.213	1.921	0.392	0.463	0.914	2.319	1.665
CPI-CS0924060DB	ACVR_1C2A receptor_INHBA	complex:ACVR_1C2A receptor	simple:P08476		INHBA	TRUE	TRUE	FALSE	curated	FALSE	1.245	1.954	0.424	0.495	0.947	2.351	1.698	1.513	1.213	1.922	0.392	0.463	0.915	2.319	1.666	1.481	0	0	0	0	0	0	0	0	1.214	1.922	0.393	0.464	0.915	2.319	1.666	1.481	1.226	1.935	0.406	0.477	0.928	2.332	1.679
CPI-CS0B79F5D68	ACVR_1C2B receptor_INHBA	complex:ACVR_1C2B receptor	simple:P08476		INHBA	TRUE	TRUE	FALSE	curated	FALSE	1.215	1.924	0.394	0.465	0.916	2.321	1.667	1.483	1.21	1.919	0.389	0.46	0.911	2.316	1.662	1.478	0	0	0	0	0	0	0	0	1.211	1.92	0.39	0.461	0.912	2.317	1.664	1.479	1.213	1.921	0.392	0.463	0.914	2.319	1.665
CPI-CS073233FCC	ACVR_1A2A receptor_INHBB	complex:ACVR_1A2A receptor	simple:P09529		INHBB	TRUE	TRUE	FALSE	curated	FALSE	0	0.084	0	0	0	0.083	0.09	0	0	0.077	0	0	0	0.076	0.083	0	0	0.083	0	0	0	0.082	0.088	0	0	0.039	0	0	0	0.038	0.044	0	0	0.034	0	0	0	0.033	0.039
CPI-CS048465560	ACVR_1A2B receptor_INHBB	complex:ACVR_1A2B receptor	simple:P09529		INHBB	TRUE	TRUE	FALSE	curated	FALSE	0	0.008	0	0	0	0.007	0.013	0	0	0.003	0	0	0	0.001	0.008	0	0	0.008	0	0	0	0.007	0.013	0	0	0.004	0	0	0	0.003	0.009	0	0	0.005	0	0	0	0.004	0.011
CPI-CS02899BF8B	ACVR_1B2A receptor_INHBB	complex:ACVR_1B2A receptor	simple:P09529		INHBB	TRUE	TRUE	FALSE	curated	FALSE	0	0.002	0	0	0	0.001	0.008	0	0	0.005	0	0	0	0.004	0.01	0	0	0	0	0	0	0	0	0	0	0.004	0	0	0	0.003	0.009	0	0	0.007	0	0	0	0.006	0.013
CPI-CS085EF890A	ACVR_1B2B receptor_INHBB	complex:ACVR_1B2B receptor	simple:P09529		INHBB	TRUE	TRUE	FALSE	curated	FALSE	0	0.002	0	0	0	0.001	0.008	0	0	0.003	0	0	0	0.001	0.008	0	0	0	0	0	0	0	0	0	0	0.004	0	0	0	0.003	0.009	0	0	0.005	0	0	0	0.004	0.011
CPI-CS007ADC2D1	ACVR_1C2A receptor_INHBB	complex:ACVR_1C2A receptor	simple:P09529		INHBB	TRUE	TRUE	FALSE	curated	FALSE	0	0.038	0	0	0	0.037	0.043	0	0	0.006	0	0	0	0.005	0.011	0	0	0	0	0	0	0	0	0	0	0.006	0	0	0	0.005	0.012	0	0	0.019	0	0	0	0.018	0.024
CPI-CS0A5400A6A	ACVR_1C2B receptor_INHBB	complex:ACVR_1C2B receptor	simple:P09529		INHBB	TRUE	TRUE	FALSE	curated	FALSE	0	0.008	0	0	0	0.007	0.013	0	0	0.003	0	0	0	0.001	0.008	0	0	0	0	0	0	0	0	0	0	0.004	0	0	0	0.003	0.009	0	0	0.005	0	0	0	0.004	0.011
CPI-CS0E4E75E3B	BMPR1A_BMPR2_BMP2	complex:BMPR1A_BMPR2	simple:P12643		BMP2	TRUE	TRUE	FALSE	curated	FALSE	0.497	0.697	0.165	0.146	0.321	1.162	0.686	0.503	0.496	0.697	0.164	0.145	0.321	1.162	0.686	0.503	0.517	0.718	0.186	0.167	0.342	1.183	0.707	0.524	0.503	0.704	0.171	0.152	0.328	1.168	0.692	0.509	0.495	0.696	0.163	0.144	0.32	1.16	0.684
CPI-CS028ACED72	BMPR1B_BMPR2_BMP2	complex:BMPR1B_BMPR2	simple:P12643		BMP2	TRUE	TRUE	FALSE	curated	FALSE	0.49	0.691	0.158	0.139	0.315	1.155	0.68	0.497	0.486	0.686	0.154	0.135	0.31	1.151	0.675	0.492	0.488	0.689	0.156	0.137	0.313	1.153	0.678	0.495	0.486	0.687	0.155	0.135	0.311	1.152	0.676	0.493	0.489	0.69	0.157	0.138	0.313	1.154	0.678
CPI-CS075442484	BMR1A_ACR2A_BMP2	complex:BMR1A_ACR2A	simple:P12643		BMP2	TRUE	TRUE	FALSE	curated	FALSE	0.497	0.697	0.165	0.146	0.321	1.162	0.686	0.503	0.496	0.697	0.164	0.145	0.321	1.162	0.686	0.503	0.517	0.718	0.186	0.167	0.342	1.183	0.707	0.524	0.503	0.704	0.171	0.152	0.328	1.168	0.692	0.509	0.495	0.696	0.163	0.144	0.32	1.16	0.684
CPI-CS0BE59B43E	BMR1A_AVR2B_BMP2	complex:BMR1A_AVR2B	simple:P12643		BMP2	TRUE	TRUE	FALSE	curated	FALSE	0.488	0.688	0.156	0.137	0.312	1.153	0.677	0.494	0.483	0.683	0.151	0.132	0.307	1.148	0.672	0.489	0.488	0.689	0.156	0.137	0.312	1.153	0.677	0.494	0.484	0.684	0.152	0.133	0.308	1.149	0.673	0.49	0.485	0.686	0.154	0.135	0.31	1.151	0.675
CPI-CS08A043594	BMR1B_AVR2A_BMP2	complex:BMR1B_AVR2A	simple:P12643		BMP2	TRUE	TRUE	FALSE	curated	FALSE	0.49	0.691	0.158	0.139	0.315	1.155	0.68	0.497	0.486	0.686	0.154	0.135	0.31	1.151	0.675	0.492	0.488	0.689	0.156	0.137	0.313	1.153	0.678	0.495	0.486	0.687	0.155	0.135	0.311	1.152	0.676	0.493	0.489	0.69	0.157	0.138	0.313	1.154	0.678
CPI-CS058910188	BMR1B_AVR2B_BMP2	complex:BMR1B_AVR2B	simple:P12643		BMP2	TRUE	TRUE	FALSE	curated	FALSE	0.488	0.688	0.156	0.137	0.312	1.153	0.677	0.494	0.483	0.683	0.151	0.132	0.307	1.148	0.672	0.489	0.488	0.689	0.156	0.137	0.312	1.153	0.677	0.494	0.484	0.684	0.152	0.133	0.308	1.149	0.673	0.49	0.485	0.686	0.154	0.135	0.31	1.151	0.675
CPI-CS0E54FF657	BMPR1A_BMPR2_BMP4	complex:BMPR1A_BMPR2	simple:P12644		BMP4	TRUE	TRUE	FALSE	curated	FALSE	0.025	0.017	0.038	0.03	0.016	0.018	0.021	0.044	0.025	0.016	0.038	0.029	0.015	0.018	0.021	0.043	0.046	0.037	0.059	0.05	0.036	0.039	0.042	0.064	0.032	0.023	0.044	0.036	0.022	0.025	0.027	0.05	0.024	0.015	0.036	0.028	0.014	0.017	0.019
CPI-CS0107C51C6	BMPR1B_BMPR2_BMP4	complex:BMPR1B_BMPR2	simple:P12644		BMP4	TRUE	TRUE	FALSE	curated	FALSE	0.019	0.01	0.032	0.023	0.009	0.012	0.014	0.037	0.014	0.006	0.027	0.019	0.005	0.007	0.01	0.033	0.017	0.008	0.029	0.021	0.007	0.01	0.012	0.035	0.015	0.006	0.028	0.019	0.005	0.008	0.011	0.033	0.018	0.009	0.03	0.022	0.008	0.011	0.013
CPI-CS012D15A88	BMR1A_ACR2A_BMP4	complex:BMR1A_ACR2A	simple:P12644		BMP4	TRUE	TRUE	FALSE	curated	FALSE	0.025	0.017	0.038	0.03	0.016	0.018	0.021	0.044	0.025	0.016	0.038	0.029	0.015	0.018	0.021	0.043	0.046	0.037	0.059	0.05	0.036	0.039	0.042	0.064	0.032	0.023	0.044	0.036	0.022	0.025	0.027	0.05	0.024	0.015	0.036	0.028	0.014	0.017	0.019
CPI-CS0BCDC40FC	BMR1A_AVR2B_BMP4	complex:BMR1A_AVR2B	simple:P12644		BMP4	TRUE	TRUE	FALSE	curated	FALSE	0.016	0.008	0.029	0.021	0.007	0.009	0.012	0.035	0.011	0.003	0.024	0.016	0.001	0.004	0.007	0.03	0.017	0.008	0.029	0.021	0.007	0.01	0.012	0.035	0.012	0.004	0.025	0.017	0.003	0.006	0.008	0.031	0.014	0.005	0.027	0.018	0.004	0.007	0.01
CPI-CS02957B1BF	BMR1B_AVR2A_BMP4	complex:BMR1B_AVR2A	simple:P12644		BMP4	TRUE	TRUE	FALSE	curated	FALSE	0.019	0.01	0.032	0.023	0.009	0.012	0.014	0.037	0.014	0.006	0.027	0.019	0.005	0.007	0.01	0.033	0.017	0.008	0.029	0.021	0.007	0.01	0.012	0.035	0.015	0.006	0.028	0.019	0.005	0.008	0.011	0.033	0.018	0.009	0.03	0.022	0.008	0.011	0.013
CPI-CS0E997FABD	BMR1B_AVR2B_BMP4	complex:BMR1B_AVR2B	simple:P12644		BMP4	TRUE	TRUE	FALSE	curated	FALSE	0.016	0.008	0.029	0.021	0.007	0.009	0.012	0.035	0.011	0.003	0.024	0.016	0.001	0.004	0.007	0.03	0.017	0.008	0.029	0.021	0.007	0.01	0.012	0.035	0.012	0.004	0.025	0.017	0.003	0.006	0.008	0.031	0.014	0.005	0.027	0.018	0.004	0.007	0.01
CPI-CS09CECD20D	BMPR1A_BMPR2_GDF5	complex:BMPR1A_BMPR2	simple:P43026		GDF5	TRUE	TRUE	FALSE	curated	FALSE	0	0.037	0	0.05	0.073	0.035	0.032	0.041	0	0.036	0	0.05	0.073	0.035	0.031	0.04	0	0.057	0	0.071	0.094	0.056	0.052	0.061	0	0.043	0	0.057	0.08	0.041	0.038	0.047	0	0.035	0	0.049	0.072	0.033	0.03
CPI-CS0700FDD27	BMPR1B_BMPR2_GDF5	complex:BMPR1B_BMPR2	simple:P43026		GDF5	TRUE	TRUE	FALSE	curated	FALSE	0	0.03	0	0.044	0.067	0.028	0.025	0.034	0	0.026	0	0.039	0.062	0.024	0.021	0.03	0	0.028	0	0.042	0.065	0.026	0.023	0.032	0	0.026	0	0.04	0.063	0.025	0.021	0.03	0	0.029	0	0.042	0.066	0.027	0.024
CPI-CS0DAA66443	BMR1A_ACR2A_GDF5	complex:BMR1A_ACR2A	simple:P43026		GDF5	TRUE	TRUE	FALSE	curated	FALSE	0	0.037	0	0.05	0.073	0.035	0.032	0.041	0	0.036	0	0.05	0.073	0.035	0.031	0.04	0	0.057	0	0.071	0.094	0.056	0.052	0.061	0	0.043	0	0.057	0.08	0.041	0.038	0.047	0	0.035	0	0.049	0.072	0.033	0.03
CPI-CS036BF2AC7	BMR1A_AVR2B_GDF5	complex:BMR1A_AVR2B	simple:P43026		GDF5	TRUE	TRUE	FALSE	curated	FALSE	0	0.028	0	0.041	0.064	0.026	0.023	0.032	0	0.023	0	0.036	0.059	0.021	0.018	0.027	0	0.028	0	0.041	0.065	0.026	0.023	0.032	0	0.024	0	0.037	0.06	0.022	0.019	0.028	0	0.025	0	0.039	0.062	0.024	0.021
CPI-CS069E2161D	BMR1B_AVR2A_GDF5	complex:BMR1B_AVR2A	simple:P43026		GDF5	TRUE	TRUE	FALSE	curated	FALSE	0	0.03	0	0.044	0.067	0.028	0.025	0.034	0	0.026	0	0.039	0.062	0.024	0.021	0.03	0	0.028	0	0.042	0.065	0.026	0.023	0.032	0	0.026	0	0.04	0.063	0.025	0.021	0.03	0	0.029	0	0.042	0.066	0.027	0.024
CPI-CS089A36491	BMR1B_AVR2B_GDF5	complex:BMR1B_AVR2B	simple:P43026		GDF5	TRUE	TRUE	FALSE	curated	FALSE	0	0.028	0	0.041	0.064	0.026	0.023	0.032	0	0.023	0	0.036	0.059	0.021	0.018	0.027	0	0.028	0	0.041	0.065	0.026	0.023	0.032	0	0.024	0	0.037	0.06	0.022	0.019	0.028	0	0.025	0	0.039	0.062	0.024	0.021
CPI-CS0B9A4CA4D	BMPR1A_BMPR2_GDF6	complex:BMPR1A_BMPR2	simple:Q6KF10		GDF6	TRUE	TRUE	FALSE	curated	FALSE	0	0	0	0	0.031	0.016	0.019	0.038	0	0	0	0	0.031	0.016	0.019	0.037	0	0	0	0	0.052	0.037	0.04	0.058	0	0	0	0	0.037	0.022	0.025	0.044	0	0	0	0	0.029	0.014	0.017
CPI-CS0C623F17A	BMPR1B_BMPR2_GDF6	complex:BMPR1B_BMPR2	simple:Q6KF10		GDF6	TRUE	TRUE	FALSE	curated	FALSE	0	0	0	0	0.025	0.009	0.013	0.031	0	0	0	0	0.02	0.005	0.008	0.027	0	0	0	0	0.023	0.007	0.011	0.029	0	0	0	0	0.021	0.006	0.009	0.027	0	0	0	0	0.023	0.008	0.011
CPI-CS04C402DFB	BMR1A_ACR2A_GDF6	complex:BMR1A_ACR2A	simple:Q6KF10		GDF6	TRUE	TRUE	FALSE	curated	FALSE	0	0	0	0	0.031	0.016	0.019	0.038	0	0	0	0	0.031	0.016	0.019	0.037	0	0	0	0	0.052	0.037	0.04	0.058	0	0	0	0	0.037	0.022	0.025	0.044	0	0	0	0	0.029	0.014	0.017
CPI-CS0546460D1	BMR1A_AVR2B_GDF6	complex:BMR1A_AVR2B	simple:Q6KF10		GDF6	TRUE	TRUE	FALSE	curated	FALSE	0	0	0	0	0.022	0.007	0.01	0.029	0	0	0	0	0.017	0.002	0.005	0.023	0	0	0	0	0.022	0.007	0.01	0.029	0	0	0	0	0.018	0.003	0.006	0.025	0	0	0	0	0.02	0.005	0.008
CPI-CS0D9226707	BMR1B_AVR2A_GDF6	complex:BMR1B_AVR2A	simple:Q6KF10		GDF6	TRUE	TRUE	FALSE	curated	FALSE	0	0	0	0	0.025	0.009	0.013	0.031	0	0	0	0	0.02	0.005	0.008	0.027	0	0	0	0	0.023	0.007	0.011	0.029	0	0	0	0	0.021	0.006	0.009	0.027	0	0	0	0	0.023	0.008	0.011
CPI-CS027F8BD7E	BMR1B_AVR2B_GDF6	complex:BMR1B_AVR2B	simple:Q6KF10		GDF6	TRUE	TRUE	FALSE	curated	FALSE	0	0	0	0	0.022	0.007	0.01	0.029	0	0	0	0	0.017	0.002	0.005	0.023	0	0	0	0	0.022	0.007	0.01	0.029	0	0	0	0	0.018	0.003	0.006	0.025	0	0	0	0	0.02	0.005	0.008
CPI-CS0569B9B91	BMPR1B_BMPR2_BMPR1A	complex:BMPR1B_BMPR2	simple:P36894		BMPR1A	FALSE	TRUE	TRUE	curated	FALSE	0.024	0.024	0.045	0.03	0.022	0.028	0.031	0.028	0.02	0.019	0.04	0.026	0.018	0.024	0.026	0.024	0.022	0.021	0.043	0.028	0.02	0.026	0.029	0.026	0.02	0.02	0.041	0.026	0.018	0.024	0.027	0.024	0.023	0.022	0.043	0.029	0.021	0.027	0.029
CPI-CS09F35DDEB	ACVR_1B2A receptor_MSTN	complex:ACVR_1B2A receptor	simple:O14793		MSTN	TRUE	TRUE	FALSE	curated	FALSE	0	0	0	0	0.004	0.001	0.001	0.001	0	0	0	0	0.007	0.004	0.004	0.004	0	0	0	0	0	0	0	0	0	0	0	0	0.005	0.002	0.002	0.002	0	0	0	0	0.009	0.006	0.006
CPI-CS0AED3F8E8	ACVR_1B2B receptor_MSTN	complex:ACVR_1B2B receptor	simple:O14793		MSTN	TRUE	TRUE	FALSE	curated	FALSE	0	0	0	0	0.004	0.001	0.001	0.001	0	0	0	0	0.004	0.001	0.001	0.001	0	0	0	0	0	0	0	0	0	0	0	0	0.005	0.002	0.002	0.002	0	0	0	0	0.007	0.004	0.004
CPI-CS04F78ACD6	ACVR_1B2A receptor_GDF11	complex:ACVR_1B2A receptor	simple:O95390		GDF11	TRUE	TRUE	FALSE	curated	FALSE	0.007	0.009	0.027	0	0.015	0.011	0.013	0.003	0.009	0.012	0.03	0	0.017	0.013	0.016	0.006	0	0	0	0	0	0	0	0	0.008	0.011	0.028	0	0.016	0.012	0.014	0.004	0.012	0.015	0.032	0	0.02	0.016	0.018
CPI-CS0384572FE	ACVR_1B2B receptor_GDF11	complex:ACVR_1B2B receptor	simple:O95390		GDF11	TRUE	TRUE	FALSE	curated	FALSE	0.007	0.009	0.027	0	0.015	0.011	0.013	0.003	0.007	0.01	0.027	0	0.015	0.011	0.013	0.003	0	0	0	0	0	0	0	0	0.008	0.011	0.028	0	0.016	0.012	0.014	0.004	0.01	0.012	0.03	0	0.018	0.014	0.016
CPI-CS0C8F1E01F	ACVR_1B2A receptor_BMP3	complex:ACVR_1B2A receptor	simple:P12645		BMP3	TRUE	TRUE	FALSE	curated	FALSE	0.005	0.002	0	0.006	0.001	0.001	0	0	0.008	0.005	0	0.009	0.004	0.004	0	0	0	0	0	0	0	0	0	0	0.007	0.003	0	0.008	0.002	0.002	0	0	0.011	0.007	0	0.012	0.006	0.006	0
CPI-CS06C0EEFCB	ACVR_1B2B receptor_GDF10	complex:ACVR_1B2B receptor	simple:P55107		GDF10	TRUE	TRUE	FALSE	curated	FALSE	0.062	0.426	0.063	0.699	0.502	0.249	0.226	0.113	0.062	0.426	0.063	0.699	0.503	0.249	0.226	0.113	0	0	0	0	0	0	0	0	0.063	0.427	0.064	0.7	0.504	0.25	0.227	0.114	0.065	0.429	0.066	0.702	0.506	0.252	0.229
CPI-CS0A66DB1CA	CD8 receptor_LCK	complex:CD8 receptor	simple:P06239		LCK	FALSE	TRUE	FALSE	curated	FALSE	0	0	0	0	0	0	0	0	0	0.001	0.004	0	0.013	0.001	0.001	0.002	0	0	0	0	0	0	0	0	0	0	0	0	0	0	0	0	0	0	0	0	0	0	0
CPI-CS0023FA839	CD94:NKG2E_HLA-E	complex:CD94:NKG2E	simple:P13747		HLA-E	FALSE	TRUE	FALSE	curated	FALSE	0.327	0.408	0.787	0.486	0.425	0.398	0.435	0.382	0	0	0	0	0	0	0	0	0.327	0.408	0.788	0.487	0.426	0.398	0.435	0.382	0.32	0.401	0.781	0.48	0.419	0.391	0.428	0.375	0	0	0	0	0	0	0
CPI-CS0EB5F7B6F	CNTF-1R_CLCF1	complex:CNTF-1R	simple:Q9UBD9		CLCF1	TRUE	TRUE	FALSE	curated	FALSE	0.207	0.517	0.113	0.075	0.086	0.573	0.27	0.174	0.259	0.569	0.164	0.127	0.138	0.625	0.321	0.226	0.202	0.512	0.107	0.07	0.081	0.568	0.264	0.169	0.277	0.587	0.183	0.146	0.156	0.643	0.34	0.245	0.26	0.57	0.166	0.129	0.139	0.626	0.323
CPI-SS0B02DE712	EGFR_NRG1	simple:P00533	simple:Q02297	EGFR	NRG1	TRUE	TRUE	TRUE	I2D,IMEx,InnateDB-All,IntAct	FALSE	0	0.005	0	0	0	0.004	0.003	0	0	0.046	0	0	0	0.045	0.045	0	0	0.027	0	0	0	0.025	0.025	0	0	0.063	0	0	0	0.062	0.061	0	0	0.041	0	0	0	0.04	0.039
CPI-SS076BC3BA6	HLA-DPB1_NRG1	simple:HLADPB1	simple:Q02297	HLA-DPB1	NRG1	TRUE	TRUE	TRUE	InnateDB-All	FALSE	0	0.028	0	0	0	0.027	0.027	0	0	0.066	0	0	0	0.065	0.064	0	0	0.154	0	0	0	0.153	0.152	0	0	0.056	0	0	0	0.055	0.054	0	0	0.044	0	0	0	0.043	0.043
CPI-SS09375CA29	ADGRL1_NRG1	simple:O94910	simple:Q02297	ADGRL1	NRG1	TRUE	TRUE	TRUE	InnateDB-All	FALSE	0	0.009	0	0	0	0.007	0.007	0	0	0.009	0	0	0	0.008	0.007	0	0	0.047	0	0	0	0.045	0.045	0	0	0.006	0	0	0	0.005	0.004	0	0	0.015	0	0	0	0.013	0.013
CPI-SS00A953C3A	EGF_NRG1	simple:P01133	simple:Q02297	EGF	NRG1	TRUE	FALSE	TRUE	I2D	FALSE	0	0	0	0	0	0	0	0	0	0.009	0	0	0	0.008	0.007	0	0	0	0	0	0	0	0	0	0	0	0	0	0	0	0	0	0	0	0	0	0	0	0
CPI-SS0BF9FA3F2	ERBB3_NRG1	simple:P21860	simple:Q02297	ERBB3	NRG1	TRUE	TRUE	TRUE	curated	FALSE	0	0.01	0	0	0	0.009	0.008	0	0	0.002	0	0	0	0.001	0.001	0	0	0.004	0	0	0	0.003	0.002	0	0	0.01	0	0	0	0.008	0.008	0	0	0.003	0	0	0	0.001	0.001
CPI-SS0F4D30D5A	EGFR_EGF	simple:P00533	simple:P01133	EGFR	EGF	TRUE	TRUE	FALSE	curated	FALSE	0	0.01	0	0	0	0.006	0.005	0.004	0	0.051	0	0	0	0.047	0.046	0.045	0	0.031	0	0	0	0.028	0.027	0.026	0	0.068	0	0	0	0.064	0.063	0.062	0	0.046	0	0	0	0.042	0.041
CPI-SS0E25CE362	EGFR_TGFA	simple:P00533	simple:P01135	EGFR	TGFA	TRUE	TRUE	FALSE	curated	FALSE	0.028	0.057	0.004	0.049	0.047	0.057	0.033	0.046	0.07	0.099	0.045	0.09	0.088	0.098	0.075	0.088	0.05	0.079	0.025	0.07	0.068	0.079	0.055	0.068	0.086	0.115	0.062	0.107	0.105	0.115	0.091	0.104	0.064	0.093	0.04	0.085	0.083	0.093	0.069
CPI-SS0055264F3	EGFR_TGFB1	simple:P00533	simple:P01137	EGFR	TGFB1	TRUE	TRUE	FALSE	IMEx,InnateDB-All,MINT	FALSE	0.058	0.064	0.046	0.028	0.03	0.142	0.073	0.035	0.1	0.105	0.087	0.069	0.071	0.184	0.114	0.076	0.08	0.086	0.067	0.05	0.052	0.164	0.094	0.057	0.116	0.122	0.103	0.086	0.088	0.2	0.131	0.093	0.094	0.1	0.082	0.064	0.066	0.178	0.109
CPI-SS0481D83A4	EGFR_AREG	simple:P00533	simple:P15514	EGFR	AREG	TRUE	TRUE	FALSE	curated	FALSE	0	0.004	0.011	0	0.003	0.003	0	0.003	0	0.046	0.052	0	0.044	0.045	0	0.044	0	0.026	0.033	0	0.025	0.025	0	0.025	0	0.062	0.069	0	0.061	0.061	0	0.061	0	0.04	0.047	0	0.039	0.039	0
CPI-SS0D4C221B8	ICAM1_AREG	simple:P05362	simple:P15514	ICAM1	AREG	TRUE	TRUE	FALSE	InnateDB-All	FALSE	0	0.095	0.101	0	0.093	0.094	0	0.093	0	0.255	0.262	0	0.254	0.255	0	0.254	0	0.239	0.246	0	0.238	0.238	0	0.238	0	0.116	0.123	0	0.115	0.115	0	0.115	0	0.145	0.151	0	0.143	0.144	0
CPI-SS08CA619FE	EGFR_GRN	simple:P00533	simple:P28799	EGFR	GRN	TRUE	TRUE	FALSE	InnateDB-All	FALSE	0.452	0.274	0.43	0.173	0.236	0.311	0.188	0.383	0.493	0.315	0.471	0.215	0.278	0.352	0.229	0.424	0.474	0.296	0.451	0.195	0.258	0.333	0.21	0.405	0.51	0.332	0.488	0.231	0.294	0.369	0.246	0.441	0.488	0.31	0.466	0.209	0.272	0.347	0.224
CPI-SS0DA033F03	TNFRSF1A_GRN	simple:P19438	simple:P28799	TNFRSF1A	GRN	TRUE	TRUE	FALSE	IMEx,InnateDB-All,MINT	FALSE	0.624	0.446	0.602	0.346	0.409	0.483	0.361	0.556	0.634	0.456	0.612	0.356	0.419	0.493	0.37	0.565	0.768	0.59	0.746	0.49	0.553	0.627	0.505	0.7	0.57	0.392	0.548	0.292	0.355	0.429	0.306	0.501	0.616	0.438	0.594	0.337	0.4	0.475	0.352
CPI-SS054D158CC	NTRK1_GRN	simple:P04629	simple:P28799	NTRK1	GRN	TRUE	TRUE	FALSE	InnateDB-All	FALSE	0	0	0	0	0	0	0	0	0.45	0.272	0.428	0.171	0.234	0.309	0.186	0.381	0	0	0	0	0	0	0	0	0	0	0	0	0	0	0	0	0	0	0	0	0	0	0
CPI-SS0C4E86714	TNFRSF1B_GRN	simple:P20333	simple:P28799	TNFRSF1B	GRN	TRUE	TRUE	FALSE	IMEx,InnateDB-All,MINT	FALSE	0.454	0.276	0.432	0.175	0.238	0.313	0.19	0.385	0.453	0.275	0.431	0.174	0.237	0.312	0.189	0.384	0.541	0.363	0.519	0.263	0.326	0.4	0.278	0.473	0.451	0.273	0.428	0.172	0.235	0.31	0.187	0.382	0.457	0.279	0.435	0.179	0.242	0.316	0.194
CPI-SS0A19E9C34	EGFR_BTC	simple:P00533	simple:P35070	EGFR	BTC	TRUE	TRUE	FALSE	curated	FALSE	0	0.02	0.003	0.006	0.013	0.022	0.012	0.035	0	0.061	0.045	0.047	0.055	0.063	0.054	0.076	0	0.041	0.025	0.028	0.035	0.044	0.034	0.056	0	0.078	0.061	0.064	0.071	0.08	0.07	0.093	0	0.056	0.039	0.042	0.049	0.058	0.048
CPI-SS06BC4D123	ERBB3_BTC	simple:P21860	simple:P35070	ERBB3	BTC	TRUE	TRUE	FALSE	curated	FALSE	0	0.025	0.008	0.011	0.019	0.027	0.018	0.04	0	0.017	0.001	0.003	0.011	0.019	0.01	0.032	0	0.019	0.002	0.005	0.013	0.021	0.011	0.034	0	0.024	0.008	0.01	0.018	0.026	0.017	0.039	0	0.018	0.001	0.004	0.011	0.02	0.01
CPI-SS088A0A760	EGFR_COPA	simple:P00533	simple:P53621	EGFR	COPA	TRUE	TRUE	FALSE	InnateDB-All	FALSE	0.177	0.236	0.202	0.307	0.315	0.28	0.179	0.223	0.218	0.278	0.243	0.349	0.357	0.322	0.22	0.264	0.198	0.258	0.223	0.329	0.337	0.302	0.2	0.244	0.235	0.294	0.259	0.365	0.373	0.338	0.237	0.281	0.213	0.272	0.238	0.343	0.351	0.316	0.215
CPI-SS0302E8E8F	CD74_COPA	simple:P04233	simple:P53621	CD74	COPA	TRUE	TRUE	FALSE	IMEx,IntAct	FALSE	0.299	0.359	0.324	0.43	0.438	0.403	0.301	0.345	0.225	0.284	0.249	0.355	0.363	0.328	0.227	0.27	0.736	0.795	0.76	0.866	0.874	0.839	0.738	0.781	0.261	0.32	0.286	0.391	0.399	0.365	0.263	0.307	0.22	0.28	0.245	0.351	0.359	0.324	0.222
CPI-SS0E6E8A727	NTRK1_COPA	simple:P04629	simple:P53621	NTRK1	COPA	TRUE	TRUE	FALSE	InnateDB-All	FALSE	0	0	0	0	0	0	0	0	0.175	0.234	0.199	0.305	0.313	0.278	0.177	0.22	0	0	0	0	0	0	0	0	0	0	0	0	0	0	0	0	0	0	0	0	0	0	0
CPI-SS07F042076	EGFR_EPGN	simple:P00533	simple:Q6UW88	EGFR	EPGN	TRUE	TRUE	FALSE	curated	FALSE	0.011	0.003	0.015	0	0	0.003	0.003	0.003	0.052	0.044	0.056	0	0	0.044	0.044	0.044	0.033	0.025	0.037	0	0	0.025	0.025	0.025	0.069	0.061	0.073	0	0	0.061	0.061	0.061	0.047	0.039	0.051	0	0	0.039	0.039
CPI-SS0C10824C7	EGFR_HBEGF	simple:P00533	simple:Q99075	EGFR	HBEGF	TRUE	TRUE	TRUE	curated	FALSE	0.244	0.854	0.245	0.133	0.614	0.924	0.633	0.479	0.286	0.895	0.286	0.175	0.655	0.965	0.674	0.52	0.266	0.876	0.266	0.155	0.636	0.946	0.655	0.501	0.302	0.912	0.302	0.191	0.672	0.982	0.691	0.537	0.28	0.89	0.281	0.169	0.65	0.96	0.669
CPI-SS0632A027A	CD44_HBEGF	simple:P16070	simple:Q99075	CD44	HBEGF	TRUE	TRUE	TRUE	I2D,InnateDB-All	FALSE	0.711	1.32	0.711	0.6	1.08	1.39	1.099	0.945	0.866	1.476	0.866	0.755	1.235	1.545	1.254	1.1	0.802	1.412	0.802	0.691	1.172	1.482	1.191	1.037	0.547	1.156	0.547	0.436	0.916	1.226	0.935	0.781	0.576	1.185	0.576	0.465	0.945	1.255	0.964
CPI-SS03098AC28	ERBB4_HBEGF	simple:Q15303	simple:Q99075	ERBB4	HBEGF	TRUE	TRUE	TRUE	curated	FALSE	0.246	0.856	0.247	0.136	0.616	0.926	0.635	0.481	0.244	0.854	0.244	0.133	0.614	0.924	0.633	0.479	0.256	0.865	0.256	0.145	0.625	0.935	0.644	0.49	0.247	0.857	0.247	0.136	0.616	0.926	0.635	0.481	0.242	0.852	0.242	0.131	0.611	0.921	0.63
CPI-SS05D23BCE8	HLA-DPB1_TNFSF13B	simple:HLADPB1	simple:Q9Y275	HLA-DPB1	TNFSF13B	TRUE	TRUE	FALSE	InnateDB-All	FALSE	0	0.036	0.048	0.03	0.038	0.028	0.031	0.026	0	0.073	0.086	0.067	0.076	0.066	0.068	0.064	0	0.161	0.174	0.156	0.164	0.154	0.156	0.152	0	0.063	0.076	0.057	0.066	0.056	0.058	0.054	0	0.051	0.064	0.046	0.054	0.044	0.046
CPI-SS03133B4F2	TFRC_TNFSF13B	simple:P02786	simple:Q9Y275	TFRC	TNFSF13B	TRUE	TRUE	FALSE	IMEx,IntAct	FALSE	0	0.179	0.191	0.173	0.182	0.172	0.174	0.17	0	0.319	0.332	0.314	0.322	0.312	0.314	0.31	0	0.059	0.071	0.053	0.061	0.051	0.054	0.049	0	0.158	0.17	0.152	0.161	0.151	0.153	0.149	0	0.388	0.4	0.382	0.391	0.381	0.383
CPI-SS0F00D756A	CD40_TNFSF13B	simple:P25942	simple:Q9Y275	CD40	TNFSF13B	TRUE	TRUE	FALSE	I2D,InnateDB	FALSE	0	0.035	0.047	0.029	0.037	0.028	0.03	0.026	0	0.049	0.061	0.043	0.051	0.042	0.044	0.04	0	0.121	0.133	0.115	0.123	0.114	0.116	0.112	0	0.054	0.066	0.048	0.056	0.047	0.049	0.045	0	0.03	0.043	0.024	0.033	0.023	0.025
CPI-SS0E2863F09	TNFRSF17_TNFSF13B	simple:Q02223	simple:Q9Y275	TNFRSF17	TNFSF13B	TRUE	TRUE	FALSE	curated	FALSE	0	0	0	0	0	0	0	0	0	0.011	0.023	0.005	0.013	0.003	0.005	0.001	0	0	0	0	0	0	0	0	0	0	0	0	0	0	0	0	0	0.01	0.022	0.004	0.012	0.003	0.005
CPI-SS09808DEAE	CD74_APP	simple:P04233	simple:P05067	CD74	APP	FALSE	TRUE	FALSE	curated	FALSE	0.241	0.2	0.255	0.226	0.177	0.218	0.182	0.209	0.166	0.125	0.181	0.151	0.102	0.143	0.107	0.134	0.677	0.636	0.692	0.662	0.613	0.654	0.618	0.645	0.202	0.161	0.217	0.187	0.138	0.18	0.144	0.171	0.162	0.121	0.176	0.147	0.098	0.139	0.103
CPI-SS09C4FCB90	ICAM1_SPN	simple:P05362	simple:P16150	ICAM1	SPN	FALSE	TRUE	FALSE	curated	FALSE	0.118	0.094	0.112	0.093	0.095	0.095	0.096	0.094	0.279	0.254	0.272	0.254	0.255	0.255	0.256	0.255	0.263	0.238	0.256	0.238	0.239	0.239	0.24	0.238	0.139	0.115	0.133	0.115	0.116	0.116	0.117	0.115	0.168	0.144	0.162	0.143	0.145	0.145	0.145
CPI-SS0E9A581F8	ICAM1_ITGAL	simple:P05362	simple:P20701	ICAM1	ITGAL	FALSE	TRUE	TRUE	curated	FALSE	0	0.095	0.094	0	0.095	0.094	0	0.093	0	0.256	0.254	0	0.256	0.254	0	0.254	0	0.24	0.238	0	0.239	0.238	0	0.238	0	0.116	0.115	0	0.116	0.115	0	0.114	0	0.145	0.144	0	0.145	0.144	0
CPI-SC0F4AC5AA2	ICAM1_aLb2 complex	simple:P05362	complex:aLb2 complex	ICAM1		FALSE	TRUE	FALSE	curated	TRUE	0	0.095	0.094	0	0.095	0.093	0	0.093	0	0.256	0.254	0	0.256	0.254	0	0.254	0	0.24	0.238	0	0.239	0.238	0	0.238	0	0.116	0.115	0	0.116	0.115	0	0.114	0	0.145	0.144	0	0.145	0.143	0
CPI-SC063BC3DDE	ICAM2_aLb2 complex	simple:P13598	complex:aLb2 complex	ICAM2		FALSE	FALSE	FALSE	curated	TRUE	0	0	0	0	0	0	0	0	0	0	0	0	0	0	0	0	0	0	0	0	0	0	0	0	0	0	0	0	0	0	0	0	0	0.003	0.001	0	0.003	0.001	0
CPI-SC0329D5397	ICAM3_aLb2 complex	simple:P32942	complex:aLb2 complex	ICAM3		FALSE	FALSE	FALSE	curated	TRUE	0	0.027	0.025	0	0.027	0.025	0	0.025	0	0.034	0.033	0	0.034	0.033	0	0.032	0	0.132	0.131	0	0.132	0.131	0	0.13	0	0.079	0.078	0	0.079	0.077	0	0.077	0	0.052	0.051	0	0.052	0.05	0
CPI-SC092659F65	ICAM4_aLb2 complex	simple:Q14773	complex:aLb2 complex	ICAM4		TRUE	FALSE	FALSE	curated	TRUE	0	0.004	0.003	0	0.004	0.002	0	0.002	0	0.009	0.007	0	0.009	0.007	0	0.007	0	0.026	0.025	0	0.026	0.024	0	0.024	0	0.002	0.001	0	0.002	0.001	0	0.001	0	0.017	0.016	0	0.017	0.015	0
CPI-SC08923F7F7	F11R_aLb2 complex	simple:Q9Y624	complex:aLb2 complex	F11R		FALSE	TRUE	FALSE	curated	TRUE	0	0.005	0.004	0	0.005	0.003	0	0.003	0	0.002	0.001	0	0.002	0.001	0	0.001	0	0.034	0.032	0	0.034	0.032	0	0.032	0	0.003	0.002	0	0.003	0.001	0	0.001	0	0.004	0.002	0	0.004	0.002	0
CPI-SS004A073E1	NTRK1_NTF3	simple:P04629	simple:P20783	NTRK1	NTF3	TRUE	TRUE	FALSE	curated	FALSE	0	0	0	0	0	0	0	0	0.008	0.001	0.002	0	0.006	0.004	0.013	0.024	0	0	0	0	0	0	0	0	0	0	0	0	0	0	0	0	0	0	0	0	0	0	0
CPI-SS0ADA587B4	NGFR_NTF3	simple:P08138	simple:P20783	NGFR	NTF3	TRUE	TRUE	FALSE	curated	FALSE	0.01	0.004	0.004	0	0.009	0.007	0.016	0.026	0.009	0.002	0.003	0	0.007	0.005	0.014	0.025	0.019	0.013	0.014	0	0.018	0.016	0.025	0.035	0.008	0.001	0.002	0	0.006	0.004	0.013	0.024	0.01	0.004	0.004	0	0.009	0.007	0.016
CPI-SS0B1AB068C	NTRK1_GPI	simple:P04629	simple:P06744	NTRK1	GPI	TRUE	TRUE	FALSE	InnateDB-All	FALSE	0	0	0	0	0	0	0	0	0.164	0.228	0.161	0.276	0.35	0.226	0.219	0.287	0	0	0	0	0	0	0	0	0	0	0	0	0	0	0	0	0	0	0	0	0	0	0
CPI-SS0391D4602	NTRK1_NAMPT	simple:P04629	simple:P43490	NTRK1	NAMPT	TRUE	TRUE	FALSE	InnateDB-All	FALSE	0	0	0	0	0	0	0	0	0.074	0.225	0.378	0.201	0.308	0.212	0.248	0.158	0	0	0	0	0	0	0	0	0	0	0	0	0	0	0	0	0	0	0	0	0	0	0
CPI-SS05D1A6BEF	NTRK1_AIMP1	simple:P04629	simple:Q12904	NTRK1	AIMP1	TRUE	TRUE	FALSE	InnateDB-All	FALSE	0	0	0	0	0	0	0	0	0.289	0.212	0.192	0.236	0.185	0.211	0.119	0.215	0	0	0	0	0	0	0	0	0	0	0	0	0	0	0	0	0	0	0	0	0	0	0
CPI-SS06F83AE58	CD44_SELE	simple:P16070	simple:P16581	CD44	SELE	FALSE	TRUE	FALSE	curated	FALSE	0.469	0	0.496	0	0	0	0	0.469	0.625	0	0.652	0	0	0	0	0.624	0.561	0	0.588	0	0	0	0	0.561	0.305	0	0.332	0	0	0	0	0.305	0.334	0	0.361	0	0	0	0
CPI-SS0BDC04683	CEACAM1_SELE	simple:P13688	simple:P16581	CEACAM1	SELE	TRUE	FALSE	FALSE	curated	FALSE	0.003	0	0.03	0	0	0	0	0.003	0	0	0.027	0	0	0	0	0	0.006	0	0.033	0	0	0	0	0.006	0	0	0	0	0	0	0	0	0	0	0	0	0	0	0
CPI-SS074CF011C	ERBB4_NRG4	simple:Q15303	simple:Q8WWG1	ERBB4	NRG4	TRUE	TRUE	FALSE	curated	FALSE	0.008	0.012	0.005	0.016	0.015	0.007	0.005	0.009	0.006	0.009	0.003	0.014	0.013	0.005	0.003	0.007	0.017	0.021	0.014	0.025	0.025	0.017	0.014	0.018	0.008	0.012	0.006	0.016	0.016	0.008	0.005	0.009	0.003	0.007	0.001	0.011	0.011	0.003	0
CPI-CS067298D94	FLT1 complex_VEGFA	complex:FLT1 complex	simple:P15692		VEGFA	TRUE	TRUE	FALSE	curated	FALSE	0	0	0	0	0	0	0	0	0	0	0	0	0	0	0	0	0.245	0.47	0.208	0.414	0.49	0.61	0.43	0.262	0.204	0.43	0.168	0.373	0.45	0.569	0.389	0.221	0.202	0.427	0.165	0.371	0.447	0.567	0.387
CPI-SS0DE0A486F	NRP1_VEGFA	simple:O14786	simple:P15692	NRP1	VEGFA	TRUE	TRUE	FALSE	curated	FALSE	0.328	0.554	0.292	0.497	0.574	0.693	0.513	0.346	0.272	0.497	0.235	0.441	0.517	0.637	0.457	0.289	0.449	0.674	0.412	0.618	0.694	0.814	0.634	0.466	0.333	0.558	0.296	0.502	0.578	0.698	0.518	0.35	0.28	0.505	0.243	0.448	0.525	0.644	0.464
CPI-SS0E00478B4	NRP2_VEGFA	simple:O60462	simple:P15692	NRP2	VEGFA	TRUE	TRUE	FALSE	curated	FALSE	0.306	0.532	0.27	0.475	0.552	0.671	0.491	0.323	0.264	0.489	0.228	0.433	0.51	0.629	0.449	0.281	0.376	0.601	0.339	0.545	0.621	0.741	0.561	0.393	0.247	0.472	0.21	0.416	0.492	0.612	0.432	0.264	0.296	0.521	0.259	0.465	0.541	0.661	0.481
CPI-CS073D36B1D	FLT1 complex_PGF	complex:FLT1 complex	simple:P49763		PGF	TRUE	TRUE	FALSE	curated	FALSE	0	0	0	0	0	0	0	0	0	0	0	0	0	0	0	0	0.091	0.12	0.108	0.068	0.091	0.075	0.092	0.07	0.051	0.079	0.067	0.027	0.05	0.035	0.051	0.03	0.048	0.076	0.065	0.024	0.048	0.032	0.049
CPI-SS0855C0353	NRP1_PGF	simple:O14786	simple:P49763	NRP1	PGF	TRUE	TRUE	FALSE	curated	FALSE	0.175	0.203	0.191	0.151	0.174	0.159	0.176	0.154	0.118	0.147	0.135	0.095	0.118	0.102	0.119	0.098	0.295	0.324	0.312	0.272	0.295	0.279	0.296	0.274	0.179	0.208	0.196	0.156	0.179	0.163	0.18	0.159	0.126	0.154	0.143	0.102	0.126	0.11	0.127
CPI-SS0D22A09AD	NRP2_PGF	simple:O60462	simple:P49763	NRP2	PGF	TRUE	TRUE	FALSE	curated	FALSE	0.153	0.181	0.169	0.129	0.152	0.136	0.153	0.132	0.111	0.139	0.127	0.087	0.11	0.094	0.111	0.09	0.222	0.25	0.239	0.198	0.222	0.206	0.223	0.201	0.093	0.122	0.11	0.07	0.093	0.077	0.094	0.072	0.142	0.171	0.159	0.119	0.142	0.126	0.143
CPI-SS0E61DB5DF	FLT1_PGF	simple:P17948	simple:P49763	FLT1	PGF	TRUE	TRUE	FALSE	curated	FALSE	0.074	0.103	0.091	0.051	0.074	0.058	0.075	0.053	0.178	0.207	0.195	0.155	0.178	0.162	0.179	0.157	0.162	0.19	0.178	0.138	0.161	0.146	0.162	0.141	0.106	0.135	0.123	0.083	0.106	0.09	0.107	0.085	0.125	0.154	0.142	0.102	0.125	0.109	0.126
CPI-CS077F1340A	FLT1 complex_VEGFB	complex:FLT1 complex	simple:P49765		VEGFB	TRUE	TRUE	FALSE	curated	FALSE	0	0	0	0	0	0	0	0	0	0	0	0	0	0	0	0	0.073	0.064	0.148	0.079	0.095	0.069	0.071	0.079	0.033	0.023	0.108	0.038	0.055	0.029	0.031	0.039	0.03	0.021	0.105	0.036	0.052	0.026	0.028
CPI-SS033E6DE7E	NRP1_VEGFB	simple:O14786	simple:P49765	NRP1	VEGFB	TRUE	TRUE	FALSE	curated	FALSE	0.157	0.147	0.232	0.163	0.179	0.153	0.155	0.163	0.1	0.091	0.176	0.106	0.122	0.096	0.099	0.107	0.277	0.268	0.352	0.283	0.299	0.273	0.275	0.284	0.161	0.152	0.237	0.167	0.183	0.158	0.16	0.168	0.108	0.098	0.183	0.114	0.13	0.104	0.106
CPI-SS0947A8549	FLT1_VEGFB	simple:P17948	simple:P49765	FLT1	VEGFB	TRUE	TRUE	FALSE	curated	FALSE	0.056	0.047	0.131	0.062	0.078	0.052	0.054	0.063	0.16	0.151	0.235	0.166	0.182	0.156	0.158	0.166	0.144	0.134	0.219	0.149	0.166	0.14	0.142	0.15	0.088	0.079	0.163	0.094	0.11	0.084	0.086	0.094	0.107	0.098	0.182	0.113	0.129	0.103	0.105
CPI-SS098425155	ADRB2_VEGFB	simple:P07550	simple:P49765	ADRB2	VEGFB	TRUE	TRUE	FALSE	InnateDB-All	FALSE	0.099	0.09	0.174	0.105	0.121	0.095	0.097	0.105	0.139	0.13	0.215	0.145	0.161	0.136	0.138	0.146	0.08	0.07	0.155	0.086	0.102	0.076	0.078	0.086	0.097	0.087	0.172	0.102	0.119	0.093	0.095	0.103	0.274	0.264	0.349	0.279	0.296	0.27	0.272
CPI-SS08083B141	NRP1_SEMA3A	simple:O14786	simple:Q14563	NRP1	SEMA3A	TRUE	TRUE	FALSE	curated	FALSE	0.222	0.178	0.175	0.166	0.224	0.252	0.168	0.245	0.165	0.121	0.119	0.109	0.168	0.195	0.112	0.188	0.342	0.298	0.295	0.286	0.344	0.372	0.289	0.365	0.226	0.182	0.18	0.17	0.229	0.256	0.173	0.249	0.173	0.129	0.126	0.117	0.175	0.203	0.119
CPI-CS0E5D1ECCE	PlexinA1_complex3_SEMA3A	complex:PlexinA1_complex3	simple:Q14563		SEMA3A	TRUE	TRUE	FALSE	curated	FALSE	0.106	0.062	0.059	0.05	0.108	0.136	0.053	0.129	0.12	0.076	0.074	0.064	0.123	0.15	0.067	0.143	0.155	0.111	0.108	0.099	0.157	0.185	0.101	0.178	0.101	0.057	0.054	0.045	0.103	0.131	0.047	0.124	0.109	0.065	0.062	0.053	0.111	0.139	0.056
CPI-CS0D238C22B	PlexinA2_complex1_SEMA3A	complex:PlexinA2_complex1	simple:Q14563		SEMA3A	TRUE	TRUE	FALSE	curated	FALSE	0.129	0.085	0.082	0.073	0.131	0.159	0.075	0.152	0.115	0.071	0.068	0.058	0.117	0.145	0.061	0.137	0.131	0.087	0.084	0.075	0.133	0.161	0.077	0.154	0.1	0.056	0.053	0.044	0.102	0.13	0.046	0.123	0.107	0.063	0.06	0.051	0.109	0.137	0.054
CPI-CS0AA769F5B	PlexinA3_complex1_SEMA3A	complex:PlexinA3_complex1	simple:Q14563		SEMA3A	TRUE	TRUE	FALSE	curated	FALSE	0.138	0.094	0.091	0.082	0.14	0.168	0.085	0.161	0.123	0.079	0.076	0.067	0.125	0.153	0.069	0.145	0.131	0.087	0.085	0.075	0.133	0.161	0.078	0.154	0.139	0.095	0.093	0.083	0.141	0.169	0.086	0.162	0.155	0.111	0.109	0.099	0.158	0.185	0.102
CPI-CS0AB19226A	PlexinA4_complex1_SEMA3A	complex:PlexinA4_complex1	simple:Q14563		SEMA3A	TRUE	TRUE	FALSE	curated	FALSE	0.104	0.06	0.057	0.048	0.106	0.134	0.051	0.127	0.108	0.064	0.061	0.052	0.11	0.138	0.054	0.131	0.096	0.052	0.049	0.04	0.098	0.126	0.042	0.119	0.095	0.051	0.048	0.039	0.097	0.125	0.041	0.118	0.096	0.052	0.049	0.04	0.098	0.126	0.042
CPI-SS0F15C1AB3	NRP2_SEMA3F	simple:O60462	simple:Q13275	NRP2	SEMA3F	TRUE	TRUE	FALSE	curated	FALSE	0.113	0	0.122	0	0.111	0.105	0	0.105	0.071	0	0.079	0	0.069	0.063	0	0.063	0.183	0	0.191	0	0.18	0.175	0	0.175	0.054	0	0.062	0	0.051	0.046	0	0.046	0.103	0	0.111	0	0.101	0.095	0
CPI-SS0241A1F57	NRP2_SEMA3C	simple:O60462	simple:Q99985	NRP2	SEMA3C	TRUE	TRUE	FALSE	curated	FALSE	0.17	0.154	0.224	0.129	0.136	0.194	0.165	0.335	0.128	0.112	0.182	0.087	0.094	0.152	0.123	0.293	0.24	0.223	0.293	0.198	0.206	0.263	0.235	0.405	0.111	0.094	0.164	0.069	0.077	0.134	0.106	0.276	0.16	0.144	0.213	0.119	0.126	0.184	0.155
CPI-CS0C9EE65C2	FcRn complex_ALB	complex:FcRn complex	simple:P02768		ALB	TRUE	TRUE	FALSE	curated	FALSE	0.371	0.365	0	0.367	0.37	0.365	0.366	0.366	0.604	0.599	0	0.6	0.603	0.598	0.599	0.599	0.594	0.588	0	0.589	0.593	0.588	0.589	0.588	0.573	0.568	0	0.569	0.572	0.568	0.568	0.568	0.388	0.382	0	0.383	0.387	0.382	0.383
CPI-SS0A76A8E97	HLA-F_LILRB2	simple:P30511	simple:Q8N423	HLA-F	LILRB2	FALSE	FALSE	TRUE	curated	FALSE	0	0.037	0.055	0	0.037	0	0.038	0	0	0.075	0.093	0	0.075	0	0.076	0	0	0.183	0.201	0	0.183	0	0.184	0	0	0.067	0.085	0	0.067	0	0.068	0	0	0.062	0.08	0	0.062	0	0.063
CPI-SS0EAB03260	CD1D_LILRB2	simple:P15813	simple:Q8N423	CD1D	LILRB2	FALSE	FALSE	TRUE	curated	FALSE	0	0.002	0.02	0	0.002	0	0.003	0	0	0.001	0.019	0	0.001	0	0.002	0	0	0.014	0.032	0	0.014	0	0.015	0	0	0.006	0.024	0	0.006	0	0.007	0	0	0	0.019	0	0	0	0.002
CPI-SS0DBA81CCF	HLA-G_LILRB2	simple:P17693	simple:Q8N423	HLA-G	LILRB2	FALSE	TRUE	TRUE	curated	FALSE	0	0.012	0.03	0	0.012	0	0.013	0	0	0.086	0.105	0	0.086	0	0.088	0	0	0.004	0.023	0	0.004	0	0.006	0	0	0.025	0.043	0	0.025	0	0.026	0	0	0.049	0.067	0	0.049	0	0.05
CPI-SS00150FB64	HLA-F_LILRB1	simple:P30511	simple:Q8NHL6	HLA-F	LILRB1	TRUE	FALSE	TRUE	curated	FALSE	0	0.037	0.064	0	0	0.042	0.037	0.037	0	0.075	0.102	0	0	0.08	0.075	0.075	0	0.183	0.21	0	0	0.188	0.183	0.183	0	0.067	0.094	0	0	0.072	0.067	0.067	0	0.062	0.089	0	0	0.067	0.062
CPI-SS05CE87F88	HLA-G_LILRB1	simple:P17693	simple:Q8NHL6	HLA-G	LILRB1	TRUE	TRUE	TRUE	curated	FALSE	0	0.012	0.039	0	0	0.017	0.012	0.012	0	0.087	0.114	0	0	0.091	0.087	0.086	0	0.005	0.032	0	0	0.009	0.005	0.004	0	0.025	0.052	0	0	0.03	0.025	0.025	0	0.049	0.076	0	0	0.054	0.049
CPI-SS0795802F6	CCL4_SLC7A1	simple:P13236	simple:P30825	CCL4	SLC7A1	TRUE	FALSE	TRUE	IMEx,IntAct	FALSE	0.168	0.283	0.063	0.066	0.093	0.439	0.233	0.164	0.167	0.283	0.062	0.065	0.092	0.438	0.232	0.163	0.383	0.498	0.278	0.281	0.308	0.654	0.448	0.379	0.186	0.301	0.081	0.084	0.11	0.456	0.251	0.181	0.163	0.278	0.058	0.061	0.087	0.433	0.228
CPI-SS03105D292	CSF1_SLC7A1	simple:P09603	simple:P30825	CSF1	SLC7A1	TRUE	FALSE	TRUE	I2D	FALSE	0.149	0.264	0.044	0.047	0.073	0.419	0.214	0.145	0.176	0.291	0.07	0.074	0.1	0.446	0.24	0.171	0.21	0.325	0.104	0.107	0.134	0.48	0.274	0.205	0.163	0.278	0.057	0.06	0.087	0.433	0.227	0.158	0.166	0.281	0.061	0.064	0.09	0.436	0.231
CPI-SS008F83E02	CCL4_GPRC5D	simple:P13236	simple:Q9NZD1	CCL4	GPRC5D	TRUE	FALSE	TRUE	IMEx,IntAct	FALSE	0	0.033	0	0.033	0.035	0.031	0.033	0.032	0	0.032	0	0.032	0.034	0.031	0.032	0.031	0	0.248	0	0.248	0.25	0.246	0.248	0.247	0	0.051	0	0.05	0.052	0.049	0.05	0.049	0	0.028	0	0.028	0.03	0.026	0.027
CPI-SS0A3569604	IGF2_IDE	simple:P01344	simple:P14735	IGF2	IDE	TRUE	FALSE	TRUE	I2D,InnateDB-All	FALSE	0.028	0.022	0.027	0.04	0.02	0.016	0.011	0.034	0.026	0.02	0.025	0.037	0.017	0.014	0.009	0.031	0.027	0.02	0.026	0.038	0.018	0.015	0.009	0.032	0	0	0	0	0	0	0	0	0	0	0	0	0	0	0
CPI-SS076D8415B	CCL3_IDE	simple:P10147	simple:P14735	CCL3	IDE	TRUE	FALSE	TRUE	IMEx,InnateDB-All,MINT	FALSE	0.05	0.043	0.048	0.061	0.041	0.038	0.032	0.055	0.08	0.073	0.079	0.091	0.071	0.068	0.062	0.085	0.382	0.375	0.38	0.393	0.373	0.37	0.364	0.387	0.068	0.062	0.067	0.08	0.06	0.056	0.051	0.074	0.042	0.035	0.041	0.053	0.033	0.03	0.024
CPI-SS0FC2B68F1	IAPP_IDE	simple:P10997	simple:P14735	IAPP	IDE	TRUE	FALSE	TRUE	IMEx	FALSE	0.026	0.02	0.025	0.038	0.017	0.014	0.009	0.032	0.027	0.02	0.025	0.038	0.018	0.015	0.009	0.032	0	0	0	0	0	0	0	0	0.026	0.02	0.025	0.038	0.017	0.014	0.009	0.032	0.026	0.02	0.025	0.038	0.018	0.014	0.009
CPI-SS0579FA162	IGF2_IGF1R	simple:P01344	simple:P08069	IGF2	IGF1R	TRUE	FALSE	TRUE	curated	FALSE	0.059	0.039	0.06	0.045	0.044	0.037	0.043	0.049	0.056	0.037	0.058	0.043	0.042	0.035	0.041	0.047	0.057	0.037	0.058	0.043	0.042	0.035	0.041	0.047	0	0	0	0	0	0	0	0	0	0	0	0	0	0	0
CPI-SS0E41702C1	IGF1_IGF1R	simple:P05019	simple:P08069	IGF1	IGF1R	TRUE	FALSE	TRUE	curated	FALSE	0.07	0.051	0.072	0.056	0.055	0.048	0.054	0.06	0.075	0.056	0.077	0.061	0.06	0.053	0.059	0.065	0.232	0.212	0.233	0.218	0.217	0.21	0.216	0.222	0.062	0.043	0.064	0.048	0.047	0.04	0.046	0.052	0.061	0.042	0.063	0.047	0.046	0.039	0.045
CPI-SS042A6F835	IGF2_IGF2R	simple:P01344	simple:P11717	IGF2	IGF2R	TRUE	FALSE	TRUE	curated	FALSE	0.043	0.052	0.038	0.06	0.041	0.051	0.049	0.058	0.04	0.05	0.036	0.058	0.038	0.049	0.047	0.055	0.041	0.05	0.036	0.058	0.039	0.049	0.048	0.056	0	0	0	0	0	0	0	0	0	0	0	0	0	0	0
CPI-SS0BA601DC4	BDNF_NTRK2	simple:P23560	simple:Q16620	BDNF	NTRK2	TRUE	FALSE	TRUE	curated	FALSE	0.116	0.115	0.11	0.308	0.093	0.165	0.061	0.126	0.133	0.132	0.127	0.325	0.11	0.182	0.078	0.143	0.102	0.101	0.096	0.294	0.079	0.151	0.047	0.112	0.11	0.11	0.104	0.303	0.087	0.159	0.056	0.121	0.104	0.104	0.098	0.297	0.082	0.153	0.05
CPI-SS093E05DD4	NTF3_NTRK2	simple:P20783	simple:Q16620	NTF3	NTRK2	TRUE	FALSE	TRUE	curated	FALSE	0.108	0.107	0.102	0.301	0.085	0.157	0.053	0.119	0.101	0.101	0.095	0.294	0.078	0.15	0.047	0.112	0.102	0.101	0.096	0.295	0.079	0.151	0.047	0.113	0	0	0	0	0	0	0	0	0.107	0.106	0.1	0.299	0.084	0.155	0.052
CPI-SS09A36B221	BDNF_SORT1	simple:P23560	simple:Q99523	BDNF	SORT1	TRUE	FALSE	TRUE	I2D,IMEx,InnateDB-All,IntAct	FALSE	0.099	0.078	0.142	0.091	0.066	0.085	0.043	0.146	0.117	0.095	0.159	0.108	0.083	0.102	0.06	0.163	0.085	0.064	0.128	0.077	0.052	0.071	0.029	0.132	0.094	0.072	0.136	0.086	0.06	0.08	0.037	0.14	0.088	0.066	0.13	0.08	0.054	0.074	0.031
CPI-SS07CCAD9BF	GRN_SORT1	simple:P28799	simple:Q99523	GRN	SORT1	TRUE	FALSE	TRUE	IMEx,InnateDB-All,MINT	FALSE	0.534	0.512	0.576	0.525	0.5	0.519	0.477	0.58	0.355	0.334	0.398	0.347	0.322	0.341	0.299	0.402	0.511	0.49	0.554	0.503	0.478	0.497	0.454	0.558	0.255	0.233	0.297	0.247	0.221	0.241	0.198	0.301	0.318	0.296	0.36	0.31	0.284	0.304	0.261
CPI-SS04F3A1E5C	COPA_SORT1	simple:P53621	simple:Q99523	COPA	SORT1	TRUE	FALSE	TRUE	IMEx,InnateDB-All,IntAct,MatrixDB	FALSE	0.258	0.237	0.301	0.25	0.225	0.244	0.202	0.305	0.318	0.296	0.36	0.31	0.284	0.304	0.261	0.364	0.283	0.261	0.326	0.275	0.249	0.269	0.226	0.329	0.389	0.367	0.431	0.381	0.355	0.375	0.332	0.435	0.397	0.375	0.439	0.389	0.363	0.383	0.34
CPI-SS03F0B666C	BDNF_F11R	simple:P23560	simple:Q9Y624	BDNF	F11R	TRUE	FALSE	TRUE	IMEx,InnateDB-All,IntAct	FALSE	0.018	0.015	0.047	0.016	0.017	0.021	0.015	0.018	0.035	0.033	0.064	0.033	0.034	0.038	0.032	0.036	0.004	0.001	0.033	0.002	0.003	0.007	0.001	0.004	0.013	0.01	0.041	0.011	0.011	0.015	0.01	0.013	0.007	0.004	0.035	0.005	0.005	0.009	0.004
CPI-SC0859FAC25	IFNE_Type I IFNR	simple:Q86WN2	complex:Type I IFNR	IFNE		TRUE	FALSE	TRUE	curated	FALSE	0.021	0.017	0.039	0.028	0.009	0.02	0.022	0.054	0	0	0	0	0	0	0	0	0	0	0	0	0	0	0	0	0	0	0	0	0	0	0	0	0	0	0	0	0	0	0
CPI-SC064937925	IFNA1_Type I IFNR	simple:P01562	complex:Type I IFNR	IFNA1		TRUE	FALSE	TRUE	curated	FALSE	0.022	0.018	0.04	0.029	0.01	0.02	0.023	0.055	0	0	0	0	0	0	0	0	0	0	0	0	0	0	0	0	0	0	0	0	0	0	0	0	0	0	0	0	0	0	0
CPI-SC09458C6C0	IFNA5_Type I IFNR	simple:P01569	complex:Type I IFNR	IFNA5		TRUE	FALSE	TRUE	curated	FALSE	0	0	0	0	0	0	0	0	0	0	0	0	0	0	0	0	0.029	0.026	0.047	0.036	0.018	0.028	0.03	0.063	0.023	0.02	0.041	0.031	0.012	0.022	0.024	0.057	0.021	0.018	0.039	0.029	0.01	0.02	0.022
CPI-SS06E42DB13	ADIPOQ_CLEC2D	simple:Q15848	simple:Q9UHP7	ADIPOQ	CLEC2D	TRUE	FALSE	TRUE	IMEx,IntAct	FALSE	0.007	0.01	0.016	0.035	0.017	0.012	0.016	0.01	0.008	0.011	0.017	0.036	0.019	0.013	0.017	0.011	0.008	0.011	0.017	0.036	0.018	0.013	0.017	0.011	0	0	0	0	0	0	0	0	0	0	0	0	0	0	0
CPI-SS0E292C126	KLRB1_CLEC2D	simple:Q12918	simple:Q9UHP7	KLRB1	CLEC2D	FALSE	TRUE	TRUE	curated	FALSE	0	0	0	0	0	0	0	0	0	0	0	0	0	0	0	0	0	0	0	0	0	0	0	0	0.008	0.011	0.016	0.035	0.018	0.013	0.017	0.011	0.007	0.01	0.016	0.035	0.018	0.012	0.016
CPI-SS02A0FF87F	FAM3C_CLEC2D	simple:Q92520	simple:Q9UHP7	FAM3C	CLEC2D	TRUE	FALSE	TRUE	IMEx,InnateDB-All,IntAct	FALSE	0.164	0.167	0.173	0.192	0.174	0.169	0.173	0.167	0.167	0.17	0.176	0.195	0.178	0.172	0.176	0.17	0.193	0.196	0.202	0.221	0.203	0.198	0.202	0.196	0.205	0.208	0.214	0.233	0.216	0.21	0.214	0.208	0.171	0.174	0.18	0.199	0.181	0.176	0.18
CPI-SS0F8EFEECF	TNF_DAG1	simple:P01375	simple:Q14118	TNF	DAG1	TRUE	FALSE	TRUE	InnateDB-All	FALSE	0.02	0.021	0.103	0.042	0.048	0.024	0.029	0.031	0.036	0.037	0.118	0.058	0.063	0.04	0.044	0.046	0.225	0.226	0.307	0.247	0.252	0.229	0.233	0.235	0.036	0.037	0.118	0.058	0.063	0.04	0.044	0.047	0.029	0.03	0.112	0.051	0.056	0.033	0.038
CPI-SS0BD9F32BA	LGALS9_DAG1	simple:O00182	simple:Q14118	LGALS9	DAG1	TRUE	FALSE	TRUE	InnateDB-All	FALSE	0	0	0	0	0	0	0	0	0.018	0.019	0.101	0.04	0.046	0.022	0.027	0.029	0.058	0.059	0.141	0.08	0.086	0.062	0.067	0.069	0	0	0	0	0	0	0	0	0	0	0	0	0	0	0
CPI-SS02EBC1BB0	TNF_NOTCH1	simple:P01375	simple:P46531	TNF	NOTCH1	TRUE	FALSE	TRUE	I2D	FALSE	0.005	0.012	0.024	0	0.009	0.013	0.017	0.012	0.021	0.028	0.039	0	0.024	0.029	0.033	0.028	0.209	0.217	0.228	0	0.213	0.217	0.221	0.216	0.021	0.028	0.039	0	0.024	0.029	0.033	0.028	0.014	0.021	0.032	0	0.017	0.022	0.026
CPI-SS04A5D6B6F	DLL1_NOTCH1	simple:O00548	simple:P46531	DLL1	NOTCH1	FALSE	FALSE	TRUE	curated	FALSE	0.018	0.025	0.037	0	0.022	0.026	0.03	0.025	0.022	0.029	0.041	0	0.026	0.03	0.034	0.029	0.044	0.051	0.062	0	0.047	0.052	0.056	0.051	0.018	0.025	0.036	0	0.021	0.026	0.03	0.025	0.032	0.039	0.05	0	0.035	0.04	0.044
CPI-SS0B81F1BF5	TNF_SEMA4C	simple:P01375	simple:Q9C0C4	TNF	SEMA4C	TRUE	FALSE	TRUE	InnateDB-All	FALSE	0.028	0.01	0.007	0.014	0.009	0.012	0.006	0.01	0.043	0.025	0.023	0.03	0.024	0.028	0.022	0.025	0.232	0.214	0.212	0.219	0.213	0.217	0.21	0.214	0.043	0.025	0.023	0.03	0.024	0.028	0.022	0.025	0.036	0.019	0.016	0.023	0.017	0.021	0.015
CPI-SS0AB21032D	PLXNB2_SEMA4C	simple:O15031	simple:Q9C0C4	PLXNB2	SEMA4C	FALSE	TRUE	TRUE	curated	FALSE	0.086	0.068	0.066	0.073	0.067	0.071	0.064	0.068	0.119	0.101	0.099	0.106	0.1	0.104	0.097	0.101	0.09	0.072	0.069	0.077	0.071	0.075	0.068	0.072	0.114	0.096	0.094	0.101	0.095	0.099	0.093	0.096	0.138	0.12	0.117	0.124	0.119	0.122	0.116
CPI-SS04B4619D0	TNF_TNFRSF1A	simple:P01375	simple:P19438	TNF	TNFRSF1A	TRUE	FALSE	TRUE	curated	FALSE	0.177	0.187	0.321	0.123	0.169	0.196	0.169	0.231	0.193	0.203	0.337	0.139	0.184	0.211	0.185	0.247	0.382	0.392	0.526	0.328	0.373	0.4	0.374	0.435	0.193	0.203	0.337	0.139	0.184	0.211	0.185	0.247	0.186	0.196	0.33	0.132	0.177	0.205	0.178
CPI-SS084BE3E4B	LTA_TNFRSF1A	simple:P01374	simple:P19438	LTA	TNFRSF1A	TRUE	FALSE	TRUE	curated	FALSE	0	0	0	0	0	0	0	0	0	0	0	0	0	0	0	0	0	0	0	0	0	0	0	0	0.183	0.192	0.327	0.128	0.174	0.201	0.174	0.236	0.179	0.188	0.323	0.124	0.17	0.197	0.171
CPI-SS08B7D54A3	TNF_FAS	simple:P01375	simple:P25445	TNF	FAS	TRUE	FALSE	TRUE	InnateDB-All	FALSE	0.047	0.065	0.028	0.003	0.016	0.031	0.023	0.02	0.062	0.081	0.043	0.019	0.031	0.046	0.039	0.036	0.251	0.27	0.232	0.208	0.22	0.235	0.227	0.225	0.062	0.081	0.043	0.019	0.031	0.046	0.039	0.036	0.056	0.074	0.036	0.012	0.024	0.039	0.032
CPI-SS0E7D5974D	TNF_TNFRSF1B	simple:P01375	simple:P20333	TNF	TNFRSF1B	TRUE	FALSE	TRUE	curated	FALSE	0.007	0.006	0.094	0.004	0.01	0.009	0.009	0.007	0.022	0.021	0.11	0.019	0.026	0.024	0.025	0.023	0.211	0.21	0.299	0.208	0.215	0.213	0.214	0.211	0.022	0.021	0.11	0.019	0.026	0.024	0.025	0.023	0.015	0.014	0.103	0.012	0.019	0.018	0.018
CPI-SS07D9A48A2	LTA_TNFRSF1B	simple:P01374	simple:P20333	LTA	TNFRSF1B	TRUE	FALSE	TRUE	curated	FALSE	0	0	0	0	0	0	0	0	0	0	0	0	0	0	0	0	0	0	0	0	0	0	0	0	0.012	0.011	0.099	0.009	0.015	0.014	0.015	0.012	0.008	0.007	0.095	0.005	0.012	0.01	0.011
CPI-SS048A2311A	TNF_RIPK1	simple:P01375	simple:Q13546	TNF	RIPK1	TRUE	FALSE	TRUE	I2D,IMEx,InnateDB,InnateDB-All,IntAct,MINT	FALSE	0.016	0.052	0.039	0.042	0.12	0.05	0.037	0.048	0.032	0.067	0.055	0.058	0.135	0.065	0.052	0.063	0.221	0.256	0.244	0.247	0.324	0.254	0.241	0.252	0.032	0.067	0.055	0.058	0.135	0.065	0.052	0.063	0.025	0.06	0.048	0.051	0.128	0.058	0.045
CPI-SS0D5C54214	LTA_RIPK1	simple:P01374	simple:Q13546	LTA	RIPK1	TRUE	FALSE	TRUE	IMEx,InnateDB-All,MINT	FALSE	0	0	0	0	0	0	0	0	0	0	0	0	0	0	0	0	0	0	0	0	0	0	0	0	0.021	0.057	0.044	0.047	0.125	0.055	0.042	0.053	0.017	0.053	0.04	0.043	0.121	0.051	0.038
CPI-SS0DEDA3567	TNFSF10_RIPK1	simple:P50591	simple:Q13546	TNFSF10	RIPK1	TRUE	FALSE	TRUE	InnateDB-All	FALSE	0.052	0.087	0.075	0.078	0.155	0.085	0.072	0.083	0.052	0.087	0.075	0.078	0.155	0.085	0.072	0.083	0.088	0.123	0.111	0.114	0.191	0.122	0.108	0.12	0.075	0.11	0.098	0.101	0.178	0.108	0.095	0.106	0.041	0.076	0.064	0.066	0.144	0.074	0.061
CPI-SS0FBC9234C	TNF_PTPRS	simple:P01375	simple:Q13332	TNF	PTPRS	TRUE	FALSE	TRUE	InnateDB-All	FALSE	0.074	0.048	0.062	0.097	0.09	0.048	0.081	0.049	0.089	0.064	0.078	0.112	0.106	0.064	0.097	0.064	0.278	0.253	0.267	0.301	0.295	0.252	0.286	0.253	0.089	0.064	0.078	0.112	0.106	0.064	0.097	0.064	0.082	0.057	0.071	0.106	0.099	0.057	0.09
CPI-SS00F4DDF4B	PTN_PTPRS	simple:P21246	simple:Q13332	PTN	PTPRS	TRUE	FALSE	TRUE	I2D,IMEx,InnateDB-All,IntAct	FALSE	0.195	0.17	0.184	0.219	0.212	0.17	0.203	0.171	0.168	0.143	0.156	0.191	0.184	0.142	0.175	0.143	0.545	0.52	0.534	0.568	0.562	0.52	0.553	0.52	0.131	0.106	0.12	0.155	0.148	0.106	0.139	0.106	0.128	0.103	0.116	0.151	0.144	0.102	0.135
CPI-SS034B442CE	TNF_CELSR2	simple:P01375	simple:Q9HCU4	TNF	CELSR2	TRUE	FALSE	TRUE	InnateDB-All	FALSE	0.003	0.004	0.004	0.007	0.007	0.004	0.003	0.002	0.019	0.019	0.019	0.022	0.023	0.019	0.018	0.018	0.207	0.208	0.208	0.211	0.212	0.208	0.207	0.207	0.019	0.019	0.019	0.023	0.023	0.019	0.018	0.018	0.012	0.012	0.012	0.016	0.016	0.012	0.012
CPI-SS0F8C664D9	CXCR3_CCL20	simple:P49682	simple:P78556	CXCR3	CCL20	TRUE	TRUE	FALSE	guidetopharmacology.org	FALSE	0	0	0	0	0	0	0	0	0.086	0.026	0.039	0.006	0.015	0.159	0.065	0.134	0.086	0.025	0.038	0.005	0.015	0.158	0.065	0.133	0	0	0	0	0	0	0	0	0	0	0	0	0	0	0
CPI-SS07F015051	CCR6_CCL20	simple:P51684	simple:P78556	CCR6	CCL20	TRUE	TRUE	FALSE	curated	FALSE	0.102	0.042	0.054	0.022	0.031	0.174	0.081	0.149	0.088	0.028	0.04	0.008	0.017	0.16	0.067	0.135	0.09	0.03	0.043	0.01	0.019	0.163	0.069	0.138	0.092	0.032	0.044	0.012	0.021	0.164	0.071	0.139	0.087	0.027	0.039	0.007	0.016	0.159	0.066
CPI-SS0DBA4D668	DPP4_CXCL12	simple:P27487	simple:P48061	DPP4	CXCL12	TRUE	TRUE	FALSE	curated	FALSE	0.001	0.003	0.543	0	0.012	0.002	0.001	0.003	0.001	0.003	0.543	0	0.012	0.002	0.001	0.004	0.016	0.018	0.558	0	0.027	0.017	0.016	0.019	0.001	0.002	0.543	0	0.011	0.001	0.001	0.003	0	0	0	0	0	0	0
CPI-SS07155793F	ACKR3_CXCL12	simple:P25106	simple:P48061	ACKR3	CXCL12	TRUE	TRUE	FALSE	guidetopharmacology.org	FALSE	0.11	0.112	0.652	0	0.121	0.111	0.11	0.113	0.066	0.068	0.608	0	0.077	0.067	0.067	0.069	0.066	0.067	0.608	0	0.076	0.066	0.066	0.068	0.023	0.025	0.565	0	0.034	0.024	0.023	0.026	0.066	0.068	0.608	0	0.077	0.067	0.067
CPI-SS083296041	CD40_CD40LG	simple:P25942	simple:P29965	CD40	CD40LG	TRUE	TRUE	FALSE	curated	FALSE	0	0	0	0	0	0.026	0	0	0	0	0	0	0	0.039	0	0	0	0	0	0	0	0.111	0	0	0	0	0	0	0	0.045	0	0	0	0	0	0	0	0.021	0
CPI-SS05834E385	CD40_INSL3	simple:P25942	simple:P51460	CD40	INSL3	TRUE	TRUE	FALSE	I2D	FALSE	0	0.026	0	0	0	0.027	0.027	0.028	0	0.04	0	0	0	0.04	0.041	0.041	0	0.112	0	0	0	0.112	0.113	0.113	0	0.045	0	0	0	0.046	0.046	0.047	0	0.021	0	0	0	0.022	0.023
CPI-SS026776C89	HLA-DQB2_PRL	simple:HLADQB2	simple:P01236	HLA-DQB2	PRL	TRUE	TRUE	FALSE	InnateDB-All	FALSE	0	0	0	0	0	0	0	0	0	0	0	0	0	0	0	0	0	0	0	0	0	0	0	0	0	0	0	0	0	0	0	0	0	0	0	0	0	0	0
CPI-SS0EF0750A7	HLA-DRB1_OGN	simple:HLADRB1	simple:P20774	HLA-DRB1	OGN	TRUE	TRUE	FALSE	InnateDB-All	FALSE	0.638	0.815	0.773	0.59	1.16	1.517	1.052	1.838	0.64	0.816	0.774	0.591	1.161	1.519	1.053	1.839	0.762	0.939	0.897	0.714	1.284	1.641	1.176	1.962	0.639	0.815	0.773	0.59	1.16	1.518	1.052	1.838	0.64	0.817	0.774	0.592	1.161	1.519	1.053
CPI-CS06072FF4E	IL1 receptor_IL1A	complex:IL1 receptor	simple:P01583		IL1A	TRUE	TRUE	FALSE	curated	FALSE	0	0.018	0.105	0.018	0.017	0	0.017	0.017	0	0.012	0.099	0.012	0.011	0	0.011	0.011	0	0.012	0.1	0.013	0.011	0	0.012	0.012	0	0.005	0.093	0.005	0.004	0	0.004	0.004	0	0.017	0.104	0.017	0.015	0	0.016
CPI-CS0AC5142FA	IL1 receptor inhibitor_IL1A	complex:IL1 receptor inhibitor	simple:P01583		IL1A	TRUE	TRUE	FALSE	curated	FALSE	0	0.018	0.105	0.018	0.017	0	0.017	0.017	0	0.005	0.092	0.005	0.004	0	0.004	0.004	0	0.012	0.1	0.013	0.011	0	0.012	0.012	0	0	0	0	0	0	0	0	0	0.004	0.091	0.004	0.003	0	0.003
CPI-CS05426BFFA	IL1 receptor_IL1B	complex:IL1 receptor	simple:P01584		IL1B	TRUE	TRUE	FALSE	curated	FALSE	0.021	0.051	0.222	0.045	0.022	0.018	0.028	0.018	0.015	0.046	0.216	0.039	0.016	0.012	0.023	0.012	0.015	0.046	0.217	0.039	0.016	0.013	0.023	0.013	0.008	0.039	0.209	0.032	0.009	0.005	0.016	0.005	0.019	0.05	0.221	0.043	0.02	0.017	0.027
CPI-CS008C9D6E5	IL1 receptor inhibitor_IL1B	complex:IL1 receptor inhibitor	simple:P01584		IL1B	TRUE	TRUE	FALSE	curated	FALSE	0.021	0.051	0.222	0.045	0.022	0.018	0.028	0.018	0.008	0.038	0.209	0.032	0.009	0.005	0.016	0.005	0.015	0.046	0.217	0.039	0.016	0.013	0.023	0.013	0	0	0	0	0	0	0	0	0.007	0.037	0.208	0.031	0.008	0.004	0.014
CPI-CS0DEBE7B69	IL1 receptor_IL1RN	complex:IL1 receptor	simple:P18510		IL1RN	TRUE	TRUE	FALSE	curated	FALSE	0.019	0.022	0.13	0.018	0.02	0.018	0.027	0.017	0.013	0.016	0.124	0.012	0.014	0.012	0.022	0.011	0.014	0.016	0.125	0.012	0.014	0.012	0.022	0.012	0.006	0.009	0.118	0.005	0.007	0.005	0.015	0.005	0.018	0.02	0.129	0.016	0.018	0.016	0.026
CPI-CS085E95BC1	IL1 receptor inhibitor_IL1RN	complex:IL1 receptor inhibitor	simple:P18510		IL1RN	TRUE	TRUE	FALSE	curated	FALSE	0.019	0.022	0.13	0.018	0.02	0.018	0.027	0.017	0.006	0.009	0.117	0.005	0.007	0.005	0.014	0.004	0.014	0.016	0.125	0.012	0.014	0.012	0.022	0.012	0	0	0	0	0	0	0	0	0.005	0.008	0.116	0.003	0.006	0.004	0.013
CPI-CS04CBDE052	IL10 receptor_IL10	complex:IL10 receptor	simple:P22301		IL10	TRUE	TRUE	FALSE	curated	FALSE	0.009	0.041	0.068	0.009	0.021	0.041	0.021	0.015	0.011	0.044	0.071	0.012	0.024	0.043	0.023	0.017	0.029	0.061	0.088	0.029	0.041	0.061	0.041	0.035	0	0	0	0	0	0	0	0	0.018	0.05	0.077	0.018	0.03	0.05	0.029
CPI-CS0DDFD82E7	IL11 receptor_IL11	complex:IL11 receptor	simple:P20809		IL11	TRUE	TRUE	FALSE	curated	FALSE	0.258	0.055	0.094	0.019	0.022	0.228	0.031	0.201	0.299	0.096	0.135	0.061	0.063	0.269	0.073	0.242	0.316	0.113	0.152	0.078	0.08	0.286	0.09	0.259	0.281	0.077	0.117	0.042	0.045	0.251	0.054	0.224	0.295	0.092	0.131	0.057	0.059	0.265	0.069
CPI-CC0041E1D30	IL12_IL12 receptor	complex:IL12	complex:IL12 receptor			TRUE	FALSE	TRUE	curated	FALSE	0	0	0	0	0	0	0	0	0	0.001	0.001	0.002	0.002	0.007	0.008	0	0	0	0	0	0	0	0	0	0	0	0	0	0	0	0	0	0	0	0	0	0	0	0
CPI-CS06E556972	IL15 receptor_IL15	complex:IL15 receptor	simple:P40933		IL15	TRUE	TRUE	FALSE	curated	FALSE	0	0	0	0	0	0	0	0	0.001	0.002	0.017	0.005	0	0.001	0	0.001	0.005	0.006	0.021	0.009	0	0.005	0.004	0.005	0	0	0	0	0	0	0	0	0	0	0	0	0	0	0
CPI-SS0A93C11C8	NGFR_BDNF	simple:P08138	simple:P23560	NGFR	BDNF	TRUE	TRUE	FALSE	curated	FALSE	0.018	0.035	0.004	0.013	0.007	0.036	0.013	0.017	0.017	0.034	0.003	0.011	0.005	0.035	0.011	0.015	0.027	0.044	0.013	0.022	0.016	0.045	0.022	0.026	0.016	0.033	0.002	0.01	0.004	0.034	0.01	0.014	0.018	0.035	0.004	0.013	0.007	0.036	0.013
CPI-SS01BCB9360	NCAM1_BDNF	simple:P13591	simple:P23560	NCAM1	BDNF	TRUE	TRUE	FALSE	I2D	FALSE	0.047	0.064	0.033	0.042	0.036	0.065	0.042	0.046	0.024	0.041	0.01	0.018	0.013	0.042	0.019	0.023	0.023	0.04	0.009	0.018	0.012	0.041	0.018	0.022	0.024	0.041	0.01	0.019	0.013	0.042	0.019	0.023	0.045	0.062	0.031	0.039	0.034	0.063	0.04
CPI-SS0C23EF34B	NCAM1_GDNF	simple:P13591	simple:P39905	NCAM1	GDNF	TRUE	TRUE	FALSE	I2D	FALSE	0	0.033	0	0.033	0.032	0.041	0.035	0.034	0	0.01	0	0.01	0.009	0.018	0.011	0.011	0	0.009	0	0.009	0.009	0.017	0.011	0.01	0	0.011	0	0.01	0.01	0.019	0.012	0.011	0	0.031	0	0.031	0.03	0.039	0.032
CPI-SS027CDEA08	NOTCH2_DLL4	simple:Q04721	simple:Q9NR61	NOTCH2	DLL4	FALSE	TRUE	FALSE	curated	FALSE	0	0	0.232	0	0	0.222	0.231	0.22	0	0	0.46	0	0	0.451	0.46	0.449	0	0	0.132	0	0	0.122	0.131	0.12	0	0	0.151	0	0	0.142	0.151	0.14	0	0	0.241	0	0	0.232	0.241
CPI-SS012B7C21D	NOTCH1_DLL4	simple:P46531	simple:Q9NR61	NOTCH1	DLL4	FALSE	TRUE	FALSE	curated	FALSE	0	0	0.014	0	0	0.005	0.014	0.003	0	0	0.022	0	0	0.012	0.021	0.01	0	0	0.033	0	0	0.024	0.033	0.022	0	0	0	0	0	0	0	0	0	0	0.018	0	0	0.009	0.018
CPI-SS00D153A8A	NOTCH4_DLL4	simple:Q99466	simple:Q9NR61	NOTCH4	DLL4	FALSE	TRUE	FALSE	curated	FALSE	0	0	0	0	0	0	0	0	0	0	0.029	0	0	0.02	0.029	0.018	0	0	0.023	0	0	0.013	0.023	0.012	0	0	0.035	0	0	0.026	0.035	0.024	0	0	0.018	0	0	0.009	0.018
CPI-SS003C9A532	NOTCH2_DLL3	simple:Q04721	simple:Q9NYJ7	NOTCH2	DLL3	FALSE	TRUE	FALSE	curated	FALSE	0	0.223	0.224	0	0.226	0.222	0.222	0.229	0	0.452	0.453	0	0.455	0.45	0.451	0.457	0	0.124	0.124	0	0.126	0.122	0.122	0.129	0	0.143	0.144	0	0.146	0.141	0.142	0.148	0	0.233	0.234	0	0.236	0.232	0.232
CPI-SS0607D1101	NOTCH1_DLL3	simple:P46531	simple:Q9NYJ7	NOTCH1	DLL3	FALSE	TRUE	FALSE	curated	FALSE	0	0.006	0.007	0	0.009	0.005	0.005	0.011	0	0.013	0.014	0	0.016	0.012	0.012	0.019	0	0.025	0.026	0	0.028	0.023	0.024	0.03	0	0	0	0	0	0	0	0	0	0.01	0.011	0	0.013	0.008	0.009
CPI-SS09D379E5B	NOTCH4_DLL3	simple:Q99466	simple:Q9NYJ7	NOTCH4	DLL3	FALSE	TRUE	FALSE	curated	FALSE	0	0	0	0	0	0	0	0	0	0.021	0.022	0	0.024	0.019	0.02	0.026	0	0.015	0.015	0	0.018	0.013	0.014	0.02	0	0.027	0.028	0	0.03	0.025	0.026	0.032	0	0.01	0.011	0	0.013	0.008	0.009
CPI-SS02770D68F	NOTCH2_JAG2	simple:Q04721	simple:Q9Y219	NOTCH2	JAG2	FALSE	TRUE	FALSE	curated	FALSE	0.228	0.221	0.248	0	0.221	0.223	0.221	0	0.457	0.45	0.476	0	0.45	0.451	0.45	0	0.128	0.121	0.148	0	0.121	0.123	0.121	0	0.148	0.141	0.167	0	0.141	0.142	0.141	0	0.238	0.231	0.258	0	0.231	0.232	0.231
CPI-SS08C3D27F7	NOTCH1_JAG2	simple:P46531	simple:Q9Y219	NOTCH1	JAG2	FALSE	TRUE	FALSE	curated	FALSE	0.011	0.004	0.031	0	0.004	0.006	0.004	0	0.018	0.011	0.038	0	0.011	0.013	0.011	0	0.029	0.022	0.049	0	0.023	0.024	0.023	0	0	0	0	0	0	0	0	0	0.014	0.007	0.034	0	0.008	0.009	0.008
CPI-SS05FEE05CB	NOTCH4_JAG2	simple:Q99466	simple:Q9Y219	NOTCH4	JAG2	FALSE	TRUE	FALSE	curated	FALSE	0	0	0	0	0	0	0	0	0.025	0.018	0.045	0	0.019	0.02	0.019	0	0.019	0.012	0.039	0	0.012	0.014	0.013	0	0.031	0.024	0.051	0	0.025	0.026	0.025	0	0.014	0.008	0.034	0	0.008	0.009	0.008
CPI-SS0C4D54E39	NOTCH3_JAG2	simple:Q9UM47	simple:Q9Y219	NOTCH3	JAG2	FALSE	TRUE	FALSE	curated	FALSE	0.028	0.021	0.048	0	0.021	0.023	0.021	0	0.009	0.002	0.029	0	0.003	0.004	0.003	0	0.253	0.246	0.273	0	0.246	0.248	0.246	0	0.009	0.002	0.029	0	0.002	0.004	0.003	0	0.02	0.013	0.04	0	0.014	0.015	0.014
CPI-SS0B42AD9EF	NOTCH1_WNT4	simple:P46531	simple:P56705	NOTCH1	WNT4	TRUE	TRUE	FALSE	I2D	FALSE	0.028	0	0	0.003	0.004	0.005	0	0.006	0.035	0	0	0.01	0.011	0.012	0	0.013	0.046	0	0	0.022	0.023	0.024	0	0.025	0	0	0	0	0	0	0	0	0.031	0	0	0.007	0.008	0.009	0
CPI-SS0FA326344	FZD6_WNT4	simple:O60353	simple:P56705	FZD6	WNT4	TRUE	TRUE	FALSE	curated	FALSE	0.042	0	0	0.018	0.019	0.02	0	0.021	0.039	0	0	0.015	0.016	0.017	0	0.018	0.072	0	0	0.048	0.049	0.05	0	0.051	0.037	0	0	0.013	0.014	0.015	0	0.016	0.037	0	0	0.013	0.014	0.015	0
CPI-SS0B87FE6E0	NOTCH1_JAG1	simple:P46531	simple:P78504	NOTCH1	JAG1	FALSE	TRUE	FALSE	curated	FALSE	0.174	0.222	0.202	0.058	0.121	0.324	0.167	0.157	0.181	0.229	0.209	0.065	0.129	0.331	0.174	0.164	0.192	0.241	0.22	0.076	0.14	0.342	0.185	0.176	0	0	0	0	0	0	0	0	0.177	0.226	0.206	0.061	0.125	0.328	0.17
CPI-SS01A07768A	CD46_JAG1	simple:P15529	simple:P78504	CD46	JAG1	FALSE	TRUE	FALSE	curated	FALSE	0.356	0.404	0.384	0.24	0.303	0.506	0.349	0.339	0.47	0.519	0.499	0.354	0.418	0.621	0.463	0.454	0.343	0.391	0.371	0.227	0.291	0.493	0.336	0.327	0.449	0.497	0.477	0.333	0.396	0.599	0.442	0.432	0.4	0.449	0.429	0.285	0.348	0.551	0.394
CPI-SS0E5AF12B6	NOTCH1_NOV	simple:P46531	simple:P48745	NOTCH1	NOV	TRUE	TRUE	FALSE	I2D,InnateDB-All	FALSE	0.009	0.012	0.064	0.015	0.009	0.017	0.031	0.035	0.017	0.019	0.071	0.022	0.016	0.024	0.038	0.042	0.028	0.03	0.083	0.034	0.028	0.035	0.049	0.053	0	0	0	0	0	0	0	0	0.013	0.015	0.068	0.019	0.013	0.02	0.034
CPI-SS0A34EE366	NOTCH1_DLK1	simple:P46531	simple:P80370	NOTCH1	DLK1	FALSE	TRUE	FALSE	curated	FALSE	0.01	0.003	0	0.014	0.02	0.025	0.074	0.006	0.018	0.01	0	0.021	0.027	0.033	0.081	0.013	0.029	0.022	0	0.033	0.038	0.044	0.092	0.025	0	0	0	0	0	0	0	0	0.014	0.007	0	0.018	0.023	0.029	0.078
CPI-CC051643E98	IL23_IL23 receptor	complex:IL23	complex:IL23 receptor			TRUE	FALSE	TRUE	curated	FALSE	0	0	0	0	0	0	0	0	0	0.001	0.004	0	0	0	0	0	0	0	0	0	0	0	0	0	0	0	0	0	0	0	0	0	0	0	0	0	0	0	0
CPI-CS0C59AF029	IL33 receptor_IL33	complex:IL33 receptor	simple:O95760		IL33	TRUE	TRUE	FALSE	curated	FALSE	0	0	0.021	0	0	0	0	0	0	0	0.025	0	0	0	0	0	0	0	0.026	0	0	0	0	0	0	0	0.018	0	0	0	0	0	0	0	0.026	0	0	0	0
CPI-CC0C3ECBD1F	IL35_IL35 receptor	complex:IL35	complex:IL35 receptor			TRUE	FALSE	TRUE	curated	FALSE	0.02	0.015	0.002	0.022	0.02	0.02	0.019	0.014	0.021	0.015	0.002	0.023	0.02	0.021	0.019	0.015	0.021	0.016	0.003	0.023	0.02	0.021	0.02	0.015	0	0	0	0	0	0	0	0	0.02	0.014	0.001	0.022	0.019	0.019	0.018
CPI-CS04BB8F1EC	IL36 receptor_IL36RN	complex:IL36 receptor	simple:Q9UBH0		IL36RN	TRUE	TRUE	FALSE	curated	FALSE	0	0	0	0.006	0	0.004	0	0	0	0	0	0.012	0	0.01	0	0	0	0	0	0.006	0	0.004	0	0	0	0	0	0.007	0	0.005	0	0	0	0	0	0.009	0	0.007	0
CPI-CS063AE1C91	IL6 receptor_IL6	complex:IL6 receptor	simple:P05231		IL6	TRUE	TRUE	FALSE	curated	FALSE	0.015	0.023	0.146	0.016	0	0.015	0.043	0.018	0.066	0.075	0.197	0.068	0	0.066	0.095	0.069	0.046	0.054	0.177	0.047	0	0.045	0.074	0.049	0.055	0.064	0.186	0.057	0	0.055	0.084	0.058	0.062	0.07	0.193	0.063	0	0.061	0.09
CPI-CS0AB9C7139	IL7 receptor_IL7	complex:IL7 receptor	simple:P13232		IL7	TRUE	TRUE	FALSE	curated	FALSE	0	0.004	0.024	0	0.007	0	0	0.002	0	0.002	0.022	0	0.005	0	0	0.001	0	0.044	0.064	0	0.047	0	0	0.042	0	0	0	0	0	0	0	0	0	0.003	0.023	0	0.006	0	0
CPI-CS0E661878B	LIFR_OSM	complex:LIFR	simple:P13725		OSM	TRUE	TRUE	FALSE	curated	FALSE	0	0.123	0.134	0	0	0.122	0.123	0	0	0.06	0.072	0	0	0.06	0.06	0	0	0.042	0.054	0	0	0.042	0.042	0	0	0.11	0.122	0	0	0.11	0.11	0	0	0.137	0.148	0	0	0.136	0.137
CPI-CS06D50EBF8	OSMR_OSM	complex:OSMR	simple:P13725		OSM	TRUE	TRUE	FALSE	curated	FALSE	0	0.123	0.134	0	0	0.122	0.123	0	0	0.136	0.148	0	0	0.135	0.136	0	0	0.118	0.129	0	0	0.117	0.118	0	0	0.224	0.235	0	0	0.223	0.223	0	0	0.303	0.314	0	0	0.302	0.303
CPI-CS07B61574B	LIFR_LIF	complex:LIFR	simple:P15018		LIF	TRUE	TRUE	FALSE	curated	FALSE	0.382	0.474	0.21	0.2	0.192	0.613	0.291	0.314	0.319	0.411	0.147	0.137	0.129	0.551	0.228	0.252	0.301	0.393	0.129	0.119	0.111	0.533	0.21	0.234	0.369	0.461	0.197	0.187	0.179	0.601	0.278	0.302	0.396	0.487	0.223	0.214	0.205	0.627	0.304
CPI-SS05C2D0200	FZD9_WNT1	simple:O00144	simple:P04628	FZD9	WNT1	TRUE	TRUE	FALSE	I2D	FALSE	0.039	0.001	0	0.002	0	0.007	0	0.001	0.056	0.018	0	0.019	0	0.024	0	0.018	0.04	0.002	0	0.003	0	0.007	0	0.002	0.113	0.075	0	0.076	0	0.081	0	0.075	0.08	0.042	0	0.043	0	0.047	0
CPI-SS0348B76E5	CCL16_CCR1	simple:O15467	simple:P32246	CCL16	CCR1	TRUE	FALSE	TRUE	curated	FALSE	0.002	0.002	0.035	0	0.001	0	0	0	0	0	0	0	0	0	0	0	0	0	0	0	0	0	0	0	0.001	0.002	0.034	0	0.001	0	0	0	0.001	0.002	0.034	0	0.001	0	0
CPI-SS08DA48A5A	CCL3_CCR1	simple:P10147	simple:P32246	CCL3	CCR1	TRUE	FALSE	TRUE	curated	FALSE	0.024	0.025	0.057	0	0.024	0	0	0	0.055	0.055	0.088	0	0.054	0	0	0	0.356	0.357	0.389	0	0.356	0	0	0	0.043	0.044	0.076	0	0.043	0	0	0	0.016	0.017	0.049	0	0.016	0	0
CPI-SS0A021DB6E	CCL5_CCR1	simple:P13501	simple:P32246	CCL5	CCR1	TRUE	FALSE	TRUE	curated	FALSE	0.335	0.335	0.368	0	0.334	0	0	0	0.198	0.199	0.231	0	0.198	0	0	0	0.436	0.437	0.469	0	0.436	0	0	0	0.344	0.345	0.377	0	0.344	0	0	0	0.235	0.236	0.268	0	0.235	0	0
CPI-SS04587A7C5	CCL16_HRH4	simple:O15467	simple:Q9H3N8	CCL16	HRH4	TRUE	FALSE	TRUE	guidetopharmacology.org	FALSE	0.007	0.001	0	0.001	0	0.002	0	0.001	0	0	0	0	0	0	0	0	0	0	0	0	0	0	0	0	0.007	0.001	0	0.001	0	0.002	0	0.001	0.007	0.001	0	0.001	0	0.002	0
CPI-SS0DBFB8BEA	CCL2_ACKR1	simple:P13500	simple:Q16570	CCL2	ACKR1	TRUE	FALSE	TRUE	curated	FALSE	0	0.065	0.261	0	0	0	0	0.066	0	0.441	0.637	0	0	0	0	0.442	0	0.624	0.82	0	0	0	0	0.625	0	0.065	0.261	0	0	0	0	0.066	0	0.145	0.341	0	0	0	0
CPI-SS05B7D3407	CCL5_ACKR1	simple:P13501	simple:Q16570	CCL5	ACKR1	TRUE	FALSE	TRUE	curated	FALSE	0	0.334	0.53	0	0	0	0	0.336	0	0.198	0.394	0	0	0	0	0.199	0	0.436	0.632	0	0	0	0	0.437	0	0.344	0.54	0	0	0	0	0.345	0	0.235	0.431	0	0	0	0
CPI-SS052BBD9F9	CXCL1_ACKR1	simple:P09341	simple:Q16570	CXCL1	ACKR1	TRUE	FALSE	TRUE	curated	FALSE	0	0.001	0.197	0	0	0	0	0.002	0	0.001	0.196	0	0	0	0	0.002	0	0.043	0.239	0	0	0	0	0.044	0	0	0	0	0	0	0	0	0	0	0	0	0	0	0
CPI-SS0911EECCC	CXCL8_ACKR1	simple:P10145	simple:Q16570	CXCL8	ACKR1	TRUE	FALSE	TRUE	curated	FALSE	0	0.055	0.251	0	0	0	0	0.056	0	0.169	0.364	0	0	0	0	0.17	0	0.496	0.692	0	0	0	0	0.497	0	0.141	0.337	0	0	0	0	0.142	0	0.069	0.265	0	0	0	0
CPI-SS0ABF41CAA	CXCL5_ACKR1	simple:P42830	simple:Q16570	CXCL5	ACKR1	TRUE	FALSE	TRUE	I2D	FALSE	0	0	0	0	0	0	0	0	0	0	0	0	0	0	0	0	0	0.011	0.207	0	0	0	0	0.012	0	0	0	0	0	0	0	0	0	0	0	0	0	0	0
CPI-SS008700E67	CCL8_ACKR1	simple:P80075	simple:Q16570	CCL8	ACKR1	TRUE	FALSE	TRUE	I2D	FALSE	0	0	0	0	0	0	0	0	0	0.002	0.198	0	0	0	0	0.003	0	0.021	0.217	0	0	0	0	0.022	0	0	0	0	0	0	0	0	0	0	0.196	0	0	0	0
CPI-SS07EC65CED	CCL7_ACKR1	simple:P80098	simple:Q16570	CCL7	ACKR1	TRUE	FALSE	TRUE	I2D	FALSE	0	0.002	0.198	0	0	0	0	0.003	0	0.041	0.237	0	0	0	0	0.042	0	0.005	0.2	0	0	0	0	0.006	0	0.003	0.199	0	0	0	0	0.004	0	0.004	0.2	0	0	0	0
CPI-SS08B249DBA	CCL2_CCR10	simple:P13500	simple:P46092	CCL2	CCR10	TRUE	FALSE	TRUE	I2D	FALSE	0	0.084	0	0.087	0.088	0.069	0.082	0.072	0	0.46	0	0.463	0.464	0.445	0.458	0.448	0	0.643	0	0.646	0.647	0.628	0.641	0.631	0	0.084	0	0.087	0.088	0.069	0.082	0.072	0	0.164	0	0.167	0.168	0.149	0.162
CPI-SS0F3BF2B34	CCL5_ACKR4	simple:P13501	simple:Q9NPB9	CCL5	ACKR4	TRUE	FALSE	TRUE	I2D	FALSE	0	0.337	0.335	0.35	0.335	0.339	0.342	0.335	0	0.2	0.198	0.214	0.198	0.203	0.205	0.199	0	0.438	0.436	0.452	0.436	0.441	0.443	0.437	0	0.346	0.344	0.36	0.344	0.349	0.351	0.345	0	0.237	0.235	0.25	0.235	0.24	0.242
CPI-SS083B5EBAB	CXCL13_ACKR4	simple:O43927	simple:Q9NPB9	CXCL13	ACKR4	TRUE	FALSE	TRUE	curated	FALSE	0	0	0	0	0	0	0	0	0	0	0	0	0	0	0	0	0	0	0	0	0	0	0	0	0	0	0	0	0	0	0	0	0	0	0	0	0	0	0
CPI-SS0AEC33FF1	CCL22_DPP4	simple:O00626	simple:P27487	CCL22	DPP4	TRUE	FALSE	TRUE	curated	FALSE	0.004	0.004	0.02	0.004	0	0.004	0.006	0.018	0.002	0.002	0.017	0.002	0	0.002	0.004	0.015	0.039	0.04	0.055	0.039	0	0.04	0.041	0.053	0.001	0.001	0.016	0.001	0	0.001	0.003	0.014	0.003	0.004	0.019	0.003	0	0.004	0.005
CPI-SS018B35889	GIP_DPP4	simple:P09681	simple:P27487	GIP	DPP4	TRUE	FALSE	TRUE	InnateDB-All,MINT	FALSE	0	0	0	0	0	0	0	0	0	0	0	0	0	0	0	0	0	0	0	0	0	0	0	0	0	0	0	0	0	0	0	0	0.001	0.001	0.016	0.001	0	0.001	0.003
CPI-SS0FAE7ABEF	PYY_DPP4	simple:P10082	simple:P27487	PYY	DPP4	TRUE	FALSE	TRUE	InnateDB-All,MINT	FALSE	0.002	0.002	0.017	0.002	0	0.002	0.004	0.015	0.001	0.001	0.016	0.001	0	0.001	0.003	0.015	0	0	0	0	0	0	0	0	0	0	0	0	0	0	0	0	0	0	0	0	0	0	0
CPI-SS0D377BBBF	ADCYAP1_DPP4	simple:P18509	simple:P27487	ADCYAP1	DPP4	TRUE	FALSE	TRUE	InnateDB-All,MINT	FALSE	0	0	0	0	0	0	0	0	0.002	0.002	0.017	0.001	0	0.002	0.003	0.015	0	0	0	0	0	0	0	0	0.007	0.008	0.023	0.007	0	0.008	0.009	0.021	0	0	0	0	0	0	0
CPI-SS0CDAC688B	CXCL2_DPP4	simple:P19875	simple:P27487	CXCL2	DPP4	TRUE	FALSE	TRUE	curated	FALSE	0.015	0.015	0.03	0.015	0	0.015	0.017	0.028	0.034	0.035	0.05	0.034	0	0.035	0.036	0.048	0.238	0.238	0.253	0.237	0	0.238	0.239	0.251	0.025	0.026	0.041	0.025	0	0.026	0.027	0.039	0.034	0.034	0.05	0.034	0	0.034	0.036
CPI-SS0EFE0B07A	CXCL12_CXCR3	simple:P48061	simple:P49682	CXCL12	CXCR3	TRUE	FALSE	TRUE	guidetopharmacology.org	FALSE	0	0.001	0.001	0	0	0.004	0.003	0.004	0	0.003	0.002	0	0	0.005	0.005	0.006	0	0.543	0.543	0	0	0.546	0.545	0.546	0	0	0	0	0	0	0	0	0	0.012	0.011	0	0	0.015	0.014
CPI-SS08102DC9E	CXCL1_CXCR2	simple:P09341	simple:P25025	CXCL1	CXCR2	TRUE	FALSE	TRUE	curated	FALSE	0	0.001	0.002	0.002	0.001	0.002	0	0	0	0.001	0.001	0.002	0.001	0.001	0	0	0	0.043	0.044	0.044	0.043	0.044	0	0	0	0	0	0	0	0	0	0	0	0	0	0	0	0	0
CPI-SS0315F51DD	CXCL8_CXCR2	simple:P10145	simple:P25025	CXCL8	CXCR2	TRUE	FALSE	TRUE	curated	FALSE	0	0.055	0.056	0.056	0.055	0.056	0	0	0	0.169	0.169	0.17	0.169	0.169	0	0	0	0.496	0.497	0.497	0.496	0.497	0	0	0	0.141	0.142	0.142	0.141	0.142	0	0	0	0.069	0.069	0.07	0.069	0.069	0
CPI-SS0F562FEA5	CXCL2_CXCR2	simple:P19875	simple:P25025	CXCL2	CXCR2	TRUE	FALSE	TRUE	curated	FALSE	0	0.015	0.015	0.016	0.015	0.015	0	0	0	0.034	0.035	0.035	0.034	0.035	0	0	0	0.237	0.238	0.238	0.237	0.238	0	0	0	0.025	0.026	0.026	0.025	0.026	0	0	0	0.034	0.034	0.035	0.034	0.034	0
CPI-SS09185EA8F	CXCL3_CXCR2	simple:P19876	simple:P25025	CXCL3	CXCR2	TRUE	FALSE	TRUE	curated	FALSE	0	0.003	0.004	0.004	0.003	0.004	0	0	0	0.023	0.023	0.024	0.023	0.023	0	0	0	0.273	0.273	0.274	0.273	0.273	0	0	0	0.025	0.025	0.026	0.024	0.025	0	0	0	0.006	0.006	0.007	0.006	0.007	0
CPI-SS00D9A2FD0	IAPP_CALCR	simple:P10997	simple:P30988	IAPP	CALCR	TRUE	FALSE	TRUE	guidetopharmacology.org	FALSE	0	0.001	0	0.003	0	0	0	0	0	0.001	0	0.004	0.001	0	0	0.001	0	0	0	0	0	0	0	0	0	0.001	0	0.003	0	0	0	0	0	0.001	0	0.003	0	0	0
CPI-SS015B2F961	CALCA_CALCR	simple:P01258	simple:P30988	CALCA	CALCR	TRUE	FALSE	TRUE	guidetopharmacology.org	FALSE	0	0.039	0	0.042	0.039	0	0	0.038	0	0.012	0	0.015	0.012	0	0	0.012	0	0	0	0	0	0	0	0	0	0.001	0	0.003	0	0	0	0	0	0.001	0	0.004	0.001	0	0
CPI-SS0F531DDEB	CALCA_CALCR	simple:P06881	simple:P30988	CALCA	CALCR	TRUE	FALSE	TRUE	guidetopharmacology.org	FALSE	0	0.039	0	0.042	0.039	0	0	0.038	0	0.012	0	0.015	0.012	0	0	0.012	0	0	0	0	0	0	0	0	0	0.001	0	0.003	0	0	0	0	0	0.001	0	0.004	0.001	0	0
CPI-SS07CF0C6E7	CALCB_CALCR	simple:P10092	simple:P30988	CALCB	CALCR	TRUE	FALSE	TRUE	guidetopharmacology.org	FALSE	0	0.003	0	0.005	0.002	0	0	0.002	0	0.004	0	0.006	0.003	0	0	0.003	0	0.001	0	0.003	0	0	0	0	0	0.001	0	0.004	0.001	0	0	0.001	0	0	0	0	0	0	0
CPI-SS0C2437E0D	CXCL13_CXCR5	simple:O43927	simple:P32302	CXCL13	CXCR5	TRUE	FALSE	TRUE	curated	FALSE	0	0	0	0	0	0	0	0	0	0	0	0	0	0	0	0	0	0	0	0	0	0	0	0	0	0	0	0	0	0	0	0	0	0	0	0	0	0	0
CPI-SS00399ED03	AVP_AVPR1A	simple:P01185	simple:P37288	AVP	AVPR1A	TRUE	FALSE	TRUE	I2D,IMEx,IntAct	FALSE	0	0	0	0	0	0	0	0	0	0	0	0	0	0	0	0	0	0	0	0	0	0	0	0	0	0	0	0	0	0	0	0	0	0.003	0.033	0.002	0	0	0
CPI-SS062DED513	ADCYAP1_VIPR1	simple:P18509	simple:P32241	ADCYAP1	VIPR1	TRUE	FALSE	TRUE	I2D	FALSE	0	0	0	0	0	0	0	0	0	0	0	0	0	0.001	0.003	0.002	0	0	0	0	0	0	0	0	0	0	0	0	0	0.007	0.009	0.008	0	0	0	0	0	0	0
CPI-SS0EC70F078	SCT_VIPR1	simple:P09683	simple:P32241	SCT	VIPR1	TRUE	FALSE	TRUE	I2D,InnateDB-All	FALSE	0	0	0	0	0	0.005	0.007	0.006	0	0	0	0	0	0	0.002	0.001	0	0	0	0	0	0	0	0	0	0	0	0	0	0.001	0.003	0.001	0	0	0	0	0	0	0
CPI-SS02CCE14A7	ADCYAP1_VIPR2	simple:P18509	simple:P41587	ADCYAP1	VIPR2	TRUE	FALSE	TRUE	I2D	FALSE	0	0	0	0	0	0	0	0	0.002	0.005	0.003	0.004	0.004	0.001	0.003	0.001	0	0	0	0	0	0	0	0	0.008	0.011	0.009	0.009	0.01	0.007	0.009	0.007	0	0	0	0	0	0	0
CPI-SS0A9F17199	PYY_NPY1R	simple:P10082	simple:P25929	PYY	NPY1R	TRUE	FALSE	TRUE	guidetopharmacology.org	FALSE	0.003	0	0.009	0	0	0.001	0	0	0.003	0	0.008	0	0	0.001	0	0	0	0	0	0	0	0	0	0	0	0	0	0	0	0	0	0	0	0	0	0	0	0	0
CPI-SS04A7BCE8D	NPPA_NPR3	simple:P01160	simple:P17342	NPPA	NPR3	TRUE	FALSE	TRUE	I2D,InnateDB-All	FALSE	0	0	0	0	0	0	0	0	0.053	0.005	0.021	0.005	0.023	0.035	0.005	0.038	0	0	0	0	0	0	0	0	0	0	0	0	0	0	0	0	0	0	0	0	0	0	0
CPI-SS0230EE330	NPPA_NPR2	simple:P01160	simple:P20594	NPPA	NPR2	TRUE	FALSE	TRUE	I2D,InnateDB-All	FALSE	0	0	0	0	0	0	0	0	0.083	0.318	0.064	0.101	0.093	0.408	0.251	0.092	0	0	0	0	0	0	0	0	0	0	0	0	0	0	0	0	0	0	0	0	0	0	0
CPI-SS0133239EA	ADCYAP1_ADCYAP1R1	simple:P18509	simple:P41586	ADCYAP1	ADCYAP1R1	TRUE	FALSE	TRUE	I2D,IMEx	FALSE	0	0	0	0	0	0	0	0	0	0	0	0	0.003	0.002	0	0	0	0	0	0	0	0	0	0	0	0	0	0	0.009	0.008	0	0	0	0	0	0	0	0	0
CPI-SS0BC7CD11B	LGALS9_MET	simple:O00182	simple:P08581	LGALS9	MET	TRUE	FALSE	TRUE	InnateDB-All	FALSE	0	0	0	0	0	0	0	0	0.069	0.151	0.016	0.045	0.056	0.188	0.136	0.156	0.109	0.191	0.056	0.084	0.095	0.228	0.176	0.196	0	0	0	0	0	0	0	0	0	0	0	0	0	0	0
CPI-SS0419B80C4	LGALS9_LRP1	simple:O00182	simple:Q07954	LGALS9	LRP1	TRUE	FALSE	TRUE	InnateDB-All	FALSE	0	0	0	0	0	0	0	0	0.574	0.54	0.373	0.676	0.727	0.638	0.581	0.603	0.614	0.58	0.413	0.715	0.767	0.678	0.621	0.643	0	0	0	0	0	0	0	0	0	0	0	0	0	0	0
CPI-SS02928C71A	PDGFB_LRP1	simple:P01127	simple:Q07954	PDGFB	LRP1	TRUE	FALSE	TRUE	I2D,InnateDB-All	FALSE	0	0	0	0	0	0	0	0	0.574	0.54	0.373	0.676	0.727	0.638	0.581	0.603	0.617	0.583	0.416	0.719	0.77	0.681	0.624	0.646	0	0	0	0	0	0	0	0	0.574	0.541	0.373	0.676	0.727	0.638	0.581
CPI-SS006C6537E	MDK_LRP1	simple:P21741	simple:Q07954	MDK	LRP1	TRUE	FALSE	TRUE	I2D,InnateDB-All	FALSE	0.617	0.583	0.416	0.719	0.77	0.681	0.624	0.646	0.615	0.582	0.414	0.717	0.768	0.679	0.622	0.644	0.836	0.803	0.636	0.938	0.989	0.901	0.843	0.865	0.596	0.562	0.395	0.698	0.749	0.66	0.603	0.625	0.633	0.6	0.432	0.735	0.786	0.698	0.64
CPI-SS014958F32	LGALS9_CD47	simple:O00182	simple:Q08722	LGALS9	CD47	TRUE	FALSE	TRUE	InnateDB-All	FALSE	0	0	0	0	0	0	0	0	0.248	0.184	0.303	0.26	0.179	0.189	0.186	0.216	0.288	0.224	0.343	0.299	0.219	0.229	0.226	0.256	0	0	0	0	0	0	0	0	0	0	0	0	0	0	0
CPI-SS0339AE950	SIRPA_CD47	simple:P78324	simple:Q08722	SIRPA	CD47	FALSE	TRUE	TRUE	curated	FALSE	0.26	0.196	0.314	0.271	0.191	0.2	0.198	0.228	0.295	0.23	0.349	0.306	0.226	0.235	0.232	0.263	0.346	0.282	0.4	0.357	0.277	0.286	0.283	0.314	0.315	0.251	0.369	0.326	0.246	0.255	0.253	0.283	0.302	0.238	0.357	0.314	0.233	0.243	0.24
CPI-SS0A9FB762A	LGALS9_PTPRK	simple:O00182	simple:Q15262	LGALS9	PTPRK	TRUE	FALSE	TRUE	InnateDB-All	FALSE	0	0	0	0	0	0	0	0	0.108	0.052	0.107	0.033	0.053	0.074	0.043	0.088	0.148	0.092	0.147	0.073	0.093	0.114	0.083	0.128	0	0	0	0	0	0	0	0	0	0	0	0	0	0	0
CPI-SS0472C478C	BMP7_PTPRK	simple:P18075	simple:Q15262	BMP7	PTPRK	TRUE	FALSE	TRUE	InnateDB-All	FALSE	0	0	0	0	0	0	0	0	0.108	0.052	0.107	0.033	0.053	0.074	0.043	0.088	0	0	0	0	0	0	0	0	0.108	0.052	0.108	0.033	0.054	0.075	0.044	0.089	0.109	0.053	0.108	0.034	0.054	0.075	0.044
CPI-SS0CB863B46	WNT5A_PTPRK	simple:P41221	simple:Q15262	WNT5A	PTPRK	TRUE	FALSE	TRUE	InnateDB-All	FALSE	0.163	0.107	0.163	0.088	0.109	0.13	0.099	0.144	0.108	0.052	0.107	0.033	0.053	0.074	0.043	0.088	0.109	0.053	0.108	0.034	0.054	0.075	0.044	0.089	0.109	0.053	0.109	0.034	0.055	0.076	0.045	0.09	0.108	0.052	0.107	0.033	0.054	0.074	0.043
CPI-SS002DF6C31	LGALS9_SLC1A5	simple:O00182	simple:Q15758	LGALS9	SLC1A5	TRUE	FALSE	TRUE	I2D,InnateDB-All	FALSE	0	0	0	0	0	0	0	0	0.252	0.289	0.165	0.122	0.159	0.39	0.249	0.213	0.292	0.329	0.204	0.162	0.199	0.43	0.289	0.253	0	0	0	0	0	0	0	0	0	0	0	0	0	0	0
CPI-SS08877A081	LGALS9_COLEC12	simple:O00182	simple:Q5KU26	LGALS9	COLEC12	TRUE	FALSE	TRUE	InnateDB-All	FALSE	0	0	0	0	0	0	0	0	0.046	0.051	0.029	0.043	0.089	0.042	0.066	0.084	0.085	0.091	0.069	0.082	0.129	0.082	0.106	0.124	0	0	0	0	0	0	0	0	0	0	0	0	0	0	0
CPI-SS0E23CEB91	LGALS9_HAVCR2	simple:O00182	simple:Q8TDQ0	LGALS9	HAVCR2	TRUE	FALSE	TRUE	curated	FALSE	0	0	0	0	0	0	0	0	0	0.002	0.06	0.001	0	0.004	0.006	0.003	0	0.042	0.1	0.041	0.04	0.044	0.046	0.043	0	0	0	0	0	0	0	0	0	0	0	0	0	0	0
CPI-SS09C52F54E	LGALS9_SORL1	simple:O00182	simple:Q92673	LGALS9	SORL1	TRUE	FALSE	TRUE	InnateDB-All	FALSE	0	0	0	0	0	0	0	0	0.025	0.047	0.009	0.046	0.027	0.041	0.018	0.008	0.065	0.087	0.049	0.086	0.067	0.081	0.058	0.048	0	0	0	0	0	0	0	0	0	0	0	0	0	0	0
CPI-SS083CBFACD	MDK_SORL1	simple:P21741	simple:Q92673	MDK	SORL1	TRUE	FALSE	TRUE	InnateDB-All	FALSE	0.068	0.091	0.052	0.089	0.07	0.084	0.061	0.051	0.066	0.089	0.05	0.087	0.068	0.083	0.059	0.05	0.288	0.31	0.272	0.309	0.289	0.304	0.28	0.271	0.047	0.069	0.031	0.068	0.049	0.063	0.04	0.03	0.085	0.107	0.069	0.106	0.086	0.101	0.077
CPI-SS0D3C90DDA	WISP3_SORL1	simple:O95389	simple:Q92673	WISP3	SORL1	TRUE	FALSE	TRUE	InnateDB-All	FALSE	0.352	0.375	0.336	0.373	0.354	0.368	0.345	0.335	0.416	0.439	0.4	0.437	0.418	0.432	0.409	0.399	0.058	0.08	0.042	0.079	0.06	0.074	0.051	0.041	0.399	0.421	0.382	0.419	0.4	0.415	0.391	0.382	0.28	0.302	0.264	0.301	0.282	0.296	0.273
CPI-SS048346C2B	LGALS9_MRC2	simple:O00182	simple:Q9UBG0	LGALS9	MRC2	TRUE	FALSE	TRUE	InnateDB-All	FALSE	0	0	0	0	0	0	0	0	0.368	0.214	0.238	0.182	0.227	0.224	0.13	0.315	0.408	0.254	0.278	0.222	0.267	0.264	0.169	0.355	0	0	0	0	0	0	0	0	0	0	0	0	0	0	0
CPI-SS05A26A1DE	PDGFB_PDGFRB	simple:P01127	simple:P09619	PDGFB	PDGFRB	TRUE	FALSE	TRUE	curated	FALSE	0	0	0	0	0	0	0	0	0.014	0.014	0.335	0.015	0.032	0.012	0.022	0.043	0.057	0.057	0.378	0.059	0.076	0.055	0.065	0.086	0	0	0	0	0	0	0	0	0.015	0.014	0.335	0.016	0.033	0.012	0.022
CPI-SS0FEEB187C	PDGFB_PDGFRA	simple:P01127	simple:P16234	PDGFB	PDGFRA	TRUE	FALSE	TRUE	curated	FALSE	0	0	0	0	0	0	0	0	0.104	0.047	0.267	0.136	0.099	0.03	0.099	0.135	0.147	0.09	0.31	0.179	0.142	0.073	0.143	0.178	0	0	0	0	0	0	0	0	0.104	0.047	0.267	0.136	0.1	0.03	0.1
CPI-SS0B70EB09E	PDGFA_PDGFRA	simple:P04085	simple:P16234	PDGFA	PDGFRA	TRUE	FALSE	TRUE	curated	FALSE	0.191	0.134	0.354	0.223	0.187	0.117	0.187	0.223	0.154	0.097	0.317	0.186	0.149	0.08	0.149	0.185	0.181	0.124	0.344	0.213	0.176	0.107	0.176	0.212	0.149	0.092	0.313	0.182	0.145	0.076	0.145	0.181	0.141	0.084	0.304	0.173	0.136	0.067	0.137
CPI-SC033E22B14	PDGFB_PDGFR complex	simple:P01127	complex:PDGFR complex	PDGFB		TRUE	FALSE	TRUE	curated	FALSE	0	0	0	0	0	0	0	0	0.014	0.014	0.267	0.015	0.032	0.012	0.022	0.043	0.057	0.057	0.31	0.059	0.076	0.055	0.065	0.086	0	0	0	0	0	0	0	0	0.015	0.014	0.267	0.016	0.033	0.012	0.022
CPI-SS0CB4F2FE4	PDGFB_ADGRV1	simple:P01127	simple:Q8WXG9	PDGFB	ADGRV1	TRUE	FALSE	TRUE	InnateDB-All	FALSE	0	0	0	0	0	0	0	0	0	0.005	0.001	0.013	0	0.004	0.005	0.004	0	0.049	0.044	0.056	0.044	0.047	0.048	0.047	0	0	0	0	0	0	0	0	0	0.006	0.001	0.013	0.001	0.005	0.005
CPI-SS023ABAE18	XCL1_ADGRV1	simple:P47992	simple:Q8WXG9	XCL1	ADGRV1	TRUE	FALSE	TRUE	InnateDB-All	FALSE	0	0	0	0	0	0	0	0	0	0.006	0.001	0.013	0	0.004	0.005	0.004	0	0.006	0.001	0.013	0.001	0.005	0.006	0.004	0	0	0	0	0	0	0	0	0	0	0	0	0	0	0
CPI-SS03D887978	IFNE_ADGRV1	simple:Q86WN2	simple:Q8WXG9	IFNE	ADGRV1	TRUE	FALSE	TRUE	InnateDB-All	FALSE	0	0.006	0.001	0.013	0.001	0.004	0.005	0.004	0	0	0	0	0	0	0	0	0	0	0	0	0	0	0	0	0	0	0	0	0	0	0	0	0	0	0	0	0	0	0
CPI-SS027E12A36	MDK_PTPRZ1	simple:P21741	simple:P23471	MDK	PTPRZ1	TRUE	FALSE	FALSE	curated	FALSE	0.069	0.043	0.05	0.044	0.052	0.044	0.051	0.044	0.067	0.042	0.048	0.042	0.05	0.042	0.049	0.043	0.288	0.263	0.269	0.263	0.272	0.263	0.27	0.264	0.047	0.022	0.029	0.023	0.031	0.022	0.03	0.023	0.085	0.06	0.066	0.06	0.069	0.06	0.067
CPI-SS04E690D72	PTN_PTPRZ1	simple:P21246	simple:P23471	PTN	PTPRZ1	TRUE	FALSE	FALSE	curated	FALSE	0.149	0.124	0.13	0.124	0.133	0.124	0.131	0.125	0.121	0.096	0.102	0.096	0.105	0.096	0.104	0.097	0.499	0.474	0.48	0.474	0.482	0.474	0.481	0.475	0.085	0.06	0.066	0.06	0.069	0.06	0.067	0.061	0.081	0.056	0.063	0.057	0.065	0.056	0.064
CPI-SS012AFC842	MDK_ALK	simple:P21741	simple:Q9UM73	MDK	ALK	TRUE	FALSE	TRUE	curated	FALSE	0	0	0	0	0.045	0.047	0	0	0	0	0	0	0.043	0.045	0	0	0	0	0	0	0.264	0.266	0	0	0	0	0	0	0.024	0.026	0	0	0	0	0	0	0.061	0.063	0
CPI-SS05D7900BF	PTN_ALK	simple:P21246	simple:Q9UM73	PTN	ALK	TRUE	FALSE	TRUE	curated	FALSE	0	0	0	0	0.125	0.127	0	0	0	0	0	0	0.098	0.099	0	0	0	0	0	0	0.475	0.477	0	0	0	0	0	0	0.061	0.063	0	0	0	0	0	0	0.058	0.06	0
CPI-SS0193C3064	WNT1_FZD8	simple:P04628	simple:Q9H461	WNT1	FZD8	TRUE	FALSE	TRUE	I2D,InnateDB-All	FALSE	0.072	0.123	0.064	0.132	0.185	0.185	0.134	0.141	0.034	0.085	0.026	0.094	0.147	0.146	0.096	0.103	0	0	0	0	0	0	0	0	0.035	0.086	0.027	0.095	0.148	0.147	0.097	0.104	0	0	0	0	0	0	0
CPI-SS0D782F60B	WNT4_FZD8	simple:P56705	simple:Q9H461	WNT4	FZD8	TRUE	FALSE	TRUE	I2D	FALSE	0.058	0.109	0.049	0.118	0.17	0.17	0.12	0.127	0	0	0	0	0	0	0	0	0	0	0	0	0	0	0	0	0.034	0.084	0.025	0.093	0.146	0.146	0.095	0.102	0.035	0.085	0.026	0.094	0.147	0.147	0.096
CPI-SS0B2D5BA95	WNT5A_FZD1	simple:P41221	simple:Q9UP38	WNT5A	FZD1	TRUE	FALSE	TRUE	curated	FALSE	0.067	0.075	0.128	0.083	0.083	0.102	0.107	0.138	0.012	0.019	0.073	0.028	0.027	0.046	0.052	0.082	0.013	0.02	0.074	0.029	0.028	0.047	0.053	0.083	0.013	0.021	0.074	0.029	0.029	0.048	0.053	0.084	0.012	0.019	0.073	0.028	0.027	0.047	0.052
CPI-SS0DC5ADBF1	WNT1_FZD1	simple:P04628	simple:Q9UP38	WNT1	FZD1	TRUE	FALSE	TRUE	curated	FALSE	0.051	0.058	0.112	0.067	0.066	0.085	0.091	0.121	0.012	0.02	0.074	0.028	0.028	0.047	0.052	0.083	0	0	0	0	0	0	0	0	0.014	0.021	0.075	0.03	0.029	0.048	0.054	0.084	0	0	0	0	0	0	0
CPI-SS0CA020C34	WNT4_FZD1	simple:P56705	simple:Q9UP38	WNT4	FZD1	TRUE	FALSE	TRUE	I2D	FALSE	0.036	0.044	0.097	0.052	0.052	0.071	0.076	0.107	0	0	0	0	0	0	0	0	0	0	0	0	0	0	0	0	0.012	0.019	0.073	0.028	0.027	0.047	0.052	0.082	0.013	0.02	0.074	0.029	0.028	0.048	0.053
CPI-SS0E7523314	WNT3_FZD1	simple:P56703	simple:Q9UP38	WNT3	FZD1	TRUE	FALSE	TRUE	I2D	FALSE	0.055	0.063	0.116	0.071	0.071	0.09	0.095	0.125	0.056	0.063	0.117	0.072	0.071	0.091	0.096	0.126	0.012	0.02	0.073	0.028	0.028	0.047	0.052	0.082	0.018	0.026	0.079	0.034	0.034	0.053	0.058	0.089	0.032	0.039	0.093	0.048	0.047	0.067	0.072
CPI-SS0D81C6C1D	WNT7B_FZD1	simple:P56706	simple:Q9UP38	WNT7B	FZD1	TRUE	FALSE	TRUE	curated	FALSE	0.02	0.028	0.081	0.036	0.036	0.055	0.06	0.09	0.016	0.024	0.077	0.032	0.032	0.051	0.056	0.087	0.014	0.021	0.075	0.03	0.029	0.049	0.054	0.084	0.019	0.026	0.08	0.035	0.034	0.054	0.059	0.089	0.015	0.023	0.076	0.031	0.031	0.05	0.055
CPI-SS01C2BA5C8	WNT5A_FZD2	simple:P41221	simple:Q14332	WNT5A	FZD2	TRUE	FALSE	TRUE	curated	FALSE	0.061	0.065	0.096	0.066	0.077	0.061	0.058	0.059	0.005	0.009	0.04	0.011	0.021	0.005	0.002	0.004	0.006	0.01	0.041	0.012	0.022	0.006	0.003	0.005	0.007	0.011	0.042	0.012	0.023	0.007	0.004	0.005	0.006	0.009	0.04	0.011	0.022	0.005	0.002
CPI-SS0097929A7	BMP7_SLAMF1	simple:P18075	simple:Q13291	BMP7	SLAMF1	TRUE	FALSE	TRUE	InnateDB-All	FALSE	0	0	0	0	0	0	0	0	0	0.001	0.033	0.001	0	0.005	0.001	0	0	0	0	0	0	0	0	0	0.001	0.001	0.034	0.001	0.001	0.006	0.002	0.001	0.001	0.002	0.034	0.002	0.001	0.006	0.002
CPI-SS0E32BEF02	WNT5A_FZD5	simple:P41221	simple:Q13467	WNT5A	FZD5	TRUE	FALSE	TRUE	curated	FALSE	0.065	0.076	0.072	0.068	0.073	0.072	0.071	0.067	0.009	0.02	0.016	0.013	0.017	0.016	0.015	0.012	0.01	0.021	0.017	0.014	0.018	0.017	0.016	0.013	0.011	0.022	0.018	0.014	0.019	0.018	0.017	0.013	0.009	0.02	0.016	0.013	0.017	0.016	0.015
CPI-SS0D4F593F1	WNT5A_EPHA7	simple:P41221	simple:Q15375	WNT5A	EPHA7	TRUE	FALSE	TRUE	InnateDB-All	FALSE	0	0.057	0	0.064	0.057	0.057	0	0.057	0	0.001	0	0.008	0.001	0.001	0	0.002	0	0.002	0	0.009	0.002	0.002	0	0.003	0	0.003	0	0.01	0.003	0.003	0	0.003	0	0.001	0	0.008	0.001	0.001	0
CPI-SS01DCC7684	EFNA2_EPHA7	simple:O43921	simple:Q15375	EFNA2	EPHA7	FALSE	FALSE	TRUE	curated	FALSE	0	0.009	0	0.016	0.009	0.009	0	0.009	0	0.004	0	0.011	0.004	0.004	0	0.004	0	0.004	0	0.011	0.004	0.004	0	0.004	0	0.009	0	0.016	0.009	0.009	0	0.009	0	0.017	0	0.024	0.017	0.017	0
CPI-SS03E450F99	EFNA1_EPHA7	simple:P20827	simple:Q15375	EFNA1	EPHA7	TRUE	FALSE	TRUE	curated	FALSE	0	0.071	0	0.078	0.071	0.072	0	0.072	0	0.085	0	0.092	0.085	0.085	0	0.085	0	0.081	0	0.088	0.081	0.081	0	0.082	0	0.091	0	0.098	0.091	0.091	0	0.091	0	0.151	0	0.157	0.15	0.151	0
CPI-SS0D5DBB634	EFNA3_EPHA7	simple:P52797	simple:Q15375	EFNA3	EPHA7	FALSE	FALSE	TRUE	curated	FALSE	0	0	0	0	0	0	0	0	0	0.003	0	0.01	0.003	0.003	0	0.004	0	0.011	0	0.018	0.011	0.011	0	0.012	0	0.016	0	0.023	0.016	0.017	0	0.017	0	0.019	0	0.026	0.019	0.019	0
CPI-SS0F81DBF22	EFNA4_EPHA7	simple:P52798	simple:Q15375	EFNA4	EPHA7	TRUE	FALSE	TRUE	curated	FALSE	0	0.008	0	0.015	0.008	0.008	0	0.008	0	0.007	0	0.013	0.007	0.007	0	0.007	0	0.042	0	0.049	0.042	0.042	0	0.042	0	0.015	0	0.022	0.015	0.015	0	0.015	0	0.017	0	0.024	0.017	0.017	0
CPI-SS028688B7B	EFNA5_EPHA7	simple:P52803	simple:Q15375	EFNA5	EPHA7	FALSE	FALSE	TRUE	curated	FALSE	0	0.012	0	0.019	0.012	0.012	0	0.012	0	0.036	0	0.043	0.036	0.036	0	0.036	0	0.048	0	0.054	0.047	0.048	0	0.048	0	0.063	0	0.069	0.063	0.063	0	0.063	0	0.066	0	0.073	0.066	0.066	0
CPI-SS0C56C483F	WNT5A_ANTXR1	simple:P41221	simple:Q9H6X2	WNT5A	ANTXR1	TRUE	FALSE	TRUE	InnateDB-All	FALSE	0.235	0.092	0.263	0.104	0.143	0.146	0.149	0.228	0.179	0.036	0.207	0.049	0.088	0.09	0.094	0.173	0.18	0.037	0.208	0.05	0.089	0.091	0.095	0.174	0.181	0.038	0.209	0.05	0.089	0.092	0.095	0.174	0.179	0.036	0.207	0.049	0.088	0.091	0.094
CPI-SS0331C5A49	GDF11_ANTXR1	simple:O95390	simple:Q9H6X2	GDF11	ANTXR1	TRUE	FALSE	TRUE	InnateDB-All	FALSE	0.185	0.042	0.213	0.054	0.093	0.096	0.099	0.178	0.188	0.045	0.215	0.057	0.096	0.099	0.102	0.181	0.205	0.062	0.233	0.074	0.113	0.116	0.119	0.199	0	0	0	0	0	0	0	0	0.193	0.05	0.221	0.062	0.101	0.104	0.107
CPI-SS0E7CBFD03	WNT5A_ROR2	simple:P41221	simple:Q01974	WNT5A	ROR2	TRUE	FALSE	TRUE	I2D	FALSE	0.084	0.068	0.099	0.072	0.079	0.083	0.071	0.069	0.028	0.013	0.043	0.017	0.023	0.027	0.015	0.013	0.029	0.014	0.044	0.018	0.024	0.028	0.016	0.014	0.03	0.014	0.045	0.018	0.025	0.029	0.017	0.015	0.028	0.013	0.043	0.017	0.023	0.028	0.015
CPI-SS00A6240B6	WNT1_ROR2	simple:P04628	simple:Q01974	WNT1	ROR2	TRUE	FALSE	TRUE	InnateDB-All	FALSE	0.067	0.052	0.082	0.056	0.062	0.066	0.054	0.052	0.029	0.013	0.044	0.018	0.024	0.028	0.016	0.014	0	0	0	0	0	0	0	0	0.03	0.015	0.045	0.019	0.025	0.029	0.017	0.015	0	0	0	0	0	0	0
CPI-SS002673EFE	WNT5A_FZD3	simple:P41221	simple:Q9NPG1	WNT5A	FZD3	TRUE	FALSE	TRUE	curated	FALSE	0.083	0.074	0.07	0.107	0.081	0.07	0.066	0.068	0.027	0.019	0.014	0.052	0.025	0.014	0.01	0.012	0.028	0.02	0.015	0.053	0.026	0.015	0.011	0.013	0.029	0.02	0.016	0.053	0.027	0.016	0.012	0.014	0.027	0.019	0.015	0.052	0.025	0.014	0.011
CPI-SS014B0FCD2	WNT1_FZD3	simple:P04628	simple:Q9NPG1	WNT1	FZD3	TRUE	FALSE	TRUE	I2D	FALSE	0.066	0.058	0.053	0.091	0.064	0.053	0.049	0.051	0.028	0.02	0.015	0.053	0.026	0.015	0.011	0.013	0	0	0	0	0	0	0	0	0.029	0.021	0.016	0.054	0.027	0.016	0.012	0.014	0	0	0	0	0	0	0
CPI-SS073F3FAD5	WNT5A_ROR1	simple:P41221	simple:Q01973	WNT5A	ROR1	TRUE	FALSE	TRUE	IMEx	FALSE	0.094	0.06	0.081	0.06	0.057	0.063	0.065	0.066	0.038	0.004	0.025	0.005	0.001	0.008	0.01	0.011	0.039	0.005	0.026	0.006	0.002	0.009	0.011	0.012	0.04	0.006	0.027	0.006	0.003	0.009	0.011	0.012	0.038	0.004	0.026	0.005	0.001	0.008	0.01
CPI-SS0179FBFD3	TNFRSF10A_TNFSF10	simple:O00220	simple:P50591	TNFRSF10A	TNFSF10	TRUE	TRUE	FALSE	curated	FALSE	0	0	0	0	0	0	0	0	0.041	0.041	0.078	0.064	0.03	0.074	0.071	0.176	0.041	0.041	0.077	0.064	0.029	0.073	0.071	0.175	0.039	0.039	0.075	0.062	0.028	0.072	0.069	0.173	0.04	0.04	0.076	0.063	0.029	0.073	0.07
CPI-SS0AD0ED887	TNFRSF11B_TNFSF10	simple:O00300	simple:P50591	TNFRSF11B	TNFSF10	TRUE	FALSE	FALSE	curated	FALSE	0.918	0.918	0.954	0.941	0.907	0.951	0.948	1.052	1.147	1.147	1.183	1.17	1.136	1.18	1.177	1.281	0.37	0.369	0.406	0.392	0.358	0.402	0.399	0.504	0.884	0.884	0.92	0.907	0.873	0.917	0.914	1.018	0.512	0.512	0.548	0.535	0.501	0.545	0.542
CPI-SS0898D7F7F	TNFRSF10B_TNFSF10	simple:O14763	simple:P50591	TNFRSF10B	TNFSF10	TRUE	TRUE	FALSE	curated	FALSE	0.108	0.108	0.145	0.131	0.097	0.141	0.138	0.243	0.122	0.122	0.159	0.145	0.111	0.155	0.152	0.257	0.106	0.106	0.142	0.129	0.095	0.139	0.136	0.24	0.059	0.059	0.096	0.082	0.048	0.092	0.089	0.194	0.113	0.113	0.15	0.136	0.102	0.146	0.143
CPI-SS01ECFDA18	TNFRSF10C_TNFSF10	simple:O14798	simple:P50591	TNFRSF10C	TNFSF10	TRUE	TRUE	FALSE	curated	FALSE	0.039	0.039	0.075	0.062	0.027	0.071	0.069	0.173	0	0	0	0	0	0	0	0	0	0	0	0	0	0	0	0	0	0	0	0	0	0	0	0	0.04	0.04	0.077	0.063	0.029	0.073	0.07
CPI-SS0E0BCE16F	FGFR1_FGF5	simple:P11362	simple:P12034	FGFR1	FGF5	TRUE	TRUE	FALSE	I2D,InnateDB-All	FALSE	0.722	0.724	0.732	0.722	0.723	0.725	0.729	0.721	0.55	0.551	0.56	0.549	0.551	0.553	0.557	0.549	0.211	0.213	0.221	0.211	0.212	0.214	0.218	0.21	0.52	0.522	0.53	0.52	0.521	0.523	0.527	0.519	0.395	0.397	0.406	0.395	0.396	0.398	0.402
CPI-SS039799099	FGFR1_NCAM1	simple:P11362	simple:P13591	FGFR1	NCAM1	TRUE	TRUE	TRUE	curated	FALSE	0.75	0.727	0.727	0.728	0.748	0.728	0.725	0.727	0.578	0.555	0.555	0.556	0.576	0.556	0.553	0.555	0.24	0.217	0.216	0.217	0.238	0.217	0.214	0.216	0.549	0.525	0.525	0.526	0.546	0.526	0.523	0.525	0.424	0.401	0.4	0.401	0.422	0.402	0.398
CPI-SS07833475A	FGFR1_FGF7	simple:P11362	simple:P21781	FGFR1	FGF7	TRUE	TRUE	FALSE	I2D	FALSE	0.751	0.721	0.864	0.771	0.739	0.721	0.742	0.72	0.579	0.549	0.692	0.599	0.567	0.549	0.569	0.548	0.24	0.21	0.353	0.261	0.228	0.21	0.231	0.209	0.549	0.519	0.662	0.569	0.537	0.519	0.54	0.518	0.425	0.394	0.537	0.445	0.413	0.394	0.415
CPI-SS038E93B77	FGFR1_FGF9	simple:P11362	simple:P31371	FGFR1	FGF9	TRUE	TRUE	FALSE	I2D,InnateDB-All	FALSE	0.726	0.723	0	0.739	0.727	0.719	0.719	0.726	0.554	0.55	0	0.567	0.555	0.547	0.547	0.554	0.215	0.212	0	0.228	0.216	0.208	0.209	0.215	0.524	0.521	0	0.537	0.525	0.517	0.518	0.524	0.4	0.396	0	0.413	0.4	0.392	0.393
CPI-SS0907A7598	FGFR2_FGF9	simple:P21802	simple:P31371	FGFR2	FGF9	TRUE	TRUE	FALSE	I2D,InnateDB-All	FALSE	0.09	0.086	0	0.103	0.091	0.082	0.083	0.09	0.085	0.081	0	0.098	0.086	0.078	0.078	0.085	0.049	0.045	0	0.062	0.05	0.042	0.042	0.049	0.187	0.184	0	0.2	0.188	0.18	0.181	0.187	0.242	0.238	0	0.255	0.243	0.234	0.235
CPI-SS0649EA05F	FGFR4_FGF9	simple:P22455	simple:P31371	FGFR4	FGF9	TRUE	TRUE	FALSE	I2D	FALSE	0.032	0.029	0	0.045	0.033	0.025	0.025	0.032	0.019	0.015	0	0.032	0.019	0.011	0.012	0.018	0.009	0.005	0	0.022	0.01	0.001	0.002	0.009	0.018	0.014	0	0.031	0.018	0.01	0.011	0.017	0.019	0.015	0	0.032	0.02	0.011	0.012
CPI-SS07A9A501C	FGFR3_FGF9	simple:P22607	simple:P31371	FGFR3	FGF9	TRUE	TRUE	FALSE	I2D,InnateDB-All	FALSE	0.162	0.158	0	0.175	0.163	0.154	0.155	0.162	0.072	0.068	0	0.085	0.073	0.064	0.065	0.072	0.015	0.011	0	0.028	0.016	0.007	0.008	0.015	0.172	0.169	0	0.185	0.173	0.165	0.165	0.172	0.096	0.092	0	0.109	0.097	0.088	0.089
CPI-SS0BF490275	FGFR1_KL	simple:P11362	simple:Q9UEF7	FGFR1	KL	TRUE	TRUE	FALSE	I2D	FALSE	0	0.721	0	0.724	0.722	0.728	0.721	0.725	0	0.549	0	0.551	0.55	0.556	0.549	0.553	0	0.21	0	0.213	0.211	0.217	0.21	0.214	0	0.519	0	0.522	0.52	0.526	0.519	0.523	0	0.394	0	0.397	0.395	0.401	0.394
CPI-SS06A0B20BD	FGFR2_EPHA4	simple:P21802	simple:P54764	FGFR2	EPHA4	TRUE	TRUE	TRUE	I2D,InnateDB-All	FALSE	0.105	0.109	0.113	0.102	0.15	0.149	0.104	0.125	0.101	0.104	0.109	0.097	0.145	0.145	0.099	0.12	0.065	0.068	0.073	0.061	0.109	0.109	0.063	0.084	0.203	0.207	0.211	0.199	0.247	0.247	0.201	0.222	0.258	0.261	0.266	0.254	0.302	0.302	0.256
CPI-SS0E63AB61E	EFNA2_EPHA4	simple:O43921	simple:P54764	EFNA2	EPHA4	FALSE	FALSE	TRUE	curated	FALSE	0.031	0.035	0.039	0.028	0.076	0.075	0.03	0.05	0.026	0.03	0.034	0.022	0.07	0.07	0.024	0.045	0.026	0.03	0.034	0.023	0.071	0.07	0.025	0.045	0.031	0.035	0.039	0.028	0.076	0.075	0.03	0.05	0.039	0.043	0.047	0.036	0.084	0.083	0.038
CPI-SS0EBFE1854	EFNA1_EPHA4	simple:P20827	simple:P54764	EFNA1	EPHA4	TRUE	FALSE	TRUE	curated	FALSE	0.094	0.097	0.102	0.09	0.138	0.138	0.092	0.113	0.107	0.111	0.115	0.104	0.152	0.151	0.106	0.126	0.104	0.107	0.112	0.1	0.148	0.148	0.102	0.123	0.113	0.117	0.121	0.11	0.158	0.157	0.112	0.133	0.173	0.176	0.181	0.169	0.217	0.217	0.171
CPI-SS05B4EB419	EFNA3_EPHA4	simple:P52797	simple:P54764	EFNA3	EPHA4	FALSE	FALSE	TRUE	curated	FALSE	0	0	0	0	0	0	0	0	0.026	0.029	0.034	0.022	0.07	0.07	0.024	0.045	0.033	0.037	0.042	0.03	0.078	0.078	0.032	0.053	0.039	0.042	0.047	0.035	0.083	0.083	0.037	0.058	0.041	0.045	0.049	0.037	0.086	0.085	0.039
CPI-SS0659DBE72	EFNA4_EPHA4	simple:P52798	simple:P54764	EFNA4	EPHA4	TRUE	FALSE	TRUE	curated	FALSE	0.03	0.034	0.038	0.026	0.074	0.074	0.028	0.049	0.029	0.033	0.037	0.025	0.073	0.073	0.027	0.048	0.064	0.068	0.072	0.061	0.109	0.108	0.063	0.083	0.037	0.041	0.045	0.033	0.082	0.081	0.035	0.056	0.039	0.043	0.047	0.036	0.084	0.083	0.038
CPI-SS0FC01B947	EFNA5_EPHA4	simple:P52803	simple:P54764	EFNA5	EPHA4	FALSE	FALSE	TRUE	curated	FALSE	0.034	0.038	0.042	0.031	0.079	0.078	0.033	0.053	0.058	0.062	0.066	0.054	0.103	0.102	0.056	0.077	0.07	0.073	0.078	0.066	0.114	0.114	0.068	0.089	0.085	0.089	0.093	0.081	0.129	0.129	0.083	0.104	0.089	0.092	0.097	0.085	0.133	0.133	0.087
CPI-SS087E0E3FB	EFNB2_EPHA4	simple:P52799	simple:P54764	EFNB2	EPHA4	FALSE	TRUE	TRUE	curated	FALSE	0.027	0.031	0.035	0.023	0.071	0.071	0.025	0.046	0.042	0.046	0.051	0.039	0.087	0.087	0.041	0.062	0.045	0.049	0.053	0.042	0.09	0.089	0.044	0.065	0.032	0.036	0.04	0.029	0.077	0.076	0.031	0.052	0.05	0.053	0.058	0.046	0.094	0.094	0.048
CPI-SS0816A4ED4	FGFR4_EPHA4	simple:P22455	simple:P54764	FGFR4	EPHA4	TRUE	TRUE	TRUE	I2D,InnateDB-All	FALSE	0.048	0.052	0.056	0.044	0.092	0.092	0.046	0.067	0.034	0.038	0.042	0.031	0.079	0.078	0.033	0.054	0.024	0.028	0.032	0.021	0.069	0.069	0.023	0.044	0.033	0.037	0.041	0.03	0.078	0.077	0.032	0.053	0.035	0.038	0.043	0.031	0.079	0.079	0.033
CPI-SS0D1AE5C79	FGFR3_EPHA4	simple:P22607	simple:P54764	FGFR3	EPHA4	TRUE	TRUE	TRUE	I2D,InnateDB-All	FALSE	0.177	0.181	0.185	0.174	0.222	0.221	0.176	0.197	0.087	0.091	0.095	0.084	0.132	0.131	0.086	0.107	0.031	0.034	0.039	0.027	0.075	0.075	0.029	0.05	0.188	0.192	0.196	0.184	0.232	0.232	0.186	0.207	0.111	0.115	0.12	0.108	0.156	0.156	0.11
CPI-SS00D9A0644	FGFR2_CD83	simple:P21802	simple:Q01151	FGFR2	CD83	TRUE	TRUE	TRUE	InnateDB-All	FALSE	0.198	0.164	0.317	0.173	0.398	0.124	0.143	0.17	0.194	0.159	0.312	0.168	0.394	0.119	0.138	0.165	0.157	0.123	0.276	0.132	0.358	0.083	0.102	0.129	0.296	0.262	0.414	0.27	0.496	0.221	0.241	0.267	0.35	0.316	0.469	0.325	0.55	0.276	0.295
CPI-SS0CC898553	FGFR2_PTPRR	simple:P21802	simple:Q15256	FGFR2	PTPRR	TRUE	TRUE	TRUE	InnateDB-All	FALSE	0	0.084	0	0	0.083	0.083	0.082	0	0	0.079	0	0	0.078	0.078	0.078	0	0	0.043	0	0	0.042	0.042	0.041	0	0	0.182	0	0	0.18	0.18	0.18	0	0	0.236	0	0	0.235	0.235	0.234
CPI-SS0658257AC	FGFR4_PTPRR	simple:P22455	simple:Q15256	FGFR4	PTPRR	TRUE	TRUE	TRUE	InnateDB-All	FALSE	0	0.026	0	0	0.025	0.025	0.025	0	0	0.013	0	0	0.011	0.012	0.011	0	0	0.003	0	0	0.002	0.002	0.001	0	0	0.012	0	0	0.01	0.011	0.01	0	0	0.013	0	0	0.012	0.012	0.011
CPI-SS098F416C1	FGFR2_XPR1	simple:P21802	simple:Q9UBH6	FGFR2	XPR1	TRUE	TRUE	TRUE	InnateDB-All	FALSE	0.141	0.124	0.099	0.116	0.099	0.157	0.116	0.122	0.137	0.119	0.094	0.111	0.095	0.152	0.112	0.117	0.101	0.083	0.058	0.075	0.059	0.116	0.076	0.081	0.239	0.221	0.197	0.213	0.197	0.254	0.214	0.219	0.294	0.276	0.251	0.268	0.251	0.309	0.269
CPI-SS0EB136379	WNT1_CD36	simple:P04628	simple:P16671	WNT1	CD36	TRUE	FALSE	TRUE	InnateDB	FALSE	0.065	0.04	0.239	0.04	0.039	0.04	0.044	0.045	0.027	0.002	0.201	0.002	0.001	0.001	0.006	0.007	0	0	0	0	0	0	0	0	0.028	0.003	0.202	0.003	0.002	0.003	0.007	0.008	0	0	0	0	0	0	0
CPI-SS0D8972B21	WNT1_RYK	simple:P04628	simple:P34925	WNT1	RYK	TRUE	FALSE	TRUE	I2D	FALSE	0.105	0.091	0.109	0.134	0.114	0.107	0.095	0.113	0.067	0.053	0.071	0.096	0.076	0.069	0.057	0.075	0	0	0	0	0	0	0	0	0.068	0.054	0.072	0.097	0.077	0.07	0.058	0.076	0	0	0	0	0	0	0
CPI-SS0A69F13A3	WNT4_SMO	simple:P56705	simple:Q99835	WNT4	SMO	TRUE	FALSE	TRUE	I2D	FALSE	0.063	0.074	0.063	0.135	0.083	0.054	0.069	0.083	0	0	0	0	0	0	0	0	0	0	0	0	0	0	0	0	0.038	0.05	0.039	0.11	0.059	0.03	0.045	0.059	0.039	0.051	0.04	0.111	0.06	0.031	0.046
CPI-SS016B7C7D6	BMP2_SMO	simple:P12643	simple:Q99835	BMP2	SMO	TRUE	FALSE	TRUE	I2D	FALSE	0.519	0.531	0.52	0.592	0.54	0.511	0.526	0.54	0.72	0.732	0.721	0.792	0.741	0.711	0.727	0.741	0.188	0.199	0.188	0.26	0.208	0.179	0.194	0.208	0.169	0.18	0.169	0.241	0.189	0.16	0.175	0.189	0.344	0.355	0.345	0.416	0.364	0.335	0.351
CPI-SS0B8083B44	WNT7B_FZD4	simple:P56706	simple:Q9ULV1	WNT7B	FZD4	TRUE	FALSE	TRUE	curated	FALSE	0.018	0.016	0.079	0.045	0.031	0.016	0.026	0.025	0.014	0.012	0.075	0.041	0.027	0.012	0.022	0.021	0.011	0.01	0.073	0.039	0.025	0.01	0.02	0.019	0.016	0.015	0.078	0.044	0.03	0.015	0.025	0.024	0.012	0.011	0.074	0.04	0.026	0.011	0.021
CPI-SS01469637C	WNT2B_FZD4	simple:Q93097	simple:Q9ULV1	WNT2B	FZD4	TRUE	FALSE	TRUE	curated	FALSE	0.01	0.009	0.071	0.038	0.024	0.009	0.018	0.018	0.01	0.009	0.072	0.038	0.024	0.009	0.019	0.018	0.011	0.01	0.072	0.039	0.025	0.01	0.019	0.019	0	0	0	0	0	0	0	0	0.015	0.014	0.076	0.043	0.028	0.014	0.023
CPI-SS0A683CBC1	WNT7B_FZD10	simple:P56706	simple:Q9ULW2	WNT7B	FZD10	TRUE	FALSE	TRUE	curated	FALSE	0.027	0.011	0.021	0	0	0.013	0.023	0.028	0.023	0.007	0.017	0	0	0.009	0.019	0.024	0.021	0.004	0.014	0	0	0.007	0.016	0.022	0.026	0.009	0.019	0	0	0.012	0.021	0.027	0.022	0.006	0.015	0	0	0.008	0.017
CPI-SS0423580E5	DLL1_NOTCH2	simple:O00548	simple:Q04721	DLL1	NOTCH2	FALSE	FALSE	TRUE	curated	FALSE	0.235	0.464	0.136	0.155	0.245	0.603	0.391	0.299	0.239	0.468	0.139	0.159	0.249	0.606	0.394	0.303	0.261	0.489	0.161	0.18	0.271	0.628	0.416	0.324	0.235	0.464	0.135	0.155	0.245	0.602	0.39	0.299	0.249	0.478	0.149	0.169	0.259	0.616	0.404
CPI-SS060B82BBC	JAG1_NOTCH2	simple:P78504	simple:Q04721	JAG1	NOTCH2	FALSE	FALSE	TRUE	curated	FALSE	0.391	0.62	0.291	0.311	0.401	0.758	0.546	0.454	0.439	0.668	0.339	0.359	0.449	0.806	0.595	0.503	0.419	0.648	0.319	0.339	0.429	0.786	0.574	0.483	0.275	0.504	0.175	0.195	0.285	0.642	0.43	0.338	0.339	0.567	0.239	0.258	0.348	0.706	0.494
CPI-SS0E1A8414D	DLK1_NOTCH2	simple:P80370	simple:Q04721	DLK1	NOTCH2	FALSE	FALSE	TRUE	curated	FALSE	0.228	0.456	0.128	0.147	0.237	0.595	0.383	0.291	0.22	0.449	0.12	0.14	0.23	0.587	0.376	0.284	0	0	0	0	0	0	0	0	0.231	0.46	0.132	0.151	0.241	0.599	0.387	0.295	0.237	0.466	0.137	0.157	0.247	0.604	0.392
CPI-SS0FB5FE587	DLL1_NOTCH4	simple:O00548	simple:Q99466	DLL1	NOTCH4	FALSE	FALSE	TRUE	curated	FALSE	0	0.033	0.027	0.039	0.022	0.021	0.016	0.015	0	0.037	0.03	0.043	0.026	0.025	0.019	0.019	0	0.058	0.052	0.064	0.047	0.047	0.041	0.041	0	0.032	0.026	0.038	0.022	0.021	0.015	0.015	0	0.046	0.04	0.052	0.036	0.035	0.029
CPI-SS0837E9F59	JAG1_NOTCH4	simple:P78504	simple:Q99466	JAG1	NOTCH4	FALSE	FALSE	TRUE	curated	FALSE	0	0.188	0.182	0.194	0.177	0.177	0.171	0.171	0	0.237	0.231	0.243	0.226	0.225	0.219	0.219	0	0.217	0.21	0.223	0.206	0.205	0.199	0.199	0	0.072	0.066	0.078	0.061	0.061	0.055	0.055	0	0.136	0.13	0.142	0.125	0.124	0.119
CPI-SS0D37C7C70	DLK1_NOTCH4	simple:P80370	simple:Q99466	DLK1	NOTCH4	FALSE	FALSE	TRUE	curated	FALSE	0	0.025	0.019	0.031	0.014	0.013	0.008	0.008	0	0.018	0.012	0.024	0.007	0.006	0	0	0	0	0	0	0	0	0	0	0	0.029	0.023	0.035	0.018	0.017	0.012	0.011	0	0.034	0.028	0.04	0.023	0.023	0.017
CPI-SS047232C64	DLL1_NOTCH3	simple:O00548	simple:Q9UM47	DLL1	NOTCH3	FALSE	FALSE	TRUE	curated	FALSE	0.035	0.017	0.26	0.017	0.028	0.018	0.018	0.043	0.039	0.021	0.264	0.02	0.032	0.022	0.022	0.046	0.061	0.042	0.286	0.042	0.053	0.043	0.043	0.068	0.035	0.016	0.26	0.016	0.027	0.018	0.018	0.042	0.049	0.03	0.274	0.03	0.041	0.032	0.032
CPI-SS0B99F22A2	JAG1_NOTCH3	simple:P78504	simple:Q9UM47	JAG1	NOTCH3	FALSE	FALSE	TRUE	curated	FALSE	0.191	0.172	0.416	0.172	0.183	0.174	0.174	0.198	0.239	0.221	0.464	0.221	0.232	0.222	0.222	0.247	0.219	0.201	0.444	0.2	0.212	0.202	0.202	0.226	0.075	0.056	0.3	0.056	0.067	0.058	0.058	0.082	0.139	0.12	0.363	0.12	0.131	0.121	0.121
CPI-SS007AA9FDE	DLK1_NOTCH3	simple:P80370	simple:Q9UM47	DLK1	NOTCH3	FALSE	FALSE	TRUE	curated	FALSE	0.028	0.009	0.253	0.009	0.02	0.01	0.01	0.035	0.02	0.002	0.245	0.002	0.013	0.003	0.003	0.028	0	0	0	0	0	0	0	0	0.031	0.013	0.256	0.013	0.024	0.014	0.014	0.039	0.037	0.018	0.262	0.018	0.029	0.02	0.02
CPI-SS0F21DBF93	SCGB3A1_NOTCH3	simple:Q96QR1	simple:Q9UM47	SCGB3A1	NOTCH3	TRUE	FALSE	TRUE	InnateDB-All	FALSE	0.023	0.004	0.248	0.004	0.015	0.005	0.005	0.03	0.02	0.002	0.245	0.001	0.013	0.003	0.003	0.027	0	0	0	0	0	0	0	0	0	0	0	0	0	0	0	0	0.021	0.002	0.246	0.002	0.013	0.003	0.003
CPI-SS0938C6980	DLL4_NOTCH3	simple:Q9NR61	simple:Q9UM47	DLL4	NOTCH3	FALSE	FALSE	TRUE	curated	FALSE	0	0	0	0	0	0	0	0	0	0	0	0	0	0	0	0	0.032	0.013	0.256	0.013	0.024	0.014	0.014	0.039	0	0	0	0	0	0	0	0	0	0	0	0	0	0	0
CPI-SS035E5A708	DLL3_NOTCH3	simple:Q9NYJ7	simple:Q9UM47	DLL3	NOTCH3	FALSE	FALSE	TRUE	curated	FALSE	0	0	0	0	0	0	0	0	0.023	0.005	0.248	0.005	0.016	0.006	0.006	0.031	0.024	0.006	0.249	0.005	0.017	0.007	0.007	0.031	0	0	0	0	0	0	0	0	0.026	0.008	0.251	0.007	0.019	0.009	0.009
CPI-SS0BFB29A42	PLXNB2_PTN	simple:O15031	simple:P21246	PLXNB2	PTN	TRUE	TRUE	FALSE	I2D,IMEx,InnateDB-All,IntAct	FALSE	0.184	0.156	0.534	0.12	0.117	0.089	0.097	0.156	0.217	0.189	0.567	0.153	0.15	0.122	0.13	0.189	0.188	0.16	0.538	0.124	0.121	0.093	0.1	0.16	0.212	0.185	0.562	0.148	0.145	0.117	0.125	0.184	0.236	0.208	0.586	0.172	0.168	0.141	0.148
CPI-SS08FAC0A55	PLXNB2_SEMA4D	simple:O15031	simple:Q92854	PLXNB2	SEMA4D	FALSE	TRUE	TRUE	curated	FALSE	0.077	0.067	0.12	0.086	0.099	0.065	0.064	0.071	0.11	0.1	0.153	0.119	0.132	0.098	0.097	0.104	0.081	0.071	0.124	0.09	0.103	0.069	0.068	0.075	0.105	0.095	0.148	0.114	0.127	0.093	0.092	0.099	0.129	0.119	0.172	0.138	0.15	0.117	0.116
CPI-SS0CCCF7C69	PLXNB1_SEMA4D	simple:O43157	simple:Q92854	PLXNB1	SEMA4D	TRUE	TRUE	TRUE	curated	FALSE	0.085	0.074	0.127	0.094	0.106	0.072	0.072	0.078	0.053	0.043	0.096	0.062	0.075	0.041	0.04	0.047	0.024	0.014	0.067	0.034	0.046	0.012	0.012	0.018	0.11	0.099	0.152	0.119	0.131	0.097	0.097	0.103	0.063	0.053	0.106	0.072	0.085	0.051	0.05
CPI-SS06AA638A8	CD72_SEMA4D	simple:P21854	simple:Q92854	CD72	SEMA4D	FALSE	FALSE	TRUE	curated	FALSE	0.018	0.008	0.061	0.027	0.04	0.006	0.005	0.012	0.019	0.009	0.061	0.028	0.04	0.007	0.006	0.012	0	0	0	0	0	0	0	0	0.018	0.007	0.06	0.027	0.039	0.006	0.005	0.011	0.018	0.008	0.061	0.027	0.04	0.006	0.005
CPI-SS0C0A61F92	PLXNB2_SEMA4G	simple:O15031	simple:Q9NTN9	PLXNB2	SEMA4G	FALSE	TRUE	FALSE	curated	FALSE	0	0.063	0	0	0.065	0.062	0.06	0.063	0	0.096	0	0	0.098	0.095	0.093	0.096	0	0.066	0	0	0.069	0.066	0.064	0.067	0	0.091	0	0	0.094	0.09	0.089	0.091	0	0.114	0	0	0.117	0.113	0.112
CPI-SS0C03F7CDC	VEGFA_KDR	simple:P15692	simple:P35968	VEGFA	KDR	TRUE	FALSE	TRUE	curated	FALSE	0	0	0.245	0.204	0.202	0.201	0	0.201	0	0	0.47	0.43	0.427	0.427	0	0.427	0	0	0.208	0.168	0.165	0.165	0	0.165	0	0	0.414	0.373	0.371	0.37	0	0.37	0	0	0.49	0.45	0.447	0.447	0
CPI-SS03156A825	LTA_LTBR	simple:P01374	simple:P36941	LTA	LTBR	TRUE	FALSE	TRUE	I2D	FALSE	0	0	0	0	0	0	0	0	0	0	0	0	0	0	0	0	0	0	0	0	0	0	0	0	0.124	0.05	0.124	0.046	0.043	0.045	0.04	0.06	0.12	0.046	0.12	0.042	0.039	0.041	0.036
CPI-SS0859C173B	TNFSF14_LTBR	simple:O43557	simple:P36941	TNFSF14	LTBR	TRUE	FALSE	TRUE	curated	FALSE	0.117	0.043	0.117	0.039	0.036	0.038	0.033	0.053	0.118	0.043	0.117	0.039	0.036	0.038	0.033	0.053	0.199	0.125	0.198	0.121	0.118	0.12	0.115	0.135	0.118	0.044	0.117	0.04	0.037	0.039	0.034	0.054	0.119	0.045	0.119	0.041	0.038	0.04	0.035
CPI-SS0110361CB	LTA_TNFRSF14	simple:P01374	simple:Q92956	LTA	TNFRSF14	TRUE	FALSE	TRUE	curated	FALSE	0	0	0	0	0	0	0	0	0	0	0	0	0	0	0	0	0	0	0	0	0	0	0	0	0.013	0.012	0.095	0.027	0.02	0.01	0.02	0.016	0.009	0.008	0.091	0.023	0.016	0.006	0.016
CPI-SS019C98396	TNFSF14_TNFRSF14	simple:O43557	simple:Q92956	TNFSF14	TNFRSF14	TRUE	FALSE	TRUE	curated	FALSE	0.007	0.005	0.089	0.02	0.013	0.003	0.013	0.009	0.007	0.005	0.089	0.02	0.013	0.003	0.013	0.01	0.088	0.087	0.17	0.102	0.095	0.085	0.095	0.091	0.007	0.006	0.089	0.021	0.014	0.003	0.014	0.01	0.008	0.007	0.09	0.022	0.015	0.005	0.015
CPI-SS0879B8E95	CD160_TNFRSF14	simple:O95971	simple:Q92956	CD160	TNFRSF14	FALSE	TRUE	TRUE	curated	FALSE	0.007	0.006	0.089	0.021	0.013	0.003	0.013	0.01	0.007	0.006	0.089	0.021	0.013	0.003	0.014	0.01	0.024	0.023	0.106	0.038	0.031	0.02	0.031	0.027	0	0	0	0	0	0	0	0	0.007	0.005	0.089	0.02	0.013	0.003	0.013
CPI-SS08330207B	BTLA_TNFRSF14	simple:Q7Z6A9	simple:Q92956	BTLA	TNFRSF14	FALSE	TRUE	TRUE	guidetopharmacology.org	FALSE	0.007	0.005	0.089	0.02	0.013	0.003	0.013	0.009	0.008	0.006	0.09	0.021	0.014	0.004	0.014	0.01	0.011	0.009	0.093	0.025	0.017	0.007	0.017	0.014	0	0	0	0	0	0	0	0	0	0	0	0	0	0	0
CPI-SS0C412B7DE	CD70_TNFRSF17	simple:P32970	simple:Q02223	CD70	TNFRSF17	TRUE	FALSE	TRUE	InnateDB-All	FALSE	0	0.003	0	0	0.002	0	0.002	0.002	0	0.002	0	0	0.002	0	0.002	0.002	0	0.034	0	0	0.033	0	0.033	0.033	0	0	0	0	0	0	0	0	0	0.005	0	0	0.005	0	0.005
CPI-SS095E52E66	TNFSF10_TNFRSF10D	simple:P50591	simple:Q9UBN6	TNFSF10	TNFRSF10D	TRUE	FALSE	TRUE	curated	FALSE	0.101	0.161	0.154	0.116	0.227	0.189	0.25	0.182	0.1	0.161	0.154	0.116	0.226	0.189	0.25	0.182	0.137	0.197	0.191	0.152	0.263	0.225	0.286	0.218	0.124	0.184	0.177	0.139	0.249	0.212	0.273	0.205	0.089	0.15	0.143	0.104	0.215	0.177	0.239
CPI-SS0B34CBA4B	EFNA2_EPHA1	simple:O43921	simple:P21709	EFNA2	EPHA1	FALSE	FALSE	TRUE	curated	FALSE	0.009	0.009	0	0	0.008	0.008	0	0	0.004	0.004	0	0	0.003	0.003	0	0	0.004	0.004	0	0	0.003	0.003	0	0	0.009	0.009	0	0	0.008	0.008	0	0	0.017	0.017	0	0	0.016	0.016	0
CPI-SS0FF49C823	EFNA1_EPHA1	simple:P20827	simple:P21709	EFNA1	EPHA1	TRUE	FALSE	TRUE	curated	FALSE	0.072	0.072	0	0	0.071	0.071	0	0	0.085	0.085	0	0	0.084	0.084	0	0	0.081	0.081	0	0	0.08	0.081	0	0	0.091	0.091	0	0	0.09	0.09	0	0	0.151	0.151	0	0	0.15	0.15	0
CPI-SS08A54963F	EFNA2_EPHA2	simple:O43921	simple:P29317	EFNA2	EPHA2	FALSE	FALSE	TRUE	curated	FALSE	0.025	0.069	0.045	0.013	0.049	0.067	0.072	0.017	0.02	0.064	0.039	0.008	0.044	0.062	0.067	0.012	0.02	0.064	0.04	0.008	0.044	0.062	0.067	0.012	0.025	0.069	0.045	0.013	0.049	0.067	0.072	0.017	0.033	0.077	0.053	0.021	0.057	0.075	0.08
CPI-SS046F6F0C1	EFNA1_EPHA2	simple:P20827	simple:P29317	EFNA1	EPHA2	TRUE	FALSE	TRUE	curated	FALSE	0.088	0.131	0.107	0.076	0.112	0.13	0.135	0.08	0.101	0.145	0.121	0.089	0.125	0.143	0.148	0.093	0.097	0.141	0.117	0.086	0.122	0.14	0.145	0.09	0.107	0.151	0.127	0.095	0.131	0.149	0.155	0.099	0.167	0.21	0.186	0.155	0.191	0.209	0.214
CPI-SS0C875BA24	EFNA2_EPHA3	simple:O43921	simple:P29320	EFNA2	EPHA3	TRUE	FALSE	TRUE	curated	FALSE	0.11	0.03	0.192	0.136	0.031	0.024	0.013	0.024	0.104	0.025	0.187	0.131	0.026	0.019	0.007	0.019	0.105	0.025	0.187	0.131	0.026	0.019	0.008	0.019	0.11	0.03	0.192	0.136	0.031	0.024	0.013	0.024	0.118	0.038	0.2	0.144	0.039	0.032	0.021
CPI-SS09CA492BA	EFNA1_EPHA3	simple:P20827	simple:P29320	EFNA1	EPHA3	TRUE	FALSE	TRUE	curated	FALSE	0.172	0.092	0.255	0.198	0.094	0.087	0.075	0.087	0.186	0.106	0.268	0.212	0.107	0.1	0.089	0.1	0.182	0.102	0.264	0.208	0.104	0.097	0.085	0.097	0.192	0.112	0.274	0.218	0.113	0.106	0.095	0.106	0.251	0.171	0.334	0.277	0.173	0.166	0.154
CPI-SS0830C7910	EFNA2_EPHA8	simple:O43921	simple:P29322	EFNA2	EPHA8	FALSE	FALSE	TRUE	curated	FALSE	0	0.008	0	0	0	0	0	0	0	0.003	0	0	0	0	0	0	0	0.003	0	0	0	0	0	0	0	0.008	0	0	0	0	0	0	0	0.016	0	0	0	0	0
CPI-SS037E6BEDF	EFNA1_EPHA8	simple:P20827	simple:P29322	EFNA1	EPHA8	TRUE	FALSE	TRUE	curated	FALSE	0	0.071	0	0	0	0	0	0	0	0.084	0	0	0	0	0	0	0	0.08	0	0	0	0	0	0	0	0.09	0	0	0	0	0	0	0	0.15	0	0	0	0	0
CPI-SS0D81D9F5E	EFNA2_EPHA5	simple:O43921	simple:P54756	EFNA2	EPHA5	FALSE	FALSE	TRUE	curated	FALSE	0.015	0	0	0	0	0.012	0	0	0.01	0	0	0	0	0.007	0	0	0.01	0	0	0	0	0.007	0	0	0.015	0	0	0	0	0.012	0	0	0.023	0	0	0	0	0.02	0
CPI-SS0762B455F	EFNA1_EPHA5	simple:P20827	simple:P54756	EFNA1	EPHA5	TRUE	FALSE	TRUE	curated	FALSE	0.078	0	0	0	0	0.074	0	0	0.091	0	0	0	0	0.088	0	0	0.088	0	0	0	0	0.084	0	0	0.097	0	0	0	0	0.094	0	0	0.157	0	0	0	0	0.154	0
CPI-SS079EF5D9C	EFNA3_EPHA5	simple:P52797	simple:P54756	EFNA3	EPHA5	FALSE	FALSE	TRUE	curated	FALSE	0	0	0	0	0	0	0	0	0.01	0	0	0	0	0.006	0	0	0.018	0	0	0	0	0.014	0	0	0.023	0	0	0	0	0.019	0	0	0.025	0	0	0	0	0.022	0
CPI-SS0008137B6	EFNA4_EPHA5	simple:P52798	simple:P54756	EFNA4	EPHA5	TRUE	FALSE	TRUE	curated	FALSE	0.014	0	0	0	0	0.011	0	0	0.013	0	0	0	0	0.01	0	0	0.048	0	0	0	0	0.045	0	0	0.021	0	0	0	0	0.018	0	0	0.024	0	0	0	0	0.02	0
CPI-SS09E3F5044	EFNA5_EPHA5	simple:P52803	simple:P54756	EFNA5	EPHA5	FALSE	FALSE	TRUE	curated	FALSE	0.018	0	0	0	0	0.015	0	0	0.042	0	0	0	0	0.039	0	0	0.054	0	0	0	0	0.051	0	0	0.069	0	0	0	0	0.066	0	0	0.073	0	0	0	0	0.069	0
CPI-SC001669E22	GDF11_TGFR_AVR2A	simple:O95390	complex:TGFR_AVR2A	GDF11		TRUE	FALSE	TRUE	curated	FALSE	0.089	0.082	0.087	0.043	0.039	0.09	0.046	0.067	0.092	0.084	0.09	0.046	0.041	0.093	0.049	0.07	0.109	0.102	0.108	0.064	0.059	0.11	0.067	0.087	0	0	0	0	0	0	0	0	0.097	0.09	0.095	0.051	0.047	0.098	0.054
CPI-SC023986FB9	MSTN_TGFR_AVR2A	simple:O14793	complex:TGFR_AVR2A	MSTN		TRUE	FALSE	TRUE	curated	FALSE	0	0	0	0	0	0	0	0	0	0	0	0	0	0	0	0	0	0	0	0	0	0	0	0	0	0	0	0	0	0	0	0	0.086	0.079	0.085	0.041	0.036	0.087	0.044
CPI-SC017215F7F	GDF11_TGFR_AVR2B	simple:O95390	complex:TGFR_AVR2B	GDF11		TRUE	FALSE	TRUE	curated	FALSE	0.012	0.007	0.012	0.008	0.01	0.018	0.009	0.009	0.015	0.01	0.015	0.011	0.012	0.021	0.012	0.012	0.032	0.027	0.032	0.028	0.03	0.038	0.03	0.029	0	0	0	0	0	0	0	0	0.02	0.015	0.02	0.016	0.018	0.026	0.017
CPI-SC08968AFE6	MSTN_TGFR_AVR2B	simple:O14793	complex:TGFR_AVR2B	MSTN		TRUE	FALSE	TRUE	curated	FALSE	0	0	0	0	0	0	0	0	0	0	0	0	0	0	0	0	0	0	0	0	0	0	0	0	0	0	0	0	0	0	0	0	0.009	0.004	0.01	0.006	0.007	0.016	0.007
CPI-SS073811AB3	TNFRSF11B_TNFSF11	simple:O00300	simple:O14788	TNFRSF11B	TNFSF11	TRUE	FALSE	TRUE	curated	FALSE	0.969	0.889	0.894	0.914	0.893	0.886	0.881	0.891	1.198	1.118	1.123	1.143	1.122	1.115	1.11	1.12	0.421	0.34	0.345	0.366	0.345	0.338	0.332	0.343	0.935	0.855	0.86	0.88	0.859	0.852	0.847	0.857	0.563	0.483	0.488	0.509	0.487	0.48	0.475
CPI-SC098C06330	TGFB1_TGFbeta receptor1	simple:P01137	complex:TGFbeta receptor1	TGFB1		TRUE	FALSE	TRUE	curated	FALSE	0.233	0.251	0.227	0.255	0.386	0.279	0.275	0.362	0.239	0.256	0.233	0.261	0.391	0.284	0.281	0.368	0.221	0.238	0.215	0.243	0.373	0.266	0.263	0.349	0.203	0.221	0.197	0.225	0.355	0.248	0.245	0.332	0.205	0.223	0.199	0.227	0.357	0.25	0.247
CPI-SC0D5CFA431	TGFB3_TGFbeta receptor1	simple:P10600	complex:TGFbeta receptor1	TGFB3		TRUE	FALSE	TRUE	curated	FALSE	0.24	0.258	0.234	0.262	0.393	0.286	0.282	0.369	0.192	0.209	0.186	0.214	0.344	0.237	0.234	0.321	0.252	0.27	0.247	0.274	0.405	0.298	0.294	0.381	0.219	0.237	0.213	0.241	0.371	0.264	0.261	0.348	0.25	0.267	0.244	0.272	0.402	0.295	0.292
CPI-SC03DD946B2	TGFB2_TGFbeta receptor1	simple:P61812	complex:TGFbeta receptor1	TGFB2		TRUE	FALSE	TRUE	curated	FALSE	0.222	0.24	0.217	0.244	0.375	0.268	0.264	0.351	0.216	0.234	0.21	0.238	0.368	0.261	0.258	0.345	0.186	0.204	0.18	0.208	0.338	0.232	0.228	0.315	0.193	0.21	0.187	0.215	0.345	0.238	0.235	0.322	0.235	0.253	0.229	0.257	0.387	0.28	0.277
CPI-SC0984894BC	TGFB1_TGFbeta receptor2	simple:P01137	complex:TGFbeta receptor2	TGFB1		TRUE	FALSE	TRUE	curated	FALSE	0.139	0.154	0.177	0.125	0.122	0.279	0.128	0.241	0.144	0.159	0.183	0.13	0.127	0.284	0.133	0.246	0.126	0.141	0.165	0.112	0.109	0.266	0.115	0.228	0.109	0.123	0.147	0.094	0.092	0.248	0.098	0.211	0.111	0.125	0.149	0.096	0.094	0.25	0.1
CPI-SC0077CEB82	TGFB3_TGFbeta receptor2	simple:P10600	complex:TGFbeta receptor2	TGFB3		TRUE	FALSE	TRUE	curated	FALSE	0.146	0.161	0.185	0.132	0.129	0.286	0.135	0.248	0.097	0.112	0.136	0.083	0.08	0.237	0.086	0.199	0.158	0.173	0.197	0.144	0.141	0.298	0.147	0.26	0.125	0.139	0.163	0.11	0.108	0.264	0.114	0.227	0.155	0.17	0.194	0.141	0.138	0.295	0.144
CPI-SC032246C72	TGFB2_TGFbeta receptor2	simple:P61812	complex:TGFbeta receptor2	TGFB2		TRUE	FALSE	TRUE	curated	FALSE	0.128	0.143	0.167	0.114	0.111	0.268	0.117	0.23	0.122	0.136	0.16	0.107	0.105	0.261	0.111	0.224	0.092	0.106	0.13	0.077	0.075	0.232	0.081	0.194	0.098	0.113	0.137	0.084	0.081	0.238	0.087	0.2	0.141	0.155	0.179	0.126	0.124	0.28	0.13
CPI-SS00E5D7E39	CORT_GHSR	simple:O00230	simple:Q92847	CORT	GHSR	TRUE	FALSE	TRUE	I2D	FALSE	0	0	0	0	0	0	0	0	0	0.003	0	0	0.007	0	0.003	0.004	0	0	0	0	0	0	0	0	0	0.003	0	0	0.008	0	0.004	0.004	0	0.003	0	0	0.007	0	0.003
CPI-SS0C0E2C69C	POMC_MC2R	simple:P01189	simple:Q01718	POMC	MC2R	TRUE	FALSE	TRUE	I2D	FALSE	0	0.027	0	0	0	0.027	0.031	0.027	0	0.015	0	0	0	0.015	0.019	0.015	0	0.015	0	0	0	0.015	0.019	0.015	0	0.015	0	0	0	0.015	0.019	0.015	0	0.006	0	0	0	0.005	0.009
CPI-SS00BD8FF72	POMC_MC1R	simple:P01189	simple:Q01726	POMC	MC1R	TRUE	FALSE	TRUE	guidetopharmacology.org	FALSE	0.036	0.033	0.068	0.033	0.054	0.035	0.029	0.032	0.024	0.021	0.056	0.021	0.043	0.024	0.017	0.021	0.024	0.022	0.057	0.021	0.043	0.024	0.017	0.021	0.024	0.022	0.057	0.021	0.043	0.024	0.017	0.021	0.015	0.012	0.047	0.012	0.033	0.014	0.007
CPI-SS033A27302	LEFTY2_TDGF1	simple:O00292	simple:P13385	LEFTY2	TDGF1	TRUE	FALSE	FALSE	curated	FALSE	0	0	0	0	0.01	0.01	0.016	0.011	0	0	0	0	0	0	0	0	0	0	0	0	0.019	0.019	0.024	0.019	0	0	0	0	0	0	0	0	0	0	0	0	0	0	0
CPI-SS0E9F84F1F	LEFTY1_TDGF1	simple:O75610	simple:P13385	LEFTY1	TDGF1	TRUE	FALSE	FALSE	curated	FALSE	0	0	0	0	0	0	0	0	0	0	0	0	0	0	0.006	0.001	0	0	0	0	0	0	0	0	0	0	0	0	0	0	0	0	0	0	0	0	0	0	0
[truncated: 247 more rows]
[truncated: 25 more columns]
