# Supplementary material for: Identification of cellular heterogeneity and immunogenicity of chondrocytes via single-cell RNA sequencing technique in human osteoarthritis
Source: Front Pharmacol. 2022 Sep 29;13:1004766. doi: 10.3389/fphar.2022.1004766 (PMC9562112; doi:10.3389/fphar.2022.1004766)
Supplement: Supplementary file 4 [file Table1.XLSX]

## Sheet: Sheet1
Table-S1: The marker genes of each Chondrocyte subtype
Cell Type	gene	p_val	avg_log2FC	pct.1	pct.2	p_val_adj	cluster
ProC	P3H2	9.38e-124	1.55984	0.997	0.8	1.77e-119	0
ProC	MTHFD2	9.77e-60	0.925854	0.982	0.89	1.84e-55	0
ProC	NGF	4.1e-59	1.36911	0.893	0.618	7.73e-55	0
ProC	ATP13A3	4.56e-59	1.29273	0.96	0.716	8.61e-55	0
ProC	ACTN1	9.11e-57	1.09525	0.957	0.781	1.72e-52	0
ProC	ERCC1	5.87e-56	1.27681	0.96	0.843	1.11e-51	0
ProC	BMP6	1.68e-54	0.584403	0.798	0.35	3.18e-50	0
ProC	SNX9	7.34e-54	0.976017	0.951	0.718	1.39e-49	0
ProC	DDX21	1.29e-53	1.08004	0.985	0.841	2.43e-49	0
ProC	FAM101B	7.15e-53	0.947763	0.84	0.49	1.35e-48	0
ProC	ST3GAL1	1.16e-52	1.01735	0.911	0.661	2.19e-48	0
ProC	LRRC8C	9.66e-52	0.795267	0.761	0.386	1.82e-47	0
ProC	GLIS3	1.88e-51	0.737769	0.92	0.594	3.56e-47	0
ProC	TXNRD1	4.7e-50	1.22888	0.982	0.857	8.87e-46	0
ProC	ASNS	3.03e-47	0.930928	0.939	0.779	5.71e-43	0
ProC	RYBP	7.39e-46	1.09012	0.926	0.736	1.4e-41	0
ProC	B3GNT5	2.43e-45	0.929435	0.807	0.523	4.59e-41	0
ProC	SMOX	3.86e-45	0.860701	0.896	0.618	7.29e-41	0
ProC	SLC7A1	3.58e-44	0.859193	0.868	0.564	6.75e-40	0
ProC	NOP16	3.66e-42	0.790228	0.951	0.68	6.92e-38	0
ProC	UPP1	3.14e-41	1.08647	0.939	0.742	5.93e-37	0
ProC	METRNL	1.37e-38	0.775691	0.871	0.582	2.59e-34	0
ProC	PTRF	3.5e-37	0.835558	0.979	0.845	6.6e-33	0
ProC	INHBA-AS1	3.89e-37	0.99277	0.871	0.575	7.34e-33	0
ProC	SLC4A7	4.2e-37	0.748393	0.853	0.548	7.93e-33	0
ProC	NOTCH2	7.6e-36	0.680954	0.975	0.8	1.44e-31	0
ProC	EIF4EBP1	3.58e-35	0.895771	0.92	0.716	6.76e-31	0
ProC	CDV3	2.35e-34	0.71212	0.92	0.732	4.44e-30	0
ProC	JHDM1D-AS1	6.84e-33	0.750089	0.807	0.51	1.29e-28	0
ProC	TGFB1	1.45e-31	0.332531	0.745	0.405	2.74e-27	0
ProC	RPF2	3.98e-28	0.618324	0.868	0.602	7.51e-24	0
ProC	GOT1	6.15e-25	0.617617	0.856	0.616	1.16e-20	0
ProC	C3orf52	9.29e-25	0.37035	0.666	0.359	1.75e-20	0
ProC	PDCD11	5.16e-23	0.360091	0.62	0.303	9.74e-19	0
ProC	GPATCH4	7.47e-22	0.527131	0.733	0.455	1.41e-17	0
ProC	KIAA0020	2.15e-16	0.531581	0.782	0.559	4.05e-12	0
EC	TF	1.84e-68	1.44941	0.993	0.833	3.47e-64	1
EC	CHRDL2	1.27e-55	1.62967	0.823	0.423	2.39e-51	1
EC	RARRES2	6.56e-38	1.14091	0.929	0.702	1.24e-33	1
EC	TPM4	5.82e-34	1.01558	0.963	0.85	1.1e-29	1
EC	DSC2	2.62e-30	1.11588	0.745	0.47	4.94e-26	1
EC	CYSTM1	9.21e-27	0.729751	0.942	0.768	1.74e-22	1
EC	KIF9	9.07e-26	0.550154	0.731	0.419	1.71e-21	1
preHTC	CRTAC1	1.64e-107	2.0845	0.995	0.883	3.1e-103	2
preHTC	TNC	1.54e-84	1.81027	0.977	0.717	2.91e-80	2
preHTC	ASPN	2.03e-83	2.51339	0.986	0.88	3.83e-79	2
preHTC	S100A4	3.51e-78	1.92896	0.995	0.863	6.62e-74	2
preHTC	TGFBI	6.7e-78	2.05814	0.926	0.497	1.26e-73	2
preHTC	ABI3BP	4.24e-65	1.55264	0.982	0.663	8.01e-61	2
preHTC	TNFAIP6	1.83e-64	2.13085	0.825	0.514	3.45e-60	2
preHTC	CRLF1	3.7e-54	1.11536	0.728	0.325	6.99e-50	2
preHTC	DPT	1.63e-53	1.92876	0.866	0.578	3.08e-49	2
preHTC	FAP	6.54e-51	0.595143	0.571	0.106	1.24e-46	2
preHTC	AKR1C2	1.55e-50	1.79181	0.931	0.737	2.92e-46	2
preHTC	COL3A1	7.97e-48	1.54795	0.995	0.907	1.5e-43	2
preHTC	CRIP1	3.84e-47	1.57613	0.986	0.892	7.24e-43	2
preHTC	COL5A1	7.63e-44	1.35612	0.968	0.735	1.44e-39	2
preHTC	MXRA5	9.73e-44	0.930361	0.77	0.311	1.84e-39	2
preHTC	THBS3	1.26e-41	1.18592	0.76	0.358	2.39e-37	2
preHTC	F5	2.4e-38	0.685767	0.465	0.103	4.53e-34	2
preHTC	GOLGA7B	2.55e-38	0.722407	0.488	0.142	4.81e-34	2
preHTC	SLC7A2	1.9e-37	1.40174	0.908	0.737	3.59e-33	2
preHTC	STEAP1	2.47e-34	0.775398	0.802	0.414	4.67e-30	2
preHTC	AMTN	8.06e-34	1.70641	0.756	0.512	1.52e-29	2
preHTC	COL15A1	1.34e-33	0.920913	0.885	0.597	2.53e-29	2
preHTC	ADAMTS5	2.86e-33	0.862079	0.636	0.221	5.39e-29	2
preHTC	GALNT16	2.13e-30	0.444444	0.544	0.198	4.02e-26	2
preHTC	SEMA3C	3.78e-30	0.654116	0.654	0.342	7.14e-26	2
preHTC	OSTC	1.13e-28	0.730309	0.949	0.835	2.13e-24	2
preHTC	GALNT15	1.62e-27	0.894499	0.816	0.496	3.06e-23	2
preHTC	NT5E	1.71e-26	0.827898	0.94	0.782	3.22e-22	2
preHTC	SOX11	4.92e-26	0.311023	0.373	0.073	9.29e-22	2
preHTC	PTGES	1.02e-24	0.529996	0.581	0.232	1.93e-20	2
preHTC	PART1	2.93e-24	0.788167	0.77	0.447	5.52e-20	2
preHTC	TPPP3	1.69e-23	0.948042	0.733	0.409	3.18e-19	2
preHTC	CAPS	1.24e-21	0.554309	0.567	0.291	2.33e-17	2
preHTC	AOC2	1.7e-21	0.606874	0.687	0.401	3.22e-17	2
preHTC	SRPX2	1.49e-17	0.458811	0.885	0.715	2.82e-13	2
preHTC	PPIC	4.62e-17	0.637141	0.885	0.694	8.73e-13	2
RegC	CKS2	9.54e-22	0.681772	0.751	0.82	1.8e-17	3
RegC	TUBB4B	3.12e-18	0.542746	0.737	0.857	5.9e-14	3
RegC	HMOX1	2.28e-17	0.77031	0.765	0.882	4.31e-13	3
RegC	TMEM176A	0.00093712	0.393582	0.418	0.248	5.67e-11	3
HomC	JUN	1.2e-107	2.79281	1	0.584	2.26e-103	4
HomC	PPP1R10	1.23e-86	2.24675	0.982	0.739	2.32e-82	4
HomC	SNHG12	3.39e-74	1.7372	0.883	0.369	6.4e-70	4
HomC	BRD2	1.4e-73	1.85652	0.991	0.8	2.65e-69	4
HomC	RASD1	1.41e-73	2.2537	0.955	0.545	2.65e-69	4
HomC	RSRP1	4.24e-71	1.97875	0.946	0.686	8.01e-67	4
HomC	SNAI1	2.25e-70	1.72799	0.91	0.532	4.24e-66	4
HomC	RGS16	1.3e-68	2.52364	0.937	0.606	2.46e-64	4
HomC	KLF2	5.89e-67	1.81276	0.865	0.365	1.11e-62	4
HomC	TRA2B	1.17e-65	1.81884	0.973	0.804	2.21e-61	4
HomC	IER2	1.33e-63	2.02363	0.964	0.787	2.52e-59	4
HomC	CCNL1	2.86e-61	1.94487	0.973	0.773	5.41e-57	4
HomC	RSRC2	5.26e-59	1.778	0.991	0.853	9.94e-55	4
HomC	NR4A1	8.84e-59	1.85487	0.991	0.675	1.67e-54	4
HomC	NR4A2	2.68e-53	2.01229	0.937	0.692	5.06e-49	4
HomC	MYLIP	4.85e-53	1.6117	0.883	0.351	9.15e-49	4
HomC	ADM	1.8e-51	1.75545	0.955	0.592	3.41e-47	4
HomC	DNAJB4	2.91e-49	1.69595	0.928	0.644	5.49e-45	4
HomC	CLK1	1.19e-47	1.36267	0.973	0.858	2.25e-43	4
HomC	HEXIM1	7.96e-46	1.47256	0.991	0.694	1.5e-41	4
HomC	RPPH1	1.11e-43	1.42117	0.721	0.202	2.09e-39	4
HomC	TRA2A	1.9e-43	1.19335	0.946	0.756	3.59e-39	4
HomC	NUFIP2	3.39e-43	1.44981	0.946	0.638	6.39e-39	4
HomC	PCF11	2.68e-42	1.40301	0.892	0.567	5.06e-38	4
HomC	MCL1	6.96e-42	1.39828	0.964	0.779	1.31e-37	4
HomC	ZFP36	3.59e-39	1.6182	0.991	0.877	6.78e-35	4
HomC	ATF3	2.84e-38	1.50535	0.865	0.569	5.36e-34	4
HomC	OSR2	3.86e-36	1.29837	0.685	0.301	7.28e-32	4
HomC	ARRDC3	1.6e-35	1.21586	0.883	0.523	3.02e-31	4
HomC	NFKBIA	2.48e-34	1.62273	0.991	0.786	4.68e-30	4
HomC	NXF1	4.38e-34	1.2116	0.955	0.703	8.28e-30	4
HomC	PPP1R15A	1.76e-32	1.44228	0.991	0.885	3.32e-28	4
HomC	CDKN2AIP	8.12e-32	1.00947	0.712	0.244	1.53e-27	4
HomC	MT1E	1.17e-30	1.53672	0.982	0.839	2.21e-26	4
HomC	DDIT3	1.4e-30	1.17384	0.919	0.619	2.64e-26	4
HomC	KLF10	2.28e-30	1.21566	0.919	0.656	4.3e-26	4
HomC	TSPYL2	4.67e-30	1.31023	0.901	0.638	8.82e-26	4
HomC	FAM46C	8.06e-30	1.02106	0.685	0.237	1.52e-25	4
HomC	INTS6	5.63e-29	0.956821	0.775	0.317	1.06e-24	4
HomC	IER5	6.49e-29	1.19681	0.856	0.647	1.23e-24	4
HomC	MASTL	8.21e-29	1.01514	0.685	0.256	1.55e-24	4
HomC	ING1	1.29e-28	0.875611	0.82	0.392	2.43e-24	4
HomC	WSB1	2.3e-28	1.09896	0.982	0.793	4.34e-24	4
HomC	CHMP1B	4.76e-28	1.09661	0.973	0.824	8.99e-24	4
HomC	SGK1	3.1e-27	1.27972	0.964	0.739	5.84e-23	4
HomC	NASP	1.7e-25	1.07786	0.892	0.683	3.21e-21	4
HomC	SNHG1	4.96e-25	0.875222	0.874	0.537	9.36e-21	4
HomC	ARID4A	1.24e-24	0.961687	0.667	0.291	2.33e-20	4
HomC	CSRNP1	1.47e-24	0.909619	0.829	0.641	2.78e-20	4
HomC	RHOB	2.24e-24	0.826591	0.766	0.34	4.23e-20	4
HomC	TIPARP	2.75e-24	1.09681	0.946	0.662	5.18e-20	4
HomC	C6orf62	8.08e-24	0.834088	0.946	0.776	1.53e-19	4
HomC	PLK2	1.11e-23	1.2903	0.802	0.467	2.09e-19	4
HomC	TOB1	3.04e-23	0.937335	0.973	0.765	5.75e-19	4
HomC	TSC22D2	4.67e-23	0.962421	0.874	0.696	8.82e-19	4
HomC	EIF4A3	4.75e-22	0.993555	0.937	0.778	8.97e-18	4
HomC	FIBIN	1.21e-21	1.21565	0.928	0.753	2.28e-17	4
HomC	ARL6IP1	1.41e-21	1.08773	0.955	0.837	2.65e-17	4
HomC	PER1	1.75e-21	0.683643	0.559	0.169	3.3e-17	4
HomC	H2AFX	2.48e-21	0.709219	0.613	0.317	4.69e-17	4
HomC	ZNF395	4.91e-20	0.633007	0.694	0.257	9.26e-16	4
HomC	PNRC1	6.41e-19	0.955314	0.955	0.83	1.21e-14	4
HomC	RBBP6	1.67e-18	0.930929	0.847	0.672	3.15e-14	4
HomC	KMT2E	2.97e-18	0.940665	0.874	0.627	5.6e-14	4
HomC	RGS2	5.28e-18	1.16449	0.91	0.761	9.97e-14	4
HomC	SLC20A1	1.34e-17	0.741954	0.946	0.769	2.52e-13	4
HomC	SLC40A1	2.84e-17	0.853045	0.694	0.346	5.36e-13	4
HomC	ISM1	5.2e-13	0.63137	0.766	0.452	9.83e-09	4
HTC	BHLHE41	2.72e-64	2.08692	0.846	0.266	5.13e-60	5
HTC	RNU6-2	5.43e-63	2.49085	0.89	0.709	1.02e-58	5
HTC	CRISPLD1	1.34e-36	2.07482	0.802	0.451	2.54e-32	5
HTC	S100A1	1.52e-36	1.1641	0.945	0.688	2.87e-32	5
HTC	VTRNA1-1	9.72e-34	0.83414	0.582	0.169	1.84e-29	5
HTC	RMRP	1.58e-30	2.51554	0.648	0.238	2.98e-26	5
HTC	WWP2	1.23e-29	1.13373	0.956	0.72	2.32e-25	5
HTC	MEF2C	7.76e-26	1.10754	0.813	0.375	1.47e-21	5
HTC	PLCG2	9.06e-24	0.361955	0.582	0.143	1.71e-19	5
HTC	IBSP	1.62e-22	2.21771	0.945	0.732	3.05e-18	5
HTC	COL10A1	4.92e-22	1.05178	0.802	0.389	9.28e-18	5
HTC	SCIN	1.38e-21	0.974685	0.868	0.564	2.6e-17	5
CPC	STMN1	3.35e-14	1.40382	0.489	0.144	6.32e-10	6
CPC	KCNN4	1.91e-09	0.504134	0.404	0.144	3.62e-05	6
CPC	C7orf73	2.1e-07	0.749102	0.872	0.741	0.00397293	6
CPC	GRN	1.73e-06	0.695556	0.83	0.73	0.0326644	6
CPC	YWHAH	2.04e-06	-0.370229	0.234	0.478	0.0384491	6
FC	TMSB4X	2.12e-86	4.03891	1	0.893	4.01e-82	7
FC	IFI27	1.06e-77	4.30983	0.864	0.189	2.01e-73	7
FC	COL1A1	2.56e-71	4.87103	0.909	0.419	4.83e-67	7
FC	THY1	6.42e-52	3.33181	0.773	0.327	1.21e-47	7
FC	COL14A1	2.8e-51	3.95978	0.682	0.122	5.28e-47	7
FC	LGALS3BP	3.01e-50	2.06499	0.682	0.143	5.69e-46	7
FC	SPARCL1	5.7e-45	3.89701	0.659	0.156	1.08e-40	7
FC	CXCL12	9.3e-45	2.41165	0.636	0.128	1.76e-40	7
FC	GPNMB	1.62e-43	1.7962	0.705	0.05	3.06e-39	7
FC	IGFBP7	2.56e-43	2.90901	0.886	0.635	4.83e-39	7
FC	MARCKS	1.95e-42	1.89364	0.727	0.095	3.69e-38	7
FC	IFI6	2.57e-40	2.05658	0.886	0.645	4.84e-36	7
FC	MYL9	1.83e-39	1.7165	0.659	0.322	3.46e-35	7
FC	FKBP1A	4.87e-39	1.65556	0.864	0.606	9.2e-35	7
FC	COL4A1	6.43e-39	2.23202	0.659	0.102	1.21e-34	7
FC	PLTP	8.12e-39	1.47083	0.659	0.209	1.53e-34	7
FC	IFI16	9.51e-39	2.02427	0.909	0.24	1.8e-34	7
FC	COL4A2	1.73e-36	1.96218	0.636	0.089	3.27e-32	7
FC	PRSS23	3.77e-36	2.37386	0.932	0.696	7.12e-32	7
FC	COL1A2	2.3e-35	3.71219	0.932	0.758	4.34e-31	7
FC	AHR	9.11e-33	1.3694	0.705	0.122	1.72e-28	7
FC	COL18A1	8.65e-32	1.92694	0.545	0.119	1.63e-27	7
FC	SERPINF1	1.84e-31	2.28855	0.75	0.148	3.48e-27	7
FC	OLFML2B	2.22e-31	1.45573	0.614	0.159	4.19e-27	7
FC	MGST3	5.6e-31	1.82613	0.977	0.81	1.06e-26	7
FC	SPRY1	7.07e-30	2.00163	0.545	0.038	1.33e-25	7
FC	WISP2	3.46e-29	1.83182	0.432	0.035	6.53e-25	7
FC	AQP1	3.73e-29	1.84044	0.659	0.129	7.04e-25	7
FC	MMP2	4.23e-29	2.06064	0.682	0.179	7.99e-25	7
FC	CRABP2	2.93e-28	1.91074	0.614	0.199	5.53e-24	7
FC	MTRNR2L2	1.01e-26	1.60674	0.977	0.816	1.9e-22	7
FC	C1orf54	3.81e-26	1.10452	0.523	0.079	7.2e-22	7
FC	PSME1	7.92e-26	1.58319	0.932	0.513	1.5e-21	7
FC	SLIT3	2.74e-24	0.909364	0.409	0.026	5.16e-20	7
FC	GNG11	6.04e-24	2.00091	0.818	0.675	1.14e-19	7
FC	EPHX1	1.66e-23	0.361463	0.545	0.095	3.14e-19	7
FC	PTN	1.78e-23	2.23494	0.591	0.21	3.35e-19	7
FC	PDGFRB	2.02e-23	1.26276	0.614	0.107	3.81e-19	7
FC	IFITM2	4.34e-23	1.96394	0.955	0.894	8.19e-19	7
FC	CERCAM	7.17e-23	1.25005	0.659	0.366	1.35e-18	7
FC	HCFC1R1	2.92e-22	1.68756	0.795	0.604	5.51e-18	7
FC	COL6A3	5.23e-22	2.22521	0.886	0.869	9.88e-18	7
FC	ECM1	1.88e-21	1.55203	0.636	0.192	3.56e-17	7
FC	ID3	5.84e-21	2.4299	0.932	0.651	1.1e-16	7
FC	ANGPTL1	1.32e-20	1.27061	0.477	0.137	2.49e-16	7
FC	NOTCH3	1.87e-20	1.1503	0.409	0.052	3.53e-16	7
FC	TMEM119	5.43e-20	1.28897	0.455	0.061	1.03e-15	7
FC	SRPX	2.16e-18	1.13563	0.477	0.065	4.08e-14	7
FC	ANPEP	2.25e-18	1.27008	0.455	0.038	4.26e-14	7
FC	IGFBP5	7.02e-18	2.40069	0.75	0.3	1.32e-13	7
FC	LY6E	1.84e-17	1.34911	0.841	0.74	3.47e-13	7
FC	EBF1	2.16e-17	0.729582	0.455	0.052	4.07e-13	7
FC	MTRNR2L8	4.79e-17	1.07092	0.977	0.829	9.05e-13	7
FC	OLFML3	2.91e-16	1.29187	0.545	0.137	5.5e-12	7
FC	PDLIM2	4.52e-16	1.03482	0.545	0.286	8.53e-12	7
FC	LAMA4	5.79e-16	1.20158	0.705	0.207	1.09e-11	7
FC	IGFBP6	2.77e-15	1.69435	0.795	0.655	5.23e-11	7
FC	DKK3	4.84e-15	1.4861	0.682	0.483	9.14e-11	7
FC	ATOX1	1.29e-14	1.30565	0.909	0.736	2.44e-10	7
FC	HIGD2A	1.56e-14	1.12033	0.682	0.373	2.95e-10	7
FC	ISCU	1.89e-14	1.20783	0.841	0.595	3.56e-10	7
FC	POSTN	3.02e-13	1.42725	0.523	0.125	5.7e-09	7
FC	PRKCDBP	3.92e-13	1.23667	0.773	0.607	7.41e-09	7
FC	CYB5A	2.99e-12	0.985715	0.545	0.266	5.64e-08	7
FC	RAB31	6.18e-12	1.00215	0.591	0.286	1.17e-07	7
FC	CDH13	8.72e-12	0.783694	0.432	0.108	1.65e-07	7
FC	TRAPPC1	4.08e-11	0.494497	0.591	0.27	7.7e-07	7
FC	VAMP5	4.42e-11	1.06756	0.682	0.482	8.34e-07	7
FC	NDUFS8	5.86e-11	1.22045	0.568	0.353	1.11e-06	7
FC	PDGFRL	7.43e-11	1.13254	0.773	0.577	1.4e-06	7
FC	TPM1	2.39e-10	1.00844	0.591	0.291	4.52e-06	7
FC	SEPW1	4.8e-10	1.18026	0.932	0.792	9.07e-06	7
FC	EHD2	5.62e-10	0.834527	0.614	0.367	1.06e-05	7
FC	TMEM50A	6.21e-10	0.929901	0.864	0.63	1.17e-05	7
FC	DPYSL2	6.92e-10	0.845701	0.773	0.51	1.31e-05	7
FC	SCP2	8.48e-10	0.796838	0.818	0.601	1.6e-05	7
FC	UACA	9.76e-10	1.04458	0.614	0.351	1.84e-05	7
FC	PLEC	1.46e-09	0.949026	0.795	0.664	2.76e-05	7
FC	ATP5I	2.12e-09	0.945581	0.932	0.888	4e-05	7
FC	MXRA8	2.74e-09	0.921279	0.795	0.777	5.18e-05	7
FC	PDGFRA	4.93e-09	0.878678	0.568	0.318	9.31e-05	7
FC	RSU1	5.17e-09	0.723609	0.659	0.374	9.76e-05	7
FC	SERPINH1	5.38e-09	0.845708	0.636	0.522	0.00010164	7
FC	GSTK1	1.23e-08	0.816959	0.636	0.465	0.0002331	7
FC	DRAP1	1.65e-08	0.609663	0.75	0.522	0.000312447	7
FC	RAB13	1.7e-08	0.831974	0.659	0.497	0.000321471	7
FC	APOBEC3C	1.75e-08	0.61717	0.295	0.051	0.000330805	7
FC	TCF4	3.02e-08	0.960002	0.773	0.474	0.000570592	7
FC	ESD	5.12e-08	0.832005	0.727	0.626	0.000965771	7
FC	ZFP36L1	8.44e-08	0.742028	0.909	0.601	0.00159376	7
FC	ZFP36L2	1e-07	0.858366	0.682	0.493	0.00189572	7
FC	FBN1	1.21e-07	0.756766	0.636	0.436	0.00228723	7
FC	PHPT1	2.81e-07	0.967103	0.932	0.794	0.00530163	7
FC	HES1	3.26e-07	1.14012	0.864	0.62	0.00615891	7
FC	MTRNR2L1	3.8e-07	0.402844	0.864	0.557	0.00718244	7
FC	LEPROT	1.22e-06	0.808959	0.886	0.752	0.0230707	7
FC	C9orf16	1.61e-06	0.8335	0.795	0.588	0.0303461	7
FC	TCEAL8	1.69e-06	0.69922	0.682	0.406	0.0318707	7
FC	BLOC1S1	2.25e-06	0.469177	0.705	0.507	0.0425579	7
FC	SFXN3	4.29e-06	0.432559	0.409	0.121	0.0809912	7
FC	AHNAK	7.04e-06	0.818862	0.864	0.801	0.133001	7
FC	ID1	1.05e-05	1.18578	0.864	0.671	0.199015	7
FC	ADAMTS2	2.08e-05	0.60773	0.5	0.249	0.392859	7
FC	MTRNR2L9	3.26e-05	0.470822	0.864	0.715	0.616372	7
