# Supplementary material for: Identification of cellular heterogeneity and immunogenicity of chondrocytes via single-cell RNA sequencing technique in human osteoarthritis
Source: Front Pharmacol. 2022 Sep 29;13:1004766. doi: 10.3389/fphar.2022.1004766 (PMC9562112; doi:10.3389/fphar.2022.1004766)
Supplement: Supplementary file 5 [file Table5.XLSX]

## Sheet: Sheet2
Table-S5: Enrichment analysis of EC and FC (KEGG gene sets)
The detailed result of GSVA (EC VS FC)
Name	logFC	AveExpr	t	P.Value	adj.P.Val	B
KEGG_RIBOSOME	0.252894	0.00534845	-3.905	0.000113524	0.000364059	0.462473
KEGG_LEISHMANIA_INFECTION	0.158131	-0.0032599	-7.12791	6.08e-12	1.03e-10	16.5757
KEGG_METABOLISM_OF_XENOBIOTICS_BY_CYTOCHROME_P450	0.155758	0.0118752	-6.13977	2.29e-09	2.13e-08	10.8128
KEGG_GRAFT_VERSUS_HOST_DISEASE	0.152412	0.0773289	-4.64526	4.85e-06	2.26e-05	3.44588
KEGG_STEROID_HORMONE_BIOSYNTHESIS	0.145174	0.156266	-6.58066	1.76e-10	2.18e-09	13.3022
KEGG_ALLOGRAFT_REJECTION	0.144984	0.0957285	-4.5138	8.77e-06	3.88e-05	2.88237
KEGG_PRIMARY_BILE_ACID_BIOSYNTHESIS	0.140331	0.0146759	-4.46667	1.08e-05	4.57e-05	2.68385
KEGG_INTESTINAL_IMMUNE_NETWORK_FOR_IGA_PRODUCTION	0.140098	0.0948635	-6.2191	1.46e-09	1.51e-08	11.2506
KEGG_AUTOIMMUNE_THYROID_DISEASE	0.136482	0.107367	-4.57683	6.61e-06	3e-05	3.15075
KEGG_CHEMOKINE_SIGNALING_PATHWAY	0.13467	-0.072834	-8.01968	1.7e-14	3.95e-13	22.3138
KEGG_SMALL_CELL_LUNG_CANCER	0.132902	-0.0752963	-6.58254	1.74e-10	2.18e-09	13.3131
KEGG_TOLL_LIKE_RECEPTOR_SIGNALING_PATHWAY	0.132559	-0.0858011	-6.19221	1.7e-09	1.66e-08	11.1017
KEGG_ASTHMA	0.131693	-0.0195636	-3.54843	0.000441635	0.001208	-0.806145
KEGG_TASTE_TRANSDUCTION	0.12912	0.227968	-5.34038	1.69e-07	1.02e-06	6.65795
KEGG_CYTOSOLIC_DNA_SENSING_PATHWAY	0.127011	-0.1158	-5.2765	2.34e-07	1.32e-06	6.34679
KEGG_GLIOMA	0.123015	-0.129644	-5.30977	1.98e-07	1.15e-06	6.50847
KEGG_THYROID_CANCER	0.121915	-0.0412354	-4.04794	6.39e-05	0.0002427	1.00221
KEGG_APOPTOSIS	0.114686	-0.0762574	-5.62522	3.86e-08	2.76e-07	8.08359
KEGG_RIG_I_LIKE_RECEPTOR_SIGNALING_PATHWAY	0.112547	-0.0718734	-4.81802	2.18e-06	1.04e-05	4.20797
KEGG_CELL_ADHESION_MOLECULES_CAMS	0.108633	0.121947	-6.94776	1.88e-11	2.91e-10	15.4763
KEGG_FOCAL_ADHESION	0.0987138	-0.04881	-5.64023	3.56e-08	2.65e-07	8.16042
KEGG_TYPE_I_DIABETES_MELLITUS	0.0912885	0.0911558	-2.95841	0.0033075	0.007412	-2.6558
KEGG_TRYPTOPHAN_METABOLISM	0.089702	-0.0777233	-3.70141	0.00024979	0.000714784	-0.275584
KEGG_RENIN_ANGIOTENSIN_SYSTEM	0.0894839	0.167493	-2.85852	0.00451701	0.00965706	-2.93753
KEGG_PROGESTERONE_MEDIATED_OOCYTE_MATURATION	0.0855546	-0.0572901	-4.43227	1.26e-05	5.15e-05	2.54012
KEGG_PRIMARY_IMMUNODEFICIENCY	0.0836044	0.16895	-4.48239	1.01e-05	4.36e-05	2.74987
KEGG_P53_SIGNALING_PATHWAY	0.0834892	-0.0648525	-3.95853	9.17e-05	0.000310259	0.662515
KEGG_PANCREATIC_CANCER	0.0807032	-0.0973558	-3.77154	0.000191108	0.000573324	-0.0254338
KEGG_ENDOMETRIAL_CANCER	0.078143	-0.0879164	-3.16255	0.00170386	0.00422558	-2.05156
KEGG_FC_GAMMA_R_MEDIATED_PHAGOCYTOSIS	0.0771485	-0.0736252	-4.0114	7.42e-05	0.000260267	0.86256
KEGG_T_CELL_RECEPTOR_SIGNALING_PATHWAY	0.0759712	-0.0270314	-3.94066	9.85e-05	0.000327256	0.595478
KEGG_COLORECTAL_CANCER	0.0758189	-0.0908487	-3.08836	0.00217727	0.00519196	-2.27558
KEGG_LEUKOCYTE_TRANSENDOTHELIAL_MIGRATION	0.0753058	-0.000850704	-4.02577	7e-05	0.000254563	0.917334
KEGG_MELANOMA	0.0747751	-0.0801646	-3.43011	0.000677109	0.00179918	-1.20226
KEGG_NON_SMALL_CELL_LUNG_CANCER	0.0713088	-0.147387	-2.77847	0.0057629	0.0120438	-3.15663
KEGG_VASOPRESSIN_REGULATED_WATER_REABSORPTION	0.0704674	-0.105211	-2.52043	0.0121754	0.0231084	-3.82231
KEGG_NEUROACTIVE_LIGAND_RECEPTOR_INTERACTION	0.0697132	0.290617	-5.83735	1.23e-08	9.96e-08	9.18516
KEGG_ABC_TRANSPORTERS	0.0683203	0.0865405	-3.10245	0.00207897	0.00502194	-2.23343
KEGG_GLYCEROLIPID_METABOLISM	0.0665155	-0.0750731	-2.49509	0.0130631	0.0242665	-3.88431
KEGG_AXON_GUIDANCE	0.066147	-0.0440754	-4.08557	5.48e-05	0.000212412	1.14722
KEGG_MELANOGENESIS	0.0656179	-0.034113	-3.32351	0.000985096	0.00250997	-1.54838
KEGG_B_CELL_RECEPTOR_SIGNALING_PATHWAY	0.0636622	-0.0597795	-2.79448	0.00549136	0.0116067	-3.1133
KEGG_ECM_RECEPTOR_INTERACTION	0.0605321	-0.00514762	-2.22806	0.0265261	0.0452647	-4.50091
KEGG_SYSTEMIC_LUPUS_ERYTHEMATOSUS	0.0604817	0.159017	-2.93492	0.00356177	0.00770336	-2.72289
KEGG_CARDIAC_MUSCLE_CONTRACTION	0.0601212	0.0686645	-2.4915	0.0131935	0.0242665	-3.89305
KEGG_JAK_STAT_SIGNALING_PATHWAY	0.0596089	-0.0492247	-3.35215	0.000891531	0.00233556	-1.45638
KEGG_NOTCH_SIGNALING_PATHWAY	0.0563334	-0.0540435	-2.36754	0.0184624	0.0320935	-4.18725
KEGG_ADIPOCYTOKINE_SIGNALING_PATHWAY	0.0553762	-0.0433322	-2.54019	0.0115209	0.0220915	-3.77354
KEGG_OLFACTORY_TRANSDUCTION	0.0545943	0.236255	-2.67154	0.0079113	0.0158226	-3.44002
KEGG_NEUROTROPHIN_SIGNALING_PATHWAY	0.0515608	-0.0746681	-2.74145	0.00643827	0.0130165	-3.25596
KEGG_NATURAL_KILLER_CELL_MEDIATED_CYTOTOXICITY	0.047959	-0.00770139	-2.62863	0.00895945	0.0177283	-3.55076
KEGG_CALCIUM_SIGNALING_PATHWAY	0.0449733	0.079449	-3.52289	0.000484804	0.00130686	-0.892725
KEGG_PATHWAYS_IN_CANCER	0.0331101	-0.0525117	-2.37936	0.0178903	0.0316913	-4.15982
KEGG_HEMATOPOIETIC_CELL_LINEAGE	-0.0438337	0.166552	2.40874	0.0165355	0.0298602	-4.09107
KEGG_LONG_TERM_DEPRESSION	-0.0475856	-0.0950577	2.22314	0.0268589	0.045416	-4.51162
KEGG_PURINE_METABOLISM	-0.0615054	-0.057571	3.62167	0.000337008	0.000949749	-0.554729
KEGG_SNARE_INTERACTIONS_IN_VESICULAR_TRANSPORT	-0.0628409	-0.168976	2.30889	0.0215447	0.0371048	-4.32138
KEGG_INOSITOL_PHOSPHATE_METABOLISM	-0.0643137	-0.0983004	2.9852	0.0030379	0.00706312	-2.57868
KEGG_O_GLYCAN_BIOSYNTHESIS	-0.0716232	-0.0594746	2.20925	0.0278195	0.0466164	-4.5418
KEGG_ADHERENS_JUNCTION	-0.0716518	-0.0478156	3.12133	0.00195365	0.0047813	-2.17665
KEGG_TGF_BETA_SIGNALING_PATHWAY	-0.0720574	-0.0662035	3.92041	0.000106796	0.000348493	0.519813
KEGG_PYRIMIDINE_METABOLISM	-0.0747385	-0.0823475	3.5957	0.00037111	0.00103024	-0.644428
KEGG_GLYCINE_SERINE_AND_THREONINE_METABOLISM	-0.0810246	-0.00958422	2.76697	0.00596549	0.0121932	-3.18763
KEGG_ARRHYTHMOGENIC_RIGHT_VENTRICULAR_CARDIOMYOPATHY_ARVC	-0.0816272	0.0897214	3.83134	0.000151611	0.000469993	0.19124
KEGG_N_GLYCAN_BIOSYNTHESIS	-0.0820046	-0.113749	3.0401	0.00254729	0.00599742	-2.41859
KEGG_PENTOSE_PHOSPHATE_PATHWAY	-0.0855732	-0.0889411	2.5648	0.0107495	0.0210463	-3.71228
KEGG_GLYCOSPHINGOLIPID_BIOSYNTHESIS_LACTO_AND_NEOLACTO_SERIES	-0.0856248	-0.0731744	2.48839	0.0133074	0.0242665	-3.90062
KEGG_LINOLEIC_ACID_METABOLISM	-0.0912932	0.221172	3.34414	0.000916844	0.00236851	-1.4822
KEGG_NICOTINATE_AND_NICOTINAMIDE_METABOLISM	-0.0917189	0.00189679	2.96233	0.00326679	0.007412	-2.64457
KEGG_PROTEASOME	-0.0942178	-0.0434592	2.51428	0.0123859	0.0232706	-3.83743
KEGG_PANTOTHENATE_AND_COA_BIOSYNTHESIS	-0.0979531	0.0741386	2.93531	0.00355737	0.00770336	-2.72177
KEGG_GLYCOSAMINOGLYCAN_BIOSYNTHESIS_KERATAN_SULFATE	-0.0979906	-0.120858	2.40412	0.0167423	0.0299429	-4.10193
KEGG_PYRUVATE_METABOLISM	-0.10167	-0.0665916	3.87066	0.000129987	0.00040979	0.335443
KEGG_COMPLEMENT_AND_COAGULATION_CASCADES	-0.110383	0.112777	5.36106	1.52e-07	9.45e-07	6.75936
KEGG_GLYOXYLATE_AND_DICARBOXYLATE_METABOLISM	-0.114375	-0.0782864	2.76761	0.00595409	0.0121932	-3.18591
KEGG_PHENYLALANINE_METABOLISM	-0.11719	-0.0140755	2.94926	0.0034045	0.00753854	-2.68199
KEGG_TERPENOID_BACKBONE_BIOSYNTHESIS	-0.121751	-0.133695	2.55969	0.0109056	0.0211296	-3.72504
KEGG_OTHER_GLYCAN_DEGRADATION	-0.124146	-0.108734	2.96126	0.00327786	0.007412	-2.64764
KEGG_FOLATE_BIOSYNTHESIS	-0.124693	-0.155838	2.37112	0.0182873	0.0320891	-4.17895
KEGG_GALACTOSE_METABOLISM	-0.128764	-0.0969002	3.99298	7.99e-05	0.000275168	0.792603
KEGG_SPHINGOLIPID_METABOLISM	-0.129471	-0.0732787	4.26437	2.6e-05	0.000102763	1.85285
KEGG_BASAL_TRANSCRIPTION_FACTORS	-0.132209	-0.114833	5.03864	7.61e-07	3.82e-06	5.21629
KEGG_RNA_DEGRADATION	-0.136627	-0.144684	5.38709	1.33e-07	8.56e-07	6.88751
KEGG_GLYCOSAMINOGLYCAN_BIOSYNTHESIS_CHONDROITIN_SULFATE	-0.139137	-0.0631425	4.04216	6.55e-05	0.000243513	0.980036
KEGG_GLYCOSPHINGOLIPID_BIOSYNTHESIS_GANGLIO_SERIES	-0.140479	-0.107207	3.16908	0.00166711	0.0041903	-2.0316
KEGG_SELENOAMINO_ACID_METABOLISM	-0.144683	-0.10829	4.42953	1.27e-05	5.15e-05	2.52872
KEGG_SPLICEOSOME	-0.146596	-0.0808557	6.47202	3.35e-10	3.9e-09	12.6763
KEGG_VIBRIO_CHOLERAE_INFECTION	-0.151235	-0.00984548	5.6531	3.33e-08	2.58e-07	8.22645
KEGG_GLYCOSAMINOGLYCAN_DEGRADATION	-0.152424	-0.0989104	3.72483	0.000228522	0.000668948	-0.192511
KEGG_GLYCOSPHINGOLIPID_BIOSYNTHESIS_GLOBO_SERIES	-0.156382	-0.0484002	3.72294	0.000230176	0.000668948	-0.199243
KEGG_ASCORBATE_AND_ALDARATE_METABOLISM	-0.162274	-0.0680357	3.78629	0.00018055	0.00055053	0.0277172
KEGG_PATHOGENIC_ESCHERICHIA_COLI_INFECTION	-0.169252	-0.0522524	5.58645	4.73e-08	3.26e-07	7.88593
KEGG_RIBOFLAVIN_METABOLISM	-0.181835	-0.0885713	4.02158	7.12e-05	0.000254563	0.901337
KEGG_TAURINE_AND_HYPOTAURINE_METABOLISM	-0.183897	0.0988856	5.45934	9.2e-08	6.11e-07	7.24585
KEGG_ALPHA_LINOLENIC_ACID_METABOLISM	-0.183903	0.0298226	5.22521	3.03e-07	1.66e-06	6.09926
KEGG_BIOSYNTHESIS_OF_UNSATURATED_FATTY_ACIDS	-0.187532	-0.0447754	5.17276	3.94e-07	2.03e-06	5.84829
KEGG_SULFUR_METABOLISM	-0.189031	0.00124242	4.91676	1.37e-06	6.7e-06	4.65443
KEGG_ONE_CARBON_POOL_BY_FOLATE	-0.208904	-0.092765	5.17676	3.86e-07	2.03e-06	5.86733
KEGG_CYSTEINE_AND_METHIONINE_METABOLISM	-0.215169	-0.0562323	7.93408	3.05e-14	6.31e-13	21.7425
KEGG_PROXIMAL_TUBULE_BICARBONATE_RECLAMATION	-0.223031	-0.0526914	6.05267	3.74e-09	3.32e-08	10.3372
KEGG_FRUCTOSE_AND_MANNOSE_METABOLISM	-0.235447	-0.0581991	7.74862	1.07e-13	1.99e-12	20.5192
KEGG_ARGININE_AND_PROLINE_METABOLISM	-0.243606	-0.0901957	9.74066	5.98e-20	2.78e-18	34.6163
KEGG_PROTEIN_EXPORT	-0.273888	-0.0421276	6.6575	1.11e-10	1.59e-09	13.7499
KEGG_STEROID_BIOSYNTHESIS	-0.274168	-0.065727	5.94487	6.82e-09	5.77e-08	9.75621
KEGG_CIRCADIAN_RHYTHM_MAMMAL	-0.27487	-0.128069	6.2209	1.44e-09	1.51e-08	11.2606
KEGG_GLYCOLYSIS_GLUCONEOGENESIS	-0.285194	-0.0474569	9.93387	1.34e-20	8.31e-19	36.0851
KEGG_NITROGEN_METABOLISM	-0.288509	-0.0210836	8.13948	7.45e-15	1.98e-13	23.1203
KEGG_STARCH_AND_SUCROSE_METABOLISM	-0.298897	-0.0363371	10.4986	1.55e-22	1.44e-20	40.4663
KEGG_AMINO_SUGAR_AND_NUCLEOTIDE_SUGAR_METABOLISM	-0.306787	-0.0409596	11.6702	1.02e-26	1.89e-24	49.9289
KEGG_ALANINE_ASPARTATE_AND_GLUTAMATE_METABOLISM	-0.312037	-0.0518072	9.31896	1.48e-18	5.51e-17	31.4676
KEGG_PENTOSE_AND_GLUCURONATE_INTERCONVERSIONS	-0.328321	-0.00560986	8.26809	3.05e-15	9.45e-14	23.995
GSEA report for EC
NAME	SIZE	ES	NES	NOM p-val	FDR q-val	FWER p-val	RANK AT MAX	LEADING EDGE
KEGG_CELL_ADHESION_MOLECULES_CAMS	128	-0.471259	-1.73407	0	0.0476132	0.129	3494	tags=45%, list=14%, signal=52%
KEGG_JAK_STAT_SIGNALING_PATHWAY	271	-0.35065	-1.48462	0	0.135362	0.554	2947	tags=17%, list=12%, signal=19%
KEGG_INTESTINAL_IMMUNE_NETWORK_FOR_IGA_PRODUCTION	46	-0.66023	-1.76674	0.00772201	0.0673394	0.094	3494	tags=43%, list=14%, signal=51%
KEGG_TOLL_LIKE_RECEPTOR_SIGNALING_PATHWAY	70	-0.533224	-1.6299	0.0163934	0.0724856	0.275	2590	tags=43%, list=11%, signal=48%
KEGG_ASTHMA	28	-0.759271	-1.64785	0.0188088	0.0827033	0.246	3494	tags=46%, list=14%, signal=54%
KEGG_SYSTEMIC_LUPUS_ERYTHEMATOSUS	55	-0.562044	-1.61803	0.0188088	0.0639972	0.298	2859	tags=45%, list=12%, signal=51%
KEGG_CHEMOKINE_SIGNALING_PATHWAY	186	-0.366824	-1.34973	0.0416667	0.219378	0.764	4138	tags=37%, list=17%, signal=44%
KEGG_CYTOKINE_CYTOKINE_RECEPTOR_INTERACTION	263	-0.354398	-1.33928	0.0505618	0.212345	0.773	2365	tags=24%, list=10%, signal=26%
KEGG_GRAFT_VERSUS_HOST_DISEASE	37	-0.610439	-1.55665	0.0524781	0.0915839	0.412	1368	tags=38%, list=6%, signal=40%
KEGG_LEISHMANIA_INFECTION	102	-0.377529	-1.28187	0.0840336	0.25951	0.838	3209	tags=30%, list=13%, signal=35%
KEGG_TYPE_I_DIABETES_MELLITUS	41	-0.520227	-1.41868	0.0920635	0.188859	0.66	1368	tags=34%, list=6%, signal=36%
KEGG_HEMATOPOIETIC_CELL_LINEAGE	85	-0.389363	-1.29556	0.104693	0.257524	0.818	2248	tags=32%, list=9%, signal=35%
KEGG_ALLOGRAFT_REJECTION	35	-0.548685	-1.4108	0.123529	0.178529	0.669	3494	tags=46%, list=14%, signal=53%
KEGG_ECM_RECEPTOR_INTERACTION	84	-0.377859	-1.26584	0.140893	0.248615	0.851	1792	tags=37%, list=7%, signal=40%
KEGG_CALCIUM_SIGNALING_PATHWAY	177	-0.279084	-1.11157	0.145833	0.391263	0.953	3210	tags=26%, list=13%, signal=30%
KEGG_PRIMARY_IMMUNODEFICIENCY	35	-0.423143	-1.27477	0.153094	0.252611	0.846	3587	tags=34%, list=15%, signal=40%
KEGG_AUTOIMMUNE_THYROID_DISEASE	50	-0.503713	-1.35756	0.153846	0.230138	0.755	3591	tags=34%, list=15%, signal=40%
KEGG_METABOLISM_OF_XENOBIOTICS_BY_CYTOCHROME_P450	70	-0.373854	-1.2389	0.173127	0.272549	0.879	2902	tags=23%, list=12%, signal=26%
KEGG_APOPTOSIS	87	-0.335814	-1.1748	0.174107	0.364621	0.925	3209	tags=37%, list=13%, signal=42%
KEGG_LEUKOCYTE_TRANSENDOTHELIAL_MIGRATION	115	-0.301703	-1.11692	0.203319	0.39799	0.949	2741	tags=29%, list=11%, signal=32%
KEGG_NEUROACTIVE_LIGAND_RECEPTOR_INTERACTION	155	-0.293092	-1.09914	0.204651	0.328717	0.961	2741	tags=24%, list=11%, signal=27%
KEGG_RIG_I_LIKE_RECEPTOR_SIGNALING_PATHWAY	70	-0.325775	-1.10495	0.206009	0.356714	0.96	3425	tags=27%, list=14%, signal=32%
KEGG_CYTOSOLIC_DNA_SENSING_PATHWAY	54	-0.359846	-1.15295	0.208723	0.368264	0.937	3425	tags=28%, list=14%, signal=32%
KEGG_ETHER_LIPID_METABOLISM	30	-0.35117	-1.13232	0.215278	0.386474	0.941	4287	tags=43%, list=18%, signal=53%
KEGG_SMALL_CELL_LUNG_CANCER	84	-0.305939	-1.08313	0.230769	0.343489	0.967	2741	tags=32%, list=11%, signal=36%
KEGG_TASTE_TRANSDUCTION	51	-0.349755	-1.15671	0.235142	0.380474	0.935	2661	tags=14%, list=11%, signal=15%
KEGG_NOTCH_SIGNALING_PATHWAY	47	-0.32782	-1.1059	0.276753	0.369373	0.96	1190	tags=17%, list=5%, signal=18%
KEGG_NOD_LIKE_RECEPTOR_SIGNALING_PATHWAY	61	-0.327304	-1.07628	0.278261	0.332045	0.972	2727	tags=38%, list=11%, signal=42%
KEGG_STEROID_HORMONE_BIOSYNTHESIS	55	-0.333331	-1.0829	0.284375	0.332808	0.967	2528	tags=18%, list=10%, signal=20%
KEGG_PRION_DISEASES	35	-0.356711	-1.10121	0.291525	0.349318	0.96	2661	tags=43%, list=11%, signal=48%
KEGG_VIRAL_MYOCARDITIS	68	-0.338482	-1.10751	0.300292	0.381597	0.957	1672	tags=31%, list=7%, signal=33%
KEGG_RENIN_ANGIOTENSIN_SYSTEM	17	-0.411345	-1.10087	0.311377	0.337424	0.96	2021	tags=29%, list=8%, signal=32%
KEGG_MELANOMA	71	-0.305836	-1.03483	0.377432	0.392325	0.988	2787	tags=25%, list=12%, signal=29%
KEGG_ADIPOCYTOKINE_SIGNALING_PATHWAY	67	-0.282935	-0.977756	0.461864	0.475693	0.996	2901	tags=31%, list=12%, signal=36%
KEGG_OLFACTORY_TRANSDUCTION	387	-0.263334	-0.983189	0.466377	0.478036	0.996	3599	tags=4%, list=15%, signal=5%
KEGG_TRYPTOPHAN_METABOLISM	39	-0.304847	-0.969179	0.47205	0.480246	0.997	913	tags=15%, list=4%, signal=16%
KEGG_B_CELL_RECEPTOR_SIGNALING_PATHWAY	75	-0.28752	-0.967563	0.48913	0.47122	0.997	4053	tags=43%, list=17%, signal=51%
KEGG_BLADDER_CANCER	41	-0.302356	-0.94742	0.551111	0.499003	0.997	1861	tags=22%, list=8%, signal=24%
KEGG_PRIMARY_BILE_ACID_BIOSYNTHESIS	16	-0.327233	-0.864619	0.636364	0.664694	0.998	1872	tags=25%, list=8%, signal=27%
KEGG_GLIOMA	65	-0.259181	-0.861387	0.779167	0.655293	0.998	3912	tags=37%, list=16%, signal=44%
KEGG_ABC_TRANSPORTERS	44	-0.237821	-0.825452	0.904762	0.716057	0.998	1761	tags=14%, list=7%, signal=15%
GSEA report for FC
NAME	SIZE	ES	NES	NOM p-val	FDR q-val	FWER p-val	RANK AT MAX	LEADING EDGE
KEGG_GLYCOLYSIS_GLUCONEOGENESIS	62	0.712294	2.05984	0	0	0	3052	tags=39%, list=13%, signal=44%
KEGG_STARCH_AND_SUCROSE_METABOLISM	52	0.675113	2.00624	0	0	0	1188	tags=19%, list=5%, signal=20%
KEGG_AMINO_SUGAR_AND_NUCLEOTIDE_SUGAR_METABOLISM	43	0.727533	1.98293	0	0	0	2718	tags=49%, list=11%, signal=55%
KEGG_SPLICEOSOME	125	0.70538	1.97797	0	0	0	4729	tags=66%, list=20%, signal=81%
KEGG_CYSTEINE_AND_METHIONINE_METABOLISM	34	0.650757	1.90758	0	0.000173653	0.001	3961	tags=38%, list=16%, signal=46%
KEGG_RNA_DEGRADATION	54	0.685014	1.88281	0	0.000144711	0.001	5092	tags=65%, list=21%, signal=82%
KEGG_PROTEIN_EXPORT	22	0.810983	1.86929	0	0.000124038	0.001	2375	tags=73%, list=10%, signal=81%
KEGG_ALPHA_LINOLENIC_ACID_METABOLISM	19	0.684516	1.83684	0	0.000210934	0.002	3062	tags=26%, list=13%, signal=30%
KEGG_PENTOSE_AND_GLUCURONATE_INTERCONVERSIONS	28	0.722725	1.819	0.00195312	0.00107692	0.008	1715	tags=18%, list=7%, signal=19%
KEGG_ALANINE_ASPARTATE_AND_GLUTAMATE_METABOLISM	30	0.694056	1.80461	0.00157729	0.00142761	0.012	4031	tags=37%, list=17%, signal=44%
KEGG_CIRCADIAN_RHYTHM_MAMMAL	13	0.760599	1.79692	0.00178253	0.00155634	0.015	1049	tags=38%, list=4%, signal=40%
KEGG_VIBRIO_CHOLERAE_INFECTION	53	0.651025	1.78332	0	0.00203376	0.022	2943	tags=38%, list=12%, signal=43%
KEGG_RNA_POLYMERASE	29	0.66579	1.76951	0	0.00245568	0.028	5921	tags=69%, list=25%, signal=91%
KEGG_FRUCTOSE_AND_MANNOSE_METABOLISM	33	0.645707	1.75333	0.00163132	0.0033541	0.042	1362	tags=27%, list=6%, signal=29%
KEGG_ARGININE_AND_PROLINE_METABOLISM	53	0.588285	1.73333	0	0.00456817	0.06	5398	tags=53%, list=22%, signal=68%
KEGG_PROTEASOME	43	0.692854	1.73179	0.00200803	0.00434648	0.061	3320	tags=67%, list=14%, signal=78%
KEGG_PATHOGENIC_ESCHERICHIA_COLI_INFECTION	55	0.635574	1.70208	0.0034904	0.00644935	0.088	5026	tags=51%, list=21%, signal=64%
KEGG_RIBOFLAVIN_METABOLISM	14	0.700203	1.65569	0.00166945	0.013606	0.178	4018	tags=57%, list=17%, signal=69%
KEGG_TERPENOID_BACKBONE_BIOSYNTHESIS	15	0.727237	1.64528	0.0096	0.014994	0.199	4980	tags=73%, list=21%, signal=92%
KEGG_PROXIMAL_TUBULE_BICARBONATE_RECLAMATION	23	0.575727	1.62887	0.00561798	0.0182585	0.239	1788	tags=30%, list=7%, signal=33%
KEGG_BASAL_TRANSCRIPTION_FACTORS	35	0.592002	1.62818	0.00590842	0.0176458	0.242	6593	tags=63%, list=27%, signal=86%
KEGG_SULFUR_METABOLISM	13	0.685887	1.61908	0.0154639	0.0190344	0.263	2638	tags=15%, list=11%, signal=17%
KEGG_NITROGEN_METABOLISM	23	0.626889	1.6148	0.00473186	0.0193904	0.275	1788	tags=26%, list=7%, signal=28%
KEGG_RIBOSOME	87	0.761276	1.60978	0.0255319	0.0200438	0.294	4056	tags=76%, list=17%, signal=91%
KEGG_TYROSINE_METABOLISM	40	0.553704	1.59885	0.00585652	0.0222365	0.324	2952	tags=23%, list=12%, signal=26%
KEGG_OXIDATIVE_PHOSPHORYLATION	101	0.59377	1.59258	0.015444	0.0230994	0.34	6295	tags=60%, list=26%, signal=81%
KEGG_GLYCOSAMINOGLYCAN_BIOSYNTHESIS_CHONDROITIN_SULFATE	22	0.612266	1.59241	0.0107362	0.0222906	0.341	2481	tags=27%, list=10%, signal=30%
KEGG_GLYCOSPHINGOLIPID_BIOSYNTHESIS_GLOBO_SERIES	14	0.661099	1.59103	0.0133779	0.0219285	0.35	520	tags=29%, list=2%, signal=29%
KEGG_PHENYLALANINE_METABOLISM	17	0.672697	1.58978	0.00925926	0.0214169	0.352	1918	tags=35%, list=8%, signal=38%
KEGG_ADHERENS_JUNCTION	68	0.54595	1.58937	0.00299401	0.0209371	0.354	4091	tags=43%, list=17%, signal=51%
KEGG_GLYCOSAMINOGLYCAN_DEGRADATION	21	0.643671	1.58875	0.00632911	0.0204736	0.358	4146	tags=48%, list=17%, signal=57%
KEGG_STEROID_BIOSYNTHESIS	17	0.69274	1.58689	0.0119048	0.0203786	0.363	2283	tags=53%, list=9%, signal=58%
KEGG_GLYCOSPHINGOLIPID_BIOSYNTHESIS_GANGLIO_SERIES	15	0.650718	1.5828	0.00786164	0.0208739	0.375	1334	tags=33%, list=6%, signal=35%
KEGG_SNARE_INTERACTIONS_IN_VESICULAR_TRANSPORT	38	0.568002	1.57919	0.00328407	0.021445	0.387	4813	tags=45%, list=20%, signal=56%
KEGG_N_GLYCAN_BIOSYNTHESIS	46	0.571802	1.57733	0.00775194	0.0213315	0.391	6388	tags=61%, list=26%, signal=83%
KEGG_SELENOAMINO_ACID_METABOLISM	24	0.593257	1.57531	0.00658979	0.0212823	0.4	3979	tags=46%, list=16%, signal=55%
KEGG_HUNTINGTONS_DISEASE	160	0.534518	1.56411	0.0217391	0.0241852	0.436	5260	tags=46%, list=22%, signal=59%
KEGG_PARKINSONS_DISEASE	99	0.56414	1.56105	0.0283401	0.0244795	0.447	4355	tags=45%, list=18%, signal=55%
KEGG_LYSINE_DEGRADATION	39	0.546919	1.55513	0.0115607	0.0255732	0.465	7132	tags=56%, list=30%, signal=80%
KEGG_PYRIMIDINE_METABOLISM	98	0.511738	1.55127	0.0014771	0.0261118	0.475	6171	tags=50%, list=26%, signal=67%
KEGG_BIOSYNTHESIS_OF_UNSATURATED_FATTY_ACIDS	22	0.618799	1.54924	0.0156986	0.0262915	0.482	3691	tags=41%, list=15%, signal=48%
KEGG_BETA_ALANINE_METABOLISM	22	0.578834	1.53698	0.0183639	0.0299161	0.509	8338	tags=68%, list=35%, signal=104%
KEGG_ASCORBATE_AND_ALDARATE_METABOLISM	25	0.638145	1.53659	0.0122699	0.0294676	0.512	3052	tags=16%, list=13%, signal=18%
KEGG_REGULATION_OF_AUTOPHAGY	35	0.571016	1.53587	0.0178282	0.0291054	0.517	4560	tags=26%, list=19%, signal=32%
KEGG_NUCLEOTIDE_EXCISION_REPAIR	44	0.544779	1.53441	0.0156495	0.0288719	0.519	3031	tags=30%, list=13%, signal=34%
KEGG_PYRUVATE_METABOLISM	40	0.545632	1.52963	0.0218487	0.0299189	0.537	4244	tags=45%, list=18%, signal=55%
KEGG_SPHINGOLIPID_METABOLISM	36	0.546987	1.5281	0.0211161	0.0297333	0.54	5125	tags=44%, list=21%, signal=56%
KEGG_PENTOSE_PHOSPHATE_PATHWAY	27	0.593737	1.51936	0.0344828	0.0320085	0.573	3217	tags=26%, list=13%, signal=30%
KEGG_PURINE_METABOLISM	154	0.475043	1.50751	0.00133869	0.0360565	0.61	6171	tags=45%, list=26%, signal=61%
KEGG_GLYOXYLATE_AND_DICARBOXYLATE_METABOLISM	16	0.641959	1.50705	0.0169492	0.0356004	0.612	6314	tags=56%, list=26%, signal=76%
KEGG_GLYCOSYLPHOSPHATIDYLINOSITOL_GPI_ANCHOR_BIOSYNTHESIS	25	0.600764	1.49462	0.0131195	0.0402584	0.65	3907	tags=44%, list=16%, signal=52%
KEGG_GLYCOSAMINOGLYCAN_BIOSYNTHESIS_HEPARAN_SULFATE	26	0.540265	1.48803	0.0312012	0.0419789	0.664	2537	tags=19%, list=11%, signal=21%
KEGG_CITRATE_CYCLE_TCA_CYCLE	30	0.569523	1.48074	0.0280066	0.0443646	0.682	7012	tags=63%, list=29%, signal=89%
KEGG_PROPANOATE_METABOLISM	31	0.51883	1.46818	0.0273556	0.0499597	0.723	7298	tags=65%, list=30%, signal=92%
KEGG_GALACTOSE_METABOLISM	26	0.546187	1.46539	0.0268562	0.050877	0.733	1334	tags=23%, list=6%, signal=24%
KEGG_CARDIAC_MUSCLE_CONTRACTION	73	0.455194	1.46477	0.0549451	0.0503973	0.734	5141	tags=32%, list=21%, signal=40%
KEGG_O_GLYCAN_BIOSYNTHESIS	29	0.533206	1.46153	0.0379939	0.05141	0.741	2239	tags=24%, list=9%, signal=27%
KEGG_OTHER_GLYCAN_DEGRADATION	16	0.615344	1.45906	0.0367412	0.0520625	0.744	4126	tags=50%, list=17%, signal=60%
KEGG_GLYCINE_SERINE_AND_THREONINE_METABOLISM	31	0.527898	1.45427	0.0169014	0.053815	0.757	4060	tags=32%, list=17%, signal=39%
KEGG_BUTANOATE_METABOLISM	34	0.517871	1.45044	0.030303	0.0548409	0.766	4814	tags=41%, list=20%, signal=51%
KEGG_VALINE_LEUCINE_AND_ISOLEUCINE_DEGRADATION	43	0.522226	1.43042	0.0291121	0.0657126	0.808	8010	tags=63%, list=33%, signal=94%
KEGG_GLYCOSAMINOGLYCAN_BIOSYNTHESIS_KERATAN_SULFATE	15	0.602647	1.42893	0.0521739	0.0656054	0.811	1985	tags=33%, list=8%, signal=36%
KEGG_MISMATCH_REPAIR	23	0.56725	1.4271	0.0588235	0.0656217	0.814	5346	tags=43%, list=22%, signal=56%
KEGG_LIMONENE_AND_PINENE_DEGRADATION	9	0.654987	1.42383	0.0486957	0.0667476	0.823	8338	tags=100%, list=35%, signal=153%
KEGG_INSULIN_SIGNALING_PATHWAY	137	0.441849	1.41407	0.0214918	0.0722664	0.839	5557	tags=37%, list=23%, signal=48%
KEGG_UBIQUITIN_MEDIATED_PROTEOLYSIS	130	0.463107	1.41341	0.0246238	0.0717127	0.84	6389	tags=47%, list=26%, signal=63%
KEGG_LONG_TERM_DEPRESSION	68	0.424902	1.41232	0.0255255	0.0711103	0.84	3762	tags=24%, list=16%, signal=28%
KEGG_ONE_CARBON_POOL_BY_FOLATE	17	0.597479	1.40756	0.0285326	0.0730685	0.848	7013	tags=65%, list=29%, signal=91%
KEGG_PANTOTHENATE_AND_COA_BIOSYNTHESIS	16	0.535763	1.40743	0.0657673	0.0720687	0.849	7648	tags=56%, list=32%, signal=82%
KEGG_LINOLEIC_ACID_METABOLISM	29	0.504823	1.40304	0.0760331	0.0742848	0.855	2018	tags=10%, list=8%, signal=11%
KEGG_TGF_BETA_SIGNALING_PATHWAY	85	0.45678	1.39914	0.0401786	0.0761415	0.868	2550	tags=21%, list=11%, signal=24%
KEGG_LONG_TERM_POTENTIATION	70	0.441034	1.39607	0.0455213	0.0774389	0.874	6221	tags=34%, list=26%, signal=46%
KEGG_RETINOL_METABOLISM	64	0.418258	1.39515	0.034904	0.0770412	0.877	1927	tags=9%, list=8%, signal=10%
KEGG_DRUG_METABOLISM_OTHER_ENZYMES	51	0.459946	1.39061	0.04769	0.078919	0.882	4198	tags=20%, list=17%, signal=24%
KEGG_ALZHEIMERS_DISEASE	145	0.465198	1.37899	0.0952381	0.0861172	0.897	5141	tags=41%, list=21%, signal=52%
KEGG_HISTIDINE_METABOLISM	28	0.512963	1.36777	0.0652504	0.0935352	0.905	3979	tags=36%, list=16%, signal=43%
KEGG_INOSITOL_PHOSPHATE_METABOLISM	54	0.475254	1.35751	0.0325	0.100705	0.915	4706	tags=35%, list=19%, signal=44%
KEGG_FOLATE_BIOSYNTHESIS	10	0.630095	1.35708	0.0982567	0.0997531	0.915	1694	tags=30%, list=7%, signal=32%
KEGG_GAP_JUNCTION	87	0.4424	1.35472	0.0501393	0.100399	0.917	5000	tags=36%, list=21%, signal=45%
KEGG_LYSOSOME	121	0.442093	1.34517	0.0820895	0.107349	0.928	4270	tags=33%, list=18%, signal=40%
KEGG_ARRHYTHMOGENIC_RIGHT_VENTRICULAR_CARDIOMYOPATHY_ARVC	74	0.429647	1.34362	0.0644295	0.107131	0.93	1201	tags=14%, list=5%, signal=14%
KEGG_FATTY_ACID_METABOLISM	42	0.467043	1.33299	0.101562	0.115448	0.937	7189	tags=50%, list=30%, signal=71%
KEGG_OOCYTE_MEIOSIS	111	0.430684	1.32683	0.0456376	0.11966	0.939	4637	tags=29%, list=19%, signal=36%
KEGG_HOMOLOGOUS_RECOMBINATION	26	0.481452	1.32453	0.0827068	0.120431	0.942	8487	tags=65%, list=35%, signal=101%
KEGG_PHOSPHATIDYLINOSITOL_SIGNALING_SYSTEM	76	0.44111	1.32208	0.0603448	0.121482	0.944	4567	tags=33%, list=19%, signal=40%
KEGG_TIGHT_JUNCTION	129	0.390451	1.31097	0.073509	0.130721	0.951	4976	tags=29%, list=21%, signal=37%
KEGG_WNT_SIGNALING_PATHWAY	150	0.383359	1.27905	0.0804911	0.162257	0.973	6492	tags=40%, list=27%, signal=54%
KEGG_GNRH_SIGNALING_PATHWAY	101	0.395476	1.2706	0.0874674	0.170298	0.975	3762	tags=21%, list=16%, signal=25%
KEGG_BASE_EXCISION_REPAIR	33	0.476871	1.25752	0.153846	0.184177	0.977	4740	tags=36%, list=20%, signal=45%
KEGG_CELL_CYCLE	124	0.411135	1.25294	0.111702	0.187871	0.979	6088	tags=39%, list=25%, signal=51%
KEGG_VEGF_SIGNALING_PATHWAY	76	0.404784	1.24238	0.138546	0.199856	0.982	3762	tags=26%, list=16%, signal=31%
KEGG_MAPK_SIGNALING_PATHWAY	266	0.362104	1.24209	0.0941176	0.19809	0.982	4091	tags=22%, list=17%, signal=26%
KEGG_NEUROTROPHIN_SIGNALING_PATHWAY	125	0.399266	1.23932	0.132581	0.199813	0.982	5137	tags=29%, list=21%, signal=36%
KEGG_HEDGEHOG_SIGNALING_PATHWAY	56	0.398989	1.23705	0.120056	0.200686	0.983	2920	tags=16%, list=12%, signal=18%
KEGG_EPITHELIAL_CELL_SIGNALING_IN_HELICOBACTER_PYLORI_INFECTION	68	0.429409	1.23344	0.155492	0.202964	0.985	3508	tags=28%, list=15%, signal=33%
KEGG_REGULATION_OF_ACTIN_CYTOSKELETON	211	0.369492	1.21858	0.15491	0.22099	0.987	3935	tags=24%, list=16%, signal=28%
KEGG_COMPLEMENT_AND_COAGULATION_CASCADES	69	0.391479	1.21781	0.154812	0.219734	0.988	826	tags=10%, list=3%, signal=10%
KEGG_NICOTINATE_AND_NICOTINAMIDE_METABOLISM	24	0.46292	1.20207	0.206573	0.239173	0.991	4737	tags=29%, list=20%, signal=36%
KEGG_PEROXISOME	78	0.399719	1.198	0.161785	0.242934	0.991	4995	tags=33%, list=21%, signal=42%
KEGG_DRUG_METABOLISM_CYTOCHROME_P450	72	0.366789	1.17793	0.192118	0.27008	0.993	2050	tags=11%, list=8%, signal=12%
KEGG_VASOPRESSIN_REGULATED_WATER_REABSORPTION	44	0.413219	1.17148	0.229938	0.277962	0.995	6214	tags=41%, list=26%, signal=55%
KEGG_GLUTATHIONE_METABOLISM	50	0.402806	1.15234	0.263482	0.306074	0.996	2050	tags=18%, list=8%, signal=20%
KEGG_NON_HOMOLOGOUS_END_JOINING	12	0.562476	1.15221	0.303167	0.303377	0.996	7024	tags=50%, list=29%, signal=70%
KEGG_AMINOACYL_TRNA_BIOSYNTHESIS	22	0.467305	1.12764	0.295664	0.33994	0.998	7604	tags=59%, list=31%, signal=86%
KEGG_VASCULAR_SMOOTH_MUSCLE_CONTRACTION	112	0.338343	1.12326	0.246299	0.344039	0.998	3762	tags=20%, list=16%, signal=23%
KEGG_ENDOCYTOSIS	179	0.342547	1.11022	0.263661	0.364304	0.998	3529	tags=22%, list=15%, signal=25%
KEGG_DNA_REPLICATION	36	0.424124	1.10497	0.32357	0.369775	0.998	3031	tags=22%, list=13%, signal=25%
KEGG_HYPERTROPHIC_CARDIOMYOPATHY_HCM	83	0.337334	1.0997	0.271233	0.375444	0.998	1977	tags=12%, list=8%, signal=13%
KEGG_PROSTATE_CANCER	89	0.36982	1.09707	0.317744	0.376833	0.998	1856	tags=18%, list=8%, signal=19%
KEGG_TAURINE_AND_HYPOTAURINE_METABOLISM	10	0.473189	1.0877	0.352291	0.389551	0.998	159	tags=10%, list=1%, signal=10%
KEGG_PORPHYRIN_AND_CHLOROPHYLL_METABOLISM	40	0.388724	1.08115	0.346774	0.396934	0.998	5163	tags=18%, list=21%, signal=22%
KEGG_ALDOSTERONE_REGULATED_SODIUM_REABSORPTION	42	0.368912	1.06052	0.350205	0.431955	0.998	6118	tags=33%, list=25%, signal=45%
KEGG_GLYCOSPHINGOLIPID_BIOSYNTHESIS_LACTO_AND_NEOLACTO_SERIES	26	0.38401	1.04719	0.369906	0.453433	0.998	1139	tags=12%, list=5%, signal=12%
KEGG_ERBB_SIGNALING_PATHWAY	86	0.345966	1.04286	0.378003	0.45761	0.999	6194	tags=35%, list=26%, signal=47%
KEGG_GLYCEROPHOSPHOLIPID_METABOLISM	72	0.341908	1.02934	0.421369	0.479869	1	5733	tags=28%, list=24%, signal=36%
KEGG_RENAL_CELL_CARCINOMA	66	0.345436	1.01886	0.416667	0.49566	1	6113	tags=38%, list=25%, signal=51%
KEGG_CHRONIC_MYELOID_LEUKEMIA	73	0.350099	1.01801	0.43733	0.492909	1	4388	tags=27%, list=18%, signal=33%
KEGG_PATHWAYS_IN_CANCER	322	0.31188	1.01321	0.447904	0.497857	1	6194	tags=34%, list=26%, signal=45%
KEGG_MATURITY_ONSET_DIABETES_OF_THE_YOUNG	25	0.411968	1.00634	0.453689	0.507052	1	787	tags=8%, list=3%, signal=8%
KEGG_VALINE_LEUCINE_AND_ISOLEUCINE_BIOSYNTHESIS	8	0.52407	1.00596	0.493485	0.503635	1	4970	tags=50%, list=21%, signal=63%
KEGG_PPAR_SIGNALING_PATHWAY	69	0.327771	1.00361	0.467463	0.503967	1	4745	tags=28%, list=20%, signal=34%
KEGG_BASAL_CELL_CARCINOMA	55	0.342099	0.990403	0.500639	0.525023	1	5314	tags=25%, list=22%, signal=33%
KEGG_P53_SIGNALING_PATHWAY	67	0.328129	0.987185	0.471598	0.527347	1	3926	tags=22%, list=16%, signal=27%
KEGG_MTOR_SIGNALING_PATHWAY	51	0.357658	0.985859	0.492084	0.525704	1	6545	tags=41%, list=27%, signal=56%
KEGG_DILATED_CARDIOMYOPATHY	90	0.30204	0.981323	0.506579	0.530134	1	2294	tags=11%, list=9%, signal=12%
KEGG_FOCAL_ADHESION	197	0.304316	0.976499	0.506849	0.535169	1	2687	tags=18%, list=11%, signal=20%
KEGG_ANTIGEN_PROCESSING_AND_PRESENTATION	81	0.361028	0.976259	0.483232	0.531321	1	3811	tags=22%, list=16%, signal=26%
KEGG_DORSO_VENTRAL_AXIS_FORMATION	24	0.385837	0.971015	0.509972	0.536383	1	2687	tags=21%, list=11%, signal=23%
KEGG_ARACHIDONIC_ACID_METABOLISM	58	0.296982	0.956837	0.523599	0.559021	1	2663	tags=9%, list=11%, signal=10%
KEGG_COLORECTAL_CANCER	62	0.332751	0.956015	0.556291	0.556229	1	6194	tags=39%, list=26%, signal=52%
KEGG_ENDOMETRIAL_CANCER	52	0.328926	0.943916	0.564409	0.574675	1	5524	tags=33%, list=23%, signal=42%
KEGG_AXON_GUIDANCE	128	0.279352	0.923469	0.639581	0.609127	1	5462	tags=30%, list=23%, signal=39%
KEGG_NATURAL_KILLER_CELL_MEDIATED_CYTOTOXICITY	132	0.283932	0.912555	0.628895	0.625849	1	3811	tags=16%, list=16%, signal=19%
KEGG_FC_GAMMA_R_MEDIATED_PHAGOCYTOSIS	93	0.301822	0.905423	0.636849	0.634574	1	3866	tags=23%, list=16%, signal=27%
KEGG_MELANOGENESIS	101	0.285809	0.893475	0.683417	0.652303	1	3762	tags=20%, list=16%, signal=23%
KEGG_TYPE_II_DIABETES_MELLITUS	47	0.328938	0.888899	0.668329	0.656457	1	7970	tags=47%, list=33%, signal=70%
KEGG_AMYOTROPHIC_LATERAL_SCLEROSIS_ALS	53	0.298552	0.871599	0.69396	0.684608	1	3508	tags=19%, list=15%, signal=22%
KEGG_THYROID_CANCER	29	0.306817	0.855672	0.713869	0.709303	1	5137	tags=31%, list=21%, signal=39%
KEGG_T_CELL_RECEPTOR_SIGNALING_PATHWAY	107	0.262352	0.840781	0.758717	0.731456	1	5000	tags=22%, list=21%, signal=28%
KEGG_ACUTE_MYELOID_LEUKEMIA	57	0.301526	0.822156	0.751309	0.761154	1	6144	tags=37%, list=25%, signal=49%
KEGG_GLYCEROLIPID_METABOLISM	44	0.28888	0.803353	0.813172	0.791247	1	7114	tags=39%, list=29%, signal=55%
KEGG_FC_EPSILON_RI_SIGNALING_PATHWAY	79	0.25731	0.793066	0.844086	0.804443	1	3762	tags=16%, list=16%, signal=19%
KEGG_PROGESTERONE_MEDIATED_OOCYTE_MATURATION	85	0.251653	0.750201	0.936527	0.870976	1	6711	tags=33%, list=28%, signal=45%
KEGG_NON_SMALL_CELL_LUNG_CANCER	54	0.251036	0.707799	0.95795	0.923487	1	5524	tags=28%, list=23%, signal=36%
KEGG_PANCREATIC_CANCER	69	0.238909	0.702607	0.976982	0.922659	1	4388	tags=22%, list=18%, signal=26%

## Sheet: Sheet1
Name	logFC	AveExpr	t	P.Value	adj.P.Val	B
KEGG_RIBOSOME	0.252894	0.00534845	-3.905	0.000113524	0.000364059	0.462473
KEGG_LEISHMANIA_INFECTION	0.158131	-0.0032599	-7.12791	6.08e-12	1.03e-10	16.5757
KEGG_METABOLISM_OF_XENOBIOTICS_BY_CYTOCHROME_P450	0.155758	0.0118752	-6.13977	2.29e-09	2.13e-08	10.8128
KEGG_GRAFT_VERSUS_HOST_DISEASE	0.152412	0.0773289	-4.64526	4.85e-06	2.26e-05	3.44588
KEGG_STEROID_HORMONE_BIOSYNTHESIS	0.145174	0.156266	-6.58066	1.76e-10	2.18e-09	13.3022
KEGG_ALLOGRAFT_REJECTION	0.144984	0.0957285	-4.5138	8.77e-06	3.88e-05	2.88237
KEGG_PRIMARY_BILE_ACID_BIOSYNTHESIS	0.140331	0.0146759	-4.46667	1.08e-05	4.57e-05	2.68385
KEGG_INTESTINAL_IMMUNE_NETWORK_FOR_IGA_PRODUCTION	0.140098	0.0948635	-6.2191	1.46e-09	1.51e-08	11.2506
KEGG_AUTOIMMUNE_THYROID_DISEASE	0.136482	0.107367	-4.57683	6.61e-06	3e-05	3.15075
KEGG_CHEMOKINE_SIGNALING_PATHWAY	0.13467	-0.072834	-8.01968	1.7e-14	3.95e-13	22.3138
KEGG_SMALL_CELL_LUNG_CANCER	0.132902	-0.0752963	-6.58254	1.74e-10	2.18e-09	13.3131
KEGG_TOLL_LIKE_RECEPTOR_SIGNALING_PATHWAY	0.132559	-0.0858011	-6.19221	1.7e-09	1.66e-08	11.1017
KEGG_ASTHMA	0.131693	-0.0195636	-3.54843	0.000441635	0.001208	-0.806145
KEGG_TASTE_TRANSDUCTION	0.12912	0.227968	-5.34038	1.69e-07	1.02e-06	6.65795
KEGG_CYTOSOLIC_DNA_SENSING_PATHWAY	0.127011	-0.1158	-5.2765	2.34e-07	1.32e-06	6.34679
KEGG_GLIOMA	0.123015	-0.129644	-5.30977	1.98e-07	1.15e-06	6.50847
KEGG_THYROID_CANCER	0.121915	-0.0412354	-4.04794	6.39e-05	0.0002427	1.00221
KEGG_APOPTOSIS	0.114686	-0.0762574	-5.62522	3.86e-08	2.76e-07	8.08359
KEGG_RIG_I_LIKE_RECEPTOR_SIGNALING_PATHWAY	0.112547	-0.0718734	-4.81802	2.18e-06	1.04e-05	4.20797
KEGG_CELL_ADHESION_MOLECULES_CAMS	0.108633	0.121947	-6.94776	1.88e-11	2.91e-10	15.4763
KEGG_FOCAL_ADHESION	0.0987138	-0.04881	-5.64023	3.56e-08	2.65e-07	8.16042
KEGG_TYPE_I_DIABETES_MELLITUS	0.0912885	0.0911558	-2.95841	0.0033075	0.007412	-2.6558
KEGG_TRYPTOPHAN_METABOLISM	0.089702	-0.0777233	-3.70141	0.00024979	0.000714784	-0.275584
KEGG_RENIN_ANGIOTENSIN_SYSTEM	0.0894839	0.167493	-2.85852	0.00451701	0.00965706	-2.93753
KEGG_PROGESTERONE_MEDIATED_OOCYTE_MATURATION	0.0855546	-0.0572901	-4.43227	1.26e-05	5.15e-05	2.54012
KEGG_PRIMARY_IMMUNODEFICIENCY	0.0836044	0.16895	-4.48239	1.01e-05	4.36e-05	2.74987
KEGG_P53_SIGNALING_PATHWAY	0.0834892	-0.0648525	-3.95853	9.17e-05	0.000310259	0.662515
KEGG_PANCREATIC_CANCER	0.0807032	-0.0973558	-3.77154	0.000191108	0.000573324	-0.0254338
KEGG_ENDOMETRIAL_CANCER	0.078143	-0.0879164	-3.16255	0.00170386	0.00422558	-2.05156
KEGG_FC_GAMMA_R_MEDIATED_PHAGOCYTOSIS	0.0771485	-0.0736252	-4.0114	7.42e-05	0.000260267	0.86256
KEGG_T_CELL_RECEPTOR_SIGNALING_PATHWAY	0.0759712	-0.0270314	-3.94066	9.85e-05	0.000327256	0.595478
KEGG_COLORECTAL_CANCER	0.0758189	-0.0908487	-3.08836	0.00217727	0.00519196	-2.27558
KEGG_LEUKOCYTE_TRANSENDOTHELIAL_MIGRATION	0.0753058	-0.000850704	-4.02577	7e-05	0.000254563	0.917334
KEGG_MELANOMA	0.0747751	-0.0801646	-3.43011	0.000677109	0.00179918	-1.20226
KEGG_NON_SMALL_CELL_LUNG_CANCER	0.0713088	-0.147387	-2.77847	0.0057629	0.0120438	-3.15663
KEGG_VASOPRESSIN_REGULATED_WATER_REABSORPTION	0.0704674	-0.105211	-2.52043	0.0121754	0.0231084	-3.82231
KEGG_NEUROACTIVE_LIGAND_RECEPTOR_INTERACTION	0.0697132	0.290617	-5.83735	1.23e-08	9.96e-08	9.18516
KEGG_ABC_TRANSPORTERS	0.0683203	0.0865405	-3.10245	0.00207897	0.00502194	-2.23343
KEGG_GLYCEROLIPID_METABOLISM	0.0665155	-0.0750731	-2.49509	0.0130631	0.0242665	-3.88431
KEGG_AXON_GUIDANCE	0.066147	-0.0440754	-4.08557	5.48e-05	0.000212412	1.14722
KEGG_MELANOGENESIS	0.0656179	-0.034113	-3.32351	0.000985096	0.00250997	-1.54838
KEGG_B_CELL_RECEPTOR_SIGNALING_PATHWAY	0.0636622	-0.0597795	-2.79448	0.00549136	0.0116067	-3.1133
KEGG_ECM_RECEPTOR_INTERACTION	0.0605321	-0.00514762	-2.22806	0.0265261	0.0452647	-4.50091
KEGG_SYSTEMIC_LUPUS_ERYTHEMATOSUS	0.0604817	0.159017	-2.93492	0.00356177	0.00770336	-2.72289
KEGG_CARDIAC_MUSCLE_CONTRACTION	0.0601212	0.0686645	-2.4915	0.0131935	0.0242665	-3.89305
KEGG_JAK_STAT_SIGNALING_PATHWAY	0.0596089	-0.0492247	-3.35215	0.000891531	0.00233556	-1.45638
KEGG_NOTCH_SIGNALING_PATHWAY	0.0563334	-0.0540435	-2.36754	0.0184624	0.0320935	-4.18725
KEGG_ADIPOCYTOKINE_SIGNALING_PATHWAY	0.0553762	-0.0433322	-2.54019	0.0115209	0.0220915	-3.77354
KEGG_OLFACTORY_TRANSDUCTION	0.0545943	0.236255	-2.67154	0.0079113	0.0158226	-3.44002
KEGG_NEUROTROPHIN_SIGNALING_PATHWAY	0.0515608	-0.0746681	-2.74145	0.00643827	0.0130165	-3.25596
KEGG_NATURAL_KILLER_CELL_MEDIATED_CYTOTOXICITY	0.047959	-0.00770139	-2.62863	0.00895945	0.0177283	-3.55076
KEGG_CALCIUM_SIGNALING_PATHWAY	0.0449733	0.079449	-3.52289	0.000484804	0.00130686	-0.892725
KEGG_PATHWAYS_IN_CANCER	0.0331101	-0.0525117	-2.37936	0.0178903	0.0316913	-4.15982
KEGG_HEMATOPOIETIC_CELL_LINEAGE	-0.0438337	0.166552	2.40874	0.0165355	0.0298602	-4.09107
KEGG_LONG_TERM_DEPRESSION	-0.0475856	-0.0950577	2.22314	0.0268589	0.045416	-4.51162
KEGG_PURINE_METABOLISM	-0.0615054	-0.057571	3.62167	0.000337008	0.000949749	-0.554729
KEGG_SNARE_INTERACTIONS_IN_VESICULAR_TRANSPORT	-0.0628409	-0.168976	2.30889	0.0215447	0.0371048	-4.32138
KEGG_INOSITOL_PHOSPHATE_METABOLISM	-0.0643137	-0.0983004	2.9852	0.0030379	0.00706312	-2.57868
KEGG_O_GLYCAN_BIOSYNTHESIS	-0.0716232	-0.0594746	2.20925	0.0278195	0.0466164	-4.5418
KEGG_ADHERENS_JUNCTION	-0.0716518	-0.0478156	3.12133	0.00195365	0.0047813	-2.17665
KEGG_TGF_BETA_SIGNALING_PATHWAY	-0.0720574	-0.0662035	3.92041	0.000106796	0.000348493	0.519813
KEGG_PYRIMIDINE_METABOLISM	-0.0747385	-0.0823475	3.5957	0.00037111	0.00103024	-0.644428
KEGG_GLYCINE_SERINE_AND_THREONINE_METABOLISM	-0.0810246	-0.00958422	2.76697	0.00596549	0.0121932	-3.18763
KEGG_ARRHYTHMOGENIC_RIGHT_VENTRICULAR_CARDIOMYOPATHY_ARVC	-0.0816272	0.0897214	3.83134	0.000151611	0.000469993	0.19124
KEGG_N_GLYCAN_BIOSYNTHESIS	-0.0820046	-0.113749	3.0401	0.00254729	0.00599742	-2.41859
KEGG_PENTOSE_PHOSPHATE_PATHWAY	-0.0855732	-0.0889411	2.5648	0.0107495	0.0210463	-3.71228
KEGG_GLYCOSPHINGOLIPID_BIOSYNTHESIS_LACTO_AND_NEOLACTO_SERIES	-0.0856248	-0.0731744	2.48839	0.0133074	0.0242665	-3.90062
KEGG_LINOLEIC_ACID_METABOLISM	-0.0912932	0.221172	3.34414	0.000916844	0.00236851	-1.4822
KEGG_NICOTINATE_AND_NICOTINAMIDE_METABOLISM	-0.0917189	0.00189679	2.96233	0.00326679	0.007412	-2.64457
KEGG_PROTEASOME	-0.0942178	-0.0434592	2.51428	0.0123859	0.0232706	-3.83743
KEGG_PANTOTHENATE_AND_COA_BIOSYNTHESIS	-0.0979531	0.0741386	2.93531	0.00355737	0.00770336	-2.72177
KEGG_GLYCOSAMINOGLYCAN_BIOSYNTHESIS_KERATAN_SULFATE	-0.0979906	-0.120858	2.40412	0.0167423	0.0299429	-4.10193
KEGG_PYRUVATE_METABOLISM	-0.10167	-0.0665916	3.87066	0.000129987	0.00040979	0.335443
KEGG_COMPLEMENT_AND_COAGULATION_CASCADES	-0.110383	0.112777	5.36106	1.52e-07	9.45e-07	6.75936
KEGG_GLYOXYLATE_AND_DICARBOXYLATE_METABOLISM	-0.114375	-0.0782864	2.76761	0.00595409	0.0121932	-3.18591
KEGG_PHENYLALANINE_METABOLISM	-0.11719	-0.0140755	2.94926	0.0034045	0.00753854	-2.68199
KEGG_TERPENOID_BACKBONE_BIOSYNTHESIS	-0.121751	-0.133695	2.55969	0.0109056	0.0211296	-3.72504
KEGG_OTHER_GLYCAN_DEGRADATION	-0.124146	-0.108734	2.96126	0.00327786	0.007412	-2.64764
KEGG_FOLATE_BIOSYNTHESIS	-0.124693	-0.155838	2.37112	0.0182873	0.0320891	-4.17895
KEGG_GALACTOSE_METABOLISM	-0.128764	-0.0969002	3.99298	7.99e-05	0.000275168	0.792603
KEGG_SPHINGOLIPID_METABOLISM	-0.129471	-0.0732787	4.26437	2.6e-05	0.000102763	1.85285
KEGG_BASAL_TRANSCRIPTION_FACTORS	-0.132209	-0.114833	5.03864	7.61e-07	3.82e-06	5.21629
KEGG_RNA_DEGRADATION	-0.136627	-0.144684	5.38709	1.33e-07	8.56e-07	6.88751
KEGG_GLYCOSAMINOGLYCAN_BIOSYNTHESIS_CHONDROITIN_SULFATE	-0.139137	-0.0631425	4.04216	6.55e-05	0.000243513	0.980036
KEGG_GLYCOSPHINGOLIPID_BIOSYNTHESIS_GANGLIO_SERIES	-0.140479	-0.107207	3.16908	0.00166711	0.0041903	-2.0316
KEGG_SELENOAMINO_ACID_METABOLISM	-0.144683	-0.10829	4.42953	1.27e-05	5.15e-05	2.52872
KEGG_SPLICEOSOME	-0.146596	-0.0808557	6.47202	3.35e-10	3.9e-09	12.6763
KEGG_VIBRIO_CHOLERAE_INFECTION	-0.151235	-0.00984548	5.6531	3.33e-08	2.58e-07	8.22645
KEGG_GLYCOSAMINOGLYCAN_DEGRADATION	-0.152424	-0.0989104	3.72483	0.000228522	0.000668948	-0.192511
KEGG_GLYCOSPHINGOLIPID_BIOSYNTHESIS_GLOBO_SERIES	-0.156382	-0.0484002	3.72294	0.000230176	0.000668948	-0.199243
KEGG_ASCORBATE_AND_ALDARATE_METABOLISM	-0.162274	-0.0680357	3.78629	0.00018055	0.00055053	0.0277172
KEGG_PATHOGENIC_ESCHERICHIA_COLI_INFECTION	-0.169252	-0.0522524	5.58645	4.73e-08	3.26e-07	7.88593
KEGG_RIBOFLAVIN_METABOLISM	-0.181835	-0.0885713	4.02158	7.12e-05	0.000254563	0.901337
KEGG_TAURINE_AND_HYPOTAURINE_METABOLISM	-0.183897	0.0988856	5.45934	9.2e-08	6.11e-07	7.24585
KEGG_ALPHA_LINOLENIC_ACID_METABOLISM	-0.183903	0.0298226	5.22521	3.03e-07	1.66e-06	6.09926
KEGG_BIOSYNTHESIS_OF_UNSATURATED_FATTY_ACIDS	-0.187532	-0.0447754	5.17276	3.94e-07	2.03e-06	5.84829
KEGG_SULFUR_METABOLISM	-0.189031	0.00124242	4.91676	1.37e-06	6.7e-06	4.65443
KEGG_ONE_CARBON_POOL_BY_FOLATE	-0.208904	-0.092765	5.17676	3.86e-07	2.03e-06	5.86733
KEGG_CYSTEINE_AND_METHIONINE_METABOLISM	-0.215169	-0.0562323	7.93408	3.05e-14	6.31e-13	21.7425
KEGG_PROXIMAL_TUBULE_BICARBONATE_RECLAMATION	-0.223031	-0.0526914	6.05267	3.74e-09	3.32e-08	10.3372
KEGG_FRUCTOSE_AND_MANNOSE_METABOLISM	-0.235447	-0.0581991	7.74862	1.07e-13	1.99e-12	20.5192
KEGG_ARGININE_AND_PROLINE_METABOLISM	-0.243606	-0.0901957	9.74066	5.98e-20	2.78e-18	34.6163
KEGG_PROTEIN_EXPORT	-0.273888	-0.0421276	6.6575	1.11e-10	1.59e-09	13.7499
KEGG_STEROID_BIOSYNTHESIS	-0.274168	-0.065727	5.94487	6.82e-09	5.77e-08	9.75621
KEGG_CIRCADIAN_RHYTHM_MAMMAL	-0.27487	-0.128069	6.2209	1.44e-09	1.51e-08	11.2606
KEGG_GLYCOLYSIS_GLUCONEOGENESIS	-0.285194	-0.0474569	9.93387	1.34e-20	8.31e-19	36.0851
KEGG_NITROGEN_METABOLISM	-0.288509	-0.0210836	8.13948	7.45e-15	1.98e-13	23.1203
KEGG_STARCH_AND_SUCROSE_METABOLISM	-0.298897	-0.0363371	10.4986	1.55e-22	1.44e-20	40.4663
KEGG_AMINO_SUGAR_AND_NUCLEOTIDE_SUGAR_METABOLISM	-0.306787	-0.0409596	11.6702	1.02e-26	1.89e-24	49.9289
KEGG_ALANINE_ASPARTATE_AND_GLUTAMATE_METABOLISM	-0.312037	-0.0518072	9.31896	1.48e-18	5.51e-17	31.4676
KEGG_PENTOSE_AND_GLUCURONATE_INTERCONVERSIONS	-0.328321	-0.00560986	8.26809	3.05e-15	9.45e-14	23.995
